# Supplementary material for: The inheritance of social status: England, 1600 to 2022
Source: Proc Natl Acad Sci U S A. 2023 Jun 26;120(27):e2300926120. doi: 10.1073/pnas.2300926120 (PMC10319028; doi:10.1073/pnas.2300926120)
Supplement: Supplementary file 3 — Dataset S01 (XLSX) [file pnas.2300926120.sd01.xlsx]

## Sheet: Variable definitions
Variable	Definition
agepc	Age at Electoral Roll 1999-2022
byr	Year of birth
byrf	Birth year most recent common male ancestor
codir	Company Director (1=yes)
ded	Indictor for Higher Education (1=yes), male births 1780-1919
dfem	Indicator, 1 if female
dlivepar	Lives with a parent at Electoral Roll 1999-2022 (1=yes)
dmarried	indictor (married = 1)
dyr	year of death
imd	Index of Multiple Deprivation, 2019
lhv	ln(house value) 2017 - normalized by region
lit	Literacy at marriage 1754-1889 (1=yes)
Litspouse	Literacy of spouse at marriage 1754-1889 (1=yes)
litf	Literacy father (1 = yes)
litm	Literacy mother (1 = yes)
myr1	Marriage Date (first)
myr2	Marriage Date (second)
myr3	Marriage Date (third)
nid	Identifier for surname lineage, 1-999 elite, 1,000-1,462 general
occ	Occupational Status (0-100) births 1780-1919
pid	Unique person ID
pid_fath	Unique person ID (father)
pid_moth	Unique person ID (mother)
pid_spouse1	Unique person ID (spouse 1)
pid_spouse2	Unique person ID (spouse 2)
pid_spouse3	Unique person ID (spouse 3)
statmod	Modern Status

## Sheet: Data
nid	pid	dmarried	dfem	dyr	byr	pid_fath	pid_moth	pid_spouse1	myr1	pid_spouse2	myr_2	pid_spouse3	myr_3	ded	occ	imd	agepc	lhv	codir	statmod	dlivepar	lit	Litspouse
1	282	0	1	1848.5	1776.5
1	101541	1	0	1833.5	1776.5			101542	1804.5					0
1	23968	1	0	1864.5	1777.5	800204		23969	1805.5					0	40.874
1	18855	0	1	1860.5	1780.5
1	23969	1	1	1866.5	1788.5			23968	1805.5
1	27505	1	0	1870.5	1809.5	101541	101542	21109						0	59.9789
1	21109	1	1	1885.5	1811.5			27505
1	405523	1	0	1902.12	1820.06			101540	1853.12						68.386							1	1
1	19312	0	1	1897.5	1828.5	801456	810330
1	101540	1	1	1862.35	1832.5	27505	21109	405523	1853.12													1	1
1	28897	0	0	1875.15	1834.5	27505	21109							1	87.4565
1	23970	0	1	1859.5
1	101542	1	1	1836.5				101541	1804.5
1	483388	1	1					801456
1	800204	1	0
1	801456	1	0					483388
3	137224	1	1	1857.37	1795.5			137223	1825.5
3	27960	1	0	1859.5	1796.5			28898	1821.5					0	59.9789
3	137223	1	0	1881.66	1797.51			137224	1825.5					0	61.8929
3	16890	0	0	1878.5	1799.5									0
3	28898	1	1	1878.5	1799.5			27960	1821.5
3	485673	1	0	1883.38	1817.5			513369	1844.1					0	45.7644
3	400000	1	0	1887.5	1818.5			100007	1874.5					0	41.7908
3	17546	1	1	1885.5	1819.5			17547	1864.5
3	400896	1	0	1908.86	1821.5			101544	1861.87					0	66.0744
3	513369	1	1	1908.88	1821.5			485673	1844.1
3	17547	1	0	1897.5	1823.5	27960	28898	835910		17546	1864.5			0	59.9789
3	485169	1	0	1896.5	1824.77			513341	1847.86					0	46.3018
3	101544	1	1	1890.5	1825.5	27960	28898	400896	1861.5
3	16612	1	0	1901.5	1827.5			26127						0	59.9789
3	137225	1	0	1905.47	1827.5	137223	137224	137226	1855.87					0	74.7807
3	137237	0	1	1890.09	1828.26	137223	137224
3	100007	1	1	1895.5	1829.5	27960	28898	400000	1874.5
3	137238	1	0	1868.62	1830.5	137223	137224	137241	1863.12					0	74.7807
3	400897	1	0	1883.59	1832.5	137223	137224	101545	1863.5					0	74.7807
3	17539	1	0	1904.5	1833.5	27960	28898	17548	1861.5	19236	1889.5			0	59.9789
3	137239	0	1	1906.12	1833.5	137223	137224
3	137226	1	1	1894.55	1834.4			137225	1855.87
3	16613	1	1	1891.5	1834.5			22174	1860.38
3	26127	1	1	1931.5	1835.5			16612
3	101545	1	1	1917.5	1836.5	27960	28898	400897	1863.5
3	22174	1	0	1913.5	1838.5	27960	28898	16613	1860.38	22173				0	54.3905
3	17548	1	1	1886.88	1839.38	900041		17539	1865.38
3	137241	1	1	1884.47	1841.37			137238	1863.12	850141	1974.12
3	22173	1	1	1910.5	1842.5			22174
3	58638	0	1		1848.5	17547	835910
3	28924	1	0	1911.5	1850.5	17547	835910	12673	1876.5					0	52.6867
3	12673	1	1	1937.5	1853.5			28924	1876.5
3	16594	0	1	1897.5	1853.5	16612	26127
3	16595	0	0	1929.5	1855.5	16612	26127							0	53.3391
3	12900	0	1	1932.5	1856.5	17547	835910
3	137227	1	0	1905.2	1856.87	137225	137226	137228	1877.87					1	74.7807
3	400001	1	0	1930.85	1857.5	485169	513341	62712	1888.54					0	54.3905
3	137228	1	1	1890.29	1857.62			137227	1877.87
3	19236	1	1	1927.5	1860.5			17539	1889.5
3	7726	0	1	1937.5	1861.5
3	62712	1	1	1930.5	1861.5	17539	17548	400001	1888.5
3	18880	0	1	1946.5	1863.5	22174	16613
3	62790	1	1		1863.5	17539	17548	400002	1887.5
3	400002	1	0		1863.5			62790	1887.5					0	47.1961
3	101546	1	0	1928.54	1863.62	400897	101545	101547	1896.84	137217	1909.62			0	74.7807
3	10056	1	1	1947.5	1863.62	485673	513369	21352	1886.99
3	21352	1	0	1917.5	1864.5	17539	17548	10056	1886.5					0	47.8514
3	101548	1	0	1918.38	1864.62	400897	101545	101549	1888.5					0	74.7807
3	25400	1	1	1954.5	1865.5			11647	1888.5
3	101549	1	1	1945.5	1865.5			101548	1888.5
3	137217	1	1	1946.87	1865.5			101546	1909.62
3	11647	1	0	1936.5	1866.5	17539	17548	25400	1888.5					0	67.8374
3	101547	1	1	1907.47	1866.5			101546	1896.84
3	137242	1	0	1937	1867.12	137238	137241	137243	1925.62					0	74.7807
3	16150	0	1	1936.5	1867.5	22174	16613
3	13607	0	0	1957.5	1868.5	16612	26127							0	54.5217
3	28625	0	1	1944.5	1870.5	17539	17548
3	400280	1	0	1932.5	1871.5			76025	1930.5					0	58.8752
3	2858	0	0	1873.5	1873.5									0
3	17540	1	1	1942.5	1876.5			13224	1898.5
3	13224	1	0	1957.5	1878.5	28924	12673	17540	1898.5					0	52.6867
3	137229	0	1		1878.62	137227	137228
3	137230	0	0	1956.01	1880.12	137227	137228							1	68.3339
3	137231	1	0	1948.32	1881.87	137227	137228	137235	1908.12					1	79.5714
3	137232	1	0	1958.38	1883.12	137227	137228	137234	1919.37					0	74.7807
3	60021	1	1	1976.09	1883.35		7726	400003	1923.5
3	137233	1	1	1969.62	1884.47	137227	137228	829167	1908.12
3	2575	0	1	1885.5	1884.5
3	400004	1	0	1941.5	1884.5			60197	1915.5					0	51.0304
3	14952	1	0	1959.5	1886.5			21489	1911.5					0	33.6461
3	2519	0	0	1888.5	1888.5									0
3	9963	0	1	1957.5	1888.5	21352	10056
3	21489	1	1	1964.5	1888.5			14952	1911.5
3	137235	1	1	1975.88	1888.76			137231	1908.12
3	137244	1	0	1965.51	1889.3	400001	62712	137245	1911.97					0	51.4721
3	60197	1	1	1969.5	1889.5	21352	10056	400004	1915.5
3	25392	0	1	1938.5	1891.5	11647	25400
3	63749	1	1	1957.12	1891.5	21352	10056	825477	1915.5
3	137245	1	1	1963.78	1892.06			137244	1911.97
3	2293	0	1	1897.5	1893.5	21352	10056
3	29435	1	0		1893.5	11647	25400	18896	1922.5					0	79.8067
3	103050	0	1		1895.5	11647	25400
3	137234	1	1	1982.74	1895.5			137232	1919.37
3	2520	0	1	1903.5	1897.5	11647	25400
3	6511	0	0	1898.5	1897.5									0
3	400003	1	0	1938.33	1897.5			60021	1923.5					0
3	137218	1	0	1983.32	1897.72	101546	101547	137220	1930.42					1	70.1042
3	18896	1	1	1974.5	1898.5			29435	1922.5
3	400005	1	0	1964.6	1898.5			64044	1926.5					0
3	137219	1	1	1974.59	1898.51	101546	101547	905247
3	9618	1	0	1982.5	1899.5	13224	17540	17447	1924.5	17446				0	40.965
3	137243	1	1	1987.55	1900.42			137242	1925.62
3	64044	1	1	1962.62	1900.5	11647	25400	400005	1926.5
3	21910	1	0	1980.5	1901.5	21352	10056	12070	1921.5					0	52.6867
3	17446	1	1	1981.2	1902.15			9618
3	12070	1	1	1968.5	1902.5			21910	1921.48
3	21481	1	1	1986.95	1904.27			21482	1938.5
3	76025	1	1	1974.12	1906.54	21352	10056	400280	1930.5	850509	1937.5
3	60786	1	1	2009.03	1908.24	21352	10056	400006	1938.5
3	137236	1	1	2001.85	1909.1	137231	137235	838470	1932.62							78.5867	92.4	12.8862		1.50131	0
3	137220	1	1	2001.11	1910.62			137218	1930.42
3	400006	1	0	1999.83	1911.28			60786	1938.62					0
3	120354	0	1	1972.38	1911.56
3	21482	1	0	1993.5	1912.5	14952	21489	21481	1938.5					0	41.4209
3	19579	1	1	1949.5	1916.5			29145	1944.5
3	21483	1	0	1996.5	1916.5	14952	21489	827549	1955.5					0	41.7614
3	21484	1	0	2003.37	1917.5	14952	21489	21485	1958.5					0	41.7614	56.1868	86	11.6602	0	-0.326381	0
3	137250	1	1	2003.44	1920.67			137246	1944.87
3	137246	1	0	1969.33	1921.14	137244	137245	137250	1944.87					1	54.4981
3	23540	1	0	1959.5	1922.5	21910	12070	831779	1947.5					0
3	43514	0	0	1945.5	1923.5	21910	12070							0	43.8975
3	10691	1	0	1996.5	1924.22	29435	18896	837404	1949.5					0
3	27193	0	0	1945.75	1924.5	21910	12070							0	43.8975
3	29145	1	0	2012.26	1924.5	9618	17447	19579	1944.5					0		67.1447	79	12.2293	0	0.576806	0
3	21485	1	1	2001.59	1926.54			21484	1958.5							56.1868	72.9603	11.6602		-0.416926	0
3	67516	1	0	2017.09	1927.5			825776	1954.5					0
3	25308	1	1	1998.5	1928.22			29145	1949.5							67.1447	71.2836	12.2293		0.48626	0
3	4346	0	0	1928.5	1928.5	14952	21489							0
3	51485	0	0	2017.09	1928.5									0		56.8658	71	12.1559	0	0.258728	0
3	7188	1	0	1994.5	1929.5			836357	1969.5					0
3	32014	0	1		1931.5	9618	17447												0
3	44156	0	1		1931.5	21910	12070												0
3	137221	1	1		1931.96			824366	1954.87							87.5259	71.54	12.9311	0	1.57632	0
3	137222	1	1		1933.37			820499	1953.21							65.5523	70.13	12.644	1	1.77018	0
3	32015	1	0		1934.5			398213	1963.12	398214	1980.88					84.9622	69	13.8405	0	2.83352	0
3	52364	1	0		1939.5	21482	21481	838208	1976.5					0		43.0977	79	11.9181	0	-0.327702	0
3	33363	1	1		1946.5	29145	19579	838349	1967.5							74.181	57	11.9633	0	0.160688	0
3	137247	1	0		1947.62	137246	137250	840009	1971.37							68.6579	55.88	11.9741	1	1.34134	0
3	2082	0	0	1967.5	1948.5	23540	831779							0
3	53413	0	0		1949.5	23540	831779							0					0
3	29146	1	1	2012.5	1954.38			69904	1975.5							74.5646	49.125	11.7938	1	0.998128	0
3	34257	1	1		1954.5	23540	831779	823813	1980.5
3	69904	1	0		1955.79	10691	837404	29146	1975.5					0	45.9343	54.2534	47.711	10.9779	1	-0.131069	0
3	54239	0	0		1957.5	10691	837404							0		57.0211	46	12.5266	0	0.688173	0
3	34673	1	0		1958.5	21483	827549	824812	1990.12					0		23.2158	45	11.7797	0	-0.938808	0
3	70488	1	1		1961.5	21484	21485	824153	1983.5
3	47219	0	0		1963.5	67516	825776							0	49.4989	27.2987	39	11.5493	1	-0.0873556	0
3	54953	0	1		1963.5	32015	398213												0
3	47418	0	0		1964.5	21484	21485							0					0
3	47419	0	1		1964.5	21484	21485												0
3	70834	1	0		1964.5	67516	825776	834141	1993.5					0		78.9155	39	12.1238	0	0.723168	0
3	47563	1	0		1965.5	7188	25308	831387	2000.5					0		67.1447	38	12.2293	0	0.576806	0
3	55272	0	1		1965.5	32015	398213												0
3	35931	1	1		1967.5	21484	21485	836585	1988.5
3	36596	0	0		1973.5	32015	398213							0					0
3	72166	0	0		1975.5	69904	29146							0	53.2366	66.621	40	12.6851	1	2.11213	0
3	72353	1	1		1977.5	52364	838208	841518	2001.5							16.4444	26	13.1002	0	0.154321	0
3	72354	0	1		1977.5	69904	29146									59.1097	33	11.9405	1	0.815235	0
3	137248	0	1		1979.37	137247	840009									91.7793	31.13	11.6798	0	0.23511	0
3	137249	0	1		1979.37	137247	840009									77.314	31.13	12.0117	0	0.287569	0
3	37211	0	0		1979.5	52364	838208							0		86.9352	29	12.1326	0	0.915684	0
3	37437	0	1		1981.5	32015	398214									41.2465	37	11.6035	0	-1.00171	0
3	30025	0	0		1985.5	32015	398214							0		23.8613	35	11.9519	0	-0.72628	0
3	57790	0	0		1992.5	34673	824812							0		13.7712	24	11.284	0	-1.72325	0
3	38622	0	0		1993.5	34673	824812							0					0
3	30308	0	1		1994.5	70834	834141									78.9155	19	12.1238	0	0.61435	1
3	3054	0	1	1997.5	1997.5	70834	834141
3	65592	0	1		1997.5											27.2987	23	11.5493		-1.20132	0
3	41931	0	1		1999.5	70834	834141
3	61494	0	1		1999.5
3	42635	0	1		2000.5
3	38253	0	0		2001.5									0
3	17447	1	1					9618	1924.5
3	27959	0	0	1863.5										0
3	27961	1	1	1863.12
3	117228	0	1	2013.5
3	513341	1	1	1894.95				485169	1847.86
3	820499	1	0					137222	1953.21
3	823813	1	0					34257	1980.5
3	824153	1	0					70488	1983.5
3	824366	1	0					137221	1954.87
3	824812	1	1					34673	1990.12
3	825477	1	0					63749	1915.5
3	825776	1	1					67516	1954.5
3	827549	1	1					21483	1955.5
3	829167	1	0					137233	1908.12
3	831387	1	1					47563	2000.5
3	831779	1	1					23540	1947.5
3	834141	1	1					70834	1993.5
3	835910	1	1					17547
3	836357	1	1					7188	1969.5
3	836585	1	0					35931	1988.5
3	837404	1	1					10691	1949.5
3	838208	1	1					52364	1976.5
3	838349	1	0					33363	1967.5
3	838470	1	0					137236	1932.62
3	840009	1	1					137247	1971.37
3	841518	1	0					72353	2001.5
3	850141	1	0					137241	1974.12
3	850509	1	0					76025	1937.5
3	900041	1	0
3	905247	1	0					137219
4	131622	1	0	1790.5	1737.5	801400	810764	131623	1767.36					0	32.1383							1	1
4	131623	1	1	1823.5	1746.5			131622	1767.36													1	1
4	405331	1	0	1833.5	1755.5			131629	1795.46					0	96.7928							1	1
4	3998	1	0	1837.5	1756.5	802331	810360	26955	1792.96					0	36.1389							1	1
4	405327	1	0	1844.5	1759.5			131624	1787.46					0	74.7807							1	1
4	26955	1	1	1850.5	1769.5			3998	1792.96													1	1
4	131624	1	1	1851.5	1770.5	131622	131623	405327	1787.46													1	1
4	131628	0	1	1796.47	1773.59	131622	131623
4	131629	1	1	1826.5	1773.59	131622	131623	405331	1795.46													1	1
4	131630	0	1	1781.5	1776.5	131622	131623
4	2682	1	0	1846.87	1779.74	131622	131623	3029	1823.41					0	56.8054							1	1
4	131621	1	0	1841.5	1781.5	131622	131623	826036	1822.5					0	80.048
4	7477	0	1	1873.5	1782.5
4	405362	1	0	1867.08	1783.06			131631	1811.7						59.9789							1	1
4	2859	1	0	1839.5	1784.5	131622	131623	835921	1817.5					0
4	131631	1	1	1868.5	1787.5	131622	131623	405362	1811.7													1	1
4	835921	1	1	1878.62	1788.5			2859	1817.5
4	131632	0	0		1789.5	131622	131623
4	1085	0	1	1845.5	1793.5	3998	26955
4	134792	1	0	1870.87	1793.5			397738	1818.76					0	29.5858
4	405316	1	0	1875.5	1794.5			131617	1818.11					0	39.9674							1	1
4	397738	1	1	1840.84	1794.58			134792	1818.76
4	8074	1	0	1877.5	1795.5			8075						0	52.6867
4	10443	0	0	1859.5	1795.5	3998	26955							0	60.5108
4	8075	1	1	1878.5	1796.5			8074
4	131617	1	1	1876.5	1796.5	3998	26955	405316	1818.11													1	1
4	24814	1	1	1872.5	1797.5			5676
4	826036	1	1	1862.85	1798.85			131621	1822.7		1844.43
4	1536	0	0	1849.5	1802.5									0	32.3903
4	18868	1	0	1861.5	1802.5			18870	1839.5					0	29.5858
4	3029	1	1	1845.5	1803.5			1536	1823.41													1	1
4	131618	1	1	1878.5	1804.5	3998	26955	837790	1862.5
4	400007	1	0	1885.5	1804.5			100008	1847.22					1	88.2457							1	1
4	8564	1	0	1870.5	1805.5			18267						0	60.5108
4	18869	0	1	1876.5	1805.5
4	18870	1	1	1885.5	1806.5			18868	1839.5
4	5676	1	0	1852.5	1808.5			24814						0	29.6368
4	18267	1	1	1908.5	1814.5			8564
4	134795	1	1		1819.22	134792	397738	833050	1846.37
4	405260	1	0	1863.5	1819.5			126673	1845.5					1	85.429
4	126671	0	1	1824.97	1822.99	2682	3029
4	134793	0	0		1824.23	134792	397738							0	44.9252
4	100008	1	1	1898.5	1824.7	2682	3029	400007	1847.22													1	1
4	126673	1	1	1861.21	1825.75	2682	3029	405260	1845.5
4	21603	1	0	1878.5	1826.5	134792	397738	825969	1869.5					0	29.5858
4	126674	1	1	1880.12	1827.5	2682	3029	829831	1860.5
4	126675	0	0	1829.5	1828.5	2682	3029
4	400008	1	0	1906.5	1828.5			100006	1852.34					0	85.1437							1	1
4	134794	0	1		1829.2	134792	397738
4	892	0	1	1853.5	1830.71	2682	3029
4	100006	1	1	1908.5	1832.5	2682	3029	400008	1852.34													1	1
4	400009	1	0	1894.5	1832.5			61843	1861.46					1	79.5714							1	1
4	11914	1	0	1863.5	1832.7	134792	397738	11530	1854.5					0	19.7701
4	11530	1	1	1864.5	1833.5			11914	1854.5
4	17541	1	0	1867.5	1834.44	2682	3029	836005	1862.88					1	87.4565							1	1
4	24174	0	1	1891.5	1836.49	2682	3029
4	12548	0	1	1895.5	1838.5
4	836005	1	1	1906.73	1838.98			17541	1862.88													1	1
4	24810	0	1	1862.5	1840.5
4	61794	1	1	1913.5	1840.5	18868	18870	404957	1861.5
4	61843	1	1	1886.5	1841.13	2682	3029	400009	1861.46													1	1
4	100025	1	0	1905.5	1843.5			18872						0	28.1605
4	404957	1	0	1899.5	1843.5			61794	1894.5					0	41.7908
4	17686	0	1	1903.5	1845.5
4	18871	0	1	1871.5	1846.5
4	100036	0	1	1847.5	1846.5	18868	18870
4	18872	1	1	1907.5	1847.5			100025
4	62139	0	1		1847.5
4	22820	1	0	1924.5	1851.5			22821	1885.5					0	19.7701
4	58793	1	1		1852.5
4	19987	1	1	1919.5	1854.5			24500	1894.5
4	22821	1	1	1937.5	1856.5			22820	1885.5
4	24815	0	0	1896.5	1856.5	11914	11530							0	19.7701
4	24500	1	0	1940.5	1858.5	11914	11530	19987	1894.5					0	20.9116
4	39788	0	1		1860.5	11914	11530
4	1537	0	1	1864.5	1864.5	801491	811406
4	59392	1	1		1866.5			830708	1899.5
4	63154	0	1	1907.5	1872.5	802809	810714
4	3552	0	0	1875.5	1874.5	100025	18872							0
4	100026	1	1	1938.5	1874.5			59825	1898.5
4	59825	1	0	1923.5	1877.38	100025	18872	100026	1898.5					0	29.6368
4	75178	0	1	1977.5	1879.5	100025	18872
4	100027	0	0	1905.5	1884.5	100025	18872							0	32.6541
4	8875	0	1	1986.5	1888.5	22820	22821
4	18863	0	1	1942.5	1888.5	100025	18872
4	20	0	0	1894.5	1889.5	22820	22821							0
4	64011	0	1		1899.5	59825	100026
4	100028	0	1	1930.5	1900.5	59825	100026
4	100029	1	0	1975.5	1902.5	59825	100026	836131	1927.5					0	60.5108
4	100030	0	0	1904.5	1904.5	59825	100026							0
4	100031	0	1	1905.5	1905.5	59825	100026
4	3553	0	1	1907.5	1907.5	59825	100026
4	100032	1	0	1975.5	1910.5	59825	100026	100033	1939.62					0	40.5473
4	100033	1	1	2003.88	1911.85			100032	1939.62							5.3404	90.6507	11.1587	0	-2.32937	0
4	1411	0	0	1912.5	1912.5	59825	100026							0
4	1412	0	1	1913.5	1913.5	59825	100026
4	100034	0	0	1918.5	1918.5									0
4	100037	1	0	2014.5	1929.5	100029	836131	822417	1963.5					1	79.5714	99.4702	74	13.4476	1	3.73527	0
4	100038	1	0		1940.5	100032	100033	831794	1970.5	851762	1974.5			0		49.6742	63	11.9955	0	-0.0892167	0
4	822417	1	1		1940.5			100037	1963.5							99.4702	63	13.4476	1	3.4649	0
4	100039	0	0	2014.5	1967.5	100037	822417							0		94.1846	36	12.418	1	2.43193	0
4	100040	0	0		1971.5	100037	822417	904282						1		99.4702	32	13.4476	1	3.6136	1
4	100041	0	1		1976.12	100038	851762									35.629	30.375	11.5139	0	-1.23243	0
4	100042	0	0		1977.12	100038	851762	512923						0		3.93679	29	11.3028	0	-1.92523	0
4	100043	0	1		1986.5		512922									77.1435	30	11.8379	0	0.0840091	0
4	100035	0	1	1987.5	1987.5
4	100044	0	1		1989.5														0
4	100045	0	1		1991.5											49.6742	22	11.9955	0	-0.206272	1
4	100046	0	1		1993.5		512922									49.6742	19	11.9955	0	-0.206272	1
4	100047	0	1		1994.5		512922												0
4	38111	0	1		1996.5
4	50107	0	1		1996.5	100042	512923									3.93679	21	11.3028	0	-2.06189	1
4	100048	0	1		1997.5											21.322	18	11.6089		-1.26874	0
4	66248	0	1		1998.5	100042	512923
4	100049	0	0		2000.5									0
4	100050	0	0		2002.5	100042	512923							0
4	100051	0	0		2003.5									0
4	100052	0	1		2005.5
4	600	0	0	1846.5										0
4	1532	0	1	1847.5
4	1533	0	0	1853.5										0
4	1534	0	0	1857.5										0
4	1535	0	1	1840.5
4	2370	0	1	1852.5
4	4854	0	1	1855.5
4	5844	0	1	1839.5
4	6341	0	1	1847.5
4	26129	0	1	1876.5
4	512922	1	1					100038
4	512923	1	1					100042
4	801400	1	0					810764
4	801491	1	0					811406
4	802331	1	0					810360
4	802809	1	0					810714
4	810360	1	1					802331
4	810714	1	1					802809
4	810764	1	1					801400
4	811406	1	1					801491
4	825969	1	1					21603	1869.5
4	829831	1	0					126674	1860.5
4	831794	1	1					100038	1970.5
4	836131	1	1					100029	1927.5
4	837790	1	0					131618	1862.5
4	851762	1	1					100038	1974.5
4	904282	0	1					100040
5	29619	1	0	1823.5	1732.5	800162	810849	109880	1771.5	118267	1785.5			0	70.1184
5	109880	1	1	1783.5	1733.5			29619	1771.5
5	118267	1	1	1800.5	1748.5			29619	1785.5
5	109881	1	1	1846.5	1772.5	29619	109880	837054
5	28881	1	0	1858.38	1773.5	29619	109880	5900	1799.75					0	86.2681							1	1
5	5900	1	1	1848.5	1776.5			28881	1799.75													1	1
5	25909	0	0	1866.3	1800.5	28881	5900							1	90.387
5	401688	1	0	1873.03	1800.5			103052	1841.64					1	85.429							1	1
5	103052	1	1	1879.12	1802.58	28881	5900	401688	1841.64													1	1
5	103053	1	1	1870.5	1804.5	28881	5900	401686	1828.5
5	103054	0	0	1821.23	1805.5	28881	5900
5	401686	1	0	1854.5	1806.5			103053	1828.5					0	80.048
5	8100	1	1	1863.5	1808.5			21245	1878.28													1	1
5	103055	0	0	1808.5	1808.5	28881	5900
5	21245	1	0	1886.87	1809.99	28881	5900	8100	1878.28					0	59.9789							1	1
5	15838	1	0	1897.5	1812.04	28881	5900	25910	1842.73					1	86.2681							1	1
5	450001	1	0	1894.5	1824.5									1	80.8634
5	25910	1	1	1887.5	1825.5			15838	1842.73													1	1
5	24328	0	1	1896.5	1838.5
5	100071	1	0	1892.5	1843.5	15838	25910	103058	1868.5					0	59.9789
5	14686	1	1	1913.5	1844.5			800939
5	28170	1	0	1925.5	1845.5	15838	25910	28171	1892.5					1	59.9789
5	103058	1	1	1922.5	1845.5	450001		100071	1868.5	851023	1894.5
5	485672	1	0	1910.87	1846.58			513368	1868.96					0	37.9534
5	2294	0	1	1866.5	1847.5	15838	25910
5	39341	1	0	1892.5	1848.5	15838	25910	117271	1880.5					0	79.8067
5	400011	1	0	1909.21	1859.81			74863	1897.8					0	90.387
5	117271	1	1	1912.81	1862.5			39341	1880.5	850711	1905.5
5	28171	1	1	1945.5	1864.5			28170	1892.5
5	14687	0	0	1896.5	1865.5									0
5	400010	1	0		1866.5			100070	1890.5					0
5	450003	1	0	1937.5	1867.5
5	100070	1	1	1936.5	1868.5	800939	14686	400010	1890.5
5	400012	1	0	1919.5	1868.5			40101	1897.5					1	54.4981
5	14688	1	1	1915.62	1869.38	485672	513368	16614	1887.7
5	74863	1	1	1947.5	1869.5	100071	103058	400011	1897.8
5	16614	1	0	1918.5	1870.5	800939	14686	14688	1887.5					0	43.538
5	40101	1	1	1949.5	1870.5	100071	103058	400012	1897.5	400013	1924.5
5	450002	1	0	1949.5	1872.5
5	100072	1	1	1950.5	1875.5	800939	14686	400014	1895.5	400015	1917.5
5	400013	1	0	1930.5	1875.5			40101	1924.5					0	54.5217
5	400014	1	0	1915.5	1875.5			100072	1895.5					0	52.6867
5	400022	1	0		1875.5			40934						0
5	589516	1	0	1914.88	1878.42			40534	1904.5					0	74.7807
5	400019	1	0	1967.5	1881.5			40834	1917.5					0	77.1697
5	40535	1	1	1912.88	1883.5	39341	117271	827290	1905.12
5	40534	1	1	1961.47	1883.93			589516	1904.5
5	63659	1	1	1977.5	1888.5	16614	14688	400016	1916.5
5	75465	1	1	1980.5	1889.5	16614	14688	400017	1913.5
5	2860	0	0	1890.5	1890.5	16614	14688							0
5	400017	1	0		1890.5			75465	1913.5					0
5	400016	1	0	1950.5	1891.5			63659	1916.5					0	51.0709
5	63789	1	1	1934.5	1892.5	16614	14688	400018	1916.5
5	400021	1	0	1960.5	1892.5			63851	1915.5					0	31.4894
5	40834	1	1	1969.5	1893.5	28170	28171	400019	1917.5
5	400018	1	0	1972.49	1893.5			63789	1916.63					0	32.1383
5	63851	1	1	1966.5	1894.5	16614	14688	400021	1915.5
5	75611	1	1	1984.5	1894.5	28170	28171	400020
5	29436	1	0	1964.37	1896.13	16614	14688	19025	1920.5					0	39.8087
5	40934	1	1	1963.5	1897.5	28170	28171	400022
5	2861	0	1	1899.5	1898.5	16614	14688
5	19025	1	1	1983.5	1898.5	450002		29436	1920.5
5	11421	0	0	1985.5	1901.5									0
5	19026	1	1	1977.5	1901.5			26188	1922.5
5	26188	1	0	1966.5	1901.5	16614	14688	19026	1922.5					0	34.5617
5	11422	1	1	1984.5	1902.5
5	9486	1	1	1981.5	1904.5	450003		23731	1922.5
5	23731	1	0	1971.5	1904.5	16614	14688	9486	1922.5					0	40.5473
5	19828	1	1	1975.5	1905.5
5	16397	0	0	1941.5	1908.5	16614	14688							0	44.6852
5	31399	1	1	2005.95	1923.42	23731	9486	826790								44.6992	79.08	11.8491	0	-0.640904	0
5	51264	1	1	2017.43	1925.61	23731	9486	839414	1952.87	850640	1954.37	853252	1958.62			13.4636	76.89	10.534	0	-2.86251	0
5	21514	1	0	1997.5	1926.5	26188	19026	837555	1948.5	851601	1974.5			0		23.9465	71	11.4323		-1.14167	0
5	43830	0	0	2016.85	1927.5	23731	9486							0		44.6992	72	11.7118	0	-0.528322	0
5	31854	0	0		1929.37	23731	9486							0		49.3819	70.1301	11.5733	1	0.442454	0
5	837555	1	1		1929.38			21514	1948.38	906243	1959.62					23.8674	74.125	11.2526	0	-1.80007	0
5	44157	0	1		1931.5	26188	19026												0
5	44376	0	1		1934.5	23731	9486												0
5	68105	0	1		1935.5	26188	19026												0
5	52217	1	0		1937.5	23731	9486	837371	1958.5					0		68.9106	62	11.9782	0	0.328413	0
5	44867	1	0		1940.5	23731	9486	831306	1961.5					0		40.19	59	12.245	0	-0.0181506	0
5	837371	1	1		1940.5			52217	1958.5							68.9106	62	11.9782	0	0.058038	0
5	32825	1	0		1941.5	23731	9486	512472						0		42.1569	58	11.6117	0	-0.701163	0
5	831306	1	1		1943.5			44867	1961.5							40.19	59	12.245	0	-0.288525	0
5	512492	1	1		1946.88			33636	1968.12							38.3205	56.625	11.263		-1.27964	0
5	33636	1	0		1948.5			512492	1968.12					0		88.8138	51	12.4042	0	1.27049	0
5	53414	1	1		1949.5	21514	837555	838554	1970.5							94.1694	53	11.9903	0	0.646278	0
5	34170	1	1		1953.5	21514	837555	830761	1975.5
5	53798	1	0		1953.5			836378						0					0
5	34793	0	1		1959.5	52217	837371												0
5	54438	0	0		1959.5	21514	837555							0					0
5	54841	0	0		1962.5	52217	837371							0		90.8263	42	12.8889	0	1.87328	0
5	35500	0	1		1964.5	44867	831306												0
5	55442	1	0		1966.5	44867	831306	834130	1993.5					0		80.8215	40	12.1939	0	0.847065	0
5	834130	1	1		1967.5			55442	1993.5							80.8215	39	12.1939	0	0.57669	0
5	36045	1	1		1968.5	33636	512492	824552	1993.5							46.2428	35	11.7024	0	-0.774438	0
5	55917	1	0		1969.5	44867	831306	822919	1993.5					0		14.2005	34	11.4753	0	-1.49369	0
5	48181	1	1		1970.5	33636	512492	834112	1995.5							90.2905	33	11.9761	0	0.541756	0
5	48425	0	1		1972.5	33636	512492									98.5172	40	12.6174	0	1.46579	0
5	48426	0	0		1972.5									0					0
5	56310	0	0		1973.5	32825	512472							0		42.1569	34	11.6117	0	-0.825081	1
5	71999	0	0		1974.5	33636	512492							0		38.3205	32	11.263	0	-1.18909	0
5	57557	0	1		1984.5	33636	512492									68.0429	36	11.9181	0	-0.0307963	0
5	73239	0	1		1991.5														0
5	65504	0	0		1994.5	55442	834130							0		57.7701	26	11.792	0	-0.138993	0
5	38666	0	1		1995.5														0
5	50216	0	1		1999.5	55442	834130									98.6969	21	12.3978		1.39738	0
5	73581	0	0		2003.5									0
5	29041	0	0	1902.5										0
5	400015	1	0					100072	1917.5					0
5	400020	1	0					75611						0
5	512472	1	1					32825
5	513368	1	1					485672	1868.96
5	800162	1	0					810849
5	800939	1	0					14686
5	810849	1	1					800162
5	822919	1	1					55917	1993.5
5	824552	1	0					36045	1993.5
5	826790	1	0					31399
5	827290	1	0					40535	1905.12
5	830761	1	0					34170	1975.5
5	834112	1	0					48181	1995.5
5	836378	1	1					53798
5	837054	1	0					109881
5	838554	1	0					53414	1970.5
5	839414	1	0					51264	1952.87
5	850640	1	0					51264	1954.37
5	850711	1	0					117271	1905.5
5	851023	1	0					103058	1894.5
5	851601	1	1					21514	1974.5							23.9465	54.5	11.4323		-1.41204	0
5	853252	1	0					51264	1958.62
5	906243	1	0					837555	1948.38
6	17704	0	1	1866.5	1788.5
6	11720	1	0	1865.5	1800.5			28919						1	40.0969
6	28919	1	1	1870.5	1802.5			11720
6	2371	0	0	1842.5	1841.5									0
6	23148	0	0	1946.5	1914.5									0
6	3063	0	0	1849.5										0
6	5266	0	1	1844.5
6	19823	0	1	1866.5
6	26642	0	0	1860.5										0
7	3064	0	1	1848.5	1771.5
7	21464	1	0	1848.5	1781.5	802743	812407	21463						1	80.048
7	19313	1	0	1857.5	1788.5	802743	812407	19314						0	90.387
7	21463	1	1	1873.5	1789.5			21464
7	8516	0	1	1864.5	1792.5
7	8517	0	1	1878.5	1796.5
7	8518	0	1	1885.5	1799.5
7	19314	1	1	1873.5	1817.5			19313
7	16746	0	1	1886.5	1833.5
7	58236	0	1		1839.5	19313	19314
7	17316	0	0	1915.5	1841.5	19313	19314							0	59.9789
7	21117	0	1	1911.5	1844.5	19313	19314
7	16891	0	0	1923.5	1846.5	19313	19314							1	87.4565
7	39311	0	1	1848.5	1847.5	19313	19314
7	400023	1	0	1923.5	1848.5			74243	1873.5					1	85.429
7	3689	0	1	1859.5	1849.5	19313	19314
7	74243	1	1	1925.5	1851.5	19313	19314	400023	1873.5
7	74244	0	1		1851.5
7	28510	1	0	1943.5	1854.5	19313	19314	9706	1888.5					1	90.387
7	9706	1	1	1931.5	1867.5			28510	1888.5
7	400024	1	0	1962.5	1878.5			63705	1920.5					0
7	63705	1	1	1981.5	1890.5	28510	9706	400024	1920.5
7	7037	1	0	1990.5	1896.5	28510	9706	6976	1946.5					1	70.0068
7	6976	1	1	1989.5	1906.5			7037	1946.5
7	16775	0	0	2009.5	1926.5	400024	63705							0		89.8612	76	12.582	1	2.52203	0
7	19027	1	0	2001.5	1941.5			824742	1968.5					0		16.7062	58	11.5151	0	-1.37824	0
7	71351	0	0		1968.5									0		52.4144	40	12.9058	0	1.0193	0
7	71467	0	1		1969.5	19027	824742									74.525	33	11.7239	0	-0.106519	0
7	56102	0	0		1971.5									0		96.4895	38	13.0626	1	3.22509	0
7	36945	0	0		1976.5									0		70.1315	37	12.4939	0	0.948732	0
7	37039	0	0		1977.5	19027	824742							0		12.2579	40	11.691	0	-1.28989	0
7	49285	0	0		1980.5	19027	824742							0		12.2579	40	11.691	0	-1.28989	0
7	73521	0	1		2001.5
7	30629	0	0		2005.5									0
7	2439	0	0	1840.5										0
7	2440	0	1	1856.5
7	2917	0	1	1840.5
7	3687	0	1	1848.5
7	3688	0	0	1853.5										0
7	3917	0	1	1852.5
7	4029	0	1	1847.5
7	6406	0	1	1838.5
7	802743	1	0					812407
7	812407	1	1					802743
7	824742	1	1					19027	1968.5
8	100053	1	0	1800.5	1747.5	801402	810184	100054	1779.5					0
8	100054	1	1	1837.5	1759.5			100053	1779.5
8	3782	1	0	1844.5	1771.5			821311	1799.5					0	59.9789
8	100057	0	1	1823.5	1779.5	100053	100054
8	100754	0	0	1842.56	1782.89	100053	100054							1	59.9789
8	3787	0	0	1854.5	1785.5	100053	100054							0	59.9789
8	100056	0	0	1812.54	1788.5	100053	100054							0
8	9173	0	1	1866.5	1793.5	100053	100054
8	9174	0	1	1877.5	1794.5	100053	100054
8	7649	0	1	1859.5	1797.5	100053	100054
8	28172	1	0	1868.5	1799.36	100053	100054	100055	1841.5					1	85.1437
8	485671	1	0	1862.12	1811.53			513367	1853.27					0	87.4565
8	100055	1	1	1883.5	1822.5			28172	1841.5	852044	1871.5
8	28173	0	1	1863.5	1842.5	28172	100055
8	16083	1	0	1913.5	1843.5	28172	100055	18725	1882.5					1	86.2681
8	400025	1	0	1897.5	1844.5			58639	1873.5					1	85.429
8	58493	0	1	1846.5	1845.5	28172	100055
8	7576	0	0	1894.5	1846.5	28172	100055							1	68.386
8	58639	1	1	1914.5	1848.5	28172	100055	400025	1873.5
8	58714	1	1	1899.5	1850.5	28172	100055	400026	1891.5
8	400026	1	0	1937.5	1851.5			58714	1891.5					1	87.4565
8	18650	0	0	1918.5	1852.5	28172	100055							1	87.4565
8	18725	1	1	1929.82	1855.27	485671	513367	16083	1882.65
8	16862	0	0	1923.5	1855.5	28172	100055							1	87.5522
8	2056	0	1	1874.5	1857.5	28172	100055
8	75306	1	0	1946.5	1883.5	16083	18725	9048	1934.5					1	79.8067
8	21054	1	0	1952.5	1884.5	16083	18725	22339	1914.5					1	51.0304
8	22339	1	1	1973.5	1887.5			21054	1914.5
8	16084	0	0	1915.5	1888.5	16083	18725							1	79.8067
8	63706	0	1	1970.5	1890.5	16083	18725
8	21661	1	0	1958.5	1893.5	16083	18725	19881						0	41.69
8	63893	1	0	1960.5	1895.5	16083	18725	111702						0	56.8054
8	111702	1	1	1968.5	1896.5			63893
8	19881	1	1	1986.5	1898.5			21661
8	9048	1	1	1983.5	1904.5			75306	1934.5
8	11372	1	0	1964.5	1916.5	21054	22339	834862	1940.5	851385	1958.5			1	79.8067
8	1255	0	0	1918.5	1917.5	21054	22339							0
8	12628	1	0	2006.5	1919.5	21661	19881	109887	1946.5					1	56.8054	57.6452	80	12.789	0	1.00391	0
8	28783	1	0	2002.5	1920.5	21661	19881	19881	1954.5					1	69.4987	47.1928	79	12.4572	0	0.385027	0
8	23541	1	1	2005.5	1921.5			828930	1950.5
8	67135	1	1		1922.5	21054	22339	400027	1945.5
8	109887	1	1		1925.5			12628	1946.62							57.6452	74	12.789	0	0.733534	0
8	23438	1	1	2009.5	1926.5			28783	1954.5							47.1928	73	12.4572	0	0.114652	0
8	52566	0	0		1941.5	11372	834862							0					0
8	45219	1	1		1944.5	11372	834862	838559	1965.5							73.4807	59	12.5384	0	0.805735	0
8	109888	1	1		1947.5	12628	109887	834121	1972.5
8	109886	1	0		1949.29	12628	109887	821427	1975.5					0		50.3775	50.2123	12.0751	1	1.04167	0
8	34368	1	1		1955.5	28783	23438	829783	1979.5
8	54135	1	1		1956.5	28783	23438	838562	1981.5
8	70490	1	0		1961.79			827048	1991.5					1		67.6288	40.711	12.3753	1	1.77898	0
8	56698	0	1		1976.71	109886	821427									31.4882	37.7932	11.8386	1	0.0700713	0
8	37119	0	0		1978.5	109886	821427							0		50.3775	29	12.0751	0	0.0182441	0
8	49389	0	0		1981.5	109886	821427							0		34.7887	29	11.6559	0	-0.8179	0
8	49390	0	0		1981.5	109886	821427							0		50.3775	26	12.0324	0	-0.0308178	0
8	66110	0	0		1993.5	70490	827048							0		65.0956	27	11.7051	0	-0.0721734	0
8	38668	0	1		1995.5	70490	827048									84.7156	22	12.1287	0	0.753217	0
8	65020	0	1		1998.5	70490	827048									65.0956	22	11.7051		-0.162719	0
8	400027	1	0					67135	1945.5					0
8	513367	1	1					485671	1853.27
8	801402	1	0					810184
8	810184	1	1					801402
8	821311	1	1					3782	1799.06
8	821427	1	1					109886	1975.5
8	827048	1	1					70490	1991.5
8	828930	1	0					23541	1950.5
8	829783	1	0					34368	1979.5
8	834121	1	0					109888	1972.5
8	834862	1	1					11372	1940.5
8	838559	1	0					45219	1965.5
8	838562	1	0					54135	1981.5
8	851385	1	1					11372	1958.5
8	852044	1	0					100055	1871.5
9	21235	1	0	1858.5	1779.5			4281						0	80.8634
9	18765	0	1	1872.5	1787.5
9	4281	1	1	1857.5	1791.5			21235
9	18756	1	1	1867.5	1801.5			18764	1825.5
9	18764	1	0	1864.5	1802.5			18756	1825.5					0	29.5858
9	26666	0	1	1871.5	1804.5
9	485670	1	0	1875.74	1817.5			513366	1842.92					0	30.5091
9	513366	1	1	1855.42	1817.9			485670	1842.92
9	24444	1	0	1907.5	1818.5			11588	1859.5					0	59.9789
9	404410	1	0	1853.5	1826.5			113753	1848.5
9	11588	1	1	1896.5	1829.5			24444	1859.5
9	113753	1	1	1859.5	1829.5	18764	18756	404410	1848.5
9	18757	1	1	1908.5	1832.5			18758	1862.5
9	18758	1	0	1891.5	1832.5	18764	18756	18757	1862.5					0	49.4471
9	113754	1	1	1893.5	1833.5	18764	18756	833331
9	404412	1	0	1919.5	1835.5			113756	1866.5					0	29.5858
9	113755	1	0	1891.5	1836.5	18764	18756	131390	1870.5					0	19.7701
9	58200	0	0	1846.5	1838.5									0
9	113752	0	0	1841.5	1838.5	18764	18756
9	28495	1	0	1899.5	1839.5			28496	1888.5					0	34.406
9	39014	0	0		1839.5									0
9	131390	1	1	1909.5	1840.5			113755	1870.5
9	485669	1	0	1910.73	1840.5			513365	1861.62					0	36.2528
9	113756	1	1	1923.12	1842.5	18764	18756	404412
9	18763	0	0	1859.5	1844.5	18764	18756							0
9	61997	0	0		1844.5									0
9	18410	1	1	1871.88	1846.5			828016	1871
9	74051	0	1		1846.5
9	74052	0	0		1846.5									0
9	514076	1	0	1875.74	1847.5	485670	513366		1867.63					0	33.5
9	25710	1	0	1874.5	1848.5			26667	1868.5		1871.5			0
9	26667	1	1	1870.5	1849.5			25710	1884.5
9	514077	0	0	1915.12	1850.27	485670	513366		1882.62					0	41.3
9	58751	0	1		1851.5
9	514078	0	0		1852.71	485670	513366							0	33.2
9	26168	1	0	1920.5	1853.5			18566	1880.5					0	56.8054
9	62401	0	0		1853.5									0
9	74407	0	0		1855.5									0
9	28496	1	1	1923.79	1859.14	485670	513366	28495	1876.5
9	18566	1	1	1956.5	1859.5			26168	1880.5
9	39771	1	1	1931.5	1859.5	24444	11588	400028	1881.5
9	400028	1	0	1909.5	1859.5			39771	1881.5					0	66.0744
9	19714	0	0	1909.5	1860.5	24444	11588							0	79.8067
9	74607	0	0		1861.5									0
9	102628	0	1		1861.5
9	3932	0	0	1866.5	1862.5									0
9	74638	0	1		1862.5
9	113750	1	0	1929.5	1863.5	801907	812175	21055	1895.5
9	9358	1	1	1936.5	1864.5	790056		9543	1881.5
9	62820	1	1	1908.5	1864.5	18758	18757	842910	1889.5
9	18397	1	0	1953.5	1865.5	18758	18757	18406	1888.5					0	42.2959
9	18406	1	1	1953.48	1866.27	485669	513365	18397	1888.12
9	62898	1	1	1924.38	1866.5	802596	810105	833158	1888.5
9	62928	0	1		1867.5
9	74789	0	0		1867.5									0
9	74827	0	1		1868.5	18758	18757
9	40063	0	1		1869.5
9	3401	0	0	1871.5	1871.5									0
9	40122	0	1		1871.5
9	21055	1	1	1953.5	1873.5			113750	1895.5
9	29437	0	0		1875.5									0
9	131391	1	0	1940.5	1875.5	113755	131390	835563	1902.5					0	51.134
9	40318	0	1		1876.5
9	40349	0	1		1877.5	28495	28496
9	400899	1	0	1950.5	1877.5			63462	1903.5					0	33.3685
9	131392	1	1	1913.5	1878.5	113755	131390	832666	1902.5
9	12296	1	0	1942.5	1879.5	28495	28496	28759						0	52.6867
9	63359	0	0		1879.5									0
9	131393	1	0	1944.5	1879.5	113755	131390	826893	1911.5					0	44.812
9	400901	1	0	1958.5	1879.5			75240	1907.5					0	37.9534
9	28759	0	1	1974.5	1880.5
9	59956	0	1		1881.5
9	75240	1	1	1969.5	1881.5	26168	18566	400901	1907.5
9	63462	1	1	1948.5	1882.5	28495	28496	400899	1903.5
9	18411	0	0	1946.5	1883.5	26168	18566							0	33.0434
9	60022	0	1		1883.5
9	20350	1	1	1963.5	1884.5			18759	1914.5
9	75333	0	1		1884.5	28495	28496
9	18759	1	0	1939.5	1885.5			20350	1914.5					0	47.5472
9	5937	0	1	1892.5	1887.5	26168	18566
9	14413	0	1	1933.5	1887.5	28495	28496
9	18766	1	0	1972.5	1888.5	18397	18406	18767	1914.5					0	30.1612
9	14414	1	0	1956.5	1889.5	28495	28496	23338	1925.5					0	36.9686
9	40729	1	1		1889.5	26168	18566	830000	1910.5
9	63751	0	1		1891.5	18397	18406
9	400900	1	0	1940.5	1891.5			75635	1923.5					0	36.2528
9	5938	0	1	1892.5	1892.5
9	75551	1	1		1892.5	28495	28496	842778	1914.5
9	18767	1	1	1956.5	1893.5			18766	1914.5
9	60327	0	1	1943.5	1893.5	18397	18406
9	3533	0	1	1895.5	1895.5
9	75635	1	1	1940.5	1895.5	28495	28496	400900	1923.5
9	27241	0	0	1918.5	1896.5	26168	18566							0	52.6867
9	27242	0	0	1917.5	1896.5	18397	18406							0	40.2419
9	12325	0	0	1940.5	1897.5	28495	28496							0	44.7293
9	63962	1	1	1976.5	1897.5	113750	21055	400029	1933.5
9	18897	1	0	1964.5	1898.5	113750	21055	12466	1926.5					1	69.4987
9	75734	1	1		1898.5	18397	18406	829268
9	23338	1	1	1963.5	1899.5			14414	1925.5
9	4699	0	0	1914.5	1900.5	18397	18406							0
9	12466	1	1	2002.5	1901.5			18897	1926.5
9	22422	0	0	1983.5	1902.5	18397	18406							0	52.2729
9	14522	1	0	1968.5	1903.5	18397	18406	14513	1928.5					0	35.8295
9	14513	1	1	1982.5	1904.5			14522	1928.5
9	41172	1	0	1988.97	1905.69	18397	18406	830380						0	32.6541
9	3534	0	0	1908.5	1908.5	18397	18406							0
9	9964	1	0	1989.5	1909.5	12296	28759	28759	1940.5					0	52.6867
9	28760	1	0	1976.87	1915.95	18759	20350	18768	1939.5					0
9	18768	1	1	1987.5	1916.5			28760	1939.5
9	9965	1	1	2001.5	1917.5			9964	1940.5							73.1975	82	13.424		1.99681	0
9	18143	1	0	1978.5	1918.5		14413	18144	1941.5					0
9	18144	1	1	1988.5	1919.5			18143	1941.5
9	14323	1	0	1987.5	1926.5	14414	23338	29153	1953.5					0
9	51451	1	0		1927.5	18897	12466	841676	1955.5					1	56.8054	88.6037	76	13.2821	0	2.27464	0
9	14582	1	0	1979.5	1928.5	14414	23338	826354	1952.5					0
9	16733	1	1	2008.5	1929.5											30.3404	74	12.0314	0	-0.757923	0
9	22252	0	0	2001.5	1929.5									0		18.7492	70	11.5246	0	-1.32117	0
9	31855	1	1		1929.5	14522	14513	840845	1948.38							22.7561	70	11.3037	0	-1.76664	0
9	29153	1	1	2011.5	1930.5			14323	1953.5							60.6473	69	11.4711	0	-0.712626	0
9	51690	1	1		1930.5	18897	12466	837284	1955.5							63.6189	73	12.7061	0	0.774117	0
9	67823	0	1		1931.5	14522	14513												0
9	831453	1	1		1931.5			23757	1954.5							91.076	71	12.7703	0	1.47235	0
9	23757	1	0	2001.5	1933.5	14414	23338	831453	1954.5					0		91.076	66	12.7703	1	2.7733	0
9	44766	0	1		1939.5	14522	14513												0
9	68641	1	0		1942.5	18143	18144	821154	1985.29					0		58.6743	57	11.9311	1	1.06491	0
9	28570	0	0	2008.5	1945.5	9964	9965							0		18.1525	59	11.7522	0	-1.08556	0
9	33256	0	0		1945.5	28760	18768							0					0
9	69027	1	0		1946.5	18143	18144	830605	1970.5					0		94.824	53	12.0024	0	0.945489	0
9	53604	1	1		1951.5	9964	9965	838035	1977.5							86.7312	52	12.6658	0	1.25341	0
9	26135	1	1	2010.5	1953.5											29.3022	50	11.9367	0	-0.890392	0
9	69816	1	0		1954.5	14582	826354	834657	1979.5					0		65.123	45	12.2349	0	0.537295	0
9	46374	1	0		1955.5	14323	29153	840682	1988.5					0		60.6473	44	11.4711	0	-0.442251	0
9	34512	0	0		1956.5	51451	841676							0		73.6512	46	12.6084	0	1.16034	0
9	70068	1	0		1957.5	14582	826354	831358	1980.5					0		37.057	42	11.3543	0	-1.11292	0
9	46760	0	1		1959.5	14323	29153												0
9	831358	1	1		1961.5			70068	1980.5							37.057	41	11.3543	0	-1.38329	0
9	47158	1	1		1962.5	51451	841676	824398	1988.5
9	54845	0	0		1962.5									0		11.3202	40	11.4515	0	-1.58647	0
9	70591	1	1		1962.5	23757	831453	840387	1987.5
9	9966	0	0	1986.5	1964.5	23757	831453							0
9	821154	1	1	2003.5	1964.5			68641	1985.29							38.1257	38	11.9022	0	-0.729342	0
9	35933	0	0		1967.5	23757	831453							0		91.076	35	12.7703	1	2.6334	1
9	55594	1	0		1967.5	801515	811447	823615	2003.5					0		33.9362	32	11.768	0	-0.708473	0
9	36048	0	1		1968.5	23757	831453												0
9	71468	0	1		1969.5	803314	26135									29.3022	34	11.9367	0	-0.890392	0
9	71548	0	0		1970.5									0					0
9	822929	1	1		1970.5			56208	2004.5							57.3042	40	12.3738	0	0.248716	0
9	48301	0	1		1971.5	803314	26135									29.3022	32	11.9367	0	-0.890392	0
9	48302	1	1		1971.5	69027	830605	837689	2000.5							27.4084	34	11.1004	0	-1.89449	0
9	56208	1	0		1972.5	69027	830605	822929	2004.5					0		57.3042	40	12.3738	0	0.519091	0
9	56209	0	1		1972.5											32.1916	42	11.1355	0	-1.74544	0
9	36720	0	1		1974.5											17.9393	25	11.4713	0	-1.68359	0
9	56699	0	0		1976.5	803314	26135							0		28.4527	34	11.9133	0	-0.666213	0
9	57022	0	1		1979.5											29.7863	26	10.9125	0	-2.05637	0
9	49286	0	0		1980.5									0		65.123	28	12.2349	0	0.537295	0
9	72721	0	1		1981.5											45.7313	25	11.6747	0	-0.817823	0
9	72722	0	0		1981.5									0		73.9618	34	12.1028	1	1.60985	0
9	72840	0	0		1982.5	70068	831358							0		43.1677	34	12.2727	1	1.10488	0
9	37746	0	1		1984.5											17.8693	33	11.2086	0	-1.98707	0
9	49752	0	0		1984.5	802119	810332							0		34.1189	29	12.1821	0	-0.214486	0
9	64595	0	0		1984.5	70068	831358							0		81.5065	28	11.7205	0	0.318628	0
9	30026	0	0		1985.5									0					0
9	57585	0	0		1985.5									0					0
9	2367	0	1	1992.5	1988.5
9	73169	0	1		1988.5	800148	811334									37.5137	29	12.1396	0	-0.470444	0
9	42290	0	1		1988.96											21.3311	19.5438	11.2923	1	-0.68661	0
9	38521	0	1		1989.5											33.446	31	11.4641	0	-1.33924	0
9	42289	0	1		1989.5											35.1084	30	12.5983	0	0.00193958	0
9	61184	0	1		1989.5											9.03361	27	11.4642	0	-1.89431	0
9	57730	0	1		1990.5											36.7556	20	11.3821	0	-1.21603	0
9	37944	0	1		1991.5											33.9362	20	11.768	0	-0.832125	0
9	38612	0	0		1992.5	800148	811334							0		73.6512	22	12.6084	0	1.05697	0
9	38624	0	0		1993.5									0		21.0175	23	11.7255	0	-1.17812	0
9	64883	0	0		1994.29									0		17.9393	26.2123	11.4713	1	-0.389793	0
9	65506	0	0		1994.5									0					0
9	73315	0	1		1994.5														0
9	66249	0	1		1998.5											23.6451	22	11.9947		-0.772491	0
9	65652	0	1		2000.5											89.2066	20	12.1352		0.879715	0
9	30511	0	0		2001.5									0
9	42659	0	0		2001.5									0
9	38288	0	0		2002.5									0
9	30577	0	0		2003.5	55594	823615							0
9	61606	0	1		2003.5
9	262	0	0	1839.5										0
9	1728	0	0	1838.5										0
9	2914	0	0	1856.5										0
9	3015	0	0	1849.5										0
9	3918	0	1	1854.5
9	4334	0	1	1837.5
9	22079	0	1	1860.5
9	24320	0	0	1860.5										0
9	400029	1	0					63962	1933.5					0
9	513365	1	1					485669	1861.62
9	800148	1	0					811334
9	801515	1	0					811447
9	801907	1	0					812175
9	802119	1	0					810332
9	802596	1	0					810105
9	803314	1	0					904444
9	810105	1	1					802596
9	810332	1	1					802119
9	811334	1	1					800148
9	811447	1	1					801515
9	812175	1	1					801907
9	823615	1	1					55594	2003.5							24.1597		10.744		-2.19813	0
9	824398	1	0					47158	1988.5
9	826354	1	1					14582	1952.5
9	826893	1	1					131393	1911.5
9	828016	1	0					18410	1871
9	829268	1	0					75734
9	830380	1	1					41172
9	830605	1	1					69027	1970.5							36.9413	57.5	11.388	0	-1.34725	0
9	832666	1	0					131392	1902.5
9	833158	1	0					62898	1888.5
9	833331	1	0					113754
9	834657	1	1					69816	1979.5
9	835563	1	1					131391	1902.5
9	837284	1	0					51690	1955.5
9	837689	1	0					48302	2000.5
9	838035	1	0					53604	1977.5
9	840387	1	0					70591	1987.5
9	840682	1	1					46374	1988.5
9	840845	1	0					31855	1948.38
9	841676	1	1					51451	1955.5
9	842778	1	0					75551	1914.5
9	842910	1	0					62820	1889.5
9	904444	1	1					803314
10	28925	1	0	1830.12	1750.76			29620	1779.6	19315	1787.29			0	39.3401							1	1
10	29620	1	1	1785.5	1760.5			28925	1779.6													1	1
10	19315	1	1	1847.62	1768.41			28925	1787.29													1	1
10	28886	0	1	1867.5	1782.5	28925	29620
10	28879	1	0	1849.02	1783.96	28925	29620	28926	1816.18					1	71.6269							1	1
10	28887	1	0	1868.23	1784.95	28925	29620	19316	1809.5					0	87.5522
10	28888	1	0	1879.5	1792.5	28925	19315	28889	1827.5					1	90.387							1	1
10	13710	1	0	1838.5	1793.5	28925	19315	835310						0	66.0744
10	19316	1	1	1866.5	1794.5			28887	1809.5
10	19317	0	1	1851.5	1795.5	28925	19315
10	28889	1	1	1879.5	1795.5			28888	1827.5													1	1
10	28926	1	1	1850.5	1796.5			28879	1816.18													1	1
10	131404	1	1	1831.5	1799.5	28925	19315	405561	1828.02													1	1
10	131405	1	1	1834.5	1800.5			28928	1831.8													1	1
10	485675	1	0	1870.38	1800.5			513371	1826.5					0	29.4643
10	28890	0	0	1888.5	1801.5	28925	19315							1	87.4565
10	28928	1	0	1858.5	1806.5	28925	19315	131405	1831.8	28866	1835.5			1	59.9789							1	1
10	28927	0	0	1849.5	1807.5	28925	19315							1
10	513371	1	1	1865.5	1808.5			485675	1826.68
10	405561	1	0	1863.5	1808.9			131404	1828.02													1	1
10	485676	1	0	1848.97	1810.5			513372						0	50.962
10	20792	0	0	1852.5	1812.5	28887	19316							0	66.0744
10	28891	0	1	1873.5	1813.5	28925	19315
10	28866	1	1	1876.5	1814.5			28928
10	28909	1	0	1872.5	1814.7	28887	19316	28892	1863.35					1	71.6269							1	1
10	400030	1	0	1890.5	1815.5			100063	1841.53					1	78.7155							1	1
10	131402	0	1	1819.5	1816.5	28887	19316
10	28892	1	1	1885.5	1817.5			28909	1863.35													1	1
10	28910	0	1	1885.5	1817.5	28879	28926
10	13782	0	1	1909.5	1818.5	28887	19316
10	400033	1	0	1890.5	1818.5			100061	1851.44					0	76.835							1	1
10	13041	0	0	1866.5	1819.5	28887	19316							0	87.5522
10	28911	1	0	1891.5	1819.5	28879	28926	28921	1845.5					1	71.6269							1	1
10	28893	0	1	1874.5	1820.5	13710	835310
10	28921	1	1	1902.5	1820.5			28911	1845.5													1	1
10	100063	1	1	1853.5	1820.5	28879	28926	400030	1841.53													1	1
10	19902	0	0	1857.5	1821.5	28887	19316							0	84.2738
10	485493	1	0	1904.8	1822.29			513353	1853.46					0	53.9254							1	1
10	131398	0	1	1824.5	1822.5	28879	28926
10	28874	0	0	1906.5	1823.5	28887	19316							0	90.387
10	20793	1	0	1879.5	1824.5	28887	19316	28912	1869.5	851830	1872.88			0	84.2738
10	28867	0	1	1902.5	1824.5	28879	28926
10	513353	1	1	1911.52	1824.5			485493	1853.46													1	1
10	485494	1	0	1905.92	1825.5			513354	1856.95					0	66.0744							1	1
10	28880	0	1	1909.5	1826.5	28879	28926
10	28882	0	1	1907.87	1827.5	28887	19316
10	28894	1	0	1885.5	1827.5	28887	19316	17313	1870.27					0	80.048							1	1
10	400032	1	0	1893.5	1827.5			100065	1858.81					0	87.2258							1	1
10	400034	1	0	1901.5	1827.5			100064	1854.55					0	87.2258
10	851830	1	1	1907.87	1827.59			20793	1872.88
10	131399	0	0	1829.5	1828.5	28879	28926
10	100060	1	1	1908.5	1829.5	28879	28926	400031	1856.1													1	1
10	100065	1	1	1911.41	1829.5	28887	19316	400032	1858.81													1	1
10	100061	1	1	1904.5	1830.5	28879	28926	400033	1851.44													1	1
10	131403	0	1	1830.98	1830.5	28887	19316
10	131400	0	0	1831.5	1831.5	28879	28926
10	400031	1	0	1911.5	1831.5			100060	1856.1					0	100							1	1
10	100064	1	1	1921.5	1832.5	28887	19316	400034	1854.55
10	100062	1	1	1918.5	1833.5	28879	28926	400035	1865.59													1	1
10	7243	0	0	1858.5	1834.5	28887	19316							0	84.2738
10	131401	0	1	1836.5	1834.5	28879	28926
10	13042	1	0	1869.5	1835.5	28887	19316	113760	1858.53					1	84.2738							1	1
10	28912	1	1	1871.74	1835.5			20793	1869.5
10	24685	0	1	1908.5	1836.5	28879	28926
10	28875	1	1	1891.5	1836.5	28887	19316
10	400035	1	0	1912.5	1836.5			100062	1865.5					0								1	1
10	28876	0	1	1928.5	1837.5	28888	28889
10	513354	1	1	1878.12	1837.59			485494	1856.95													1	1
10	400040	1	0	1927.87	1838.31	485675	513371	117103	1861.5	39790	1906.5			0	87.5522
10	28907	1	1	1917.5	1839.5			7588	1873.6													1	1
10	113760	1	1	1916.5	1839.5			13042	1858.53	851710	1876.5											1	1
10	400037	1	0	1915.5	1840.5			58878	1882.5					1	79.5714
10	117103	1	1	1904.72	1845.22	485676	513372	400040	1861.5
10	17313	1	1	1918.5	1846.5			28894	1870.27													1	1
10	28913	1	0	1924.5	1846.5	28911	28921	16441	1896.5					1	72.8972
10	18652	1	0	1888.5	1847.5	28911	28921	100058	1879.88					1	87.4565
10	7588	1	0	1938.5	1848.5	28911	28921	28907	1873.6					1	71.6269							1	1
10	28883	0	1	1922.5	1850.5	28911	28921
10	74278	1	1	1920.5	1852.5	28911	28921	400036	1878.58													1	1
10	400036	1	0	1910.5	1853.5			74278	1878.58					1	71.6269							1	1
10	58878	1	1	1941.5	1854.5	28911	28921	400037	1882.5
10	450005	1	0		1854.5
10	28884	1	0	1896.5	1855.5	28911	28921	27774	1881.5					1	79.5714
10	400038	1	0	1928.5	1855.5			62681	1884.9					0	34.4249							1	1
10	450007	1	0	1927.5	1856.5
10	100058	1	1	1935.5	1856.75	485493	513353	18652	1879.88
10	27774	1	1	1942.5	1857.5			28884	1881.5
10	28922	1	0	1900.5	1857.5	28911	28921	28896	1895.5					1	71.6269
10	404845	1	0	1945.5	1858.5			117108	1894.5					1	62.8769
10	28895	1	0	1922.5	1859.37	13042	113760	24793						0
10	59073	0	0	1859.5	1859.37	13042	113760							0
10	74538	0	1	1859.5	1859.5	28911	28921
10	39790	1	1	1949.5	1860.5	13042	113760	400039		400040	1906.5
10	62681	1	1	1928.5	1860.5	28911	28921	400038	1884.9													1	1
10	400039	1	0	1892.5	1860.5			39790	1884.5					0	69.4987
10	28905	1	0	1899.5	1861.5	28911	28921	28914	1887.5					1	85.429
10	29074	0	0	1867.5	1862.5									0
10	117104	0	0	1862.92	1862.83	400040	117103
10	28914	1	1	1927.5	1863.5	485494	513354	28905	1887.21
10	117105	1	0	1942.5	1863.5	400040	117103	117112	1892.5					1	90.5785
10	400041	1	0	1952.5	1863.5			75209	1899.5					1
10	9689	1	0	1937.5	1864.5	13042	113760	25309	1899.5					1	87.2258
10	24793	1	1	1946.5	1865.5			28895
10	117112	1	1	1951.5	1865.5			117105	1892.5
10	117106	1	1	1963.16	1866.62	400040	117103	404846	1892.5
10	3348	0	0	1869.5	1868.5									0
10	404846	1	0	1934.5	1868.5			117106	1892.5					0	87.2258
10	25309	1	1	1957.5	1869.5			9689	1899.5
10	28896	1	1	1936.5	1869.5			28922	1895.5
10	117107	0	1	1910.06	1869.5	400040	117103
10	117108	1	1	1930.5	1869.5	400040	117103	404845	1894.5
10	8076	1	0	1951.5	1870.5	20793	28912	28915	1893.5	21662	1928.5			0	84.2738
10	16441	1	1	1951.5	1871.5			28913	1896.5
10	8565	1	1	1955.5	1872.5			28280
10	28915	1	1	1927.5	1872.5			8076	1893.5
10	138100	0	0		1872.5	400040	117103
10	117109	0	0	1938.78	1873.69	400040	117103							0	90.387
10	14269	1	0	1960.5	1875.5	7588	28907	821493	1900.5					1	71.6269
10	138101	0	0	1877.37	1876.4	400040	117103
10	25218	0	1	1960.5	1876.5	7588	28907
10	28929	1	0	1917.5	1878.5	7588	28907	131406		22178	1912.88			1	78.7155
10	75209	1	1	1954.5	1880.5	18652	100058	400041	1899.5
10	131406	1	1	1960.5	1880.5			28929	1912.5
10	7914	0	1	1947.5	1882.5	28884	27774
10	59990	1	1	1965.5	1882.5	18652	100058	400042	1914.5
10	450009	1	0	1967.5	1882.5
10	28280	1	0	1911.5	1884.5	18652	100058	8565						0
10	117110	0	0	1963.62	1884.87	400040	117103							1	90.387
10	25219	1	0	1953.5	1885.5	28884	27774	24794	1912.5					1	54.4981
10	22178	1	1	1965.5	1886.5			28929
10	28341	1	1	1971.5	1886.5			28665	1916.5
10	117111	0	0	1914.91	1887.37	400040	117103							1	84.2738
10	25220	1	0	1956.5	1888.5	18652	100058	18112	1911.5					0	50.962
10	100059	0	1	1937.5	1888.5	28905	28914
10	400043	1	0	1967.82	1889.37			63675	1914.37					1	79.5714
10	28665	1	0	1972.5	1889.5	28895	24793	28341	1916.5					1	85.429
10	63675	1	1	1942.5	1889.5	28905	28914	400042	1914.37
10	24794	1	1	1958.5	1890.5	450005		25219	1912.5
10	18112	1	1	1977.62	1891.94	900193	901044	25220	1911.5
10	485674	1	0	1980.5	1893.36			513370	1921.04					1	69.5385
10	7514	0	0	1912.5	1893.5	28905	28914							0
10	21662	1	1	1958.5	1893.5	450007		8076	1928.5
10	117113	1	0	1953.5	1893.5	117105	117112	117114	1925.5					1	87.2258
10	25135	1	1	1963.5	1894.5			12707	1925.5
10	100066	1	1	1963.5	1895.5			12707		400044	1924.5	400045	1937.5
10	12707	1	0	1959.5	1896.5	28905	28914	100066		25135	1925.5			1	71.6269
10	6323	0	0	1917.35	1897.33	8076	28915							0	79.8067
10	9333	1	1	1946.5	1898.5			28916	1923.5
10	117114	1	1	1972.5	1898.5			117113	1925.5
10	23146	1	1	1953.5	1900.5			27048	1935.5
10	25259	1	1	1981.5	1900.5			29438	1923.5
10	28916	1	0	1939.5	1900.5	9689	25309	9333	1923.5					0	87.2258
10	29438	1	0	1993.5	1901.5	14269	821493	25259	1923.5					1	87.2258
10	16413	0	0	1941.58	1904.5	28280	8565							0	57.8678
10	7145	1	0	1992.5	1907.5	9689	25309	7150	1934.5					1	56.8054
10	27048	1	0	1994.5	1907.5	28280	8565	23146	1935.5					0	51.0304
10	6955	1	1	1993.87	1910.31			825425	1955.38
10	400045	1	0	1963.5	1910.5			100066	1939.5					0	80.8634
10	7150	1	1	1997.5	1913.5			7145	1934.5
10	100068	1	0	2010.65	1913.5	25220	18112	835199	1941.5	851741	1951.5			0	52.6867	44.8514	89	12.4095	0	0.276886	0
10	29440	1	0	1994.5	1913.53	28929	131406	9803	1939.5					0	47.6422
10	29439	0	0	1931.5	1913.87	25219	24794							1
10	100069	1	1	2007.1	1915.08	25220	18112	138683	1946.61
10	164	0	0	1915.5	1915.5	28929	22178							0
10	7439	0	0	1953.5	1915.5		7914							0	57.8678
10	100067	0	1		1915.5											73.8704	84	12.2934		0.712864	0
10	9803	1	1	1965.5	1916.5			29440	1939.5
10	27244	0	0	1940.5	1917.5	28665	28341							0	51.3051
10	27243	0	0	1944.5	1918.5	25220	18112							0	51.3051
10	138683	1	0	1998.46	1918.87			100069	1946.61					1	51.3051
10	135957	1	0	2010.5	1919.5	400042	63675	837372	1944.5					1	79.5714
10	19318	0	1	1950.5	1920.5
10	405564	1	0	2007.5	1920.5			131408	1955.5						87.5522	73.5081	83	13.5235		2.38861	0
10	15284	1	0	2002.5	1921.5	28665	28341	13078						0	34.406	73.843	81	12.1759	0	0.667679	0
10	28920	1	0	1999.5	1921.5	12707	100066	7161	1947.5					0	79.8067
10	13090	1	1	2005.79	1922.5			831858	1966.5							77.1922	80.9959	11.518	0	-0.282596	0
10	29441	1	0	1999.58	1923.13	12707	100066	398126	1954.12					0	87.5522
10	13078	1	1	2008.5	1923.5			15284								73.843	79	12.1759	0	0.397304	0
10	7161	1	1	1995.5	1924.5	450009		28920	1947.5
10	8519	1	0	2007.5	1924.5	25219	24794	7064	1947.5					1	89.2912	67.5466	75	13.1973	1	2.72171	0
10	135958	1	0	2015.43	1924.93	400042	63675	839833	1956.36						79.8067	84.0793	78.57	12.1272		1.02434	0
10	7064	1	1	1991.96	1925.35	485674	513370	8519	1947.38
10	117115	0	0	1925.5	1925.5	117113	117114
10	851741	1	1		1927.38			100068	1951.5							44.8514	75.125	12.4095	0	0.00651158	0
10	131407	1	1	2002.5	1927.5	117113	117114	836749	1965.5
10	43915	1	1		1928.5	12707	25135	400046	1949.5
10	826295	1	1		1928.5			68331	1965.5							46.7483	74	12.914	0	0.629441	0
10	31856	1	1		1929.5	8076	21662	842973	1952.5
10	131408	1	1	2014.65	1929.5	117113	117114	405564	1955.5							73.5081	74	13.5235	1	2.96183	0
10	811760	1	1		1930.96			802356	1963.38							67.577	71.5438	12.2667	0	0.359178	0
10	398126	1	1		1932.87			29441	1954.12
10	68028	0	1		1934.5														0
10	52116	1	0		1936.5	7145	7150	512680						0		83.0167	63	12.4231	1	2.18383	0
10	68260	0	1		1937.5	7145	7150									95.4056	62	12.9786	0	1.81014	0
10	68331	1	0		1938.5	12707	25135	826295	1965.5					0		46.7483	65	13.015	0	1.01594	0
10	802356	1	0		1938.5			811760	1963.38							67.577	64	12.2667	0	0.629553	0
10	32914	1	1		1942.5	100068	835199	827442	1966.5
10	33035	0	1		1943.5	29440	9803												0
10	45325	1	0		1945.5	100068	835199	904451						0		96.9096	54	12.3468	0	1.38871	0
10	838958	1	0		1947.96			69259	1970.38							67.5466	55.5384	13.7424		2.50455	0
10	69259	1	1		1948.5	8519	7064	838958	1970.38							67.5466	55	13.7424	0	2.05435	0
10	45794	1	1		1949.5	15284	13078	836672	1973.5
10	53508	1	0		1950.5	15284	13078	821434	1977.5					0		35.3381	53	12.7376	1	1.46103	0
10	33967	1	0		1951.5	28920	7161	833791	1976.38					1		79.9689	52	12.7321	1	2.46964	0
10	45975	1	1		1951.5	8519	7064	837987	1977.5
10	34174	1	0		1953.5	28920	7161	821148	1977.5					1		51.4675	46	12.9128	1	2.02918	0
10	69905	0	0		1955.5	7145	7150							0					0
10	46564	1	1		1957.5	28920	7161	837988	1983.5
10	70069	0	1		1957.5	8519	7064												0
10	15285	0	1	1996.5	1958.5	8519	7064
10	34910	1	0		1960.5	8519	7064	512519						0	49.9336	63.0678	43	12.1291	1	1.39233	0
10	35063	0	1		1961.24	29441	398126												0
10	831808	1	1		1961.5			70692	1990.5							87.2031	41	12.5738	0	1.15843	0
10	35187	1	0		1962.24	52116	512680	826085	1990.5					1	70.1042	95.4056	37.2616	12.9786	1	3.11169	0
10	70692	1	0		1963.5	52116	512680	831808	1990.5					0		87.2031	40	12.5738	1	2.45879	0
10	35502	0	0		1964.5	29441	398126							0					0
10	55141	1	0		1964.5	802356	811760	835495	1990.5					0		33.0319	39	11.8153	0	-0.674651	0
10	55273	0	1		1965.54	52116	512680												1
10	71123	1	0		1966.5	802356	811760	831196	1993.5					0		99.4976	37	12.374	0	1.47876	0
10	47808	1	1		1967.5			831617	1991.5							69.5226	53	12.1765	0	0.299779	0
10	826085	1	1		1967.5			35187								95.4056	37	12.9786	0	1.81014	0
10	55811	0	1		1968.5	68331	826295									40.7715	34	11.6404	0	-0.970044	0
10	48430	0	1		1972.5	52116	512680									73.843	41	12.1759	0	0.397304	0
10	72268	0	0		1976.5	53508	821434							0		69.9945	30	12.4426	1	1.91017	0
10	72269	0	1		1976.5											5.13031	28	11.4195	0	-2.03439	0
10	49189	0	0		1979.5	53508	821434							0		46.0784	29	11.4697	0	-0.775188	0
10	57248	0	1		1981.5	33967	833791									55.7575	33	11.6287	0	-0.642706	0
10	61056	0	1		1984.12	33967	833791												1
10	38419	0	1		1986.5	34174	512502									15.2357	20		1		0
10	30094	0	0		1987.5	33967	833791							1		32.4321	28	11.6957	0	-0.825841	0
10	42220	0	1		1987.5	800432	811222									25.9804	23	10.004	0	-3.06598	0
10	64738	0	0		1989.5	800432	811222							1		81.4487	24	12.8074	0	1.56641	0
10	37918	0	0		1990.5									0					0
10	42341	0	0		1991.5	34174	512502							0		51.4675	23	12.9128	0	0.90163	1
10	38019	0	0		1993.5	70692	831808							0		87.2031	19	12.5738	0	1.32797	1
10	64854	0	0		1993.5	55141	835495							0					0
10	38081	0	0		1995.5	34910	512519							1	34.817				0
10	65538	0	0		1995.5	35187	826085							0		90.1078	25	13.3937	1	3.4605	0
10	50143	0	0		1997.5	35187	826085							0		90.1078	23	13.3937		2.61691	0
10	66216	0	0		1997.5	34910	512519							1
10	30489	0	0		2000.5	35187	826085							0		90.1078	20	13.3937		2.61691	0
10	66428	0	0		2004.5									0
10	400042	1	0					59990	1914.5					0
10	400044	1	0					100066	1924.5					0
10	400046	1	0					43915	1949.5					0
10	512502	1	1					34174
10	512519	1	1					34910
10	512680	1	1					52116
10	513370	1	1					485674	1921.04
10	513372	1	1					485676
10	800432	1	0					811222
10	811222	1	1					800432
10	821148	1	1					34174	1977.5
10	821434	1	1					53508	1977.5
10	825425	1	0					6955	1955.38
10	827442	1	0					32914	1966.5
10	831196	1	1					71123	1993.5
10	831617	1	0					47808	1991.5
10	831858	1	0					13090	1966.5
10	833791	1	1					33967	1976.38
10	835199	1	1					100068	1941.5
10	835310	1	1					13710
10	835495	1	1					55141	1990.5
10	836672	1	0					45794	1973.5
10	836749	1	0					131407	1965.5
10	837372	1	1					135957	1944.5
10	837987	1	0					45975	1977.5
10	837988	1	0					46564	1983.5
10	839833	1	1					135958	1956.36
10	842973	1	0					31856	1952.5
10	851710	1	0					113760	1876.5
10	900193	1	0					901044
10	901044	1	1					900193
10	904451	1	1					45325
11	100758	1	0	1817.5	1745.5			5917						0	97.6675
11	16177	0	0	1871.5	1785.5	100758	5917							1
11	5919	0	0	1847.5	1787.96	100758	5917							1	85.429
11	12762	0	1	1871.5	1790.76	100758	5917
11	101552	1	0	1828.15	1790.76	100758	5917	831259						0
11	101551	0	1	1818.5	1793.79	100758	5917
11	5918	0	1	1847.5	1796.72	100758	5917
11	100757	1	0	1827.5	1796.72	100758	5917	27343	1824.5					0	79.8067
11	101550	0	1		1799.01	100758	5917
11	27343	1	1	1885.5	1801.5			100757	1824.5
11	105000	0	0	1825.5	1804.3	100758	5917							1
11	138071	0	1	1833.5	1804.3	100758	5917
11	400574	1	0	1854.5	1816.5			100756	1849.5					0	87.2258
11	400575	1	0	1883.18	1824.09			100756	1856.5					1	86.2681
11	118265	0	0		1825.5	101552	831259
11	12760	0	0	1858.5	1826.5	100757	27343							0	79.8067
11	100756	1	1	1908.5	1827.5	100757	27343	400574	1849.5	400575	1856.5
11	8573	1	1	1996.5	1904.5
11	5917	1	1	1843.5				100758
11	831259	1	1					101552
12	137251	1	0	1804.82	1760.5			397739	1782.5					0	34.4249
12	397739	1	1		1765.5			137251	1782.07													0	1
12	397740	0	1		1783.57	137251	397739
12	28899	1	0	1859.26	1785.37	137251	397739	138109	1813.5					0	66.0744
12	10732	1	0	1870.5	1789.5	137251	397739	1181	1825.5					0	59.8423
12	397741	0	0	1830.5	1793.09	137251	397739
12	29442	1	0	1872.5	1796.5	137251	397739	111706						0	59.8423
12	138109	1	1	1835.5	1797.5	801673		28899	1813.5
12	111706	1	1		1801.5			29442
12	138110	1	0	1864.36	1813.5	28899	138109	822431	1844.5
12	14583	1	0	1892.06	1815.5	28899	138109	111704	1860.16					1	79.5714
12	138111	0	1	1819.5	1817.15	28899	138109
12	5353	0	1	1841.69	1819.99	28899	138109
12	138112	1	0		1822.06	28899	138109
12	100250	1	1		1825.5	29442	111706	400902	1847.5
12	400902	1	0	1874.5	1825.5			100250	1847.5					0	58.8752
12	10444	1	0	1883.5	1826.5	29442	111706	101553	1859.5					0	59.8423
12	15933	0	0	1884.5	1830.5	10732	1181							0	59.8423
12	397632	1	1	1861.53	1831.5			28930	1858.5
12	5355	0	1	1852.5	1833.5	29442	111706
12	28930	1	0	1867.88	1834.5	29442	111706	397632	1858.5	18484	1865.62			0	40.5473
12	111704	1	1		1837.5	29442	111706	14583	1860.16
12	101553	1	1	1865.5	1838.5			10444	1859.5
12	73737	0	1		1839.5	29442	111706
12	485677	1	0	1904.38	1840.5			513373						0	0.427292
12	18484	1	1	1866.5	1841.5			28930	1865.5
12	73821	1	0		1841.5	29442	111706	840712	1880.5					0	40.5473
12	21236	0	1	1939.5	1852.5
12	17250	1	0	1917.5	1858.12	28930	397632	7474	1879.5					0	46.8388
12	790002	1	0		1858.5									0	19.7701
12	7474	1	1	1922.5	1859.5			17250	1879.5
12	103060	1	0	1926.5	1859.5	28930	397632	28059	1885.62					0	0.427292
12	17549	1	0	1886.5	1860.57	14583	111704	826296	1886.5					0	53.4064
12	74608	0	1	1865.69	1861.5	10444	101553
12	16615	1	0	1909.5	1863.5	10444	101553	838380	1885.5					0	43.538
12	26594	1	0	1939.5	1864.5	73821	840712	113766	1890.98					0	43.538
12	103068	1	0	1935.32	1865.62	10444	101553	821293		851084	1902.5			0	52.6867
12	28059	1	1	1926.5	1866.5	485677	513373	103060	1885.62
12	28058	0	0	1926.5	1868.5	10444	101553							0
12	59469	0	1		1868.5	73821	840712
12	18381	0	1	1962.5	1871.5	10444	101553
12	113766	1	1		1871.5	900099		26594	1890.98
12	59607	0	1		1872.5	10444	101553
12	8566	1	0	1959.5	1880.5	17250	7474	8727	1906.5	8567	1915.5			0	31.8644
12	601	0	1	1885.5	1881.5	17250	7474
12	63492	0	0	1885.5	1883.5	17250	7474							0
12	3065	0	0	1886.5	1886.5	17549	826296							0
12	8727	1	1	1909.5	1886.5			8566	1906.5
12	8567	1	1	1956.5	1887.5			8566	1915.5
12	12583	1	0	1934.5	1887.5	103060	28059	28060	1912.62					0	0.427292
12	103064	0	1		1887.5	103060	28059
12	3790	0	0	1902.5	1888.5	17250	7474							0
12	28060	1	1	1974.38	1889.02	790002		12583	1912.62
12	63676	1	0		1889.5	103060	28059	835228	1924.5					0	0.427292
12	485666	1	0	1955.62	1891.16			485667	1912.38					0	24.1972
12	485667	1	1	1947.88	1891.22			485666	1912.38
12	60299	0	1		1892.5	103060	28059
12	103066	0	1		1892.5	26594	113766
12	137981	1	0		1892.5	103068	821293	826188	1915.5					0	54.5217
12	63824	0	1		1893.5
12	10420	1	0	1961.5	1894.5	26594	113766	10421	1923.5					0	38.1386
12	60358	0	0		1894.5	103060	28059							0	0.427292
12	12264	1	1	2000.87	1896.12			63921	1924.5
12	63921	1	0	1974.5	1896.5	26594	113766	12264	1924.5					0	31.4894
12	60469	0	0		1898.5	103060	28059							0
12	103062	1	1		1898.5	26594	113766	834338	1917.5
12	75762	1	1	1938.41	1899.5	103060	28059	833174	1919.5
12	5167	0	0	1906.5	1900.5	26594	113766							0
12	20175	0	1	1940.5	1902.5	103060	28059
12	29443	1	0	1976.5	1902.5	26594	113766							0
12	589494	1	0	1980.88	1904.19			41201	1929.38					0	0.427292
12	75948	1	0	1966.88	1904.51	103060	28059	589490	1929.38					0	28.8359
12	10421	1	1	1985.5	1905.5			10420	1923.5
12	111710	0	0		1905.5									0
12	589491	1	1		1906.19			41290	1932.38							74.6042	97.3055	12.4006		0.852666	0
12	602	0	1	1907.5	1906.5	8566	8727
12	41201	1	1	1985.12	1906.79	103060	28059	589494	1929.38
12	589490	1	1	1989.01	1909.66			75948	1929.38
12	41290	1	0	1986.24	1909.72	103060	28059	589491	1932.38					0	19.7701
12	41384	1	1		1912.5	12583	28060	820336	1943.5
12	64453	1	0	1974.5	1912.5	103060	28059	821544	1936.5					0	33.0434
12	7178	1	0	1991.5	1914.5	12583	28060	28061	1950.5					0	19.7701
12	76300	1	0		1916.47	12583	28060	137252	1938.5	850170	1959.5	853162	1965.5	0	43.8292	34.0093	90.03	11.262	0	-1.28838	0
12	61032	1	1	1966.5	1916.5	8566	8567	820298	1940.5
12	137252	1	1	2014.01	1918.62	485666	485667	76300	1938.5							6.16855	83.875	11.0334	0	-2.45449	0
12	11463	1	0	2008.5	1919.5	8566	8567	11423	1946.5					0		27.5758	80	11.8835	0	-0.72043	0
12	43222	0	1		1920.5	12583	28060												0
12	11423	1	1	1996.5	1921.5			11463	1946.5
12	28061	1	1	1983.5	1922.5			7178	1950.5
12	51170	1	0	2013.5	1924.5	8566	8567	823705	1956.12					0		74.4185	75	12.7804	0	1.37546	0
12	15379	1	0	2001.5	1924.6	10420	10421	114050	1950.5					0	52.6867	27.6398	77.9	10.9797	0	-1.75061	0
12	67361	1	1		1925.5	10420	10421	826591	1947.5							9.31068	78	10.8947	0	-2.54246	0
12	67679	1	0		1929.77	63921	12264	821176	1955.5					0	43.2534				0
12	114050	1	1	1993.38	1930.03			15379	1950.5
12	589495	1	1		1930.5	75948	589490	833265	1951.62
12	589492	0	0		1933.5	41290	589491												0
12	823705	1	1		1934.5			51170	1956.12							74.4185	68	12.7804	0	1.10509	0
12	589493	0	1		1936.5	41290	589491												0
12	44603	0	0		1937.5	64453	821544							0					0
12	29154	1	0	2012.79	1939.29	76300	137252	822022	1959.12	851066	1965.87			0		34.0093	64.21	11.262	0	-1.41885	1
12	12585	1	0	2003.5	1943.5	76300	137252	12584	1961.5					0		20.5882	56	11.6733	0	-1.12083	0
12	12584	1	1	2003.5	1944.5			12585	1961.5							20.5882	55	11.6733	0	-1.3912	0
12	33152	1	1		1944.5	10420	10421	821635	1966.5
12	33153	0	0		1944.5									0					0
12	69260	1	0		1948.5	11463	11423	903293						0		69.2425	56	12.2191	1	1.63621	0
12	45795	0	1		1949.5	76300	137252												0
12	53509	1	0		1950.5	76300	137252							0					0
12	53605	0	1		1951.5	15379	114050												0
12	34070	1	0		1952.5	11463	11423	831692	1984.62					0		84.9379	47	12.0824	1	1.83604	0
12	46061	1	1		1952.5	7178	28061	823939	1973.5
12	34261	1	0		1954.5	7178	28061	828817	1983.5					0		86.1314	45	11.7036	0	0.404369	0
12	46283	0	0		1954.5	76300	137252							0					0
12	831692	1	1		1955.5			34070	1984.62							84.9379	47	12.0824	0	0.542244	0
12	46473	0	1		1956.5	67679	821176												0
12	34678	1	1		1958.5	51170	823705	840416	1993.37							76.5254	44	12.1202	0	0.381932	0
12	54441	1	1		1959.5	29154	822022	824356	1987.5
12	54545	1	0		1960.5	12585	12584	824642	1983.5					0		7.07892	39	10.9872	1	-1.19311	0
12	46979	0	1		1961.5	29154	822022												0
12	54655	1	0		1961.5	12585	12584	840549	1987.5					0					0
12	54656	0	0		1961.5	51170	823705							0		99.4915	41	12.6186	0	1.75973	0
12	55274	0	1		1965.5	29154	822022												0
12	47697	0	1		1966.5	29154	851066												0
12	47809	1	0		1967.5	29154	851066	839565	1988.5	850077	1997.12			0		20.5882	40	11.6733	0	-1.12083	0
12	47810	1	0		1967.5	12585	12584	833753	1999.5					0		20.5882	35	11.2178	0	-1.64436	0
12	839565	1	1		1967.88			47809	1988.5							14.5567	34.625	11.1274	0	-2.15575	0
12	48184	0	0		1970.5	12585	12584							0		20.5882	40	11.6733	0	-1.12083	0
12	850077	1	1		1973.5			47809	1997.12							8.50384	37	11.1539	0	-2.26295	0
12	57130	0	1		1980.5	54655	512746												0
12	29998	0	1		1984.5														0
12	65242	0	0		1984.5	54655	512746							0					0
12	65270	0	0		1985.5	34070	831692							0		63.3114	35	11.9657	1	1.21011	0
12	64651	0	1		1986.5														0
12	41661	0	0		1989.5									0					0
12	41662	0	1		1989.5											12.0844	29	11.6019	0	-1.66662	0
12	41723	0	0		1991.5	34070	831692							0		84.9379	19	12.0824	0	0.704573	1
12	64805	0	0		1991.5	47809	839565							0		6.53087	25	11.3978	0	-1.75709	0
12	159141	0	1		1991.5	47810	833753									26.1692	22	11.562	0	-1.24996	0
12	66080	0	1		1992.5											99.4915	23	12.6186	0	1.66223	0
12	42465	0	1		1995.5											99.4915	24	12.6186	0	1.48936	0
12	61370	0	0		1995.5	47810	833753							0		14.103	25	10.7039	0	-2.38236	0
12	41897	0	1		1998.5	47809	850077									8.50384	20	11.1539		-2.08312	0
12	66312	0	1		2000.5	47809	850077									8.50384	20	11.1539		-2.08312	0
12	42064	0	0		2004.5									0
12	42090	0	0		2005.5	802001	811902							0
12	42830	0	0		2006.5	802001	811902							0
12	1180	0	0	1843.5										0
12	1181	1	1	1847.5				10732	1825.73													1	1
12	5354	0	0	1838.5										0
12	512746	1	1					54655
12	513373	1	1					485677
12	801673	1	0
12	802001	1	0					811902
12	811902	1	1					802001
12	820298	1	0					61032	1940.5
12	820336	1	0					41384	1943.5
12	821176	1	1					67679	1955.5
12	821293	1	1					103068
12	821544	1	1					64453	1936.5
12	821635	1	0					33152	1966.5
12	822022	1	1					29154	1959.12
12	822431	1	1					138110	1844.5
12	823939	1	0					46061	1973.5
12	824356	1	0					54441	1987.5
12	824642	1	1					54545	1983.5
12	826188	1	1					137981	1915.5
12	826296	1	1					17549	1886.5
12	826591	1	0					67361	1947.5
12	828817	1	1					34261	1983.5							86.1314	44.5	11.7036	0	0.133995	0
12	833174	1	0					75762	1919.5
12	833265	1	0					589495	1951.62
12	833753	1	1					47810	1999.5							20.5882	28.5	11.2178	0	-1.91473	0
12	834338	1	0					103062	1917.5
12	838380	1	1					16615	1885.5
12	840416	1	0					34678	1993.37
12	840549	1	1					54655	1987.5
12	850170	1	1					76300	1959.5
12	851066	1	1					29154	1965.87
12	851084	1	1					103068	1902.5
12	853162	1	1					76300	1965.5
12	900099	1	0
12	903293	1	1					69260
14	103071	1	0	1825.5	1745.5	801147	811509	103070	1772.5					0
14	910000	1	0	1796.64	1746.49			910001	1767.67
14	103070	1	1	1826.5	1746.5			103071	1772.5
14	910001	1	1	1828.32	1748.96			910000	1767.67
14	450011	1	0	1844.5	1771.5
14	790003	1	0	1851.86	1772.17									1	88.2457
14	24089	1	0	1853.5	1773.5	103071	103070	31	1799.5					1	59.9789
14	31	1	1	1854.5	1774.11	910000	910001	24089	1799.44													1	1
14	401690	1	0	1861.5	1774.5			103072	1804.5					1	85.429
14	24090	0	0	1852.5	1776.5	103071	103070							1	87.4565
14	29444	1	0	1859.5	1777.5	103071	103070	11904	1805.5					1	85.429
14	103072	1	1	1833.5	1778.5	103071	103070	401690
14	103073	1	1	1851.5	1780.5	103071	103070	401692	1804.5
14	401692	1	0	1825.5	1780.5			103073	1804.5					1
14	5261	0	0	1849.5	1781.5	103071	103070							1	67.0462
14	11904	1	1	1865.5	1781.5			29444	1805.5
14	18653	1	0	1860.5	1797.5	800100		826998		3066	1832.5	853184	1858.5	0	66.0744
14	24092	1	0	1859.5	1801.5	24089	31	24212	1833.5					1	87.4565
14	24212	1	1	1878.5	1801.5	790003		24092	1833.5
14	16324	1	0	1854.5	1803.5	24089	31	834844	1837.5					0	84.2738
14	485678	1	0	1871.89	1803.5			513374	1829.55					1	87.4565
14	24091	1	0	1883.5	1804.5	24089	31	5325	1841.5					0	86.2681
14	5325	1	1	1846.5	1804.98	450011		24091	1841.81
14	12672	1	0	1866.5	1807.5	24089	31	24213	1849.5					1	85.429
14	24213	1	1	1900.5	1808.5			12672	1849.5
14	132800	0	1	1809.5	1808.5	24089	31
14	834844	1	1	1857.7	1813.49			16324	1837.62		1857.04
14	3066	1	1	1857.5	1813.5			18653	1832.5
14	24093	0	1	1881.5	1813.5	24089	31
14	132801	0	0	1843.5	1819.5	24089	31							0	45.585
14	19331	1	0	1882.5	1822.5			13575	1853.5					0	66.0744
14	16892	0	0	1858.5	1829.5	18653	826998							0
14	7478	0	1	1899.5	1831.5
14	13575	1	1	1899.5	1832.5			19331	1853.5
14	16863	1	0	1893.5	1834.5			28923	1861.5					0	66.0744
14	24094	1	0	1916.88	1834.5	24092	24212	24096	1860.45					1	86.2681							1	1
14	101555	1	1	1892.5	1837.5	24092	24212	843373	1880.61													1	1
14	24095	0	0	1872.5	1839.5	24092	24212							1	79.8067
14	132803	1	1	1865.5	1839.5			21460	1865.5
14	843373	1	0	1909.16	1839.5			101555	1880.61						84.2738							1	1
14	24096	1	1	1924.5	1840.5	485678	513374	24094	1860.45													1	1
14	26532	0	1	1885.5	1840.5
14	28923	1	1	1894.5	1840.5			16863	1861.5
14	21460	1	0	1926.5	1842.5	18653	3066	132803	1865.5	16151	1866.5			1	86.2681
14	24447	1	1	1924.5	1842.5	24091	5325	24450	1877.5
14	24450	1	0	1922.5	1844.5	801167	810912	24447	1877.5					1	85.429
14	400903	1	0	1914.96	1844.5			39791	1888.5					1	87.4565
14	404044	1	0	1916.5	1848.5			39641	1881.5					0	66.0744
14	16151	1	1	1929.5	1849.5			21460	1865.5
14	570	0	1	1863.5	1850.5	12672	24213
14	39539	0	0	1880.5	1853.5	19331	13575							0
14	16864	1	0	1913.5	1855.5	19331	13575	15189						0	51.4721
14	39641	1	1	1939.5	1856.5	19331	13575	404044	1881.5
14	8568	0	0	1919.5	1858.5	19331	13575							0	34.1565
14	400050	1	0	1936.5	1858.5			40124	1931.5					0	50.962
14	404046	1	0	1927.5	1858.5			103075						1	79.5714
14	39791	1	1	1923.5	1860.5	19331	13575	400903	1888.5
14	28900	0	1	1898.5	1862.5	16863	28923
14	5326	0	0	1863.5	1863.5	24094	24096							0
14	103075	1	1	1935.5	1863.5	19331	13575	404046
14	400051	1	0	1933.52	1863.62			40443	1906.5					0	59.9789
14	28474	1	0	1909.5	1864.5	24094	24096	826084	1900.5					1	87.4565
14	400049	1	0	1928.65	1864.81			40124	1920.5					0	44.7874
14	5123	0	1	1868.5	1865.5	19331	13575
14	21663	1	0	1959.5	1865.5	21460	132803	9058	1893.5	851960	1898.5			0	34.817
14	7206	1	0	1945.5	1866.5	24094	24096	20968	1918.5					1	85.429
14	13933	0	1	1897.5	1866.5	19331	13575
14	15189	1	1	1937.5	1867.5			16864
14	24097	0	0	1897.5	1867.5	24094	24096							0	55.7257
14	9058	1	1	1954.5	1869.5			21663	1898.5
14	24098	1	0	1934.5	1869.5	24094	24096	836744	1905.5					0	66.4239
14	74864	0	1		1869.5	19331	13575
14	59540	1	1	1931.5	1870.5	21460	16151	400047	1893.5	400048	1902.5
14	40124	1	1	1960.5	1871.5	24094	24096	400049	1920.5	400050	1931.5
14	25397	1	0	1942.5	1872.5			7627	1900.5					0	53.9254
14	400047	1	0	1942.5	1872.5			59540	1893.5					0
14	400048	1	0	1945.5	1872.5			59540	1902.5					0	62.8769
14	24099	0	0	1938.5	1873.5	24094	24096							1	53.4064
14	7627	1	1	1940.5	1875.5			25397	1900.5
14	27303	1	1	1956.5	1875.5			15826	1906.5
14	20968	1	1	1961.5	1876.5			7206	1918.5
14	485679	1	0	1961.38	1876.9			513375	1910.24					0	39.4584
14	15826	1	0	1940.5	1877.39	24094	24096	27303	1906.5					0	59.9789
14	6512	0	1	1877.5	1877.5	800281
14	9636	0	1	1956.5	1878.5	800281
14	21056	1	1	1952.5	1879.5			19266
14	19266	1	0	1954.5	1880.5			21056						0
14	40443	1	1	1949.5	1880.5	24094	24096	400051	1906.5
14	75241	0	1		1881.5	800281
14	17762	0	0	1953.5	1885.5									0
14	27553	1	0	1953.5	1885.5			27552						0	39.3401
14	63568	0	1		1885.5
14	17794	1	1	1960.5	1886.5
14	27552	1	1	1962.5	1886.5			27553
14	9707	0	1	1928.5	1887.5
14	7343	1	0	1961.5	1890.5	16864	15189	16788	1921.5					1	61.9157
14	9637	1	1	1958.5	1893.5
14	15827	1	0	1951.5	1893.5			19037						0
14	400052	1	0	1984.03	1893.5			64046	1959.5					0
14	27683	0	0	1982.5	1894.5									0
14	2141	0	0	1895.5	1895.5									0
14	16788	1	1	1976.12	1896.39	900094	901058	7343	1921.88
14	23062	0	0	1987.5	1897.5									0
14	27684	1	1	1983.5	1897.5
14	8847	1	1	1972.5	1898.5
14	400056	1	0	1967.5	1898.5			820151		64481	1964.5			1	51.4198
14	19037	1	1	1986.5	1899.5			15827
14	64046	1	1	1983.98	1900.15	21663	9058	400052	1959.5
14	400053	1	0	1973.67	1900.49			76049	1931.5					1	87.4565
14	25136	1	0	1976.5	1900.5	25397	7627	7134	1936.5					0	66.0744
14	400054	1	0	1960.5	1902.5			41234	1942.5					1	70.1042
14	7023	1	0	1995.5	1903.5			825044	1952.5					0
14	27044	1	1	1977.5	1903.5	25397	7627	842447	1948.5
14	15469	1	1	1968.5	1904.5			824107	1952.5
14	25310	0	0	1980.5	1905.5	25397	7627							0	67.8374
14	7134	1	1	1995.5	1906.5			25136	1936.5
14	15037	1	1	1975.5	1906.5
14	41234	1	1	1995.5	1907.5	15826	27303	400054	1942.5
14	76049	1	1	1970.5	1907.5	24098	836744	903053	1931.5
14	7179	1	1	1994.5	1908.5			7309	1931.5
14	7309	1	0	1981.5	1908.5	24098	836744	904257	1931.5					1	80.8634
14	11635	1	0	1988.5	1909.5	21663	9058	21031	1937.5					0	54.4981
14	1699	0	0	1917.5	1910.5	21663	9058							0
14	7177	1	0	1995.5	1910.5	19266	21056	27831	1958.5					0	60.0006
14	27685	1	0	1974.5	1910.5	25397	7627	27045	1938.5					0	66.0744
14	64398	1	1	1974.5	1910.5	15826	27303	400055	1943.5
14	27045	1	1	1992.12	1911.08	485679	513375	27685	1938.5
14	19028	1	0	1980.5	1911.5			826555	1939.62	850877	1952.5			1	79.8067
14	28181	0	0	1933.5	1911.5									0
14	824107	1	0	1980.41	1911.81			15469	1952.5					1	78.7155
14	19038	1	0	1985.5	1912.5			841787	1949.5					0
14	21031	1	1	2001.5	1913.5			11635	1937.5							93.2712	86	12.8523		1.79625	0
14	27914	0	0	1941.5	1913.5									0
14	64481	1	1	1975.5	1913.5			400056	1964.5
14	41421	1	1	2002.85	1913.67	24098	836744	904337								88.2475	88.83	12.374		1.13244	0
14	400055	1	0	2013.5	1914.5			64398	1943.5					0		94.3947	93	13.0811	0	2.17535	0
14	15583	0	0	1979.5	1915.5									0
14	11304	1	0	1982.5	1916.5			11276	1947.5	851343	1965.5			0
14	17795	0	0	1976.5	1917.5									0
14	10253	1	1	2001.5	1919.5											10.8391	84	13.869		1.09018	0
14	19029	0	0	1961.5	1919.5									0
14	27831	1	1	2010.5	1921.5			7177	1958.5							54.9933	82	11.8875	0	-0.362747	0
14	29161	1	1	2012.5	1922.5											10.8391	81	13.869	0	0.910354	0
14	31401	1	0	2007.53	1923.38	7343	16788	395232	1949.02					0	51.0304
14	51172	1	1	1983.87	1924.6	7343	16788	838010	1954.12
14	19039	1	0	2000.5	1925.5			834513	1949.5					0		22.1106	74	11.847		-0.706806	0
14	395232	1	1		1926.88			31401	1949.02										0
14	11276	1	1	1962.5	1927.5			11304	1947.5
14	31792	1	0		1928.37	7343	16788	825341	1956.5					0	51.0709				0
14	24737	1	0	1997.5	1929.5			829511	1981.5					0		98.3315	68	13.0585		2.41866	0
14	19030	1	1	1980.5	1930.5			824433	1976.5
14	838638	1	0	1982.88	1930.81			51969	1954.38
14	850877	1	1		1931.5			19028	1952.5							98.3315	72	13.0585	0	1.96845	0
14	7024	1	0	1998.5	1933.5	7309	7179	837080	1958.5	851963	1965.5	398539	1971.87	0
14	51969	1	1		1934.5	7309	7179	838638	1954.38							71.5138	69	13.0408	0	1.33837	0
14	27775	1	0	1976.5	1937.5	7309	7179	838164	1960.5					0
14	838164	1	1		1937.5			27775	1960.5							72.1806	66	12.0083	0	0.166954	0
14	1607	0	0	1941.5	1939.5	25136	7134							0
14	68405	1	0		1939.5	7309	7179	831354	1963.5					1		70.911	60	12.6781	1	2.20159	0
14	12116	1	0	2001.5	1940.5	27685	27045	823697	1966.5					0		58.1293	62	12.2677	0	0.425796	0
14	32830	0	1		1941.5	25136	7134									95.5152	58	12.4948	0	1.25661	0
14	44953	1	1		1941.5	27685	27045	832288	1963.5							63.8107	62	13.1999	0	1.34598	0
14	33036	0	1		1943.5														0
14	45223	0	0		1944.5	27685	27045							0		79.1621	55	12.6946	1	2.40816	0
14	45224	0	1		1944.5	25136	7134												0
14	45420	0	1		1946.5														0
14	53063	1	1		1946.5	27685	27045	829046	1973.5							38.284	57	11.5215	0	-1.16328	0
14	53065	1	1		1946.5			822077	1974.5							21.7604	57	11.3214	0	-1.76895	0
14	822080	1	1		1946.5			45977	1976.5							73.3346	57	12.2403	0	0.459834	0
14	45543	1	1		1947.5	27685	27045	822663	1974.5
14	33641	1	1		1948.5	11304	11276	830328	1969.5							59.9592	54	12.4147	0	0.356058	0
14	1036	0	1	1949.5	1949.5
14	45977	1	0		1951.5	11304	11276	822080	1976.5					0		78.6201	48	12.5313	1	2.2082	0
14	45978	0	1		1951.5														0
14	46063	1	1		1952.14	31401	395232	834764	1973.5
14	46064	1	1		1952.5	19039	834513	834167	1972.5
14	69652	1	1		1952.5	19028	826555	836473	1975.5
14	801372	1	0		1952.5			811590								37.1666	51	11.2479	0	-1.23269	0
14	34175	0	1		1953.41	31401	395232												0
14	53801	0	1		1953.5											78.6201	46	12.5313	0	0.914405	0
14	34265	1	1		1954.5	11304	11276	840390	1978.5							92.6588	48	13.22	0	2.0251	0
14	812021	1	1		1955.5			802234								81.2325	48	12.4141		1.01898	0
14	822496	1	1		1955.5			46476	1981.5							54.771	48	12.2174	0	0.0113555	0
14	46476	1	0		1956.5	19039	834513	822496	1981.5					0		54.771	43	12.2174	1	1.30515	0
14	46567	1	0		1957.5			841615	2004.5					0		49.5737	42	11.8893	1	0.809874	0
14	828845	1	1		1958.5			47221	1987.5							84.7887	45	12.782	0	1.34283	0
14	34798	0	1		1959.5														0
14	34911	0	0		1960.5									0		47.7043	42	11.87	0	-0.278197	0
14	46869	0	1		1960.5	19028	826555									45.1528	42	12.5854	1	1.23898	0
14	35192	1	0		1962.5			826515	1990.5					0		52.6885	37	11.7647	1	0.737572	0
14	35322	0	1		1963.5	27775	838164									53.3187	40	11.8775	1	0.611194	0
14	47221	1	0		1963.5	19028	826555	828845	1987.5					0		84.7887	40	12.782	1	2.63663	0
14	47570	1	0		1965.5	68405	831354	512643						0		29.7497	43	12.2194	1	0.738498	0
14	47571	1	1		1965.5	19028	826555	840926	1988.5							62.2153	40	11.9176	1	0.859489	0
14	70966	0	1		1965.5	7024	851963									53.8607	38	11.5576	0	-0.767633	0
14	47699	1	1		1966.5	27775	838164	839450	1990.5
14	35935	0	1		1967.5	68405	831354												0
14	71247	0	1		1967.5											18.9015	44	11.2298	0	-1.9393	0
14	36292	1	0		1970.5	68405	831354	512560						0		55.5596	33	12.3226	1	1.44403	0
14	48187	0	0		1970.5	12116	823697							0		84.8831	32	12.0759	1	1.82728	0
14	823836	1	1		1970.5			36493	2000.5							72.3115	36	12.068	0	0.238581	0
14	36493	1	0		1972.5			823836	2000.5					0		0.426257	38	11.1085	1	-1.20501	0
14	56212	0	1		1972.5	7024	398539									49.0166	35	11.8222	0	-0.573711	0
14	56213	0	0		1972.5	7024	398539							0					0
14	56214	0	0		1972.5	802391	812043							0					0
14	48676	0	0		1974.5	802391	812043							0					0
14	72004	0	1		1974.5											50.0457	28	11.8279	0	-0.552957	0
14	36835	1	1		1975.5	801372	811590	834267	2003.5
14	48924	1	0		1976.5			512666	2004.5					0		28.0051	34	12.4139	1	0.922308	0
14	48998	0	0		1977.5	802234	812021							0		73.3346	40	12.2403	1	1.75363	0
14	37219	1	0		1979.5	802234	812021	826539	2005.5					0		25.3958	39	11.3672	0	-1.36333	0
14	826539	1	1		1979.5			37219	2005.5							77.9229	31	11.8735	0	0.142649	0
14	57132	0	1		1980.5	802234	812021									79.701	30	12.0747	0	0.575221	1
14	57251	1	0		1981.5	45977	822080							0		78.6201	25	12.5313	0	1.08146	1
14	49510	0	1		1982.5	68405	831354									37.6964	28	12.043	0	-0.577317	0
14	49766	0	1		1985.5	45977	822080									78.6201	21	12.5313	0	1.08146	1
14	73067	0	1		1985.5	46476	822496									27.7768	26	11.9294	0	-0.933419	0
14	42291	0	0		1989.5									0					0
14	61213	0	0		1990.5	47221	828845							0		56.5065	29	13.2045	0	1.45561	0
14	30277	0	0		1993.5	47221	828845							0					0
14	30365	0	1		1996.5	46567	841615
14	57920	0	0		1996.5									0
14	57975	0	1		1998.5	35192	826515									58.7931	22	11.6161		-0.408373	0
14	42637	0	1		2000.5
14	65104	0	0		2001.5	36493	823836							0
14	66343	0	0		2001.5									0
14	38821	0	0		2002.5	36493	823836							0
14	66364	0	1		2002.5	47570	512643
14	30579	0	0		2003.5	35192	826515							0
14	30609	0	0		2004.5	36292	512560							0
14	30631	0	0		2005.5	48924	512666							0
14	3404	0	0	1854.5										0
14	12363	0	1	1865.5
14	512560	1	1					36292
14	512643	1	1					47570
14	512666	1	1					48924	2004.5
14	513374	1	1					485678	1829.55
14	513375	1	1					485679	1910.24
14	800100	1	0
14	800281	1	0
14	801147	1	0					811509
14	801167	1	0					810912
14	802234	1	0					812021								79.701		12.0747		0.864455	0
14	802391	1	0					812043
14	810912	1	1					801167
14	811509	1	1					801147
14	811590	1	1					801372
14	812043	1	1					802391
14	820151	1	1					400056
14	822077	1	0					53065	1974.5
14	822663	1	0					45543	1974.5
14	823697	1	1					12116	1966.5
14	824433	1	0					19030	1976.5
14	825044	1	1					7023	1952.5
14	825341	1	1					31792	1956.5
14	826084	1	1					28474	1900.5
14	826515	1	1					35192	1990.5							44.5683		11.9313		-0.369591	0
14	826555	1	1					19028	1939.62
14	826998	1	1					18653
14	829046	1	0					53063	1973.5
14	829511	1	1					24737	1981.5
14	830328	1	0					33641	1969.5
14	831354	1	1					68405	1963.5
14	832288	1	0					44953	1963.5
14	834167	1	0					46064	1972.5
14	834267	1	0					36835	2003.5
14	834513	1	1					19039	1949.5
14	834764	1	0					46063	1973.5
14	836473	1	0					69652	1975.5
14	836744	1	1					24098	1905.5
14	837080	1	1					7024	1958.5
14	837634	1	0					41421
14	838010	1	0					51172	1954.12
14	839450	1	0					47699	1990.5
14	840390	1	0					34265	1978.5
14	840926	1	0					47571	1988.5
14	841615	1	1					46567	2004.5							42.6318		12.2367		-0.0627181	0
14	841787	1	1					19038	1949.5
14	842447	1	0					27044	1948.5
14	851343	1	1					11304	1965.5							69.3003	62.5	12.495		0.840642	0
14	851960	1	1					21663	1898.5
14	851963	1	1					7024	1965.5
14	853184	1	1					18653	1858.5
14	900094	1	0					901058
14	901058	1	1					900094
14	903053	1	0					76049	1931.5
14	904257	1	1					7309	1931.5
14	904337	1	0					41421
15	132807	1	1	1792.5	1734.5			132805	1760.5
15	132805	1	0	1808.15	1737.26			132807	1760.85	132806	1794.47			1	85.429
15	100074	1	0	1838.5	1770.5			103080	1799.5	100073	1817.5			1	97.6675
15	103080	1	1		1778.5			100074	1799.5
15	132810	1	0	1846.5	1786.5			132809	1820.5					1	85.429
15	401694	1	0	1863.5	1788.5			103081	1824.5					1	87.5522
15	405241	1	0	1872.5	1793.5			126272	1826.5					1	68.386
15	100073	1	1	1881.5	1794.5	132805	132806	100074	1817.5
15	132808	0	1	1808.5	1795.5	132805	132806
15	485680	1	0	1858.48	1796.5			513376	1834.29					1	85.429
15	7294	1	0	1881.5	1797.5	132805	132806	7293	1828.5					1	85.429
15	132804	0	0	1819.5	1798.5	132805	132806							0	39.9876
15	132809	1	1	1884.5	1800.5	132805	132806	132810	1820.5
15	126268	0	1	1825.5	1801.5	100074	103080
15	126269	0	0	1820.5	1802.5	100074	103080
15	20953	0	0	1859.5	1803.5									0
15	126271	0	1	1804.5	1803.5	100074	103080
15	103081	1	1	1892.5	1806.5	100074	103080	401694	1824.5
15	126270	0	1	1831.5	1807.5	100074	103080
15	7293	1	1	1860.5	1808.5	101360	101359	7294	1828.5
15	126272	1	1	1891.5	1808.5	100074	103080	405241	1826.5	851910	1843.5
15	401696	1	0	1862.5	1811.5			103082	1848.5					1	87.4565
15	14818	0	0	1894.5	1819.5	100074	100073							0
15	100075	1	0	1880.5	1820.5	100074	100073	100076	1846.5					1	80.8634
15	126273	0	1		1821.5	100074	100073
15	103082	1	1	1910.5	1825.5	100074	100073	401696	1848.5
15	100076	1	1	1897.5	1826.5			100075	1846.5
15	103083	1	0	1897.5	1828.5	100074	100073	103084	1859.53					1	85.429
15	103084	1	1	1916.62	1837.5	485680	513376	103083	1859.53
15	401698	1	0	1921.5	1841.5			103086	1872.5					1	85.429
15	8995	0	0	1895.5	1843.5									0
15	24686	1	1	1925.5	1847.5			25802	1882.5
15	103086	1	1	1876.5	1850.5	100075	100076	401698	1872.5
15	103087	1	1	1922.5	1851.5	100075	100076	401700	1876.5
15	25802	1	0	1929.5	1853.5	100075	100076	24686	1882.5					1	85.429
15	103089	0	1	1937.5	1854.5	100075	100076
15	401700	1	0	1885.5	1855.5			103087	1876.5					0	68.386
15	103088	0	0	1872.5	1856.5	100075	100076
15	103090	0	0	1882.5	1857.5	100075	100076							1	80.8634
15	405243	1	0	1922.5	1857.5			126275	1884.5					1	59.9789
15	103091	0	1	1869.5	1858.5	100075	100076
15	405242	1	0	1908.5	1858.5			126274	1885.5					0	59.9789
15	103092	1	1	1941.5	1859.5	100075	100076	401702	1891.5
15	401702	1	0	1915.5	1859.5			103092	1891.5					0	79.292
15	103093	0	0	1860.5	1860.5	100075	100076							0
15	126274	1	1	1933.5	1860.5	103083	103084	405242	1885.5
15	103094	0	0	1882.5	1861.5	100075	100076							0	79.8067
15	126275	1	1	1947.5	1861.5	103083	103084	405243	1884.5
15	103095	0	1	1943.5	1862.5	100075	100076
15	405244	1	0		1862.5			126278	1898.5					1	50.962
15	126276	0	1	1907.5	1864.5	103083	103084
15	126280	0	1	1870.5	1865.5	100075	100076
15	126277	1	0	1943.5	1867.5	103083	103084	126279	1912.5					1	59.9789
15	126278	1	1	1955.5	1871.5	103083	103084	405244	1898.5
15	103096	0	0	1953.5	1872.5	100075	100076							1	87.2258
15	16152	1	1	1967.5	1880.5			9708
15	126279	1	1	1960.5	1882.5			126277	1912.5
15	9708	1	0	1923.5	1884.5	25802	24686	16152	1908.5					0	59.9789
15	41260	1	0		1908.92	9708	16152	837424						0	53.422
15	64399	1	1	1993.5	1910.5	9708	16152	400057	1940.5
15	400057	1	0	1965.5	1910.5			64399	1940.5					0	47.1961
15	28872	0	1	2008.96	1911.87	9708	16152									41.3074	90.63	11.5699	0	-1.0389	0
15	71248	0	0		1967.5									0					0
15	57133	0	1		1980.5														0
15	386	0	0	1837.5										0
15	767	0	1	1840.5
15	5556	0	1	1846.5
15	23839	0	1	1861.5
15	132806	1	1	1840.85				132805	1794.47
15	513376	1	1							485680	1834.29											1	1
15	837424	1	1					41260
15	851910	1	0					126272	1843.5
16	6749	1	0	1852.5	1769.5			24214	1799.5					1	89.3711
16	111722	1	0	1841.5	1771.5	800330	811356	1472	1797.5					0	80.8634
16	24214	1	1	1867.5	1773.5			6749	1799.5
16	1472	1	1	1853.5	1776.5			111722	1797.5
16	397614	1	1	1871.9	1791.75			397613
16	485728	1	0		1791.89			901174	1830.45						66.0744
16	397613	1	0	1857.62	1796.5			397614						0	32.1784
16	111723	1	0	1855.5	1797.5	111722	1472	10880	1845.5					0	87.2258
16	16865	1	0	1880.5	1799.5	111722	1472	16866						0	76.835
16	16866	1	1	1882.5	1800.5			16865
16	28475	1	0	1886.5	1800.5	6749	24214	24215	1832.5					0	86.2681
16	16867	1	1	1883.5	1801.5			20291	1831.5
16	22932	1	0	1891.5	1801.5	6749	24214	22933	1832.5					0	80.048
16	24215	1	1	1887.5	1802.5			28475	1832.5
16	20291	1	0	1858.5	1803.5	6749	24214	16867	1831.5					1	85.429
16	111724	1	0	1862.5	1803.5	111722	1472	836277						0	56.8054
16	103098	0	1	1820.5	1804.5	6749	24214
16	450016	1	0	1863.5	1804.5
16	901174	1	1	1892.39	1805.65			485728	1830.45
16	22933	1	1	1892.5	1807.5			22932	1832.5
16	10880	1	1	1866.5	1808.5			111723	1845.5
16	11010	0	1	1893.5	1809.5	111722	1472
16	400059	1	0	1887.5	1812.5			100078	1872.5					0	90.387
16	397611	1	0	1884.06	1813.5			397612	1841.62					0	30.139
16	397612	1	1	1903.62	1816.5	397613	397614	397611	1841.62
16	450017	1	0	1882.5	1821.5
16	485495	1	0	1892.62	1824.4			513355	1852.41					0	42.9174
16	7634	1	1	1907.5	1824.5			5350	1850.5
16	24216	0	0	1900.5	1826.5	16865	16866							1	79.5714
16	5350	1	0	1854.5	1829.5	16865	16866	7634	1850.5					1	79.5714
16	397615	1	0	1911.88	1831.5	397613	397614	835817						0	38.1386
16	400058	1	0	1917.5	1831.5			100080	1860.5					1	71.6269
16	100080	1	1	1916.5	1834.5	20291	16867	400058	1860.5
16	111725	0	1		1835.5	111724	836277
16	7469	1	1	1917.5	1836.5			829887	1853.5
16	21053	1	0	1877.5	1836.5	20291	16867	13934	1868.5					0	84.2738
16	24448	1	1	1917.5	1837.5	22932	22933
16	24449	1	0	1930.5	1837.5	111724	836277	100081	1868.5	27049				0	66.0744
16	101556	1	1	1901.5	1838.5	20291	16867	400905	1855.5
16	101557	0	0		1838.5									0
16	15179	0	0	1922.5	1839.5	20291	16867							1	85.429
16	100078	1	1	1884.5	1839.5	22932	22933	400059	1872.5
16	400060	1	0	1901.5	1839.5			61846	1867.5					0	34.4249
16	400061	1	0	1884.5	1839.5			100079	1875.5					1	85.1437
16	22934	0	0	1891.5	1841.5	20291	16867							0	83.8852
16	61846	1	1	1928.5	1841.5	22932	22933	400060	1867.5
16	16442	1	0	1919.5	1842.5	22932	22933	16443	1867.5					1	59.9789
16	100077	0	1	1917.5	1843.5	20291	16867
16	9690	1	1	1927.5	1845.5	485728	901174	15414	1866.62
16	14689	1	0	1910.5	1845.5			21758	1874.92		1874.5			0	39.3401
16	16443	1	1	1917.83	1845.5	450016		16442	1867.5
16	15414	1	0	1929.5	1846.5	111723	10880	9690	1866.62					0	59.9789
16	27049	1	1	1891.5	1846.5			24449
16	100081	1	1	1869.5	1846.5			24449	1868.5
16	117421	1	0	1912.5	1846.5			117420	1869.5					0	69.2362
16	485681	1	0	1921.21	1846.5			513377	1866.28					0	39.9674
16	100079	1	1	1912.5	1847.5	22932	22933	400061	1875.5
16	117420	1	1	1932.5	1847.5			117421	1869.5
16	5243	0	0	1852.5	1848.5	22932	22933							0
16	18718	0	1	1885.5	1849.5
16	25396	1	0	1938.5	1849.5			397610	1879.5					0	40.5473
16	397610	1	1	1925.12	1852.5	397611	397612	25396	1879.5
16	207756	1	0	1939.82	1853.62			835472	1880.08						59.9789
16	21758	1	1	1910.5	1854.5	900049		14689	1874.92
16	9534	0	0	1918.5	1855.5									0
16	8512	1	1	1950.5	1860.5
16	400064	1	0	1921.5	1860.5			63199	1895.5					0	87.5522
16	137253	1	0	1931.81	1860.59			512998						1	78.7155
16	15934	0	1	1905.5	1861.5
16	400062	1	0	1933.5	1862.5			59470	1889.5					0
16	400065	1	0	1912.88	1864.58			40277	1895.5					0	33.1557
16	111720	0	0	1891.5	1866.5	24449	27049							0
16	450018	1	0	1903.5	1866.5
16	59429	1	1	1963.09	1867.32	15414	9690	904676	1890.12
16	11636	1	1	1935.38	1867.5	900310		22935	1893.09
16	27050	0	0	1890.5	1867.5	803088	811752							0
16	59470	1	1	1944.5	1868.5	16442	16443	400062	1889.5
16	111716	1	0		1868.5	24449	27049	8029	1893.25					0	54.5217
16	22935	1	0	1934.5	1869.5	16442	16443	11636	1893.09					1	59.9789
16	24217	1	0	1909.5	1869.5	24449	100081							0	79.8067
16	63031	0	0		1869.5									0
16	8029	1	1	1956.58	1870.5	485495	513355	111716	1893.25
16	24989	1	0	1949.5	1871.5	16442	16443	28174	1898.5					1	87.2258
16	28174	1	1	1958.5	1871.5	450017		24989	1898.5
16	9638	1	0	1948.5	1872.5			9639						0
16	59608	0	0		1872.5									0
16	63199	1	1	1950.5	1873.5	16442	16443	400064	1895.5
16	117418	1	0	1922.5	1873.5	117421	117420	117419	1908.12					0	59.9789
16	117426	1	0	1907.26	1873.5	800498	812222							1
16	40277	1	1	1965.5	1875.5	14689	21758	400065	1895.5
16	40278	0	0		1875.5									0
16	40319	0	0		1876.5									0
16	100088	1	0		1876.5	24449	27049	12924	1898.88					0
16	9639	1	1	1951.5	1877.5			9638
16	27576	0	0	1949.5	1877.5	14689	21758							0	39.3401
16	75111	0	1		1877.5
16	21110	1	1	1951.38	1878.47	900472		21111	1899.21
16	6264	0	0	1884.5	1878.5	24449	27049							0
16	400067	1	0		1878.5			60418	1916.5					0
16	12924	1	1	1951.12	1879.09	485681	513377	100088	1898.88
16	7899	0	1	1933.5	1879.5
16	450019	1	0	1913.5	1879.5
16	21111	1	0	1953.5	1880.5	14689	21758	21110	1899.21					0	39.3401
16	27577	1	1	1957.5	1880.5			6264
16	5240	0	0	1891.5	1881.5	24449	27049							0
16	26400	1	0	1914.5	1881.5	16442	16443	825336	1907.5					1	79.8067
16	111714	1	1		1881.5	25396	397610	404956	1920.5
16	400066	1	0	1915.12	1881.5	207756	835472	60418	1914.5					0	84.2738
16	117419	1	1	1964.5	1882.5			117418	1908.12
16	404956	1	0	1925.5	1882.5			111714	1907.5	111714	1920.5			0	51.0304
16	111730	1	1	1929.5	1883.5	25396	397610	404050	1906.5
16	404050	1	0	1969.5	1883.5			111730	1906.5					0	56.8002
16	16061	0	1	1973.5	1884.5
16	29445	1	0	1931.5	1884.5	126747	126749	27181	1920.5					0	51.0304
16	27414	0	0	1958.5	1885.5									0
16	25444	1	0	1943.5	1886.5	25396	397610	831216	1910.5	25445	1935.5			0	44.0406
16	1568	0	1	1888.5	1887.5
16	21112	1	1	1971.5	1887.5			25137	1905.5
16	25137	1	0	1968.5	1887.5	14689	21758	21112	1905.5					0	39.3401
16	25445	1	1	1972.5	1888.5			25444	1935.5
16	15286	1	0	1969.5	1889.5	25396	397610	111732	1909.5					0	54.4981
16	117424	1	0	1942.27	1890.88	137253	512998	835827						0	80.048
16	111732	1	1		1891.5			15286	1909.5
16	27185	1	0	1972.5	1893.5	22935	11636	11636	1929.5					1	79.8067
16	13544	0	0	1918.87	1894.62	111716	8029							0	73.1834
16	63895	0	1		1895.5	14689	21758
16	400069	1	0	1959.5	1895.5			60418	1946.5					0
16	400070	1	0	1945.5	1895.5			100085	1922.62					0	31.8644
16	27181	1	1	1968.5	1896.5			29445	1920.5
16	60418	1	1	1987.5	1896.5	22935	11636	400066	1914.5	400067	1916.5	400068	1928.5
16	404824	1	0	1975.5	1896.5			75790	1923.5					1	85.429
16	2290	0	1	1901.5	1897.5	800771	811426
16	12071	1	1	1983.5	1897.5			12072	1923.38
16	12370	1	1	1988.5	1897.5	450018		10318	1926.5
16	24610	1	1	1976.5	1897.5
16	63951	1	1	1971.5	1897.5	111716	8029	404052	1922.5
16	75698	1	1		1897.5	22935	11636	838962	1917.5
16	1256	0	0	1907.5	1898.5									0
16	40955	1	1		1898.5			840300	1923.5
16	400068	1	0		1898.5			60418	1928.5					1
16	404052	1	0	1979.5	1898.5			63951	1922.5					0	84.2738
16	41007	0	1	1971.5	1899.5	100088	12924
16	3057	0	0	1901.5	1900.5									0
16	3857	0	1	1900.5	1900.5
16	14980	1	1	1970.5	1900.5
16	24919	1	1	1995.5	1900.5			21113	1921.5
16	24920	1	1	1995.5	1900.5
16	41030	1	1		1900.5			823941	1921.5
16	75790	1	1	1982.5	1900.5	111716	8029	404824	1923.5
16	10318	1	0	1970.5	1901.5	100088	12924	12370	1926.5					0	33.0434
16	12072	1	0	1976.5	1901.5			12071	1923.38					0
16	21113	1	0	1976.5	1901.5	21111	21110	24919	1921.5					0	63.0895
16	5566	0	1	1902.5	1902.5
16	4272	0	1	1904.5	1903.5	21111	21110
16	100085	1	1		1903.95	100088	12924	400070	1922.62
16	28632	1	0	1977.12	1905.06	21111	21110	838196	1929.5	28699	1943.5			0	51.3051
16	24140	1	0	1949.5	1905.5			826537	1942.5					0
16	6265	0	1	1905.87	1905.62	802705	810873
16	4421	0	1	1905.87	1905.87	25137	21112
16	4422	0	1	1905.87	1905.87	25137	21112
16	15872	1	0	1976.5	1906.5	100088	12924	25311	1933.5					0	43.538
16	16495	1	0	1995.5	1906.5			824547	1954.5					0
16	60716	0	0	1906.5	1906.5	21111	21110							0
16	405011	1	0	1942.5	1906.5			60855	1935.5					1	34.817
16	60752	1	1		1907.38			834430	1927.5
16	25311	1	1	1997.5	1907.5	450019		15872	1933.5
16	27415	1	1	1998.5	1907.5
16	64278	0	1		1907.5	25137	21112
16	22873	1	0	1995.5	1907.87	21111	21110	23891	1931.62	850190	1956.5			0
16	23891	1	1	2007.14	1908.5			22873	1931.5
16	41261	0	1		1908.88
16	64360	0	1	1909.5	1909.5	117418	117419
16	3058	0	1	1927.5	1910.5
16	19319	0	1	1933.5	1910.5	21111	21110
16	27186	1	1	1968.5	1910.5			27185	1929.5
16	60855	1	1	2010.5	1910.5	117418	117419	405011	1935.5	850159	1950.5
16	26190	1	0	2003.5	1911.5			18088	1946.5					1	85.429	83.7109	91	12.308	0	1.04389	0
16	41355	1	1	1995.62	1911.78	21111	21110	832609	1937.5	850370
16	28699	1	1	2007.5	1913.5			820316	1943.5							90.193	86	11.5096	0	0.00341269	0
16	207757	1	1	1984.51	1915.41	400066	60418	838531	1940.5
16	23471	1	1	1999.5	1916.5
16	42938	1	1	1997.33	1917.04	21111	21110	840139	1939.5
16	30801	1	1		1917.18	100088	12924	827790	1959.5
16	1569	0	1	1925.5	1918.5	15286	111732
16	28184	1	0	1988.5	1919.5	15286	111732	825046	1945.5					0	77.1697
16	100251	1	0	2019.09	1921.5	29445	27181	118266	1954.5					1	60.0006				0
16	159088	1	0	2004.02	1921.99									1	67.0462
16	18088	1	1	1999.5	1922.5			26190	1946.5
16	29162	1	1	2011.5	1922.5											35.0871	77	11.926	0	-0.77117	0
16	51075	1	0		1923.5	21113	24919	831703	1946.87					0		72.7043	76	11.9524	0	0.384964	0
16	118266	1	1	2017.91	1924.19			100251	1954.5							82.3377	79.3055	12.7237	0	1.22007	0
16	21911	1	1	1998.5	1924.5			28184	1976.5
16	23391	1	0	2005.62	1924.81			821205	1954.5					0		53.0812	79.69		0		0
16	43758	0	0	1992.5	1925.5	15286	111732							0
16	118309	0	1		1925.5	21113	24919												0
16	831703	1	1		1925.5			51075	1946.87							72.7043	78	11.9524	0	0.114589	0
16	7139	1	0	1992.5	1926.5			398540	1949.88					0
16	67452	1	0		1926.5	10318	12370	159966						0		45.8409	77	11.5589	0	-0.678053	0
16	43834	1	0	2009.36	1927.5	15286	111732	29163	1952.5					0		52.3992	75	11.6408		-0.254979	0
16	51433	0	1	1998.37	1927.72	10318	12370
16	12269	1	1	2007.5	1928.5
16	25583	1	1	2008.5	1928.5			46670	1988.54							69.0476	71	11.3107	0	-0.705953	0
16	29163	1	1	2012.02	1928.5			43834	1952.5							52.3992	71	11.6408	0	-0.705183	0
16	51490	0	0		1928.5	15286	111732							0					0
16	16103	1	0	1980.5	1930.5	10318	12370	851598	1965.5					0	54.4981
16	32108	0	0		1932.5	22873	23891							0					0
16	32182	1	1		1933.5	28632	838196	822638	1954.5
16	67964	0	1		1933.5	27185	27186												0
16	159966	1	1		1934.5			67452								45.8409	69	11.5589	0	-0.948428	0
16	44452	1	1		1935.5	22873	23891	823386	1957.5
16	159086	1	0		1936.38									0	56.8054	41.755	67.125	11.6674	1	0.377126	0
16	68197	1	0		1936.5	10318	12370	836367	1959.5					0		65.7472	66	11.2865	0	-0.538506	0
16	52246	1	1	1991.61	1937.51	15872	25311	820224	1957.5
16	6369	0	0	1939.5	1939.5									0
16	836367	1	1		1940.5			68197	1959.5							65.7472	62	11.2865	0	-0.808881	0
16	44955	1	0		1941.5	22873	23891	7190	1965.5					0		30.6175	58	11.6802	0	-0.884817	0
16	7190	1	1	1993.5	1943.5			44955	1965.5
16	45146	1	0		1943.5			821179	1967.5					0		87.2793	59	13.3552	1	3.35196	0
16	833495	1	1		1943.5			69031	1966.5							95.0097	62	11.6621	0	0.288266	0
16	33160	1	0		1944.5	22873	23891	822107	1966.5					0		61.1953	55	11.8911	0	0.0528485	0
16	45329	0	1		1945.5														0
16	33369	0	0		1946.5									0					0
16	69031	1	0		1946.5	28184	21911	833495	1966.5					0		95.0097	57	11.6621	0	0.558641	0
16	117423	0	1		1947.62	26190	18088												0
16	45685	0	1		1948.5	51075	831703												0
16	33874	1	1		1950.5	7139	398540	824731	1972.5
16	53606	1	0		1951.5	51075	831703	826078	1975.5					0		96.0937	52	11.9271	0	0.887775	0
16	53607	0	0		1951.5	7139	398540							0		91.3774	48	12.4605	0	1.39353	0
16	53715	1	0		1952.5	28184	21911	834985	1977.5					0					0
16	46201	1	0		1953.5	43834	29163	830578	1975.5					0		37.3249	46	11.8226	0	-0.568649	0
16	69752	1	0		1953.5	16103	512372	159085	1979					0	32.1383	85.5103	49	12.8403	1	2.71992	0
16	117422	1	1		1954.38	26190	18088	821133	1984.38							91.0273	48.125	12.4548	1	2.13207	0
16	34266	0	1		1954.5											91.0273	48	12.4548	1	2.13207	0
16	34371	1	0		1955.44	100251	118266	159087	1976.54	851548	1990.5	853251	2014.5	1	67.0462				1
16	830578	1	1		1955.5			46201	1975.5							37.3249	48	11.8226	0	-0.839024	0
16	159087	1	1		1955.62	159088		34371	1976.54										0
16	54136	0	1		1956.5														0
16	54137	0	0		1956.5									0					0
16	54162	0	1		1956.5														0
16	69989	1	0		1956.5	51075	831703	831220	1980.5					0		86.9048	46	12.42	0	1.24526	0
16	2573	0	0	1957.5	1957.5	51673	512673							0
16	34567	0	1		1957.5	23391	821205												0
16	34568	1	1		1957.5	28184	21911	834056	1982.5							72.5734	46	13.2007	0	1.54615	0
16	46570	0	0	1957.5	1957.5	100251	118266
16	54246	0	0		1957.5	22873	850190							0					0
16	54247	0	0		1957.5	16103	512372							0					0
16	70094	1	1		1957.5			838037	1975.5							14.9616	46	11.7375	0	-1.4454	0
16	46670	1	0		1958.5	51075	831703	820118	1983.5	25583	1988.54			0		69.0476	41	11.3107	0	-0.435578	0
16	54336	1	0		1958.5	100251	118266	512736						0		55.6936	44	12.6337	0	0.78106	0
16	70177	1	1		1958.88		901437	904537	1985.45
16	54456	0	1		1959.5														0
16	23834	1	1	1989.5	1960.5			823743	1988.5
16	34914	1	0		1960.5	23391	821205	837066	1984.5					0		50.0061	39	11.5908	0	-0.546684	0
16	159085	1	1		1960.62	159086		69752	1978.88							85.5103	41.875	12.8403	1	2.44955	0
16	46981	0	1		1961.5	100251	118266												0
16	47289	0	0		1963.5	68197	836367							0		65.7472	40	11.2865	0	-0.661718	1
16	54960	0	1		1963.5	23391	821205									38.2444	40	11.5296	0	-1.15484	0
16	35504	0	1		1964.5	22873	850190												0
16	35505	0	1		1964.5	22873	850190												0
16	55143	0	0		1964.5	23391	821205							0		59.5938	40	11.7473	0	-0.148782	0
16	70837	1	0		1964.5	100251	118266	512879						0		48.5934	40	12.662	1	1.67564	0
16	801943	1	0		1965.37			812256								80.3526	42.1301	12.3492	1	2.03833	0
16	35690	0	0		1965.5	68197	836367							0		61.8408	40	11.001	0	-0.955429	0
16	36180	1	1		1969.5	33160	822107	827997	1993.5
16	36208	1	0		1969.5			512556						0		58.1476	33	11.8763	0	-0.0334616	0
16	36293	1	0		1970.5	45146	821179	837403	1999.5					0		96.8427	42	13.424	1	3.64846	0
16	71552	0	1		1970.5	44955	7190									30.6175	42	11.6802	0	-1.01032	1
16	833987	1	1		1970.5			36603	2001.5							67.0077	40	12.1665	0	0.231091	0
16	36495	1	0		1972.5	45146	821179	837295	2000.5					0		88.6128	40	11.9445	1	1.76113	0
16	71755	0	1		1972.5	69031	833495									95.0097	31	11.6621	0	0.446943	1
16	36603	1	0		1973.5	33160	822107	833987	2001.5					0		67.0077	40	12.1665	0	0.501466	0
16	837295	1	1		1973.5			36495	2000.5							88.6128	36	11.9445	1	1.49076	0
16	837403	1	1		1973.5			36293	1999.5							95.8409	37	12.2816	0	1.01899	0
16	36756	0	1		1974.5														0
16	72271	0	1		1976.5	44955	7190									30.6175	40	11.6802	0	-1.01032	1
16	72450	0	0		1978.5	53606	826078							0		86.1527	24	11.6311	0	0.321523	0
16	5143	0	0	1980.5	1980.5	801543	810262							0
16	72723	0	0		1981.5	69989	831220							0		40.2417	35	11.2912	0	-1.11309	0
16	49511	1	0		1982.5				2003.5					0		34.5877	33	11.5643	0	-0.927817	0
16	57361	0	0		1982.5									0		20.8927	33	11.6592	0	-1.13011	0
16	49658	0	1		1983.5	46201	830578									72.8778	25	12.0333	0	0.21149	0
16	73041	0	1		1984.5	46201	830578									53.0112	26	11.8501	0	-0.450803	0
16	57587	0	0		1985.5	69989	831220							0		99.4976	20	12.374	0	1.37792	0
16	73086	0	1		1986.5														0
16	30095	0	1		1987.5	46201	830578									37.3249	33	11.8226	0	-0.690742	1
16	42259	0	0		1987.96	70837	512879							0		86.2319	26.5438	11.898	1	1.65354	0
16	61157	0	0		1988.5	69726	512856							0					0
16	61163	0	1		1988.5	69752	159085									82.6544	24	12.1081	1	1.54328	0
16	61185	0	0		1989.5	54336	512736							0		82.3377	30	12.7237	0	1.49045	0
16	61214	0	1		1990.5	46670	25583									93.664	29	11.6114	0	0.199328	0
16	64777	0	1		1990.5	34914	837066									30.4638	21	11.9026	0	-0.755218	0
16	590003	0	1		1991	34371	851548
16	38571	0	0		1991.5	46670	25583							0					0
16	49957	0	0		1991.5	69752	159085							0		42.6623	29	11.274	0	-1.07777	0
16	30240	0	1		1992.5	70837	512879									66.7367	28	11.7306	0	-0.275964	0
16	49977	0	1		1992.5	54336	512736												0
16	57792	0	0		1992.5	34914	837066							0		50.0061	19	11.5908	0	-0.669191	1
16	590002	0	0		1993.45	34371	851548
16	58002	0	1		1999.5	801943	812256
16	66282	0	0		1999.5									0		48.5934	21	12.662		0.832051	0
16	38801	0	1		2001.5											48.5934	19	12.662		0.561676	0
16	42682	0	0		2002.5	36603	833987							0
16	65760	0	1		2004.5	54336	512736
16	66435	0	0		2004.5	36208	512556							0
16	38361	0	1		2005.5	36603	833987
16	42805	0	0		2005.5	36293	837403							0
16	58173	0	0		2005.5	36495	837295							0
16	5222	0	0	1854.5										0
16	13934	1	1	1885.5				21053	1868.5
16	117425	1	1					820533
16	512372	1	1					16103
16	512556	1	1					36208
16	512673	1	1					51673
16	512736	1	1					54336
16	512856	1	1					69726
16	512879	1	1					70837
16	512998	1	1					137253
16	513355	1	1					485495	1852.41
16	513377	1	1					485681	1866.28
16	800330	1	0					811356
16	800498	1	0					812222
16	800771	1	0					811426
16	801543	1	0					810262
16	802705	1	0					810873
16	803088	1	0					811752
16	810262	1	1					801543
[truncated: 420,402+ more rows]
