# Supplementary material for: The inheritance of social status: England, 1600 to 2022
Source: Proc Natl Acad Sci U S A. 2023 Jun 26;120(27):e2300926120. doi: 10.1073/pnas.2300926120 (PMC10319028; doi:10.1073/pnas.2300926120)
Supplement: Supplementary file 4 — Dataset S02 (XLSX) [file pnas.2300926120.sd02.xlsx]

## Sheet: Notes on Data Labelling
Where a relationship crosses generations, a 0 ending indicates the earlier generation, a 1 ending the later

## Sheet: Table 2 - Variable Definitions
Variable	Definition
agepc	Age at Electoral Roll 1999-2022
byr	Year of birth
byrf	Birth year most recent common male ancestor
codir	Company Director (1=yes)
ded	Indictor for Higher Education (1=yes), births 1780-1919
dfem	Indicator, 1 if female
dlivepar	Lives with a parent at Electoral Roll 1999-2022 (1=yes)
imd	Index of Multiple Deprivation
lhv	ln(house value) 2017 - normalized by region
lit	Literacy at marriage 1754-1889 (1=yes)
myr	Marriage Date
nid	Identifier for surname lineage - 1-999 elite lineages, 1000+ general lineages
occ	Occupational Status (0-100) births 1780-1919
per1780	Indicator for observation for 1780-1859 period
per1860	Indicator for observation for 1860-1919 period
pid	Unique person ID
pidf	ID most recent common male ancestor
pidm	ID most recent common female ancestor
statmod	Modern Status
litf	Literacy father (1 = yes)
litm	Literacy mother (1 = yes)
lita	Average literacy parents (0, 0.5, or 1)

## Sheet: Table 2 1910-97
Relationship	nid0	pidf	pidm	byrf	pid0	dfem0	byr0	imd0	agepc0	lhv0	codir0	statmod0	dlivepar0	nid1	pid1	dfem1	byr1	imd1	agepc1	lhv1	codir1	statmod1	dlivepar1
Parent-child	1054	70381	15506	1960	15506	1	1961	94.888	41.125	12.6094	0	1.37404	0	1054	2539	0	1989	94.888	18	12.6094	0	1.54577	1
Parent-child	1054	70381	15506	1960	70381	0	1960	94.888	39	12.6094	1	2.66784	0	1054	2539	0	1989	94.888	18	12.6094	0	1.54577	1
Parent-child	1275	19192	825100	1926	19192	0	1926	90.8568	76	12.3015	0	1.199	0	1275	6878	0	1952	58.4338	50	11.7252	0	-0.200574	0
Parent-child	1124	15480	7669	1912	7669	1	1912	22.0923	91	10.534	0	-2.6663	0	1124	7670	0	1943	44.1055	59	12.1001	0	-0.0956292	0
Parent-child	1103	801978	811585		811585	1	1937	9.69431	66				0	1103	9225	1	1963	9.69431	40	11.1633	0	-2.22501	0
Parent-child	1059	29207	512451	1924	29207	0	1924	59.3015	75	12.6263	0	0.854605	0	1059	9310	1	1964				0
Parent-child	1279	9477	25964	1917	9477	0	1917	23.2523	82	11.6924	0	-1.03828	0	1279	9479	0	1940	52.5423	59	11.7573		-0.117841	0
Parent-child	1279	9477	25964	1917	9477	0	1917	23.2523	82	11.6924	0	-1.03828	0	1279	9480	0	1941	12.7451	62	10.5574	0	-2.58162	0
Parent-child	1220	9854	9954	1929	9854	0	1929	1.45232	70	11.2133		-1.90481	0	1220	9855	0	1952	1.15394	50	11.3984	0	-1.86385	0
Parent-child	1220	9854	9954	1929	9954	1	1931	1.45232	71.375	11.2133	0	-2.35502	0	1220	9855	0	1952	1.15394	50	11.3984	0	-1.86385	0
Parent-child	164	23337	17580	1922	23337	0	1922	46.7391	81	13.71	1	2.83779	0	164	10287	1	1954	60.629	48	11.9159	0	-0.201965	0
Parent-child	1103	802260	811552	1946	802260	0	1946	6.25685	57	11.828	0	-1.26892	0	1103	10592	0	1977	6.25685	25	11.828	0	-1.39789	1
Parent-child	1157	45597	512594	1947	45597	0	1947	96.2885	55	12.2193	1	2.25147	0	1157	10599	1	1980	96.2885	22	12.2193	0	1.12439	1
Parent-child	1067	10767	105348	1909	105348	1	1910	7.84748	92	11.719	0	-1.62843	0	1067	10800	0	1931	16.4748	71	11.637	0	-1.25607	0
Parent-child	1120	13592	11836	1927	11836	1	1927	27.4906	72	11.4903		-1.26475	0	1120	11837	0	1951	81.6222	51	11.6415	0	0.230499	0
Parent-child	1120	13592	11836	1927	13592	0	1927	27.4906	75.26	11.4903	0	-1.17421	0	1120	11837	0	1951	81.6222	51	11.6415	0	0.230499	0
Parent-child	42	29460	9234	1903	9234	1	1920				0			42	11897	0	1940	73.6664	63	14.1469	0	2.92871	0
Parent-child	1009	45142	824595	1943	45142	0	1943	49.4154	56	12.2509	0	0.198441	0	1009	11954	1	1980	49.4154	22	12.2509	0	0.0848162	1
Parent-child	1167	25566	824956	1928	25566	0	1928	44.4008	71	11.411		-0.700963	0	1167	12062	0	1954	77.5941	48	12.4142	0	1.02691	0
Parent-child	12	76300	137252	1916	76300	0	1916	34.0093	90.03	11.262	0	-1.28838	0	12	12585	0	1943	20.5882	56	11.6733	0	-1.12083	0
Parent-child	12	76300	137252	1916	137252	1	1918	6.16855	83.875	11.0334	0	-2.45449	0	12	12585	0	1943	20.5882	56	11.6733	0	-1.12083	0
Parent-child	61	16029	12489	1918	12489	1	1920	71.6569	82	11.8626	0	-0.0123878	0	61	13020	0	1942	77.2135	59.9521	12.0015	0	0.543997	0
Parent-child	1315	16198	16199	1941	16198	0	1941	60.9274	58	11.895		0.231072	0	1315	13203	0	1969	56.3177	37	11.5312	0	-0.471669	0
Parent-child	1315	16198	16199	1941	16199	1	1941	60.9274	57.625	11.895	0	-0.219132	0	1315	13203	0	1969	56.3177	37	11.5312	0	-0.471669	0
Parent-child	1340	10286	837141	1926	10286	0	1926	19.8453	76	11.9066	0	-0.869587	0	1340	13474	0	1958	53.0447	46	12.6704	1	1.78652	0
Parent-child	61	16029	12489	1918	12489	1	1920	71.6569	82	11.8626	0	-0.0123878	0	61	13772	0	1948	71.6569	54	11.8626	0	0.257987	0
Parent-child	1045	20799	20407	1912	20407	1	1919	64.3588	84	13.1528	0	1.30431	0	1045	14148	1	1937	57.3194	66.38	12.139		0.159035	0
Parent-child	169	104394	826259	1929	104394	0	1929	88.4576	69.7384	12.6269	0	1.51833	0	169	14798	1	1953	21.7696	49	11.5834	0	-1.46764	0
Parent-child	1263	17242	23600	1916	17242	0	1916	51.0047	87	12.6395	0	0.681115	0	1263	15035	1	1942				0
Parent-child	1181	17153	17167	1917	17153	0	1917	13.8077	85	11.8632	0	-1.05686	0	1181	17169	0	1952	10.8087	51	11.2352	0	-1.84669	0
Parent-child	1181	17153	17167	1917	17167	1	1917	13.8077	86	11.8632	0	-1.32724	0	1181	17169	0	1952	10.8087	51	11.2352	0	-1.84669	0
Parent-child	1181	32778	512470	1940	32778	0	1940	87.2549	62	13.4922	1	3.50883	0	1181	17662	0	1967	43.0337	40	12.5764	0	0.427431	0
Parent-child	139	31825	831461	1928	31825	0	1928	45.4299	74	11.8062	0	-0.403208	0	139	17805	1	1958	19.9458	41	11.5019	0	-1.60284	0
Parent-child	1344	9181	9226	1921	9181	0	1921	56.5248	81	11.9201	0	-0.0200333	0	1344	17838	0	1944	78.7145	58	12.3384	0	0.965288	0
Parent-child	1344	9181	9226	1921	9226	1	1920	56.5248	82	11.9201	0	-0.290408	0	1344	17838	0	1944	78.7145	58	12.3384	0	0.965288	0
Parent-child	1336	19251	21009	1922	21009	1	1917	93.2712	82	12.273		1.13054	0	1336	18044	0	1949	98.9496	53	12.4971	0	1.6078	0
Parent-child	1058	13107	16114	1921	13107	0	1921	35.2728	81	10.9498	0	-1.61308	0	1058	18105	0	1944	98.7608	58	12.5334	0	1.64522	0
Parent-child	128	7442	18938	1915	18938	1	1914	87.9247	85	11.654		0.297583	0	128	18132	0	1942	71.7726	60.1356	11.6939	0	0.0667517	0
Parent-child	1251	45029	826254	1941	45029	0	1941	35.7356	61	11.384	0	-1.10888	0	1251	18254	0	1966	21.0054	40	11.8326	0	-0.928264	0
Parent-child	1251	45029	826254	1941	826254	1	1949	35.7356	53	11.384	0	-1.37925	0	1251	18254	0	1966	21.0054	40	11.8326	0	-0.928264	0
Parent-child	1103	67456	14362	1926	67456	0	1926				0			1103	18834	0	1958	28.9886	44.375	11.9945	0	-0.560729	0
Parent-child	1016	19056	19189	1910	19189	1	1916	24.522	86	10.979	0	-2.09966	0	1016	19057	0	1941	47.0132	61	12.0045	0	-0.139316	0
Parent-child	1258	18447	14929	1914	14929	1	1910	5.35562	92	11.2819		-2.00758	0	1258	19095	0	1934	90.3209	64.7904	12.3326		1.40233	0
Parent-child	1340	19134	398176	1916	398176	1	1919	57.6422	84	11.9968	0	-0.176817	0	1340	19186	0	1947	6.07112	52	11.9246	0	-1.16215	0
Parent-child	1251	13120	19916	1921	13120	0	1921	16.9376	82	11.91	0	-0.931854	0	1251	19223	0	1958	0.109609	44	11.1313	0	-2.20936	0
Parent-child	1219	10894	822147	1923	822147	1	1934	22.8565	68	11.4575	0	-1.58769	0	1219	19476	0	1964	16.5144	38.0288	11.274	0	-1.67236	0
Parent-child	1181	32526	512463	1937	32526	0	1937	86.4085	62	12.0071	0	0.759511	0	1181	19496	0	1959	85.8026	43	11.8478	1	1.58605	0
Parent-child	1334	32735	512468	1939	32735	0	1939	34.0519	60	11.4526	0	-1.06829	0	1334	19757	0	1968	34.0519	36	11.4526	0	-1.19615	1
Parent-child	1028	44538	837425	1936	44538	0	1936	25.7977	67	11.8142	0	-0.840461	0	1028	20052	0	1959	0.934722	51	10.8784	0	-2.48131	0
Parent-child	1239	21632	20125	1914	20125	1	1916	0.536164	83	10.979		-2.46526	0	1239	20150	0	1939	0.536164	63	10.979	0	-2.36258	0
Parent-child	146	20329	397595	1920	20329	0	1920	57.1063	79	11.8745		0.120627	0	146	20330	0	1951	89.3283	51	12.2976	1	2.18309	0
Parent-child	146	20329	397595	1920	397595	1	1922	57.1063	81.125	11.8745	0	-0.329577	0	146	20330	0	1951	89.3283	51	12.2976	1	2.18309	0
Parent-child	1045	20799	20407	1912	20407	1	1919	64.3588	84	13.1528	0	1.30431	0	1045	20402	0	1944	64.3588	59	13.1528		1.75452	0
Parent-child	1157	6960	851944	1915	851944	1	1934	37.8121	68	12.0178	0	-0.603647	0	1157	21566	0	1958	34.402	44	11.3493	0	-1.17902	0
Parent-child	105	46014	15901	1951	15901	1	1951	93.5331	50.837	12.8828	0	1.65748	0	105	21706	0	1983	93.5331	19	12.8828	0	1.83264	1
Parent-child	105	46014	15901	1951	46014	0	1951	93.5331	48	12.8828	0	1.92785	0	105	21706	0	1983	93.5331	19	12.8828	0	1.83264	1
Parent-child	1340	29429	21979	1917	29429	0	1917	56.8841	82	11.6089	0	-0.369533	0	1340	22052	0	1939	18.2103	63.5	11.4589	0	-1.42136	0
Parent-child	141	51458	840580	1927	51458	0	1927	62.2519	76	12.718	0	1.02718	0	141	22676	0	1954	62.2519	45	11.5066	1	0.658414	0
Parent-child	141	51458	840580	1927	840580	1	1931	62.2519	72	12.718	0	0.756803	0	141	22676	0	1954	62.2519	45	11.5066	1	0.658414	0
Parent-child	1005	23475	21928	1912	21928	1	1917	56.5156	85	11.7503	0	-0.48576	0	1005	23554	1	1958	35.8939	44	11.9875	0	-0.682153	0
Parent-child	1005	23475	21928	1912	23475	0	1912	56.5156	87	11.7503		-0.0355553	0	1005	23554	1	1958	35.8939	44	11.9875	0	-0.682153	0
Parent-child	139	23627	23667	1926	23667	1	1925	17.6562	78	10.979	0	-2.25578	0	139	23668	0	1947	33.9514	55	11.881	0	-0.578255	0
Parent-child	37	15505	9490	1915	9490	1	1914	23.9922	85	11.807	0	-1.16016	0	37	23675	0	1949	89.1304	50.23	12.3554	0	1.22168	0
Parent-child	37	15505	9490	1915	15505	0	1915	23.9922	84	11.807	0	-0.889784	0	37	23675	0	1949	89.1304	50.23	12.3554	0	1.22168	0
Parent-child	1092	23693	826262	1923	826262	1	1922	35.3855	80	11.4474	0	-1.31431	0	1092	23695	0	1945	2.59104	57	12.485	0	-0.597325	0
Parent-child	1159	25175	23397	1913	23397	1	1910	59.8344	89	12.8586	0	0.863392	0	1159	25352	0	1948	74.181	54	11.6346	0	0.0559052	0
Parent-child	1232	7148	826558	1931	826558	1	1931	43.4295	72	11.2074	0	-1.40723	0	1232	25684	0	1955	43.4295	47	11.2074	0	-1.13685	0
Parent-child	1263	52443	398444	1939	52443	0	1939	69.2638	64	12.4893	0	0.923699	0	1263	26856	0	1965	73.7791	38.2425	11.6404	0	0.0535512	0
Parent-child	1159	25352	826059	1948	25352	0	1948	74.181	54	11.6346	0	0.0559052	0	1159	27178	1	1968	15.7624	35	11.215	0	-2.02759	0
Parent-child	1091	22191	826158	1919	22191	0	1919	99.7077	80	12.1754	0	1.25531	0	1091	27535	0	1953	81.1259	49	12.068	0	0.709304	0
Parent-child	1007	27655	837147	1932	27655	0	1932	72.3907	70	12.134	1	1.60997	0	1007	27640	0	1956	90.1656	43	12.0486		1.07246	0
Parent-child	9	9964	9965	1909	9965	1	1917	73.1975	82	13.424		1.99681	0	9	28570	0	1945	18.1525	59	11.7522	0	-1.08556	0
Parent-child	229	28975	16205	1921	28975	0	1921	96.0937	78	12.8398	0	1.93662	0	229	28977	0	1951	43.0398	54	13.4767	0	1.46211	0
Parent-child	258	11394	11397	1905	11397	1	1913	58.0441	86	12.6177	0	0.54584	0	258	29008	0	1943	58.0441	56	12.6177	0	0.816215	0
Parent-child	12	76300	137252	1916	76300	0	1916	34.0093	90.03	11.262	0	-1.28838	0	12	29154	0	1939	34.0093	64.21	11.262	0	-1.41885	1
Parent-child	12	76300	137252	1916	137252	1	1918	6.16855	83.875	11.0334	0	-2.45449	0	12	29154	0	1939	34.0093	64.21	11.262	0	-1.41885	1
Parent-child	44	17726	17739	1908	17739	1	1917	60.1967	82	12.6494	0	0.631217	0	44	29238	0	1941	84.3807	58	12.6515	1	2.47736	0
Parent-child	1097	66736	6999	1918	66736	0	1918	88.2322	80.625	12.139	0	0.952481	0	1097	29247	0	1951	27.9929	51	13.0336	0	0.61078	0
Parent-child	1114	34955	512521	1960	34955	0	1960	28.0264	42	11.7012	0	-0.919674	0	1114	29267	1	1982	28.0264	30	11.7012	0	-1.04545	1
Parent-child	135	42890	398234	1916	42890	0	1916	98.3346	83	12.4657	0	1.55769	0	135	29317	0	1943	25.1096	59	11.6376	0	-1.05904	0
Parent-child	1250	19755	831732	1920	19755	0	1920	5.18512	82	11.1569	0	-2.06457	0	1250	29345	0	1952	16.2161	50	11.0934	0	-1.88672	0
Parent-child	1279	15182	15183	1926	15183	1	1927	40.9633	76.2178	11.1932	0	-1.47961	0	1279	29379	0	1950	40.9633	53	11.1932	0	-1.20923	0
Parent-child	1279	15182	15183	1926	15183	1	1927	40.9633	76.2178	11.1932	0	-1.47961	0	1279	29380	0	1952	34.0032	50	11.5792	0	-0.923929	0
Parent-child	1304	15463	6997	1930	15463	0	1930	49.933	72	11.8506	0	-0.249841	0	1304	29401	0	1953	94.3734	50	12.4592	0	1.4602	0
Parent-child	1315	17168	19497	1923	17168	0	1923	59.9622	79	11.284	0	-0.67288	0	1315	29408	0	1956		52		1		0
Parent-child	1315	17168	19497	1923	19497	1	1929	59.9622	74	11.284	0	-0.943255	0	1315	29408	0	1956		52		1		0
Parent-child	1340	29429	21979	1917	29429	0	1917	56.8841	82	11.6089	0	-0.369533	0	1340	29430	0	1953	56.8841	49	11.6089	0	-0.490277	1
Parent-child	214	33660	399291	1948	33660	0	1948	99.5098	51	12.4399	0	1.55477	0	214	30002	1	1984	33.0593	27	12.4658	0	-0.198583	0
Parent-child	214	33660	399291	1948	399291	1	1955	99.5098	44	12.4399	0	1.28439	0	214	30002	1	1984	33.0593	27	12.4658	0	-0.198583	0
Parent-child	1081	45896	512603	1950	45896	0	1950	51.4462	49	11.5713	0	-0.536314	0	1081	30004	0	1984	66.1582	36	12.7799	0	1.18709	0
Parent-child	43	69999	398537	1956	69999	0	1956	21.0723	49	11.7809	0	-0.98616	0	43	30005	1	1984	0.45366	31	10.7032	0	-2.96386	0
Parent-child	1124	47610	8647	1965	8647	1	1964	11.4511	38.375	11.3771	0	-1.93942	0	1124	30011	1	1984	11.4511	28	11.3771	0	-1.80287	1
Parent-child	1124	47610	8647	1965	47610	0	1965	11.4511	40	11.3771	0	-1.66905	0	1124	30011	1	1984	11.4511	28	11.3771	0	-1.80287	1
Parent-child	110	70519	821463	1961	70519	0	1961	65.1778	41	12.2902	0	0.602085	0	110	30015	1	1984	65.1778	20	12.2902	0	0.492494	1
Parent-child	110	70519	821463	1961	821463	1	1961	65.1778	42	12.2902	0	0.331711	0	110	30015	1	1984	65.1778	20	12.2902	0	0.492494	1
Parent-child	1153	70229	9470	1958	9470	1	1964	27.4662	38	11.7666	0	-1.12766	0	1153	30016	0	1984	27.4662	21	11.7666	0	-0.982388	1
Parent-child	1153	70229	9470	1958	70229	0	1958	27.4662	41	11.7666	0	-0.857281	0	1153	30016	0	1984	27.4662	21	11.7666	0	-0.982388	1
Parent-child	242	69306	831679	1948	69306	0	1948	41.283	51	12.3338	0	0.108798	0	242	30017	1	1984	34.7522	36	12.3869	0	-0.249068	0
Parent-child	132	54397	840249	1958	54397	0	1958	5.6814	41	11.9708	0	-1.11792	0	132	30018	0	1984	7.32858	33	11.3185	0	-1.83015	0
Parent-child	132	54397	840249	1958	840249	1	1964	5.6814	39	11.9708	0	-1.3883	0	132	30018	0	1984	7.32858	33	11.3185	0	-1.83015	0
Parent-child	135	52900	834777	1944	52900	0	1944				0			135	30019	1	1984	36.6277	30	11.6626	0	-1.0388	0
Parent-child	135	52900	834777	1944	834777	1	1946	66.0364	57	13.5976	0	1.85361	0	135	30019	1	1984	36.6277	30	11.6626	0	-1.0388	0
Parent-child	1263	68614	398443	1941	68614	0	1941	33.4095	58	11.5512	0	-0.969639	0	1263	30020	1	1984	29.153	34	12.1764	0	-0.618347	0
Parent-child	1292	29387	398533	1950	29387	0	1950	97.001	52	12.5793	0	1.65797	0	1292	30022	1	1984	97.001	27	12.5793	0	1.55923	1
Parent-child	3	32015	398214	1934	32015	0	1934	84.9622	69	13.8405	0	2.83352	0	3	30025	0	1985	23.8613	35	11.9519	0	-0.72628	0
Parent-child	205	398254	820579	1960	398254	0	1960	43.4996	43	12.7496	0	0.637063	0	205	30028	1	1985	84.131	25	12.7286	0	1.26651	0
Parent-child	208	69912	837459	1955	69912	0	1955	29.5031	48	11.7367	0	-0.845307	0	208	30032	1	1985	74.2601	31	11.9261	0	0.119743	0
Parent-child	1052	34574	824797	1957	34574	0	1957	97.2141	42	12.2287	1	2.28327	0	1052	30033	1	1985	89.2431	23	12.5496	0	1.34669	0
Parent-child	1052	34574	824797	1957	824797	1	1961	28.7632	41	12.7826	0	0.0694367	0	1052	30033	1	1985	89.2431	23	12.5496	0	1.34669	0
Parent-child	47	800699	811593	1954	800699	0	1954	59.2133	48.4534	12.3558	1	1.5652	0	47	30035	1	1985	53.2182	31	11.8927	0	-0.397117	0
Parent-child	65	54576	159133	1960	54576	0	1960	55.8763	42	11.9826	1	1.06041	0	65	30037	0	1985	53.5745	35	12.0896	0	0.107698	0
Parent-child	65	54576	159133	1960	159133	1	1960	55.8763	42	11.9826	1	0.790032	0	65	30037	0	1985	53.5745	35	12.0896	0	0.107698	0
Parent-child	1103	802152	810951	1952	802152	0	1952	24.1962	52	11.273	0	-1.49887	0	1103	30038	1	1985	24.1962	23	11.273	0	-1.63144	1
Parent-child	102	115004	115006	1953	115004	0	1953	64.2857	49	13.2391	0	1.6722	0	102	30040	1	1985	45.6583	31	11.76	0	-0.721493	0
Parent-child	102	115004	115006	1953	115006	1	1953	64.2857	46	13.2391	0	1.40182	0	102	30040	1	1985	45.6583	31	11.76	0	-0.721493	0
Parent-child	132	47338	840642	1963	47338	0	1963	66.0608	39	13.1338	1	2.61495	0	132	30044	0	1985	91.2008	25	12.3396	0	1.25056	0
Parent-child	132	47338	840642	1963	840642	1	1961	95.8501	42	13.3061	0	2.19666	0	132	30044	0	1985	91.2008	25	12.3396	0	1.25056	0
Parent-child	1210	34316	821307	1954	34316	0	1954	19.6261	45	10.7485	0	-2.20545	0	1210	30045	1	1985	97.1623	31	12.1773	0	0.929278	0
Parent-child	1219	34743	829503	1958	34743	0	1958	12.5046	41	10.91	0	-2.1819	0	1219	30046	0	1985	2.11606	33	10.9912	0	-2.32482	0
Parent-child	1219	46245	831370	1952	46245	0	1952	20.6461	46.5438	11.4263	1	-0.380011	0	1219	30047	0	1985	88.013	33	12.575	1	2.47197	0
Parent-child	1219	46245	831370	1952	831370	1	1958	43.4082	44	12.0527	0	-0.436307	0	1219	30047	0	1985	88.013	33	12.575	1	2.47197	0
Parent-child	1263	69229	399529	1947	69229	0	1947	50.819	52	12.1456	0	0.109344	0	1263	30051	1	1985	50.819	19	12.1456	0	-0.00540781	1
Parent-child	1263	69229	399529	1947	399529	1	1952				0			1263	30051	1	1985	50.819	19	12.1456	0	-0.00540781	1
Parent-child	169	394124	833541	1958	394124	0	1958	78.3339	45.1384	12.7482	1	2.45091	0	169	30055	0	1985	78.3339	24	12.6819	0	1.35131	0
Parent-child	176	16264	830610	1959	16264	0	1959	80.6662	43	12.259	0	0.918381	0	176	30057	1	1985	66.3561	35	11.5801	0	-0.457571	0
Parent-child	1027	29175	821234	1957	29175	0	1957	30.1242	49	11.526	0	-1.0733	0	1027	30061	0	1986				0
Parent-child	1043	801844	810485	1964	801844	0	1964	10.4768	43	11.4988	0	-1.55136	0	1043	30064	1	1986				0
Parent-child	1100	47007	824556	1961	47007	0	1961	61.1832	41	12.2855	0	0.505836	0	1100	30068	1	1986	14.9251	29	11.5176	0	-1.69889	0
Parent-child	1124	47610	8647	1965	8647	1	1964	11.4511	38.375	11.3771	0	-1.93942	0	1124	30075	1	1986	71.7604	34	11.7071	0	-0.188692	0
Parent-child	1124	47610	8647	1965	47610	0	1965	11.4511	40	11.3771	0	-1.66905	0	1124	30075	1	1986	71.7604	34	11.7071	0	-0.188692	0
Parent-child	140	53854	824757	1953	53854	0	1953	93.9685	46	12.9546	1	3.04368	0	140	30084	1	1986	93.9685	18	12.9546	0	1.92612	1
Parent-child	1327	54056	850806	1955	54056	0	1955	43.6275	58	11.5147	0	-0.77919	0	1327	30091	1	1986				0
Parent-child	10	33967	833791	1951	33967	0	1951	79.9689	52	12.7321	1	2.46964	0	10	30094	0	1987	32.4321	28	11.6957	0	-0.825841	0
Parent-child	16	46201	830578	1953	46201	0	1953	37.3249	46	11.8226	0	-0.568649	0	16	30095	1	1987	37.3249	33	11.8226	0	-0.690742	1
Parent-child	16	46201	830578	1953	830578	1	1955	37.3249	48	11.8226	0	-0.839024	0	16	30095	1	1987	37.3249	33	11.8226	0	-0.690742	1
Parent-child	205	398254	820579	1960	398254	0	1960	43.4996	43	12.7496	0	0.637063	0	205	30096	0	1987	50.7246	32	11.9863	0	-0.0758844	0
Parent-child	37	54352	159097	1958	54352	0	1958	96.66	41	13.025	0	2.16234	0	37	30099	0	1987	17.8389	26	11.8454	0	-0.985541	0
Parent-child	37	54352	159097	1958	159097	1	1958	96.66	44	13.025	0	1.89197	0	37	30099	0	1987	17.8389	26	11.8454	0	-0.985541	0
Parent-child	1103	802152	810951	1952	802152	0	1952	24.1962	52	11.273	0	-1.49887	0	1103	30101	1	1987	24.1962	23	11.273	0	-1.63144	1
Parent-child	234	800156	810973	1958	800156	0	1958	58.6622	45	12.5524	0	0.755145	0	234	30102	1	1987	73.6756	24	11.9771	0	0.165129	0
Parent-child	1136	54592	831225	1960	54592	0	1960	55.7514	42	11.5436	0	-0.470257	0	1136	30103	1	1987	14.9616	26	11.3981	0	-1.83548	0
Parent-child	1220	35267	399477	1962	35267	0	1962	1.45232	40	11.2212	0	-2.07557	0	1220	30105	0	1987				0
Parent-child	1220	35267	399477	1962	399477	1	1961	1.45232	41	11.2212	0	-2.34594	0	1220	30105	0	1987				0
Parent-child	35	46587	512625	1957	46587	0	1957	60.766	47	12.1093	1	1.16885	1	35	30121	0	1988	70.3264	31	11.8492	1	1.23573	0
Parent-child	41	54863	839732	1962	54863	0	1962	21.3464	40	11.455	0	-1.35443	0	41	30122	1	1988				0
Parent-child	227	47119	840550	1962	47119	0	1962	69.1633	37	11.9681	0	0.322528	0	227	30123	1	1988	19.1938	25	11.7454	0	-1.34007	0
Parent-child	1127	36099	398403	1968	36099	0	1968	47.2963	35	12.1762	1	1.08778	0	1127	30124	1	1988	74.4032	26	11.3647	0	-0.522155	0
Parent-child	1140	54468	512740	1959	54468	0	1959	35.0049	43	11.56	1	0.109825	0	1140	30125	1	1988	42.2482	28	11.3362	0	-1.28609	0
Parent-child	1212	35578	512542	1964	35578	0	1964				0			1212	30133	1	1988	32.6605	24	11.7969	0	-0.974695	0
Parent-child	166	115112	837385	1951	115112	0	1951	16.9407	48	12.3305	0	-0.448573	0	166	30139	1	1988				0
Parent-child	1321	48169	512658	1969	48169	0	1969	36.5079	46	10.9464	0	-1.59414	0	1321	30141	0	1988	36.5079	32	10.9464	0	-1.59414	0
Parent-child	176	16264	830610	1959	16264	0	1959	80.6662	43	12.259	0	0.918381	0	176	30142	1	1988				0
Parent-child	1327	46659	840610	1957	46659	0	1957	83.9788	45	12.4716	0	1.23799	0	1327	30144	1	1988	43.4996	27	12.1628	0	-0.307676	0
Parent-child	1327	46659	840610	1957	840610	1	1961	83.9788	42	12.4716	0	0.967611	0	1327	30144	1	1988	43.4996	27	12.1628	0	-0.307676	0
Parent-child	31	34821	841840	1959	34821	0	1959	59.5603	40	12.1449	1	1.33075	0	31	30154	0	1989	59.5603	18	12.1449	0	0.194501	1
Parent-child	149	802967	811263	1949	802967	0	1949	79.1499	54	12.0953	1	1.71923	0	149	30163	0	1989	79.1499	28	12.0953	0	0.586569	1
Parent-child	159	70043	830332	1956	70043	0	1956	55.4957	46	13.424	1	2.70824	0	159	30168	0	1989				0
Parent-child	260	802009	810587		810587	1	1957	24.6499	45.625				0	260	30169	0	1989	7.289	30	11.3585	1	-0.761624	0
Parent-child	169	394049	394053	1952	394049	0	1952	46.7544	51	12.9561	1	1.97178	0	169	30170	0	1989	67.3487	28	11.7179	0	-0.00622502	0
Parent-child	169	394049	394053	1952	394053	1	1953	46.7544	48.875	12.9561	0	0.677987	0	169	30170	0	1989	67.3487	28	11.7179	0	-0.00622502	0
Parent-child	1340	55266	512759	1964	55266	0	1964				0			1340	30171	0	1989				0
Parent-child	1340	55266	512759	1964	55266	0	1964				0			1340	30173	0	1989				0
Parent-child	1344	46753	820985	1958	46753	0	1958	6.54914	41	11.2268	0	-1.95323	0	1344	30174	0	1989	6.54914	21	11.2268	0	-2.09035	1
Parent-child	49	33638	839540	1948	33638	0	1948	21.5504	51	11.8529	0	-0.892565	0	49	30175	0	1990	58.516	20	12.2699	0	0.315923	0
Parent-child	1028	12789	851071	1962	12789	0	1962	33.4856	41	10.8064	0	-1.82385	0	1028	30176	0	1990	90.6284	30	11.9551	0	0.795679	0
Parent-child	1086	70861	512880	1964	70861	0	1964	17.1416	35	11.5756	0	-1.31151	0	1086	30182	1	1990	17.1416	26	11.5756	0	-1.44138	1
Parent-child	43	46895	840641	1960	46895	0	1960	83.041	42	12.1876	0	0.890319	0	43	30183	0	1990	27.3566	30	12.0583	0	-0.524475	0
Parent-child	43	46895	840641	1960	840641	1	1961	83.041	42	12.1876	0	0.619944	0	43	30183	0	1990	27.3566	30	12.0583	0	-0.524475	0
Parent-child	1119	35546	830613	1964	35546	0	1964	96.733	40	12.6835	1	2.79494	0	1119	30186	1	1990	96.733	26	12.6835	0	1.67414	1
Parent-child	1119	35546	830613	1964	830613	1	1958	96.733	44	12.6835	0	1.50114	0	1119	30186	1	1990	96.733	26	12.6835	0	1.67414	1
Parent-child	1188	35719	828720	1965	35719	0	1965	94.894	40	11.9426	0	0.878312	0	1188	30188	1	1990	45.1894	23	11.6022	0	-0.766567	0
Parent-child	1188	35719	828720	1965	828720	1	1964	45.1894	40	11.6022	0	-0.913522	0	1188	30188	1	1990	45.1894	23	11.6022	0	-0.766567	0
Parent-child	1215	53016	399468	1945	53016	0	1945	61.4359	54	12.1843	0	0.395238	0	1215	30190	0	1990	61.4359	28	12.3181	0	0.548998	0
Parent-child	1215	53016	399468	1945	399468	1	1952	61.4359	50	12.1843	0	0.124863	0	1215	30190	0	1990	61.4359	28	12.3181	0	0.548998	0
Parent-child	1245	35021	512525	1960	35021	0	1960	27.046	42	11.5548	0	-1.11023	0	1245	30194	1	1990	29.6036	30	12.0234	0	-0.783933	0
Parent-child	1274	46356	512621	1954	46356	0	1954	80.4591	49	12.2033	0	0.849698	0	1274	30196	0	1990	80.4591	30	12.2033	1	1.73031	1
Parent-child	169	34246	824591	1953	34246	0	1953	37.6842	50	12.2822	0	-0.0323622	0	169	30199	1	1990	37.6842	23	12.2822	0	-0.148162	1
Parent-child	1065	69374	398509	1949	69374	0	1949	91.3439	55.625	12.3624	1	2.30345	0	1065	30207	0	1991	59.6212	29	11.6175	0	-0.297416	0
Parent-child	1065	69374	398509	1949	69374	0	1949	91.3439	55.625	12.3624	1	2.30345	0	1065	30208	0	1991	98.6451	29	12.2596	0	1.3279	0
Parent-child	100	54274	512733	1957	54274	0	1957	32.018	52	11.6541	1	0.140408	0	100	30213	0	1991				0
Parent-child	1200	801191	812024		812024	1	1952	28.5836	50	11.9246	0	-0.920613	0	1200	30217	0	1991				0
Parent-child	252	69777	823561	1953	69777	0	1953	47.7043	52	13.0549	1	2.10685	0	252	30220	0	1991	65.394	29	12.6592	1	2.05441	0
Parent-child	1276	71216	820909	1966	71216	0	1966	17.5009	33	11.8476	1	0.0327218	0	1276	30221	0	1991				0
Parent-child	1276	71216	820909	1966	820909	1	1961	17.5009	42	11.8476	1	-0.237653	0	1276	30221	0	1991				0
Parent-child	1315	47675	823614	1965	47675	0	1965	26.3975	38	11.0331	0	-1.72447	0	1315	30224	0	1991				0
Parent-child	1024	36396	833605	1971	36396	0	1971	65.2357	39	11.5758	0	-0.21767	0	1024	30237	1	1992	13.7468	28	11.1683	0	-2.12713	0
Parent-child	1024	36396	833605	1971	833605	1	1973	65.2357	40	11.5758	0	-0.488045	0	1024	30237	1	1992	13.7468	28	11.1683	0	-2.12713	0
Parent-child	16	70837	512879	1964	70837	0	1964	48.5934	40	12.662	1	1.67564	0	16	30240	1	1992	66.7367	28	11.7306	0	-0.275964	0
Parent-child	1108	16295	159653	1962	159653	1	1959				0			1108	30244	1	1992				0
Parent-child	1117	70101	831311	1957	70101	0	1957	96.5382	42	12.3333	1	2.38817	0	1117	30245	1	1992	96.5382	21	12.3333	0	1.2627	1
Parent-child	1121	70011	512864	1956	70011	0	1956	66.7215	43	12.0838	0	0.399966	0	1121	30246	1	1992	66.7215	24	12.0838	0	0.287898	1
Parent-child	108	34300	512504	1954	34300	0	1954	59.8252	45	13.397	1	2.77571	0	108	30247	0	1992	59.8252	25	13.397	0	1.65662	1
Parent-child	1133	55351	821464	1965	55351	0	1965	80.3252	40	11.594	0	0.146385	0	1133	30249	1	1992	80.3252	22	11.6659	0	0.114332	0
Parent-child	1133	55351	821464	1965	821464	1	1970	80.3252	40	11.6659	0	-0.041287	0	1133	30249	1	1992	80.3252	22	11.6659	0	0.114332	0
Parent-child	111	47964	839758	1968	47964	0	1968	51.291	41	13.5481	1	2.75525	0	111	30250	0	1992	51.291	28	13.5481	1	2.62445	1
Parent-child	111	47964	839758	1968	839758	1	1970	96.2033	33	12.3058	0	1.05506	0	111	30250	0	1992	51.291	28	13.5481	1	2.62445	1
Parent-child	1173	70234	822900	1958	70234	0	1958	59.5086	41	11.9878	0	0.125585	0	1173	30253	0	1992	56.2234	28	13.1508	0	1.38735	0
Parent-child	1173	70234	822900	1958	822900	1	1961	59.5086	41	11.9878	1	0.878632	0	1173	30253	0	1992	56.2234	28	13.1508	0	1.38735	0
Parent-child	1181	19496	512403	1959	19496	0	1959	85.8026	43	11.8478	1	1.58605	0	1181	30254	0	1992	52.2165	28	11.8502	1	0.825025	0
Parent-child	1188	55370	512765	1965	55370	0	1965	10.9182	37	11.3361	0	-1.72821	0	1188	30256	0	1992	6.8239	28	11.4372	0	-1.70521	0
Parent-child	176	16264	830610	1959	16264	0	1959	80.6662	43	12.259	0	0.918381	0	176	30265	0	1992				0
Parent-child	1335	70580	512873	1961	70580	0	1961	33.8758	41	11.8125	1	0.364717	0	1335	30268	0	1992	21.7877	24	12.0401	0	-0.67204	0
Parent-child	1335	70580	512873	1961	70580	0	1961	33.8758	41	11.8125	1	0.364717	0	1335	30269	0	1992	21.7877	29	12.0401	0	-0.67204	0
Parent-child	1340	71339	512892	1967	71339	0	1967	35.7052	37	11.2335	0	-1.28256	0	1340	30271	1	1992				0
Parent-child	1345	55440	208408	1965	55440	0	1965	75.1857	34	12.669	0	1.26492	0	1345	30272	1	1992	41.3043	19	12.2518	0	-0.100395	0
Parent-child	1345	55440	208408	1965	208408	1	1965	75.1857	38	12.669	0	0.994549	0	1345	30272	1	1992	41.3043	19	12.2518	0	-0.100395	0
Parent-child	14	47221	828845	1963	47221	0	1963	84.7887	40	12.782	1	2.63663	0	14	30277	0	1993				0
Parent-child	14	47221	828845	1963	828845	1	1958	84.7887	45	12.782	0	1.34283	0	14	30277	0	1993				0
Parent-child	35	34389	820912	1955	34389	0	1955	84.6882	48	12.9456	1	2.82233	0	35	30281	1	1993	81.4121	27	12.1579	0	0.548758	0
Parent-child	229	46796	512629	1959	46796	0	1959	99.4063	43	11.9118	0	0.945545	0	229	30282	0	1993	97.6312	20	12.3615	1	2.30846	0
Parent-child	117	47624	836303	1965	47624	0	1965	62.0479	37	12.8191	1	2.16207	0	117	30285	1	1993				0
Parent-child	132	802131	810479	1965	802131	0	1965	84.0823	37.4589	11.9452	1	1.65891	0	132	30290	0	1993				0
Parent-child	1205	70912	512883	1964	70912	0	1964	28.6262	56	11.6575	1	-0.0943371	1	1205	30292	0	1993				0
Parent-child	158	27575	824752	1954	27575	0	1954	53.7754	49	12.1679	0	0.202167	0	158	30295	1	1993	20.6765	27	11.5264	1	-0.534599	0
Parent-child	158	27575	824752	1954	824752	1	1952	53.7754	51	12.1679	1	0.955214	0	158	30295	1	1993	20.6765	27	11.5264	1	-0.534599	0
Parent-child	1263	55406	512767	1965	55406	0	1965	98.3346	34	11.612	0	0.576613	0	1263	30298	0	1993	98.3346	27	11.612	0	0.464957	1
Parent-child	1279	47390	841611	1963	47390	0	1963	12.7451	39	10.8439	0	-2.25229	0	1279	30299	1	1993	34.0671	27	11.5742	0	-1.19857	0
Parent-child	1287	71532	512900	1969	71532	0	1969	39.5963	34	12.0877	0	-0.212388	0	1287	30301	1	1993				0
Parent-child	3	70834	834141	1964	70834	0	1964	78.9155	39	12.1238	0	0.723168	0	3	30308	1	1994	78.9155	19	12.1238	0	0.61435	1
Parent-child	51	117779	839535	1963	117779	0	1963	57.7944	40	12.2284	1	1.38653	0	51	30309	1	1994	88.9782	22	12.7201	0	1.53888	0
Parent-child	211	55711	836817	1967	55711	0	1967	38.4229	36	11.19	1	-0.24728	0	211	30310	1	1994	38.4229	23.2973	11.19	1	-0.413107	1
Parent-child	1108	16295	159653	1962	159653	1	1959				0			1108	30316	1	1994	6.90537	26	12.2304	0	-1.0604	0
Parent-child	129	70328	512869	1959	70328	0	1959	83.8053	45	12.43	0	1.18627	0	129	30319	1	1994	48.1701	20	12.7443	0	0.630013	0
Parent-child	1279	48150	512656	1969	48150	0	1969	51.6898	40	11.5729	0	-0.528955	0	1279	30327	1	1994	51.6898	19	11.5729	0	-0.651333	1
Parent-child	1329	803212	811439	1946	803212	0	1946	40.327	56	12.1948	0	-0.0727457	0	1329	30329	0	1994	40.327	20	12.1948	0	-0.189153	1
Parent-child	1096	800898	811013	1943	800898	0	1943	46.4621	60	11.3884	0	-0.859878	0	1096	30336	1	1995				0
Parent-child	1117	47124	512634	1962	47124	0	1962	20.5334	40	12.3661	0	-0.325933	0	1117	30342	0	1995	20.5334	25	12.3661	0	-0.444392	1
Parent-child	100	54274	512734	1957	54274	0	1957	32.018	52	11.6541	1	0.140408	0	100	30343	0	1995	43.9045	24	12.4261	0	0.274482	0
Parent-child	1124	48461	831527	1972	48461	0	1972	11.4511	40	11.5301	0	-1.49321	0	1124	30344	1	1995				0
Parent-child	1124	48461	831527	1972	831527	1	1973	1.38229	33	10.82	0	-2.80857	0	1124	30344	1	1995				0
Parent-child	1304	69894	512860	1954	69894	0	1954	60.7295	49	11.9229	0	0.0788365	0	1304	30359	0	1995	60.7295	23	11.9229	1	0.951343	1
Parent-child	1304	55572	399582	1966	55572	0	1966	93.1007	40	12.1888	0	1.1205	0	1304	30360	1	1995	53.3979	25	11.703	0	-0.611003	0
Parent-child	1304	55572	399582	1966	399582	1	1964	93.1007	43	12.1888	0	0.850125	0	1304	30360	1	1995	53.3979	25	11.703	0	-0.611003	0
Parent-child	1021	69988	512863	1956	69988	0	1956	98.5812	43	11.8273	0	0.829655	0	1021	30364	0	1996	21.9279	24	11.8453	0	-0.892714	0
Parent-child	52	34463	841831	1956	34463	0	1956	63.4332	47	13.359	1	2.81404	0	52	30366	1	1996	80.5596	24	12.2595	0	0.646142	0
Parent-child	157	35024	512526	1960	35024	0	1960	1.9212	42	11.1076	0	-2.19547	0	157	30379	1	1996				0
Parent-child	1276	35293	833921	1962	35293	0	1962	83.8996	40	12.5842	0	1.36568	0	1276	30383	1	1996				0
Parent-child	1029	11818	14675	1908	14675	1	1910	8.88138	89	11.4089	0	-1.96132	0	1029	32112	1	1932				0
Parent-child	127	18937	17163	1909	17163	1	1913	92.0868	86.3575	13.4576	0	2.28516	0	127	32228	0	1933	63.4971	69	12.0454	1	1.30597	0
Parent-child	1315	23740	839171	1912	23740	0	1912	28.5136	91	11.7763	0	-0.822317	0	1315	32405	0	1935	94.2577	64	12.2541	0	1.22179	0
Parent-child	1064	6874	8843	1911	8843	1	1916	46.2459	83	11.1382	0	-1.42272	0	1064	32506	0	1937	30.8397	62	11.7099	0	-0.845712	0
Parent-child	1110	25633	11500	1910	25633	0	1910	77.3292	93	11.9489	0	0.486167	0	1110	32514	0	1937	89.2187	65	12.0015	1	1.84039	0
Parent-child	1159	25175	23397	1913	23397	1	1910	59.8344	89	12.8586	0	0.863392	0	1159	32524	1	1937	61.4085	65	10.534	0	-1.77226	0
Parent-child	42	29460	9234	1903	9234	1	1920				0			42	32576	0	1938	89.6359	65	12.6875	1	2.63814	0
Parent-child	44	17726	17739	1908	17739	1	1917	60.1967	82	12.6494	0	0.631217	0	44	32579	0	1938				0
Parent-child	1105	12312	10006	1916	10006	1	1913	92.3335	86	12.1888	0	0.832657	0	1105	32586	0	1938	68.5422	61	12.5982	0	1.03254	0
Parent-child	1159	25635	15374	1912	15374	1	1915	16.4718	84	11.3934	0	-1.80647	0	1159	32686	1	1939				0
Parent-child	200	25269	29136	1913	29136	1	1916	74.4794	87.963	13.3299	1	2.7614	0	200	32741	0	1940	86.6612	80	11.9114	1	1.67868	0
Parent-child	1048	10301	25006	1910	25006	1	1915	19.9671	88	10.534		-2.53479	0	1048	32750	0	1940	61.8926	59	11.8102	0	-0.0243019	0
Parent-child	1064	6874	8843	1911	8843	1	1916	46.2459	83	11.1382	0	-1.42272	0	1064	32758	1	1940				0
Parent-child	66	9599	100463	1913	100463	1	1919	39.2735	84	12.97	0	0.523823	0	66	32764	1	1940	51.6563	62	12.3576	1	1.12503	0
Parent-child	124	11382	28192	1914	28192	1	1916	93.3808	83	12.1541	0	0.816531	0	124	32780	1	1940				0
Parent-child	1192	23481	23482	1908	23482	1	1916	41.9376	86	10.534	0	-2.21502	0	1192	32783	1	1940				0
Parent-child	1315	23740	839171	1912	23740	0	1912	28.5136	91	11.7763	0	-0.822317	0	1315	32815	0	1940				0
Parent-child	30	9970	10095	1910	10095	1	1920	23.4107	83	11.274	0	-1.78592	0	30	32840	1	1941				0
Parent-child	1087	14429	14431	1908	14431	1	1915	16.8463	88	10.744	0	-2.54426	0	1087	32848	0	1941	88.0891	58	12.4093	0	1.25986	0
Parent-child	1119	26999	25582	1914	25582	1	1913	91.9407	90	11.274	0	-0.227567	0	1119	32864	0	1941	63.7438	58	11.5605	1	0.754248	0
Parent-child	1301	26164	26163	1919	26163	1	1920	27.9046	82	11.284	0	-1.67224	0	1301	32897	1	1941				0
Parent-child	1340	22428	7808	1916	22428	0	1916	2.39922	87	10.979	0	-2.13312	0	1340	32911	1	1941				0
Parent-child	1345	8872	14143	1911	14143	1	1911	9.30764	92	10.979	0	-2.44563	0	1345	32912	1	1941				0
Parent-child	1155	10103	10022	1918	10022	1	1918	66.8067	81	12.2871		0.544968	0	1155	32959	1	1942	87.9247	57	11.6621	0	0.127148	0
Parent-child	1155	10103	10022	1918	10103	0	1918	66.8067	81.2	12.2871	0	0.635513	0	1155	32959	1	1942	87.9247	57	11.6621	0	0.127148	0
Parent-child	1192	12063	12064	1913	12063	0	1913	60.7721	89.81	11.9847	0	0.150727	0	1192	32969	1	1942	89.1274	60	12.8239	1	2.51302	0
Parent-child	1219	6859	7825	1920	7825	1	1923	12.5046	79	10.91	0	-2.45228	0	1219	32979	0	1942	63.5032	57.125	11.4517	0	-0.399653	0
Parent-child	1275	23915	15813	1913	15813	1	1919	69.7327	83	12.0663	0	0.177925	0	1275	32994	0	1942	74.2784	60	11.8945	0	0.354197	0
Parent-child	1319	31068	16101	1919	16101	1	1919	16.8646	83	12.0496	0	-1.04346	0	1319	33015	0	1942	85.8604	57	12.1635	0	0.926738	0
Parent-child	1319	31068	16101	1919	31068	0	1919	16.8646	83	12.0496	0	-0.773082	0	1319	33015	0	1942	85.8604	57	12.1635	0	0.926738	0
Parent-child	1344	9181	9226	1921	9181	0	1921	56.5248	81	11.9201	0	-0.0200333	0	1344	33026	1	1942				0
Parent-child	1344	9181	9226	1921	9226	1	1920	56.5248	82	11.9201	0	-0.290408	0	1344	33026	1	1942				0
Parent-child	1065	10917	839325	1913	10917	0	1913	47.1014	90	11.6702	0	-0.521549	0	1065	33056	0	1943	47.1014	56	12.2759	0	0.174601	0
Parent-child	1087	14429	14431	1908	14431	1	1915	16.8463	88	10.744	0	-2.54426	0	1087	33073	0	1943				0
Parent-child	1092	7431	17185	1913	17185	1	1915	34.3929	88	11.73	0	-1.01213	0	1092	33075	0	1943	26.6746	56	11.5068	0	-1.17384	0
Parent-child	1103	28646	833894	1915	28646	0	1915	63.689	84	12.1608	0	0.419497	0	1103	33083	1	1943				0
Parent-child	1130	9312	18848	1912	9312	0	1912	57.359	87	11.6446	0	-0.317728	0	1130	33092	1	1943				0
Parent-child	1130	9312	18848	1912	18848	1	1920	57.359	82	11.6446	0	-0.588103	0	1130	33092	1	1943				0
Parent-child	149	43298	825370	1920	43298	0	1920	13.4528	83	11.8754	0	-1.05081	0	149	33118	1	1943				0
Parent-child	149	43298	825370	1920	825370	1	1922	13.4528	81	11.8754	0	-1.32119	0	149	33118	1	1943				0
Parent-child	100	20361	835030	1916	20361	0	1916	5.52003	83.1164	11.4662		-1.52162	0	100	33202	0	1944	64.8368	55	12.859	0	1.24799	0
Parent-child	100	20361	835030	1916	835030	1	1919	5.52003	83.1986	11.4662	0	-1.97182	0	100	33202	0	1944	64.8368	55	12.859	0	1.24799	0
Parent-child	1205	9055	9131	1912	9131	1	1913	31.333	89	10.59	0	-2.39181	0	1205	33220	0	1944	91.5845	55	12.1671	0	1.06099	0
Parent-child	1287	8668	853308	1920	8668	0	1920	45.0463	82	11.4236	0	-0.851621	0	1287	33240	0	1944	31.4365	58	12.6206	0	0.214469	0
Parent-child	1319	31068	16101	1919	16101	1	1919	16.8646	83	12.0496	0	-1.04346	0	1319	33246	1	1944				0
Parent-child	1319	31068	16101	1919	31068	0	1919	16.8646	83	12.0496	0	-0.773082	0	1319	33246	1	1944				0
Parent-child	51	10908	10907	1922	10907	1	1920	30.1851	79	10.8567	0	-2.12356	0	51	33259	0	1945	44.2579	54	11.7507	0	-0.493643	0
Parent-child	51	10908	10907	1922	10908	0	1922	30.1851	77	10.8567		-1.66124	0	51	33259	0	1945	44.2579	54	11.7507	0	-0.493643	0
Parent-child	1029	11818	14675	1908	14675	1	1910	8.88138	89	11.4089	0	-1.96132	0	1029	33264	1	1945				0
Parent-child	1072	25714	25769	1910	25714	0	1910	79.7497	89	12.1949	0	0.823832	0	1072	33279	0	1945	51.5893	54	12.5057	1	1.56413	0
Parent-child	249	27882	29328	1907	29328	1	1915	90.26	87	12.1654	0	0.758576	0	249	33317	0	1945				0
Parent-child	1219	6859	7825	1920	7825	1	1923	12.5046	79	10.91	0	-2.45228	0	1219	33319	0	1945	17.2908	57	12.0077	0	-0.811521	0
Parent-child	1219	25062	29332	1922	29332	1	1920	77.0734	79	11.8798	0	0.130525	0	1219	33320	0	1945	2.64889	58	10.979	0	-2.32667	0
Parent-child	152	21390	24899	1917	21390	0	1917	59.3046	82.38	12.9027	0	1.17239	0	152	33326	1	1945				0
Parent-child	1284	13122	839357	1919	839357	1	1922	96.0114	80	12.0672	0	0.776484	0	1284	33336	0	1945	35.9365	54	12.067	0	-0.319395	0
Parent-child	1315	20348	19826	1922	19826	1	1920	30.4378	83	11.3981	0	-1.48355	0	1315	33348	1	1945				0
Parent-child	1315	20348	19826	1922	20348	0	1922	30.4378	80	11.3981	0	-1.21318	0	1315	33348	1	1945				0
Parent-child	1319	28081	27623	1912	28081	0	1912	98.368	91	13.1338	0	2.32617	0	1319	33350	0	1945				0
Parent-child	1319	31068	16101	1919	16101	1	1919	16.8646	83	12.0496	0	-1.04346	0	1319	33351	1	1945				0
Parent-child	1319	31068	16101	1919	31068	0	1919	16.8646	83	12.0496	0	-0.773082	0	1319	33351	1	1945				0
Parent-child	1336	8855	824985	1924	8855	0	1924	42.1508	75	11.8649		-0.230537	0	1336	33358	0	1945	32.0667	54.2973	11.5592	1	0.0324517	0
Parent-child	3	29145	19579	1924	29145	0	1924	67.1447	79	12.2293	0	0.576806	0	3	33363	1	1946	74.181	57	11.9633	0	0.160688	0
Parent-child	1016	19056	19189	1910	19189	1	1916	24.522	86	10.979	0	-2.09966	0	1016	33364	0	1946	30.8671	57	11.719	0	-0.834597	0
Parent-child	212	20427	29216	1902	29216	1	1917	77.0339	82	12.9909	0	1.40651	0	212	33385	1	1946				0
Parent-child	212	20427	29216	1902	29216	1	1917	77.0339	82	12.9909	0	1.40651	0	212	33386	0	1946	37.6964	53	12.1502	1	0.839638	0
Parent-child	1097	51100	12242	1923	51100	0	1923	76.16	78.92	12.4952	0	1.08732	0	1097	33411	0	1946	53.5471	56	11.4294	0	-0.651706	0
Parent-child	66	9068	9069	1910	9069	1	1911	60.1388	92	11.2418		-0.807884	0	66	33416	1	1946	93.4295	56	12.5234	0	1.2421	0
Parent-child	1130	27644	7074	1912	27644	0	1912	84.5573	87	12.767	0	1.5906	0	1130	33421	0	1946	89.6907	53	13.1089	0	2.10033	0
Parent-child	1327	31632	22645	1925	31632	0	1925				0			1327	33485	0	1946	20.8349	57	11.6876	0	-1.0988	0
Parent-child	51	10908	10907	1922	10907	1	1920	30.1851	79	10.8567	0	-2.12356	0	51	33511	0	1947				0
Parent-child	1028	29178	9308	1921	29178	0	1921	16.8433	78	11.8404	0	-1.01395	0	1028	33521	0	1947	87.2793	56	12.3807	0	1.20858	0
Parent-child	21	25370	29185	1913	29185	1	1918	68.1038	85	12.2784	0	0.384639	0	21	33526	0	1947	61.5059	52	11.507	0	-0.381524	0
Parent-child	100	15842	7758	1914	7758	1	1915	64.9342	87	12.6442	0	0.732917	0	100	33554	0	1947	74.4002	55	12.433	0	0.975884	0
Parent-child	237	7690	7689	1921	7690	0	1921	54.2808	77.8781	12.4281	1	1.53614	0	237	33570	1	1947				0
Parent-child	1284	13122	839357	1919	839357	1	1922	96.0114	80	12.0672	0	0.776484	0	1284	33609	0	1947	96.0114	55	12.0672	0	1.04686	0
Parent-child	1287	18291	13068	1912	13068	1	1914	64.3101	89	11.602	0	-0.478971	0	1287	33611	0	1947	64.3101	56	12.8076	0	1.17687	0
Parent-child	1287	18291	13068	1912	18291	0	1912	64.3101	91	11.602		-0.028767	0	1287	33611	0	1947	64.3101	56	12.8076	0	1.17687	0
Parent-child	1315	50964	24071	1921	50964	0	1921				0			1315	33623	1	1947	63.0952	55	11.274	0	-0.883504	0
Parent-child	1327	22680	836146	1918	22680	0	1918	6.93886	81	10.979	0	-2.22912	0	1327	33626	0	1947				0
Parent-child	1005	23475	21928	1912	21928	1	1917	56.5156	85	11.7503	0	-0.48576	0	1005	33633	1	1948				0
Parent-child	1028	19604	830099	1925	19604	0	1925	0.386676	77.1466	10.979		-2.19828	0	1028	33645	0	1948	36.8956	51	12.221	0	-0.120643	0
Parent-child	1028	19604	830099	1925	830099	1	1922	0.386676	80	10.979	0	-2.64849	0	1028	33645	0	1948	36.8956	51	12.221	0	-0.120643	0
Parent-child	22	9149	27176	1911	27176	1	1913	99.5068	86	13.0487	0	1.984	0	22	33648	0	1948	70.774	51	13.3141	1	2.92936	0
Parent-child	1048	18556	29194	1920	18556	0	1920	88.9843	82	13.4975	0	2.53085	0	1048	33652	1	1948				0
Parent-child	1048	18556	29194	1920	29194	1	1920	88.9843	82	13.4975	0	2.26047	0	1048	33652	1	1948				0
Parent-child	1065	11437	28329	1907	28329	1	1912	93.9715	90	11.6516	0	0.252593	0	1065	33657	0	1948				0
Parent-child	214	20343	6977	1914	20343	0	1914	53.2365	85	11.9562		0.126473	0	214	33660	0	1948	99.5098	51	12.4399	0	1.55477	0
Parent-child	1081	23941	822426	1926	822426	1	1925	33.1659	78	11.5408	0	-1.25752	0	1081	33663	0	1948	40.5614	54	12.1709	0	-0.0948808	0
Parent-child	1096	14536	830110	1924	830110	1	1925	34.603	77	10.82	0	-2.05314	0	1096	33670	1	1948				0
Parent-child	224	31327	835407	1922	31327	0	1922	58.6865	77.125	12.4221	0	0.606042	0	224	33675	0	1948	51.7598	55	11.9563	0	-0.0868496	0
Parent-child	66	9599	100463	1913	100463	1	1919	39.2735	84	12.97	0	0.523823	0	66	33678	0	1948	56.2964	51	12.3895	0	0.514185	0
Parent-child	102	31236	821415	1921	31236	0	1921	52.0034	82.27	12.4391	1	1.49695	0	102	33683	1	1948	52.0095	54	11.9309	1	0.642715	0
Parent-child	1133	24944	836735	1920	836735	1	1922	49.6499	80	11.5748	0	-0.843611	0	1133	33692	0	1948	58.3942	51	11.9018	1	1.02487	0
Parent-child	1140	19959	19920	1924	19920	1	1923	71.2702	79	12.1882	0	0.352973	0	1140	33697	0	1948	32.6574	55	10.8308	0	-1.81463	0
Parent-child	1140	19959	19920	1924	19959	0	1924	71.2702	78.5	12.1882	0	0.623348	0	1140	33697	0	1948	32.6574	55	10.8308	0	-1.81463	0
Parent-child	1143	20084	9468	1901	9468	1	1919	94.6779	83	12.7126	0	1.48786	0	1143	33698	0	1948	52.7067	54	12.6276	0	0.706129	0
Parent-child	237	14595	29290	1918	29290	1	1925	15.9664	78	11.5886	0	-1.59363	0	237	33700	0	1948	30.1516	51	11.2289	1	-0.390622	0
Parent-child	1181	17531	17530	1920	17531	0	1920	15.464	82	11.5054	0	-1.43032	0	1181	33713	1	1948				0
Parent-child	135	31356	836462	1922	31356	0	1922	65.0591	77	12.5639	0	0.913814	0	135	33723	1	1948				0
Parent-child	1230	24509	822677	1927	24509	0	1927	64.0482	76	11.5603	0	-0.262432	0	1230	33731	0	1948				0
Parent-child	1287	20570	20571	1919	20571	1	1920	6.48216	82	11.2188	0	-2.23425	0	1287	33756	0	1948				0
Parent-child	1345	7458	14144	1904	14144	1	1912	47.8931	91	11.8459	0	-0.571983	0	1345	33773	0	1948				0
Parent-child	205	28944	826001	1922	28944	0	1922	80.9402	79.8534	12.7565	0	1.49638	0	205	33777	1	1949				0
Parent-child	1044	20629	833394	1927	20629	0	1927	79.7406	75	11.6455	0	0.192304	0	1044	33782	0	1949	81.0955	50	11.8772	0	0.489393	0
Parent-child	1044	20629	833394	1927	833394	1	1928	79.7406	75	11.6455	0	-0.0780706	0	1044	33782	0	1949	81.0955	50	11.8772	0	0.489393	0
Parent-child	41	12274	12825	1911	12825	1	1925	15.3026	77	11.6903	0	-1.49546	0	41	33801	1	1949	46.255	53	12.197	0	-0.205702	0
Parent-child	157	16311	10640	1911	10640	1	1919	47.7926	83	13.2	0	0.981857	0	157	33838	0	1949	47.7926	54.06	13.71	1	2.86174	0
Parent-child	157	16311	10640	1911	16311	0	1911	47.7926	90.58	13.2	1	2.27565	0	157	33838	0	1949	47.7926	54.06	13.71	1	2.86174	0
Parent-child	1304	28231	15460	1919	28231	0	1919	62.5898	80	12.1012		0.505796	0	1304	33853	1	1949	48.1732	50	12.3067	0	-0.036087	0
Parent-child	183	19155	24754	1910	24754	1	1919	46.6539	80	12.5432	0	0.201171	0	183	33860	0	1949	56.7044	50	12.8175	0	1.01531	0
Parent-child	1021	23331	25795	1915	23331	0	1915	62.1027	87	11.7393		0.0788007	0	1021	33873	0	1950	94.1176	49	12.753	0	1.79191	0
Parent-child	1064	50794	835632	1920	50794	0	1920				0			1064	33888	1	1950				0
Parent-child	44	23068	824880	1920	23068	0	1920	64.6937	79	12.473	0	0.801123	0	44	33893	0	1950	88.896	53	11.9255	0	0.722218	0
Parent-child	1092	23693	826262	1923	826262	1	1922	35.3855	80	11.4474	0	-1.31431	0	1092	33896	0	1950	21.3342	49	11.6368	0	-1.1458	0
Parent-child	1153	21475	398202	1904	398202	1	1925	48.4533	78.375	12.2184	0	-0.131121	0	1153	33919	0	1950	71.0663	52	13.1406	1	2.73668	0
Parent-child	1181	17531	17530	1920	17531	0	1920	15.464	82	11.5054	0	-1.43032	0	1181	33928	0	1950	29.427	53	11.3337	0	-1.31011	0
Parent-child	124	11382	28192	1914	11382	0	1914	96.8092	85	12.2864		1.49678	0	124	33929	0	1950	93.3808	49	12.1541	0	1.08691	0
Parent-child	124	11382	28192	1914	28192	1	1916	93.3808	83	12.1541	0	0.816531	0	124	33929	0	1950	93.3808	49	12.1541	0	1.08691	0
Parent-child	139	23627	23667	1926	23667	1	1925	17.6562	78	10.979	0	-2.25578	0	139	33936	0	1950	20.9932	53	12.0982	0	-0.623381	0
Parent-child	154	22433	837274	1932	22433	0	1932	2.60322	70	11.509	0	-1.7187	0	154	33947	0	1950	97.0801	49	12.7025	0	1.80126	0
Parent-child	1263	7881	826232	1923	7881	0	1923	60.1267	78.8616	11.1018	0	-0.878491	0	1263	33953	0	1950	33.9301	64	11.3354	0	-1.20578	0
Parent-child	205	28944	826001	1922	28944	0	1922	80.9402	79.8534	12.7565	0	1.49638	0	205	33970	0	1951	72.2324	51	12.9259	1	2.51639	0
Parent-child	1028	67522	12421	1927	12421	1	1923	81.9389	79	12.131	0	0.516549	0	1028	33972	0	1951	81.9541	48	11.8611	0	0.490421	0
Parent-child	1028	67522	12421	1927	67522	0	1927	81.9389	72	11.4427	0	0.00922936	0	1028	33972	0	1951	81.9541	48	11.8611	0	0.490421	0
Parent-child	1053	14295	825387	1920	14295	0	1920	52.862	82	11.8663	0	-0.165136	0	1053	33981	0	1951	97.3937	48	12.6322	0	1.72763	0
Parent-child	1053	14295	825387	1920	825387	1	1919	52.862	83	11.8663	0	-0.435511	0	1053	33981	0	1951	97.3937	48	12.6322	0	1.72763	0
Parent-child	57	20626	838184	1926	20626	0	1926	89.7759	76	11.6855	0	0.466483	0	57	33982	0	1951	66.6271	48	11.9649	0	0.261162	0
Parent-child	31	18900	17111	1907	17111	1	1917	71.188	82	13.3972	0	1.74043	0	31	33988	0	1951	74.4794	48	13.8157	1	3.59009	0
Parent-child	43	20475	123326	1916	20475	0	1916	89.9007	87	12.6313	1	2.57968	0	43	33991	1	1951				0
Parent-child	43	20475	123326	1916	123326	1	1921	89.9007	81.2507	12.6313	0	1.28588	0	43	33991	1	1951				0
Parent-child	47	31960	10293	1930	10293	1	1932	52.4571	70.4562	12.0519	0	-0.23147	0	47	33992	0	1951	65.5219	51	12.0866	0	0.375902	0
Parent-child	47	31960	10293	1930	31960	0	1930	52.4571	69	12.0519	0	0.0389053	0	47	33992	0	1951	65.5219	51	12.0866	0	0.375902	0
Parent-child	1119	12021	16067	1913	12021	0	1913	41.962	90	12.134	0	-0.105389	0	1119	34003	0	1951	88.9447	48	12.9166	1	2.88576	0
Parent-child	1283	20060	826961	1930	20060	0	1930	12.057	73	11.3818	0	-1.64983	0	1283	34055	0	1951	12.057	52	11.3818	0	-1.78346	1
Parent-child	1315	15421	120365	1916	15421	0	1916	61.7038	82.76	13.3328	0	1.72117	0	1315	34061	0	1951	73.0666	48	13.2022	1	2.85295	0
Parent-child	1315	15421	120365	1916	120365	1	1920	61.7038	82	13.3328	0	1.4508	0	1315	34061	0	1951	73.0666	48	13.2022	1	2.85295	0
Parent-child	183	19155	24754	1910	24754	1	1919	46.6539	80	12.5432	0	0.201171	0	183	34065	0	1951	77.6641	48	13.2697	0	2.01155	0
Parent-child	1015	12001	11999	1924	11999	1	1925	85.967	76.875	11.8866	0	0.340619	0	1015	34068	0	1952	69.6657	47	12.1571	1	1.5745	0
Parent-child	1015	12001	11999	1924	12001	0	1924	85.967	78	11.8866	0	0.610994	0	1015	34068	0	1952	69.6657	47	12.1571	1	1.5745	0
Parent-child	12	11463	11423	1919	11463	0	1919	27.5758	80	11.8835	0	-0.72043	0	12	34070	0	1952	84.9379	47	12.0824	1	1.83604	0
Parent-child	1050	66857	822527	1919	66857	0	1919	98.5842	80	12.6207	0	1.74144	0	1050	34082	0	1952				0
Parent-child	1050	66857	822527	1919	822527	1	1925	98.5842	77	12.6207	0	1.47106	0	1050	34082	0	1952				0
Parent-child	1059	31799	18581	1928	31799	0	1928	0.90123	75.3247	10.979	0	-2.36641	0	1059	34085	1	1952				0
Parent-child	219	28959	29222	1914	28959	0	1914	47.4973	85	12.6361	0	0.597495	0	219	34091	0	1952	48.5751	47	12.0972	1	1.02615	0
Parent-child	219	28959	29222	1914	29222	1	1915	47.4973	84	12.6361	0	0.32712	0	219	34091	0	1952	48.5751	47	12.0972	1	1.02615	0
Parent-child	38	17170	8424	1921	17170	0	1921	76.431	81	13.2399	0	1.94927	0	38	34092	0	1952	39.779	63	12.2329	1	0.982018	0
Parent-child	1089	25848	17147	1924	17147	1	1925	40.0804	77.1986	11.4866	0	-1.16255	0	1089	34094	0	1952	40.0804	54	11.4866	0	-0.892177	0
Parent-child	1092	23693	826262	1923	826262	1	1922	35.3855	80	11.4474	0	-1.31431	0	1092	34097	1	1952				0
Parent-child	111	29285	114334	1917	29285	0	1917	44.9732	86	12.9477	0	0.898195	0	111	34113	1	1952				0
Parent-child	111	29285	114334	1917	114334	1	1921	38.9173	82	12.7816	0	0.29926	0	111	34113	1	1952				0
Parent-child	1143	67703	831709	1929	67703	0	1929	55.6296	70	11.9003	1	0.960212	0	1143	34119	0	1952	67.778	50	11.5697	1	0.856592	0
Parent-child	1143	67703	831709	1929	831709	1	1928	55.6296	74	11.9003	0	-0.333585	0	1143	34119	0	1952	67.778	50	11.5697	1	0.856592	0
Parent-child	237	28985	825750	1920	28985	0	1920	31.4487	82	12.2949	0	-0.159581	0	237	34123	0	1952				0
Parent-child	1212	28330	22193	1920	22193	1	1920	63.3023	81.5301	11.8402	0	-0.228141	0	1212	34134	1	1952	41.8189	47	11.5321	0	-1.07071	0
Parent-child	1212	28330	22193	1920	28330	0	1920	63.3023	82	11.8402	0	0.0422342	0	1212	34134	1	1952	41.8189	47	11.5321	0	-1.07071	0
Parent-child	1219	14444	14443	1920	14444	0	1920	23.907	83	10.744	0	-2.10728	0	1219	34137	1	1952				0
Parent-child	1252	17269	17270	1918	17270	1	1927	63.9264	75	11.7498	0	-0.330303	0	1252	34147	0	1952	63.9264	50	11.7498	0	-0.0474518	0
Parent-child	1320	23746	7943	1920	23746	0	1920	53.6536	79	11.7217	0	-0.313327	0	1320	34163	0	1952	57.423	47	12.2254	0	0.351169	0
Parent-child	49	43597	831765	1924	43597	0	1924	81.4274	75	12.0618	0	0.709085	0	49	34173	1	1953				0
Parent-child	49	43597	831765	1924	831765	1	1922	81.4274	80	12.0618	0	0.43871	0	49	34173	1	1953				0
Parent-child	14	31401	395232	1923	395232	1	1926				0			14	34175	1	1953				0
Parent-child	1045	6957	834629	1926	834629	1	1928	48.4837	74	11.4816	0	-0.977227	0	1045	34180	1	1953	30.4896	66	12.0993	0	-0.676464	0
Parent-child	1049	19900	15033	1926	15033	1	1926	74.5951	75.625	13.6015	0	2.05274	0	1049	34182	0	1953				0
Parent-child	1049	19900	15033	1926	19900	0	1926	74.5951	76	13.6015	1	3.34653	0	1049	34182	0	1953				0
Parent-child	57	15036	15022	1912	15022	1	1919	88.5093	80	11.5296	0	-0.0118582	0	57	34183	1	1953				0
Parent-child	32	13015	842248	1912	13015	0	1912	86.4937	87	12.2434		1.21276	0	32	34186	0	1953	86.4937	46	12.2434	0	1.03293	0
Parent-child	1103	67456	14362	1926	67456	0	1926				0			1103	34192	0	1953	60.1571	50	11.9213	0	0.0639546	0
Parent-child	1124	14173	820146	1921	14173	0	1921	33.8996	78	11.5025		-0.834568	0	1124	34196	0	1953	58.7017	49	11.9593	0	0.0744474	0
Parent-child	1124	14173	820146	1921	820146	1	1922	93.362	80	11.72	0	0.317292	0	1124	34196	0	1953	58.7017	49	11.9593	0	0.0744474	0
Parent-child	105	51681	837394	1930	51681	0	1930	36.9596	69	12.0851	0	-0.275336	0	105	34197	1	1953				0
Parent-child	1140	20696	825382	1919	825382	1	1931	20.5213	72	11.1905	0	-1.94761	0	1140	34199	0	1953	66.7184	46	11.883	0	0.169133	0
Parent-child	1181	8561	836390	1929	8561	0	1929	5.8854	73	11.498	0	-1.6567	0	1181	34210	0	1953	14.3923	46	11.4472	0	-1.52157	0
Parent-child	1203	13009	10308	1910	13009	0	1910	43.46	89	11.1989	0	-1.14594	0	1203	34219	1	1953	17.9028	50	10.7104	0	-2.55889	0
Parent-child	1210	10100	835321	1926	10100	0	1926	48.6969	76	12.1288	0	0.041818	0	1210	34222	0	1953				0
Parent-child	139	31825	831461	1928	31825	0	1928	45.4299	74	11.8062	0	-0.403208	0	139	34223	1	1953				0
Parent-child	150	16538	101265	1905	101265	1	1913	32.5021	89	12.914	0	0.305489	0	150	34229	0	1953	18.6153	46	10.004	0	-3.08406	0
Parent-child	1236	19924	398182	1928	19924	0	1928	15.7076	74	13.61	0	0.993798	0	1236	34231	1	1953				0
Parent-child	169	26265	831756	1922	831756	1	1919	75.4719	83	11.706	0	-0.105635	0	169	34246	0	1953	37.6842	50	12.2822	0	-0.0323622	0
Parent-child	169	10826	29397	1922	10826	0	1922	78.3339	79.5959	12.6819	1	2.37473	0	169	34247	0	1953	38.9965	50.0836	11.5167	0	-0.882189	0
Parent-child	169	10826	29397	1922	29397	1	1930	78.3339	73.1685		0		0	169	34247	0	1953	38.9965	50.0836	11.5167	0	-0.882189	0
Parent-child	1058	51740	398361	1931	51740	0	1931	31.1625	68	11.4436	0	-1.14433	0	1058	34280	1	1954				0
Parent-child	1059	31799	18581	1928	31799	0	1928	0.90123	75.3247	10.979	0	-2.36641	0	1059	34282	0	1954	4.36305	49	10.5712	0	-2.75632	0
Parent-child	37	8876	17668	1929	17668	1	1932	45.5456	67	11.4374	0	-1.09486	0	37	34285	0	1954	22.1745	48	11.9922	1	0.305073	0
Parent-child	1104	23459	11264	1920	11264	1	1920	30.1029	82	12.0524	0	-0.739228	0	1104	34289	1	1954	66.5753	48	12.185	0	0.242583	0
Parent-child	1117	51835	833479	1932	51835	0	1932				0			1117	34294	0	1954	86.6094	48	11.8549	0	0.589186	0
Parent-child	1117	13657	835736	1920	13657	0	1920	39.6085	79	11.8349	0	-0.502588	0	1117	34296	1	1954				0
Parent-child	1117	13657	835736	1920	835736	1	1928	39.6085	74	11.8349	0	-0.772963	0	1117	34296	1	1954				0
Parent-child	1121	25580	825395	1930	25580	0	1930	98.5233	72	12.6805	0	1.80878	0	1121	34297	1	1954	98.5233	45	12.6805	0	1.71175	1
Parent-child	1121	25580	825395	1930	825395	1	1931	98.5233	72	12.6805	0	1.5384	0	1121	34297	1	1954	98.5233	45	12.6805	0	1.71175	1
Parent-child	103	801794	810939		810939	1	1919	82.1246	83	11.7349	0	0.0788552	0	103	34299	1	1954				0
Parent-child	108	100539	398225	1928	100539	0	1928	32.8005	75	12.2911	0	-0.133222	0	108	34300	0	1954	59.8252	45	13.397	1	2.77571	0
Parent-child	1203	31683	399465	1926	31683	0	1926	57.9132	76.125	11.7147	0	-0.224533	0	1203	34313	0	1954	5.06028	48	11.6253	0	-1.52915	0
Parent-child	1203	31683	399465	1926	399465	1	1934	57.9132	68	11.7147	0	-0.494908	0	1203	34313	0	1954	5.06028	48	11.6253	0	-1.52915	0
Parent-child	1212	12624	851470	1924	12624	0	1924	72.6739	78	13.0114	0	1.60124	0	1212	34317	0	1954	76.5163	45	12.2114	0	0.769305	0
Parent-child	1234	22959	831754	1922	22959	0	1922	41.3287	80	12.2424	0	0.00481959	0	1234	34326	0	1954	39.2522	49	11.604	0	-0.776079	0
Parent-child	1234	22959	831754	1922	831754	1	1922	41.3287	80	12.2424	0	-0.265555	0	1234	34326	0	1954	39.2522	49	11.604	0	-0.776079	0
Parent-child	1234	22957	8776	1923	8776	1	1915	36.9017	84	11.4538	0	-1.27251	0	1234	34327	0	1954	35.7112	45	11.5989	0	-0.862438	0
Parent-child	1263	67651	512803	1928	67651	0	1928	44.0781	71	11.6779	0	-0.581363	0	1263	34338	1	1954				0
Parent-child	1299	23051	835581	1931	835581	1	1934	89.1426	68	12.3836	0	0.983995	0	1299	34352	0	1954	81.1777	48	12.104	1	1.77533	0
Parent-child	169	7618	10153	1919	7618	0	1919	88.6159	79.68	12.2554	0	1.09895	0	169	34354	0	1954	87.2001	49	13.1588	0	2.11139	0
Parent-child	169	7618	10153	1919	10153	1	1917	88.6159	82	12.2554	0	0.824595	0	169	34354	0	1954	87.2001	49	13.1588	0	2.11139	0
Parent-child	1319	10289	822587	1924	10289	0	1924	81.6435	78	11.881	0	0.506225	0	1319	34359	1	1954				0
Parent-child	1004	29139	831759	1923	29139	0	1923	96.8092	79	12.2408	0	1.26459	0	1004	34365	0	1955	25	44	11.5649	0	-1.14511	0
Parent-child	16	100251	118266	1921	100251	0	1921				0			16	34371	0	1955				1
Parent-child	16	100251	118266	1921	118266	1	1924	82.3377	79.3055	12.7237	0	1.22007	0	16	34371	0	1955				1
Parent-child	1028	25115	398344	1926	25115	0	1926	16.3378	76.38	11.136	0	-1.83501	0	1028	34373	1	1955				0
Parent-child	1032	19233	29181	1922	29181	1	1924	55.52	78	12.5048	0	0.358685	0	1032	34375	1	1955				0
Parent-child	23	22657	397602	1933	397602	1	1935	38.4302	66.625	12.0177	0	-0.58978	0	23	34377	0	1955	37.4893	44	11.7167	0	-0.686627	0
Parent-child	1045	31796	512459	1928	31796	0	1928	20.3742	71	11.7911	0	-0.990328	0	1045	34379	0	1955	99.6346	44	12.5929	0	1.73343	0
Parent-child	1050	17182	29198	1927	17182	0	1927	16.3744	74.78	10.534	0	-2.52595	0	1050	34381	1	1955				0
Parent-child	1050	17182	29198	1927	29198	1	1925	16.3744	77	10.534	0	-2.79632	0	1050	34381	1	1955				0
Parent-child	56	9956	397521	1928	9956	0	1928	68.4722	76.9767	12.2314	1	1.63275	0	56	34382	0	1955	79.8502	44	11.9221	1	1.53607	0
Parent-child	56	9956	397521	1928	397521	1	1928	68.4722	77.375	12.2314	1	1.36237	0	56	34382	0	1955	79.8502	44	11.9221	1	1.53607	0
Parent-child	1062	18369	821200	1928	18369	0	1928	72.2171	74	12.8087	1	2.38143	0	1062	34385	0	1955	24.318	44	12.7344	1	1.20676	0
Parent-child	1062	18369	821200	1928	821200	1	1930	72.2171	72.875	12.8087	1	2.11106	0	1062	34385	0	1955	24.318	44	12.7344	1	1.20676	0
Parent-child	1065	8014	825788	1926	8014	0	1926	58.2085	76	12.1015	0	0.235499	0	1065	34386	1	1955				0
Parent-child	1065	8014	825788	1926	825788	1	1926	58.2085	77.2123	12.1015	0	-0.0436314	0	1065	34386	1	1955				0
Parent-child	35	17140	25261	1914	17140	0	1914	29.0616	85.08	11.8831	1	0.336364	0	35	34389	0	1955	84.6882	48	12.9456	1	2.82233	0
Parent-child	1087	8373	16209	1925	8373	0	1925	65.5005	73.7877	11.5266		-0.0883063	0	1087	34395	0	1955	46.4925	44	11.4614	0	-0.775274	0
Parent-child	1087	8373	16209	1925	16209	1	1929	65.5005	73.375	11.5266	0	-0.538511	0	1087	34395	0	1955	46.4925	44	11.4614	0	-0.775274	0
Parent-child	1103	11832	20094	1925	20094	1	1935	25.3897	64	10.9084		-1.98126	0	1103	34400	0	1955	76.8999	44	12.4339	0	1.03373	0
Parent-child	229	28975	16205	1921	28975	0	1921	96.0937	78	12.8398	0	1.93662	0	229	34403	0	1955	93.7127	48	12.2497	0	1.20432	0
Parent-child	1132	20687	7338	1925	7338	1	1927	99.7777	74.875	12.2677	0	1.09259	0	1132	34408	0	1955	83.1476	44	12.3589	0	1.08964	0
Parent-child	110	10572	10573	1919	10573	1	1920	60.5712	79	12.4189	0	0.374791	0	110	34409	0	1955	98.5994	47	12.2971	1	2.39334	0
Parent-child	1143	13014	840117	1932	13014	0	1932	59.2315	70	12.4122	1	1.63041	0	1143	34413	1	1955				0
Parent-child	240	398265	398207	1930	398207	1	1931				0			240	34416	0	1955	88.6189	44	12.1995	1	2.05424	0
Parent-child	240	398265	398207	1930	398265	0	1930	32.5661	72.6205	13.0853	0	0.774177	0	240	34416	0	1955	88.6189	44	12.1995	1	2.05424	0
Parent-child	124	51771	29305	1931	29305	1	1929	37.7177	70	11.4697	0	-1.23568	0	124	34418	0	1955	49.997	48	11.284	0	-0.899488	0
Parent-child	124	51771	29305	1931	51771	0	1931	37.7177	68	11.4697	0	-0.965303	0	124	34418	0	1955	49.997	48	11.284	0	-0.899488	0
Parent-child	1203	13009	10308	1910	13009	0	1910	43.46	89	11.1989	0	-1.14594	0	1203	34425	0	1955	15.6102	65.125	10.82	1	-1.19124	0
Parent-child	150	16538	101265	1905	101265	1	1913	32.5021	89	12.914	0	0.305489	0	150	34432	1	1955				0
Parent-child	1284	12922	12921	1925	12922	0	1925	11.716	77.0397	11.7419	0	-1.24375	0	1284	34442	1	1955				0
Parent-child	182	64592	19899	1916	19899	1	1919	95.0706	80	13.5668	0	2.47844	0	182	34451	0	1955	88.8534	47	12.7271	1	2.66587	0
Parent-child	182	64592	19899	1916	64592	0	1916	95.0706	83.3411	13.5668	0	2.74881	0	182	34451	0	1955	88.8534	47	12.7271	1	2.66587	0
Parent-child	1007	10096	6903	1929	10096	0	1929	81.3299	73	12.4872	0	1.19574	0	1007	34458	1	1956				0
Parent-child	1021	43833	841756	1927	43833	0	1927	67.4157	76	11.851	0	0.148227	0	1021	34462	0	1956				0
Parent-child	52	43759	117241	1925	117241	1	1925	50.8068	73.96	12.6649	0	0.435503	0	52	34463	0	1956	63.4332	47	13.359	1	2.81404	0
Parent-child	20	67364	837077	1925	67364	0	1925	86.5759	73.63	12.2572	0	1.05066	0	20	34466	0	1956	75.2679	43	12.9918	1	2.66113	0
Parent-child	23	22657	397602	1933	397602	1	1935	38.4302	66.625	12.0177	0	-0.58978	0	23	34470	0	1956	37.4893	43	11.5112	0	-0.922778	0
Parent-child	1045	29190	833677	1927	29190	0	1927	64.9733	75	11.6912	0	-0.0909657	0	1045	34471	0	1956	84.8601	46	12.2199	1	1.99226	0
Parent-child	1065	22426	22437	1926	22437	1	1928	28.2456	75	10.979	0	-2.01498	0	1065	34474	1	1956				0
Parent-child	1080	43938	822478	1928	43938	0	1928	5.92193	74	11.8511	0	-1.25	0	1080	34478	0	1956	56.3269	43	11.8718	0	-0.0800654	0
Parent-child	1080	43938	822478	1928	822478	1	1934	15.4945	69	11.5792	0	-1.61516	0	1080	34478	0	1956	56.3269	43	11.8718	0	-0.0800654	0
Parent-child	43	114180	830065	1929	114180	0	1929				0			43	34482	0	1956	82.7366	43	12.7099	0	1.48365	0
Parent-child	1107	20081	825771	1924	825771	1	1931	29.2748	76	11.2533	0	-1.67632	0	1107	34487	1	1956				0
Parent-child	1110	67769	826164	1930	67769	0	1930	64.9647	73	11.9546	0	0.211535	0	1110	34488	1	1956				0
Parent-child	1110	67769	826164	1930	826164	1	1922	38.0648	80	10.3637	0	-2.49875	0	1110	34488	1	1956				0
Parent-child	102	31236	821415	1921	31236	0	1921	52.0034	82.27	12.4391	1	1.49695	0	102	34495	0	1956				1
Parent-child	66	28189	833857	1926	28189	0	1926	89.4379	77	13.1163	0	2.10307	0	66	34496	1	1956	75.4552	48	13.1854	1	2.61752	0
Parent-child	238	29293	826253	1930	29293	0	1930	49.9026	72	13.6387	1	2.82774	0	238	34504	1	1956				0
Parent-child	9	51451	841676	1927	51451	0	1927	88.6037	76	13.2821	0	2.27464	0	9	34512	0	1956	73.6512	46	12.6084	0	1.16034	0
Parent-child	1210	25907	825764	1930	25907	0	1930	53.885	69	11.3672		-0.535609	0	1210	34517	1	1956	62.4741	47	11.604	0	-0.518395	0
Parent-child	1210	25907	825764	1930	825764	1	1931	53.885	71	11.3672	0	-0.985813	0	1210	34517	1	1956	62.4741	47	11.604	0	-0.518395	0
Parent-child	138	22702	29323	1920	22702	0	1920	75.2344	83	13.2436	0	1.92633	0	138	34518	1	1956				0
Parent-child	138	22702	29323	1920	29323	1	1924	68.2316	80	12.5751	0	0.728473	0	138	34518	1	1956				0
Parent-child	1219	10894	822147	1923	822147	1	1934	22.8565	68	11.4575	0	-1.58769	0	1219	34521	1	1956				0
Parent-child	148	31687	398245	1926	31687	0	1926	81.1472	73.125	12.923	0	1.69233	0	148	34525	0	1956	81.3665	43	13.1276	0	1.93248	0
Parent-child	1248	25362	25363	1922	25362	0	1922	89.1152	77	12.0759		1.07997	0	1248	34532	0	1956	97.4181	43	13.0964	1	3.28507	0
Parent-child	1248	25362	25363	1922	25363	1	1925	89.1152	77.2123	12.0759	0	0.629763	0	1248	34532	0	1956	97.4181	43	13.0964	1	3.28507	0
Parent-child	1263	31523	23605	1924	23605	1	1926	10.8757	75.7959	11.7377	0	-1.53804	0	1263	34534	1	1956				0
Parent-child	1263	31523	23605	1924	31523	0	1924	10.8757	78.125	11.7377	0	-1.26766	0	1263	34534	1	1956				0
Parent-child	183	19155	24754	1910	24754	1	1919	46.6539	80	12.5432	0	0.201171	0	183	34559	0	1956	32.5782	60	11.5724	0	-0.96419	0
Parent-child	16	23391	821205	1924	23391	0	1924	53.0812	79.69		0		0	16	34567	1	1957				0
Parent-child	23	13594	11866	1928	13594	0	1928	89.508	71	12.1212	0	0.961064	0	23	34571	1	1957	48.0605	45	12.6201	1	1.34499	0
Parent-child	1052	22746	820872	1931	22746	0	1931	97.2141	71.125	12.2233	0	1.25361	0	1052	34574	0	1957	97.2141	42	12.2287	1	2.28327	0
Parent-child	1052	22746	820872	1931	820872	1	1931	97.2141	68	12.2233	0	0.983233	0	1052	34574	0	1957	97.2141	42	12.2287	1	2.28327	0
Parent-child	56	9956	397521	1928	9956	0	1928	68.4722	76.9767	12.2314	1	1.63275	0	56	34575	0	1957	73.6512	42	12.6173	0	1.1706	0
Parent-child	56	9956	397521	1928	397521	1	1928	68.4722	77.375	12.2314	1	1.36237	0	56	34575	0	1957	73.6512	42	12.6173	0	1.1706	0
Parent-child	1059	12956	18555	1922	18555	1	1939				0			1059	34576	0	1957	73.5264	42	12.8917	1	2.5065	0
Parent-child	1117	15882	397619	1930	397619	1	1934	75.475	68.375	12.3107	0	0.589425	0	1117	34595	0	1957	52.5301	42	11.7005	0	-0.363299	0
Parent-child	1127	29281	21935	1930	21935	1	1932	93.119	70	11.8085	0	0.395796	0	1127	34601	1	1957	83.8053	46	12.19	0	0.640093	0
Parent-child	1127	29281	21935	1930	29281	0	1930	93.119	72	11.8085	0	0.683845	0	1127	34601	1	1957	83.8053	46	12.19	0	0.640093	0
Parent-child	108	100539	398225	1928	100539	0	1928	32.8005	75	12.2911	0	-0.133222	0	108	34602	0	1957	28.681	45	12.471	1	1.00331	0
Parent-child	1153	28729	851987	1912	851987	1	1934	51.0839	68	11.9594	0	-0.368966	0	1153	34606	1	1957				0
Parent-child	1155	28650	398535	1931	28650	0	1931	67.0046	71	12.3786	0	0.745201	0	1155	34608	0	1957	67.0046	42	12.3786	1	1.76862	0
Parent-child	124	23069	28078	1924	23069	0	1924	84.6547	75	12.7499	0	1.57324	0	124	34616	0	1957	60.1876	45	11.5057	0	-0.412978	0
Parent-child	1205	67873	27632	1931	67873	0	1931	83.6743	68	12.1423	0	0.852727	0	1205	34621	1	1957				0
Parent-child	149	67879	13857	1931	13857	1	1933	77.0613	66	11.9532	0	0.214641	0	149	34631	1	1957				0
Parent-child	149	67879	13857	1931	67879	0	1931	77.0613	68	11.9532	0	0.485016	0	149	34631	1	1957				0
Parent-child	149	68082	831525	1934	68082	0	1934				0			149	34632	0	1957				0
Parent-child	1263	13794	850188	1909	850188	1	1934	40.1504	68	11.06	0	-1.65115	0	1263	34643	0	1957	30.176	46	11.7371	0	-0.82953	0
Parent-child	1263	67884	830396	1931	67884	0	1931	98.6999	67.625	12.4914	0	1.59555	0	1263	34644	1	1957	55.7271	42	11.7573	0	-0.495658	0
Parent-child	1263	67884	830396	1931	830396	1	1931	72.3694	71	12.4161	0	0.639874	0	1263	34644	1	1957	55.7271	42	11.7573	0	-0.495658	0
Parent-child	1275	12268	12261	1928	12268	0	1928	28.3522	79	12.914	0	0.481496	0	1275	34647	0	1957	44.3734	42	12.1481	0	-0.034403	0
Parent-child	1276	51547	837402	1928	51547	0	1928	69.754	74	12.2175	0	0.62258	0	1276	34648	1	1957				0
Parent-child	1287	29384	833499	1927	29384	0	1927	57.7	75	11.2579	0	-0.754338	0	1287	34651	1	1957				0
Parent-child	1287	29384	833499	1927	833499	1	1928	57.7	74	11.2579	0	-1.02471	0	1287	34651	1	1957				0
Parent-child	1304	29405	826046	1934	29405	0	1934	48.5903	68.38	11.9727	0	-0.140012	0	1304	34659	0	1957	80.6997	42	11.8559	0	0.455937	0
Parent-child	1315	50964	24071	1921	50964	0	1921				0			1315	34660	0	1957				0
Parent-child	1326	8820	29415	1922	29415	1	1929	20.3782	73	11.4696	0	-1.63007	0	1326	34662	0	1957	59.0793	45	11.8611	1	0.993702	0
Parent-child	182	20367	830498	1930	20367	0	1930	40.3605	69	11.8949	0	-0.416559	0	182	34665	0	1957	88.9264	45	12.8827	1	2.84639	0
Parent-child	1346	26088	25594	1917	26088	0	1917	69.9702	82	12.1981		0.78504	0	1346	34669	0	1957	33.376	46	11.8142	0	-0.668147	0
Parent-child	1346	15895	824901	1923	15895	0	1923	39.1183	79	11.6103	0	-0.762817	0	1346	34670	0	1957	89.1183	42	12.2815	1	2.15989	0
Parent-child	12	51170	823705	1924	51170	0	1924	74.4185	75	12.7804	0	1.37546	0	12	34678	1	1958	76.5254	44	12.1202	0	0.381932	0
Parent-child	12	51170	823705	1924	823705	1	1934	74.4185	68	12.7804	0	1.10509	0	12	34678	1	1958	76.5254	44	12.1202	0	0.381932	0
Parent-child	1028	44538	837425	1936	44538	0	1936	25.7977	67	11.8142	0	-0.840461	0	1028	34680	0	1958				0
Parent-child	1059	32025	833678	1931	32025	0	1931				0			1059	34687	1	1958				0
Parent-child	1076	32121	512461	1932	32121	0	1932	52.6915	67	12.2794	0	0.305684	0	1076	34691	0	1958	65.19	41	12.78	1	2.18861	0
Parent-child	35	17160	17141	1926	17141	1	1925	60.766	74	12.1093	0	0.0234384	0	35	34692	1	1958				0
Parent-child	35	17160	17141	1926	17160	0	1926	60.766	73	12.1093	1	1.31724	0	35	34692	1	1958				0
Parent-child	219	28959	29222	1914	28959	0	1914	47.4973	85	12.6361	0	0.597495	0	219	34694	1	1958	47.4973	41	12.6361	0	0.488729	1
Parent-child	219	28959	29222	1914	29222	1	1915	47.4973	84	12.6361	0	0.32712	0	219	34694	1	1958	47.4973	41	12.6361	0	0.488729	1
Parent-child	37	15505	9490	1915	9490	1	1914	23.9922	85	11.807	0	-1.16016	0	37	34695	0	1958	61.7525	41	11.7712	0	-0.0722557	0
Parent-child	37	15505	9490	1915	15505	0	1915	23.9922	84	11.807	0	-0.889784	0	37	34695	0	1958	61.7525	41	11.7712	0	-0.0722557	0
Parent-child	37	32031	836184	1931	32031	0	1931	64.986	68	12.5231	0	0.865264	0	37	34697	1	1958	45.1559	45	11.6786	0	-0.826438	0
Parent-child	1092	19514	837546	1939	19514	0	1939	92.0351	63	11.6154	0	0.437252	0	1092	34702	0	1958				0
Parent-child	1109	20403	6942	1926	20403	0	1926	95.5213	76	12.2068	0	1.19616	0	1109	34709	1	1958				0
Parent-child	133	51531	822675	1928	51531	0	1928	67.5466	71	13.1113	0	1.59954	0	133	34739	0	1958	84.7126	45	12.2969	0	1.05395	0
Parent-child	1205	44126	824013	1930	44126	0	1930	53.5288	73.375	12.2261	0	0.263487	0	1205	34740	1	1958	70.2198	45.125	11.4604	0	-0.507287	0
Parent-child	1205	44126	824013	1930	824013	1	1931	53.5288	71	12.2261	0	-0.00688798	0	1205	34740	1	1958	70.2198	45.125	11.4604	0	-0.507287	0
Parent-child	1219	6859	7825	1920	7825	1	1923	12.5046	79	10.91	0	-2.45228	0	1219	34743	0	1958	12.5046	41	10.91	0	-2.1819	0
Parent-child	1220	9854	9954	1929	9854	0	1929	1.45232	70	11.2133		-1.90481	0	1220	34744	1	1958	76.7781	44	11.62	0	-0.174795	0
Parent-child	1220	9854	9954	1929	9954	1	1931	1.45232	71.375	11.2133	0	-2.35502	0	1220	34744	1	1958	76.7781	44	11.62	0	-0.174795	0
Parent-child	149	23462	835316	1934	23462	0	1934	36.8073	69	10.8003	1	-0.731849	0	149	34746	0	1958				0
Parent-child	1234	22957	8776	1923	8776	1	1915	36.9017	84	11.4538	0	-1.27251	0	1234	34747	1	1958	13.4971	45	11.647	0	-1.58269	0
Parent-child	1250	18835	822128	1922	18835	0	1922	88.2779	81	11.9441	0	0.729568	0	1250	34753	1	1958	36.2562	45	11.9685	1	0.327694	0
Parent-child	1251	51049	827548	1922	51049	0	1922	50.8099	81	11.5665	0	-0.55631	0	1251	34755	1	1958	56.7014	45	11.6468	0	-0.600429	0
Parent-child	1263	15025	831483	1926	15025	0	1926	96.118	76.4562	12.4019	0	1.43392	0	1263	34761	1	1958	62.2823	44	12.202	1	1.18794	0
Parent-child	1270	51394	836541	1926	51394	0	1926				0			1270	34762	1	1958				0
Parent-child	1283	20060	826961	1930	20060	0	1930	12.057	73	11.3818	0	-1.64983	0	1283	34770	1	1958				0
Parent-child	1304	29405	826046	1934	29405	0	1934	48.5903	68.38	11.9727	0	-0.140012	0	1304	34774	0	1958				0
Parent-child	1322	14213	837405	1930	14213	0	1930	70.6339	72	11.5216	0	-0.15711	0	1322	34778	0	1958	4.43308	41	11.6014	0	-1.57084	0
Parent-child	1327	31632	22645	1925	31632	0	1925				0			1327	34780	1	1958				0
Parent-child	1334	32411	24745	1935	32411	0	1935	94.0354	68	12.1691	0	1.11905	0	1334	34781	0	1958	13.3875	45.125	11.9256	0	-0.994697	0
Parent-child	1005	7766	836883	1927	7766	0	1927	28.4192	75	11.485	0	-1.1592	0	1005	34791	0	1959	52.7463	40	11.8797	0	-0.152438	0
Parent-child	5	52217	837371	1937	52217	0	1937	68.9106	62	11.9782	0	0.328413	0	5	34793	1	1959				0
Parent-child	5	52217	837371	1937	837371	1	1940	68.9106	62	11.9782	0	0.058038	0	5	34793	1	1959				0
Parent-child	1024	20344	830490	1924	20344	0	1924	81.9206	78.0616	11.9446	0	0.585544	0	1024	34800	0	1959	90.3605	44	12.4115	1	2.33755	0
Parent-child	1031	44165	834552	1931	44165	0	1931	32.0424	68	11.5888	0	-0.957522	0	1031	34804	0	1959	36.2319	40	11.829	0	-0.586241	0
Parent-child	1032	67827	822457	1931	67827	0	1931	84.4629	71	11.8323	0	0.514413	0	1032	34805	1	1959				0
Parent-child	1045	20433	820581	1928	820581	1	1935	68.7827	67.0918	10.82	0	-1.2759	0	1045	34810	0	1959	26.9029	44	10.82	0	-1.95786	0
Parent-child	1049	19900	15033	1926	15033	1	1926	74.5951	75.625	13.6015	0	2.05274	0	1049	34813	0	1959	92.3335	40	12.5991	0	1.57452	0
Parent-child	1049	19900	15033	1926	19900	0	1926	74.5951	76	13.6015	1	3.34653	0	1049	34813	0	1959	92.3335	40	12.5991	0	1.57452	0
Parent-child	56	9956	397521	1928	9956	0	1928	68.4722	76.9767	12.2314	1	1.63275	0	56	34814	1	1959	59.0488	40	11.8317	0	-0.334663	0
Parent-child	56	9956	397521	1928	397521	1	1928	68.4722	77.375	12.2314	1	1.36237	0	56	34814	1	1959	59.0488	40	11.8317	0	-0.334663	0
Parent-child	1067	802982	810948	1928	802982	0	1928	10.9182	74.2671	12.4259	0	-0.475872	0	1067	34819	1	1959	62.2437	44	12.049	0	-0.0122455	0
Parent-child	1067	802982	810948	1928	810948	1	1937	67.8491	65	11.744	0	-0.235278	0	1067	34819	1	1959	62.2437	44	12.049	0	-0.0122455	0
Parent-child	31	44025	831234	1929	44025	0	1929	66.5936	73.3438	12.3455	1	1.72118	0	31	34821	0	1959	59.5603	40	12.1449	1	1.33075	0
Parent-child	1140	19923	512406	1936	19923	0	1936	15.4518	63	11.8775		-0.823154	0	1140	34842	0	1959	68.1068	40	11.8213	1	1.15319	0
Parent-child	1153	17839	835369	1937	17839	0	1937	7.9223	65	11.3059	0	-1.83104	0	1153	34845	0	1959				0
Parent-child	1181	8561	836390	1929	8561	0	1929	5.8854	73	11.498	0	-1.6567	0	1181	34851	0	1959	2.87724	49	10.979	0	-2.32148	0
Parent-child	149	68082	831525	1934	68082	0	1934				0			149	34864	1	1959				0
Parent-child	1275	31691	8664	1926	31691	0	1926	17.6592	73	11.2893	0	-1.62877	0	1275	34879	0	1959	34.1402	44	11.6749	0	-0.810797	0
Parent-child	1275	15815	512369	1932	15815	0	1932	58.382	70	11.8019	0	-0.113704	0	1275	34880	0	1959	19.9123	44	10.8925	0	-2.0335	0
Parent-child	1276	17432	822583	1935	822583	1	1937	10.1967	66	11.5316	0	-1.79037	0	1276	34882	0	1959	71.8548	40	11.9653	1	1.40395	0
Parent-child	1344	32102	512460	1931	32102	0	1931	55.109	68	12.669	0	0.808386	0	1344	34904	0	1959	80.6357	52.1301	11.8227	1	1.43973	0
Parent-child	200	51965	833445	1934	51965	0	1934	5.33126	68	12.0347	0	-1.05244	0	200	34906	1	1960				0
Parent-child	10	8519	7064	1924	8519	0	1924	67.5466	75	13.1973	1	2.72171	0	10	34910	0	1960	63.0678	43	12.1291	1	1.39233	0
Parent-child	16	23391	821205	1924	23391	0	1924	53.0812	79.69		0		0	16	34914	0	1960	50.0061	39	11.5908	0	-0.546684	0
Parent-child	1034	22952	8777	1934	8777	1	1935	15.5584	67	11.4102	0	-1.80791	0	1034	34921	0	1960	55.0664	39	11.9782	0	0.0135594	0
Parent-child	210	28954	825768	1930	28954	0	1930	19.687	72.13	11.5367	0	-1.29838	0	210	34928	0	1960				0
Parent-child	1065	68343	512814	1938	68343	0	1938				0			1065	34929	0	1960	66.0669	39	12.006	0	0.29569	0
Parent-child	1074	67615	825119	1928	67615	0	1928	67.7262	70.625	11.991	0	0.316107	0	1074	34932	0	1960	13.0861	42	11.8844	0	-1.0488	0
Parent-child	1074	67615	825119	1928	825119	1	1928	67.7262	74	11.991	1	1.06915	0	1074	34932	0	1960	13.0861	42	11.8844	0	-1.0488	0
Parent-child	38	23439	29226	1924	23439	0	1924	47.4394	75	12.3788	1	1.32387	0	38	34936	0	1960				0
Parent-child	38	23439	29226	1924	29226	1	1922	47.4394	77	12.3788	1	1.0535	0	38	34936	0	1960				0
Parent-child	1087	8373	16209	1925	8373	0	1925	65.5005	73.7877	11.5266		-0.0883063	0	1087	34939	1	1960	52.3505	43	11.4794	0	-0.891814	0
Parent-child	1087	8373	16209	1925	16209	1	1929	65.5005	73.375	11.5266	0	-0.538511	0	1087	34939	1	1960	52.3505	43	11.4794	0	-0.891814	0
Parent-child	1091	22191	826158	1919	22191	0	1919	99.7077	80	12.1754	0	1.25531	0	1091	34942	0	1960	50.0487	39	12.1918	0	0.144879	0
Parent-child	47	27031	134820	1918	27031	0	1918	85.5346	80.67	12.9126	0	1.78024	0	47	34944	0	1960	61.2867	39.28	12.383	1	1.64361	0
Parent-child	47	27031	134820	1918	134820	1	1932	85.5346	70.15	12.9126	1	2.53329	0	47	34944	0	1960	61.2867	39.28	12.383	1	1.64361	0
Parent-child	1101	18554	840029	1935	18554	0	1935	3.54098	67	11.2314	0	-2.01633	0	1101	34949	1	1960				0
Parent-child	1101	18554	840029	1935	840029	1	1935	3.54098	67.125	11.2314	0	-2.2867	0	1101	34949	1	1960				0
Parent-child	1114	18328	823675	1934	18328	0	1934	35.8757	68	11.8257	0	-0.598038	0	1114	34955	0	1960	28.0264	42	11.7012	0	-0.919674	0
Parent-child	1114	18328	823675	1934	823675	1	1938	35.8757	70.7753	11.8257	0	-0.868413	0	1114	34955	0	1960	28.0264	42	11.7012	0	-0.919674	0
Parent-child	1117	16094	29270	1934	16094	0	1934	36.2836	68	11.8825	0	-0.51211	0	1117	34960	1	1960				0
Parent-child	1117	16094	29270	1934	29270	1	1940	11.0675	62	12.2166	0	-0.98339	0	1117	34960	1	1960				0
Parent-child	108	100539	398225	1928	100539	0	1928	32.8005	75	12.2911	0	-0.133222	0	108	34964	1	1960	32.8005	39	12.0808	0	-0.645256	0
Parent-child	1153	68436	810478	1939	68436	0	1939	18.8071	60	11.8325	0	-0.978367	0	1153	34988	0	1960	20.9384	42	10.979	0	-1.90255	0
Parent-child	1153	68436	810478	1939	810478	1	1940	18.8071	62	11.8325	0	-1.24874	0	1153	34988	0	1960	20.9384	42	10.979	0	-1.90255	0
Parent-child	1155	23469	850433	1909	850433	1	1925	49.5189	77	12.2486	0	-0.0722167	0	1155	34989	1	1960	95.0311	42	12.3944	0	1.13028	0
Parent-child	238	43559	831469	1923	43559	0	1923	66.6393	76.4014	12.3973	0	0.758378	0	238	34990	1	1960				0
Parent-child	124	28571	850126	1920	28571	0	1920	70.5547	81.52	12.9107	0	1.43743	0	124	34992	0	1960	43.393	39	12.9033	1	1.83459	0
Parent-child	133	29123	839363	1927	839363	1	1928	89.8094	74.625	12.8022	0	1.48018	0	133	34997	1	1960	77.0217	42	11.5783	0	-0.21712	0
Parent-child	135	10635	834149	1923	10635	0	1923	76.1418	79	12.1675	0	0.710367	0	135	34998	1	1960	23.2584	43	12.914	0	0.0952898	0
Parent-child	135	10635	834149	1923	834149	1	1937	63.488	66	12.1477	1	1.15285	0	135	34998	1	1960	23.2584	43	12.914	0	0.0952898	0
Parent-child	1216	67995	825108	1933	67995	0	1933	10.4311	66	11.5472	1	-0.473293	0	1216	35007	1	1960	25.5968	42	11.4481	1	-0.512685	0
Parent-child	1216	67995	825108	1933	825108	1	1934				0			1216	35007	1	1960	25.5968	42	11.4481	1	-0.512685	0
Parent-child	252	31828	833834	1928	31828	0	1928	33.4521	71.125	12.0359	0	-0.41159	0	252	35013	0	1960	84.74	42	12.4191	0	1.19496	0
Parent-child	149	10737	830595	1936	830595	1	1940	12.1636	63	11.0736	0	-2.27202	0	149	35017	1	1960	84.0884	52	11.8419	1	1.26996	0
Parent-child	149	23462	835316	1934	23462	0	1934	36.8073	69	10.8003	1	-0.731849	0	149	35018	1	1960				0
Parent-child	157	51707	8388	1930	51707	0	1930	53.4953	69	11.4614	0	-0.61607	0	157	35024	0	1960	1.9212	42	11.1076	0	-2.19547	0
Parent-child	169	10826	29397	1922	10826	0	1922	78.3339	79.5959	12.6819	1	2.37473	0	169	35041	0	1960				0
Parent-child	169	10826	29397	1922	29397	1	1930	78.3339	73.1685		0		0	169	35041	0	1960				0
Parent-child	169	26265	831756	1922	831756	1	1919	75.4719	83	11.706	0	-0.105635	0	169	35042	0	1960	75.4719	39	11.706	1	1.18816	0
Parent-child	174	17164	822834	1934	17164	0	1934	62.1179	67.8233	13.2999	0	1.69278	0	174	35049	0	1960	99.9452	49	12.2881	1	2.4136	0
Parent-child	1029	44539	398350	1936	44539	0	1936	53.6475	66.3521	11.852	0	-0.163787	0	1029	35066	0	1961	53.6475	41	11.852	0	-0.281918	1
Parent-child	1045	18424	826359	1922	826359	1	1932	1.2057	70.125	10.7909	0	-2.84607	0	1045	35070	0	1961	82.1276	38	11.9932	0	0.646205	0
Parent-child	1046	32572	837822	1938	32572	0	1938	69.3673	61	11.1756	0	-0.583555	0	1046	35071	0	1961	37.2914	38	11.3456	0	-1.11761	0
Parent-child	30	44610	831503	1937	44610	0	1937	33.0898	62	11.7392	0	-0.760867	0	30	35076	0	1961				0
Parent-child	1096	52137	398382	1936	52137	0	1936	7.98624	67	11.7396	0	-1.33125	0	1096	35091	1	1961				0
Parent-child	1109	52064	831537	1935	52064	0	1935	41.0364	64	11.9886	0	-0.293526	0	1109	35103	0	1961	41.0364	38	11.9886	0	-0.412544	1
Parent-child	1109	52064	831537	1935	831537	1	1936	41.0364	65.625	11.9886	0	-0.563901	0	1109	35103	0	1961	41.0364	38	11.9886	0	-0.412544	1
Parent-child	1117	18174	18255	1918	18174	0	1918	53.6262	81	11.6704		-0.193075	0	1117	35105	1	1961	12.9247	41	11.7736	0	-1.4502	0
Parent-child	109	800396	10829	1934	10829	1	1923	33.7783	79.125	11.8657	0	-0.870205	0	109	35114	0	1961	33.7783	41	11.8657	0	-0.722064	1
Parent-child	109	800396	10829	1934	800396	0	1934	33.7783	69	11.8657	0	-0.599831	0	109	35114	0	1961	33.7783	41	11.8657	0	-0.722064	1
Parent-child	110	67392	841701	1925	67392	0	1925	76.4675	76.625	13.5303	1	3.30725	0	110	35115	1	1961	76.2057	55	12.1792	0	0.45488	0
Parent-child	110	67392	841701	1925	841701	1	1926	76.4675	77	13.5303	0	2.01345	0	110	35115	1	1961	76.2057	55	12.1792	0	0.45488	0
Parent-child	111	44561	835201	1936	44561	0	1936	48.2645	63	12.6766	1	1.6849	0	111	35116	1	1961	85.2089	38	12.228	1	1.72598	0
Parent-child	111	44561	835201	1936	835201	1	1937	67.5344	66	11.9194	0	-0.0408245	0	111	35116	1	1961	85.2089	38	12.228	1	1.72598	0
Parent-child	1153	17839	835369	1937	17839	0	1937	7.9223	65	11.3059	0	-1.83104	0	1153	35119	1	1961				0
Parent-child	149	68082	831525	1934	68082	0	1934				0			149	35137	0	1961				0
Parent-child	1284	28278	23607	1922	28278	0	1922	82.5174	80	12.6443	0	1.40324	0	1284	35161	0	1961	57.8827	41	11.9438	0	0.0381021	0
Parent-child	1327	22651	22652	1920	22651	0	1920	26.0717	82	10.979	0	-1.79404	0	1327	35173	0	1961				0
Parent-child	1327	22651	22652	1920	22652	1	1925	26.0717	77.2507	10.979	0	-2.06442	0	1327	35173	0	1961				0
Parent-child	200	51965	833445	1934	51965	0	1934	5.33126	68	12.0347	0	-1.05244	0	200	35179	0	1962				0
Parent-child	10	52116	512680	1936	52116	0	1936	83.0167	63	12.4231	1	2.18383	0	10	35187	0	1962	95.4056	37.2616	12.9786	1	3.11169	0
Parent-child	51	12632	828828	1932	12632	0	1932	46.1393	70	11.87	0	-0.313784	0	51	35191	1	1962	46.3037	40	11.261	1	-0.256828	0
Parent-child	52	51493	836513	1928	51493	0	1928	99.1475	71.12	13.1717	1	3.41088	0	52	35195	0	1962	85.5164	40	12.1245	0	0.874143	0
Parent-child	1028	29177	398348	1932	29177	0	1932	68.2773	70	12.6643	0	1.10241	0	1028	35199	1	1962	34.1554	37	11.4861	0	-1.29782	0
Parent-child	1065	52237	833898	1937	52237	0	1937	50.0822	62	12.0769	0	0.0136898	0	1065	35208	1	1962				0
Parent-child	1092	68119	512810	1935	68119	0	1935	61.2928	64	12.3659	0	0.600687	0	1092	35215	1	1962	61.2928	52	12.3659	0	0.491241	1
Parent-child	1100	28581	837303	1936	28581	0	1936	14.2522	67	11.4731	0	-1.49497	0	1100	35219	1	1962	55.4774	40	11.4331	0	-0.873864	0
Parent-child	1101	18558	840770	1936	18558	0	1936	20.439	66	10.9785	0	-1.92269	0	1101	35220	0	1962	3.09646	40	11.0526	0	-2.23196	0
Parent-child	1101	18558	840770	1936	840770	1	1940	20.439	62.875	10.9785	0	-2.19307	0	1101	35220	0	1962	3.09646	40	11.0526	0	-2.23196	0
Parent-child	1103	802152	811005	1952	802152	0	1952	24.1962	52	11.273	0	-1.49887	0	1103	35221	1	1962				0
Parent-child	1109	68747	837361	1943	68747	0	1943	48.9861	56	11.7205	0	-0.42084	0	1109	35225	0	1962	44.9154	37	11.8273	0	-0.390668	0
Parent-child	1109	68747	837361	1943	837361	1	1946	58.7535	56	12.0835	0	-0.0520036	0	1109	35225	0	1962	44.9154	37	11.8273	0	-0.390668	0
Parent-child	1140	52255	512683	1937	52255	0	1937	95.1894	62	11.6027	0	0.4944	0	1140	35232	0	1962	60.8909	40	11.947	1	1.13353	0
Parent-child	1140	52255	512683	1937	52255	0	1937	95.1894	62	11.6027	0	0.4944	0	1140	35234	0	1962	81.7166	40	12.134	1	1.82204	0
Parent-child	1143	17669	512390	1935	17669	0	1935	56.5887	67	12.5397	0	0.693396	0	1143	35236	1	1962				0
Parent-child	1155	67859	840044	1931	67859	0	1931	86.8195	71	12.9058	0	1.80162	0	1155	35243	1	1962				0
Parent-child	121	114444	831208	1935	114444	0	1935	34.8374	69	12.97	0	0.693322	0	121	35247	0	1962				1
Parent-child	1181	32778	512470	1940	32778	0	1940	87.2549	62	13.4922	1	3.50883	0	1181	35251	0	1962	66.2191	40	13.0727	1	2.54841	0
Parent-child	130	117812	117813	1930	117812	0	1930	76.5018	71.6836	12.51	1	2.13555	0	130	35258	0	1962	95.1685	40	12.84	0	1.91584	0
Parent-child	136	112010	823721	1935	112010	0	1935	47.9418	64	11.7858	1	0.653849	0	136	35261	0	1962	35.8604	40	12.2759	1	0.942329	0
Parent-child	136	112010	823721	1935	823721	1	1935	47.9418	68.2123	11.7858	1	0.383474	0	136	35261	0	1962	35.8604	40	12.2759	1	0.942329	0
Parent-child	1212	31597	27761	1925	31597	0	1925	26.3853	78	10.534	0	-2.2983	0	1212	35262	1	1962				0
Parent-child	1220	9854	9954	1929	9854	0	1929	1.45232	70	11.2133		-1.90481	0	1220	35267	0	1962	1.45232	40	11.2212	0	-2.07557	0
Parent-child	1220	9854	9954	1929	9954	1	1931	1.45232	71.375	11.2133	0	-2.35502	0	1220	35267	0	1962	1.45232	40	11.2212	0	-2.07557	0
Parent-child	1221	51857	14446	1932	14446	1	1923	13.6189	79	11.4544	0	-1.80131	0	1221	35268	1	1962	13.6189	40	11.4544	0	-1.66323	1
Parent-child	1221	51857	14446	1932	51857	0	1932	13.6189	67	11.4544	0	-1.53093	0	1221	35268	1	1962	13.6189	40	11.4544	0	-1.66323	1
Parent-child	260	32474	839980	1936	32474	0	1936	75.6972	78	12.8091	1	2.461	0	260	35282	1	1962	71.3525	40	13.1413	1	2.47358	0
Parent-child	1275	31691	8664	1926	31691	0	1926	17.6592	73	11.2893	0	-1.62877	0	1275	35290	0	1962	17.6592	41	11.2893	0	-1.76244	1
Parent-child	1276	68160	836383	1935	68160	0	1935				0			1276	35293	0	1962	83.8996	40	12.5842	0	1.36568	0
Parent-child	166	26082	836001	1928	26082	0	1928	70.7496	71	13.0079	0	1.55356	0	166	35297	0	1962	77.5332	40	12.2957	0	0.889295	0
Parent-child	1336	68325	512812	1937	68325	0	1937	41.417	62	11.4967	0	-0.850131	0	1336	35307	0	1962	42.8754	41	12.3516	0	0.16548	0
Parent-child	1340	22052	398479	1939	22052	0	1939	18.2103	63.5	11.4589	0	-1.42136	0	1340	35310	0	1962	18.2103	40	11.4589	0	-1.55259	1
Parent-child	200	51965	833445	1934	51965	0	1934	5.33126	68	12.0347	0	-1.05244	0	200	35311	0	1963				0
Parent-child	14	27775	838164	1937	838164	1	1937	72.1806	66	12.0083	0	0.166954	0	14	35322	1	1963	53.3187	40	11.8775	1	0.611194	0
Parent-child	52	32744	825052	1940	32744	0	1940				0			52	35323	0	1963	6.8871	40	10.5786	0	-2.68223	0
Parent-child	1059	67909	839435	1932	67909	0	1932	86.4085	67	12.0062	0	0.758473	0	1059	35357	1	1963				0
Parent-child	1059	67909	839435	1932	839435	1	1931	86.4085	72	12.0062	0	0.488098	0	1059	35357	1	1963				0
Parent-child	1065	68343	512814	1938	68343	0	1938				0			1065	35361	0	1963	56.5096	40	11.8176	0	-0.138184	0
Parent-child	1076	801194	811265	1937	801194	0	1937	30.0481	65	11.3583	0	-1.26772	0	1076	35366	0	1963	12.0722	39	11.3512	0	-1.68465	0
Parent-child	1076	801194	811265	1937	811265	1	1943	30.0481	60	11.3583	0	-1.5381	0	1076	35366	0	1963	12.0722	39	11.3512	0	-1.68465	0
Parent-child	1076	32121	512461	1932	32121	0	1932	52.6915	67	12.2794	0	0.305684	0	1076	35367	0	1963				0
Parent-child	37	32031	836184	1931	32031	0	1931	64.986	68	12.5231	0	0.865264	0	37	35368	0	1963	50.5572	40	11.4275	0	-0.721819	0
Parent-child	1092	44692	399367	1938	44692	0	1938	27.9868	61	11.5898	0	-1.04853	0	1092	35375	0	1963	86.0248	40	11.4436	1	1.12659	0
Parent-child	1092	44692	399367	1938	399367	1	1940	27.9868	62	11.5898	0	-1.31891	0	1092	35375	0	1963	86.0248	40	11.4436	1	1.12659	0
Parent-child	1096	52137	398382	1936	52137	0	1936	7.98624	67	11.7396	0	-1.33125	0	1096	35378	0	1963				0
Parent-child	1103	52506	853258	1940	52506	0	1940	74.2754	63	12.1005	0	0.590906	0	1103	35383	0	1963	21.593	39	11.4739	0	-1.3272	0
Parent-child	1103	52506	853258	1940	853258	1	1943	8.45208	59	11.6894	0	-1.64868	0	1103	35383	0	1963	21.593	39	11.4739	0	-1.3272	0
Parent-child	1131	44559	830109	1936	44559	0	1936				0			1131	35401	0	1963				0
Parent-child	1153	51916	835538	1933	51916	0	1933	80.6631	66	11.8362	1	1.4559	0	1153	35411	1	1963				0
Parent-child	242	44630	836053	1937	44630	0	1937	49.6103	66	11.9622	1	0.894545	0	242	35421	0	1963	49.6103	40	11.9622	0	-0.246384	1
Parent-child	133	31980	835184	1930	31980	0	1930	49.2186	72	12.32	0	0.273373	0	133	35425	1	1963				0
Parent-child	135	29317	398231	1943	29317	0	1943	25.1096	59	11.6376	0	-1.05904	0	135	35426	0	1963	92.303	40	12.287	1	2.23859	0
Parent-child	1216	24515	7129	1922	24515	0	1922	20.7587	80.2671	12.4156	0	-0.245834	0	1216	35437	1	1963				0
Parent-child	1275	27771	398449	1929	27771	0	1929	32.0119	74	11.9204	0	-0.577157	0	1275	35467	0	1963	19.1542	39	10.9166	0	-2.02308	0
Parent-child	168	19759	840579	1930	19759	0	1930	72.5825	69	11.5923	0	-0.0315683	0	168	35471	0	1963	54.1164	39	11.4428	0	-0.623333	0
Parent-child	176	32341	822600	1934	32341	0	1934	31.9236	65	12.3371	1	0.923215	0	176	35485	1	1963	81.1686	41	12.0373	0	0.404607	0
Parent-child	176	32341	822600	1934	32341	0	1934	31.9236	65	12.3371	1	0.923215	0	176	35486	1	1963	92.6014	40	11.9459	0	0.559629	0
Parent-child	1327	32734	831480	1939	32734	0	1939	74.5342	60	11.9554	0	0.430054	0	1327	35491	0	1963	54.9202	40.125	11.7103	0	-0.297624	0
Parent-child	5	44867	831306	1940	44867	0	1940	40.19	59	12.245	0	-0.0181506	0	5	35500	1	1964				0
Parent-child	5	44867	831306	1940	831306	1	1943	40.19	59	12.245	0	-0.288525	0	5	35500	1	1964				0
Parent-child	52	32744	825052	1940	32744	0	1940				0			52	35508	0	1964	47.409	40	11.844	0	-0.314743	0
Parent-child	1045	17442	827110	1934	17442	0	1934	1.81768	68.1137	11.0246	0	-2.29321	0	1045	35518	1	1964	1.81768	35	11.0246	0	-2.56359	0
Parent-child	1045	17442	827110	1934	827110	1	1934	1.81768	68	11.0246	0	-2.56359	0	1045	35518	1	1964	1.81768	35	11.0246	0	-2.56359	0
Parent-child	1048	44609	398190	1937	44609	0	1937	14.9829	65.38	11.7483	0	-1.16213	0	1048	35520	0	1964	14.9829	38	11.7483	0	-1.16213	0
Parent-child	1064	15507	824770	1938	15507	0	1938	27.7067	64.38	11.6267	0	-1.01259	0	1064	35523	1	1964	10.215	39	10.534	0	-2.93639	0
Parent-child	1064	15507	824770	1938	824770	1	1946	8.53124	58	10.534	0	-2.97467	0	1064	35523	1	1964	10.215	39	10.534	0	-2.93639	0
Parent-child	31	16773	824562	1931	16773	0	1931	68.4204	72	12.6736	1	2.13979	0	31	35526	0	1964	43.3108	40	12.5404	1	1.41578	0
Parent-child	31	16773	824562	1931	824562	1	1940	89.8612	62	12.3961	0	1.01465	0	31	35526	0	1964	43.3108	40	12.5404	1	1.41578	0
Parent-child	1074	67615	825119	1928	67615	0	1928	67.7262	70.625	11.991	0	0.316107	0	1074	35528	0	1964	56.4334	39	11.7335	0	-0.236542	0
Parent-child	1074	67615	825119	1928	825119	1	1928	67.7262	74	11.991	1	1.06915	0	1074	35528	0	1964	56.4334	39	11.7335	0	-0.236542	0
Parent-child	1091	44395	837489	1934	44395	0	1934	26.2696	69	11.6023	0	-1.07328	0	1091	35532	0	1964	91.6058	38	11.8934	0	0.746997	0
Parent-child	47	52504	840112	1940	52504	0	1940	40.9329	59	12.0565	0	-0.217888	0	47	35534	0	1964				0
Parent-child	1108	52311	837157	1938	52311	0	1938	52.6123	65	11.8539	0	-0.185061	0	1108	35544	1	1964				0
Parent-child	1119	51755	29276	1931	29276	1	1932	98.5233	70.4945	12.9266	0	1.82125	0	1119	35546	0	1964	96.733	40	12.6835	1	2.79494	0
Parent-child	1119	51755	29276	1931	51755	0	1931	98.5233	68	12.9266	0	2.09162	0	1119	35546	0	1964	96.733	40	12.6835	1	2.79494	0
Parent-child	1119	67700	14966	1929	67700	0	1929	44.3034	70	11.7101	1	0.484188	0	1119	35547	0	1964				0
Parent-child	108	100539	398225	1928	100539	0	1928	32.8005	75	12.2911	0	-0.133222	0	108	35548	1	1964				0
Parent-child	1144	14329	839439	1921	839439	1	1931	19.1755	71	11.8767	0	-1.18957	0	1144	35553	0	1964	90.595	35	12.17	0	1.04188	0
Parent-child	1157	67787	824003	1930	67787	0	1930				0			1157	35564	0	1964				0
Parent-child	1157	29294	11268	1931	11268	1	1930	53.3096	71.625	13.4441	0	1.38778	0	1157	35565	0	1964	77.1678	40	12.3277	0	0.917741	0
Parent-child	1157	29294	11268	1931	29294	0	1931	53.3096	71	13.4441	1	2.68158	0	1157	35565	0	1964	77.1678	40	12.3277	0	0.917741	0
Parent-child	1173	12488	826129	1926	12488	0	1926	58.1324	76	11.9757	0	0.0804212	0	1173	35569	0	1964	58.2694	38	12.1992	1	1.36373	0
Parent-child	1173	12488	826129	1926	826129	1	1928	58.1324	74	11.9757	0	-0.189954	0	1173	35569	0	1964	58.2694	38	12.1992	1	1.36373	0
Parent-child	1212	31597	27761	1925	31597	0	1925	26.3853	78	10.534	0	-2.2983	0	1212	35578	0	1964				0
Parent-child	1215	8429	14442	1931	8429	0	1931	84.332	68	11.8728		0.737717	0	1215	35581	0	1964	61.9078	38	11.9171	0	0.0988658	0
Parent-child	140	31984	22233	1930	31984	0	1930	99.9848	69	12.7874	1	2.98831	0	140	35583	0	1964	99.9817	40	12.581	1	2.75111	0
Parent-child	252	29001	833654	1924	29001	0	1924	90.6832	77.626	12.885	1	2.88903	0	252	35608	1	1964	75.4902	56	12.8875	0	1.25255	0
Parent-child	1297	120362	840800	1936	120362	0	1936				0			1297	35613	1	1964				0
Parent-child	170	52108	398152	1935	52108	0	1935	52.6519	67	12.0714	1	1.08914	0	170	35619	0	1964	90.4031	42.125	12.5676	1	2.5179	0
Parent-child	170	52108	398152	1935	398152	1	1938	10.7539	64.625	11.8969	0	-1.35794	0	170	35619	0	1964	90.4031	42.125	12.5676	1	2.5179	0
Parent-child	1005	21049	29144	1925	21049	0	1925	98.9191	77.0315	12.8752	0	2.04163	0	1005	35631	0	1965				1
Parent-child	1005	21049	29144	1925	29144	1	1935	98.9191	67.125	12.8752	0	1.77125	0	1005	35631	0	1965				1
Parent-child	52	44870	822152	1940	44870	0	1940	64.8977	59	12.2197	1	1.53807	0	52	35635	1	1965				0
Parent-child	1027	68482	398342	1940	68482	0	1940	39.0878	59	11.0658	0	-1.39828	0	1027	35637	0	1965	88.2749	34	11.5581	0	0.28589	0
Parent-child	1027	68482	398342	1940	398342	1	1940	39.0878	59	11.0658	0	-1.66866	0	1027	35637	0	1965	88.2749	34	11.5581	0	0.28589	0
Parent-child	1027	29174	15024	1940	15024	1	1941	78.4618	61	12.4932	0	0.866968	0	1027	35638	1	1965	81.5461	38	11.6577	1	1.00048	0
Parent-child	1027	29174	15024	1940	29174	0	1940	78.4618	62	12.4932	0	1.13734	0	1027	35638	1	1965	81.5461	38	11.6577	1	1.00048	0
Parent-child	1045	18424	826359	1922	826359	1	1932	1.2057	70.125	10.7909	0	-2.84607	0	1045	35672	0	1965				0
Parent-child	1080	43938	822478	1928	43938	0	1928	5.92193	74	11.8511	0	-1.25	0	1080	35684	1	1965	11.1832	40	11.5282	0	-1.77182	0
Parent-child	1080	43938	822478	1928	822478	1	1934	15.4945	69	11.5792	0	-1.61516	0	1080	35684	1	1965	11.1832	40	11.5282	0	-1.77182	0
Parent-child	16	68197	836367	1936	68197	0	1936	65.7472	66	11.2865	0	-0.538506	0	16	35690	0	1965	61.8408	40	11.001	0	-0.955429	0
Parent-child	16	68197	836367	1936	836367	1	1940	65.7472	62	11.2865	0	-0.808881	0	16	35690	0	1965	61.8408	40	11.001	0	-0.955429	0
Parent-child	1107	20081	825771	1924	825771	1	1931	29.2748	76	11.2533	0	-1.67632	0	1107	35696	0	1965				0
Parent-child	1137	800848	810442	1943	800848	0	1943	51.8146	59.0479	11.8799	0	-0.173394	0	1137	35702	1	1965				0
Parent-child	1137	800848	810442	1943	810442	1	1943	88.7285	59	11.4938	0	-0.0479976	0	1137	35702	1	1965				0
Parent-child	1181	33576	834543	1947	33576	0	1947	42.8176	52	11.6759	0	-0.612372	0	1181	35718	1	1965				0
Parent-child	1181	33576	834543	1947	834543	1	1946	42.8176	56	11.6759	0	-0.882746	0	1181	35718	1	1965				0
Parent-child	1188	802445	10928	1943	10928	1	1945	56.4487	57	11.529	0	-0.74161	0	1188	35719	0	1965	94.894	40	11.9426	0	0.878312	0
Parent-child	1188	802445	10928	1943	802445	0	1943	85.9213	59.125	12.1359	0	0.896422	0	1188	35719	0	1965	94.894	40	11.9426	0	0.878312	0
Parent-child	1203	800543	812385	1944	800543	0	1944	44.9641	60.375	11.7677	1	0.56538	0	1203	35726	1	1965				0
Parent-child	140	29327	831207	1935	29327	0	1935	33.7322	67	12.2639	0	-0.143295	0	140	35732	0	1965	81.7684	40	12.5801	0	1.31244	0
Parent-child	141	44580	830267	1936	44580	0	1936	83.4856	63	12.7174	1	2.53269	0	141	35733	0	1965	74.3911	39	12.0479	1	1.55647	0
Parent-child	148	21014	21048	1927	21014	0	1927	94.55	71.78	12.8647		2.11003	0	148	35742	0	1965	78.1634	38	12.2837	1	1.91329	0
Parent-child	148	21014	21048	1927	21048	1	1934	94.55	70	12.8647	0	1.65982	0	148	35742	0	1965	78.1634	38	12.2837	1	1.91329	0
Parent-child	149	68082	831525	1934	68082	0	1934				0			149	35745	0	1965				0
Parent-child	1232	45024	840051	1941	45024	0	1941	55.788	58	11.8906	0	-0.0706807	0	1232	35746	1	1965				0
Parent-child	1232	45024	840051	1941	840051	1	1943	55.788	59	11.8906	0	-0.341056	0	1232	35746	1	1965				0
Parent-child	1247	29343	828730	1937	29343	0	1937	49.9239	65	11.7771	0	-0.334535	0	1247	35754	1	1965				0
Parent-child	1247	29343	828730	1937	828730	1	1937	49.9239	64.875	11.7771	0	-0.60491	0	1247	35754	1	1965				0
Parent-child	1251	45029	826254	1941	45029	0	1941	35.7356	61	11.384	0	-1.10888	0	1251	35758	0	1965	35.7356	39	11.384	0	-1.23731	1
Parent-child	1251	45029	826254	1941	826254	1	1949	35.7356	53	11.384	0	-1.37925	0	1251	35758	0	1965	35.7356	39	11.384	0	-1.23731	1
Parent-child	1251	51049	827548	1922	51049	0	1922	50.8099	81	11.5665	0	-0.55631	0	1251	35759	1	1965	50.8099	38	11.5665	0	-0.678957	1
Parent-child	1252	68461	825857	1939	68461	0	1939				0			1252	35761	1	1965				0
Parent-child	1252	53033	29347	1945	29347	1	1941	79.6036	61.875	12.0714	0	0.40827	0	1252	35762	1	1965				0
Parent-child	1252	53033	29347	1945	53033	0	1945	38.4149	57	12.1812	0	-0.131769	0	1252	35762	1	1965				0
Parent-child	1275	68709	836495	1942	68709	0	1942	58.382	57	11.8019	0	-0.113704	0	1275	35776	1	1965	84.3198	34	11.9582	0	0.385395	0
Parent-child	1275	12258	12259	1925	12258	0	1925	95.2533	78.437	11.6447		0.723922	0	1275	35777	1	1965	84.3929	48	12.2789	0	0.755674	0
Parent-child	1279	9480	827160	1941	9480	0	1941	12.7451	62	10.5574	0	-2.58162	0	1279	35779	0	1965	39.7302	40	11.8636	0	-0.466917	0
Parent-child	1279	9480	827160	1941	827160	1	1943	12.7451	59	10.5574	0	-2.852	0	1279	35779	0	1965	39.7302	40	11.8636	0	-0.466917	0
Parent-child	1334	20358	836944	1927	20358	0	1927	26.7324	75	11.2894	0	-1.42236	0	1334	35791	0	1965	8.59822	38	11.399	0	-1.70874	0
Parent-child	1336	68325	512812	1937	68325	0	1937	41.417	62	11.4967	0	-0.850131	0	1336	35794	0	1965	13.2718	40	11.5285	0	-1.4536	0
Parent-child	1045	68415	824523	1939	68415	0	1939	99.659	64	12.9107	0	2.09917	0	1045	35809	1	1966	61.7799	33	11.837	1	0.756975	0
Parent-child	56	8520	29200	1931	29200	1	1931	77.1922	74	11.7927	0	0.0331495	0	56	35811	1	1966	73.3082	40	11.6162	0	-0.257984	0
Parent-child	1058	52489	837575	1940	52489	0	1940				0			1058	35813	0	1966				0
Parent-child	1065	68935	25477	1945	68935	0	1945	35.5803	54	12.1711	0	-0.207895	0	1065	35821	0	1966	76.906	33	12.1202	1	1.69682	0
Parent-child	1097	33411	839727	1946	33411	0	1946	53.5471	56	11.4294	0	-0.651706	0	1097	35831	0	1966	80.9311	37	10.534	1	-0.0345258	0
Parent-child	1096	52137	398382	1936	52137	0	1936	7.98624	67	11.7396	0	-1.33125	0	1096	35832	0	1966	34.2741	40	11.2955	1	-0.220354	0
Parent-child	1100	68496	512817	1940	68496	0	1940	11.2958	59	11.4934	0	-1.53885	0	1100	35835	0	1966	11.2958	39	11.4934	0	-1.67112	1
Parent-child	66	43773	13072	1926	13072	1	1924	85.6443	74.875	12.7269	0	1.29886	0	66	35839	0	1966	88.8199	37	12.8398	1	2.79466	0
Parent-child	66	43773	13072	1926	43773	0	1926	85.6443	73.375	12.7269	0	1.56924	0	66	35839	0	1966	88.8199	37	12.8398	1	2.79466	0
Parent-child	100	15361	840834	1920	840834	1	1928	81.8688	75	11.719	0	0.0547971	0	100	35843	1	1966				0
Parent-child	1121	69193	512834	1947	69193	0	1947	95.7953	52	12.026	0	0.994627	0	1121	35846	1	1966	4.62489	40	11.2491	0	-2.24176	0
Parent-child	1130	45094	830398	1942	45094	0	1942	38.6737	57	11.4677	0	-0.945882	0	1130	35848	1	1966				0
Parent-child	1130	52597	828734	1941	52597	0	1941	54.2047	61	11.831	0	-0.175255	0	1130	35849	0	1966	77.6824	40	11.8134	0	0.338448	0
Parent-child	1130	52597	828734	1941	828734	1	1946	97.3694	53	12.4106	0	1.20203	0	1130	35849	0	1966	77.6824	40	11.8134	0	0.338448	0
Parent-child	110	67392	841701	1925	67392	0	1925	76.4675	76.625	13.5303	1	3.30725	0	110	35850	0	1966	76.2057	40	12.1792	0	0.725255	0
Parent-child	110	67392	841701	1925	841701	1	1926	76.4675	77	13.5303	0	2.01345	0	110	35850	0	1966	76.2057	40	12.1792	0	0.725255	0
Parent-child	126	25908	837539	1941	25908	0	1941	60.2819	61.1329	11.7112	0	-0.17471	0	126	35869	0	1966	56.3086	36	11.7522	1	0.805514	0
Parent-child	126	25908	837539	1941	837539	1	1936	60.2819	66.375	11.7112	0	-0.445085	0	126	35869	0	1966	56.3086	36	11.7522	1	0.805514	0
Parent-child	1200	12247	23909	1916	12247	0	1916	89.7698	83	12.5514		1.64122	0	1200	35873	0	1966	97.549	40	12.1104	0	1.13153	0
Parent-child	1220	398132	399478	1945	398132	0	1945	67.0747	57.1301	13.4544	1	3.0065	0	1220	35881	0	1966	95.6248	37	12.3293	0	1.33938	0
Parent-child	149	11273	827853	1937	11273	0	1937	99.3454	62	12.3606	0	1.45986	0	149	35885	1	1966	92.3913	36	12.2707	1	1.95151	0
Parent-child	1252	68777	837362	1943	68777	0	1943				0			1252	35892	0	1966	51.3579	39	11.5965	1	0.513969	0
Parent-child	1263	19504	825378	1926	825378	1	1928				0			1263	35895	0	1966				0
Parent-child	1263	44509	399526	1935	44509	0	1935	56.5583	67	11.8696	0	-0.0773393	0	1263	35897	0	1966	44.821	40	11.507	0	-0.76096	0
Parent-child	1263	44509	399526	1935	399526	1	1934	56.5583	68	11.8696	0	-0.347714	0	1263	35897	0	1966	44.821	40	11.507	0	-0.76096	0
Parent-child	1276	801084	811910		811910	1	1927	66.4992	74.875	11.3834		-0.500595	0	1276	35907	1	1966	79.6553	38	11.7764	0	0.070398	0
Parent-child	1276	17388	853177	1926	17388	0	1926	92.2908	76	12.9465	0	1.98081	0	1276	35908	1	1966				0
Parent-child	1287	13071	833830	1940	13071	0	1940	17.8632	62	11.0726	0	-1.87314	0	1287	35911	1	1966				0
Parent-child	1287	13071	833830	1940	13071	0	1940	17.8632	62	11.0726	0	-1.87314	0	1287	35912	0	1966	75.9073	36	12.1135	0	0.642946	0
Parent-child	1319	45049	512579	1941	45049	0	1941	62.2214	58	11.6479	1	0.820155	0	1319	35921	0	1966	47.6891	39	11.9112	0	-0.231248	0
Parent-child	1319	10289	851216	1924	10289	0	1924	81.6435	78	11.881	0	0.506225	0	1319	35922	0	1966				0
Parent-child	176	32817	831773	1940	32817	0	1940	78.9246	59	12.2726	0	0.894382	0	176	35923	0	1966	93.46	40	12.489	1	2.49709	0
Parent-child	9	23757	831453	1933	23757	0	1933	91.076	66	12.7703	1	2.7733	0	9	35933	0	1967	91.076	35	12.7703	1	2.6334	1
Parent-child	9	23757	831453	1933	831453	1	1931	91.076	71	12.7703	0	1.47235	0	9	35933	0	1967	91.076	35	12.7703	1	2.6334	1
Parent-child	14	68405	831354	1939	68405	0	1939	70.911	60	12.6781	1	2.20159	0	14	35935	1	1967				0
Parent-child	312	117906	28970	1936	28970	1	1940	52.6093	62	13.0098	0	0.872804	0	312	35962	0	1967	59.5786	42.2123	12.4555	1	1.68808	0
Parent-child	312	117906	28970	1936	117906	0	1936	52.6093	65.88	13.0098	0	1.14318	0	312	35962	0	1967	59.5786	42.2123	12.4555	1	1.68808	0
Parent-child	1107	44476	821335	1935	44476	0	1935	85.25	64	11.7676	0	0.457909	0	1107	35964	0	1967	85.25	40	12.0881	1	1.84961	0
Parent-child	1133	44560	834581	1936	44560	0	1936	70.3325	63	11.4273	0	-0.27234	0	1133	35969	0	1967	50.067	40	11.3219	0	-0.854319	0
Parent-child	1133	44560	834581	1936	834581	1	1943	70.3325	59	11.4273	0	-0.542714	0	1133	35969	0	1967	50.067	40	11.3219	0	-0.854319	0
Parent-child	1137	800848	810442	1943	800848	0	1943	51.8146	59.0479	11.8799	0	-0.173394	0	1137	35971	0	1967	79.019	32	11.9253	0	0.497422	0
Parent-child	1137	800848	810442	1943	810442	1	1943	88.7285	59	11.4938	0	-0.0479976	0	1137	35971	0	1967	79.019	32	11.9253	0	0.497422	0
Parent-child	1144	44562	826379	1936	44562	0	1936	41.2435	66	11.7534	1	0.464331	0	1144	35973	0	1967	72.4912	37	12.2285	0	0.697409	0
Parent-child	1221	802027	810456	1937	802027	0	1937	68.1921	65	13.0334	0	1.5247	0	1221	35996	1	1967				0
Parent-child	1232	29335	398534	1942	29335	0	1942	5.80319	60	11.111	0	-2.10326	0	1232	36001	0	1967				0
Parent-child	1247	67577	822007	1927	67577	0	1927	33.2329	75	11.6804	0	-0.825146	0	1247	36006	0	1967	37.4528	35	11.924	0	-0.449233	0
Parent-child	1247	67577	822007	1927	822007	1	1933	33.2329	66.375	11.6804	0	-1.09552	0	1247	36006	0	1967	37.4528	35	11.924	0	-0.449233	0
Parent-child	1252	17664	835417	1945	17664	0	1945	88.0648	57	12.1435	0	0.953905	0	1252	36008	0	1967	62.6824	40	12.2595	0	0.510058	0
Parent-child	1252	17664	835417	1945	835417	1	1946	88.0648	56	12.1435	0	0.68353	0	1252	36008	0	1967	62.6824	40	12.2595	0	0.510058	0
Parent-child	1271	801160	812009		812009	1	1946	53.4588	66	11.6345	0	-0.688399	0	1271	36014	0	1967	48.8187	32.125	13.1987	1	2.29745	0
Parent-child	1275	68089	833664	1934	68089	0	1934	32.1246	65	11.6571	0	-0.877171	0	1275	36017	0	1967	28.2182	40	12.4663	0	-0.0360531	0
Parent-child	1276	17432	822583	1935	822583	1	1937	10.1967	66	11.5316	0	-1.79037	0	1276	36018	0	1967	78.9124	52	11.8349	0	0.391114	0
Parent-child	1283	45394	512586	1945	45394	0	1945				0			1283	36020	0	1967	56.5248	40	11.719	0	-0.25115	0
Parent-child	1299	44520	834891	1935	44520	0	1935	33.4643	64	11.2467	0	-1.31833	0	1299	36027	1	1967				0
Parent-child	1299	44520	834891	1935	834891	1	1943	33.4643	59	11.2467	0	-1.5887	0	1299	36027	1	1967				0
Parent-child	169	394056	839537	1929	394056	0	1929	97.7165	73.2151	11.7128	0	0.678461	0	169	36028	0	1967	84.1402	36	11.9122	0	0.598795	0
Parent-child	1304	68469	512816	1939	68469	0	1939	57.8431	60	12.3442	0	0.497356	0	1304	36029	0	1967	41.1826	40	11.672	0	-0.654006	0
Parent-child	1315	32815	841727	1940	32815	0	1940				0			1315	36031	1	1967				0
Parent-child	176	29414	28848	1936	29414	0	1936	39.6876	66	11.846	0	-0.488065	0	176	36033	0	1967	80.6662	40	12.0632	0	0.693422	0
Parent-child	1329	45051	822592	1941	45051	0	1941	78.5379	58	11.6109	0	0.125168	0	1329	36040	0	1967	33.2664	44	11.8588	0	-0.619409	0
Parent-child	1340	11858	826971	1933	11858	0	1933	34.673	69	11.2968	0	-1.23326	0	1340	36043	0	1967	7.46864	36	10.534	1	-1.70504	0
Parent-child	5	33636	512492	1948	33636	0	1948	88.8138	51	12.4042	0	1.27049	0	5	36045	1	1968	46.2428	35	11.7024	0	-0.774438	0
Parent-child	5	33636	512492	1948	512492	1	1946	38.3205	56.625	11.263		-1.27964	0	5	36045	1	1968	46.2428	35	11.7024	0	-0.774438	0
Parent-child	9	23757	831453	1933	23757	0	1933	91.076	66	12.7703	1	2.7733	0	9	36048	1	1968				0
Parent-child	9	23757	831453	1933	831453	1	1931	91.076	71	12.7703	0	1.47235	0	9	36048	1	1968				0
Parent-child	1045	33267	512477	1945	33267	0	1945	44.4587	54	11.9655	0	-0.242265	0	1045	36062	0	1968	82.9558	31	12.0038	0	0.677121	0
Parent-child	1059	67832	835339	1931	67832	0	1931	17.1934	72	11.1457	0	-1.80438	0	1059	36065	0	1968	4.31129	39	11.1103	0	-2.13802	0
Parent-child	1059	67832	835339	1931	835339	1	1937	17.1934	65.1411	11.1457	0	-2.07475	0	1059	36065	0	1968	4.31129	39	11.1103	0	-2.13802	0
Parent-child	31	52297	512685	1938	52297	0	1938	67.1964	65	11.9877	0	0.300268	0	31	36071	0	1968	76.9943	34	12.1164	0	0.671011	0
Parent-child	31	44025	831234	1929	44025	0	1929	66.5936	73.3438	12.3455	1	1.72118	0	31	36072	0	1968	66.5936	35	12.3778	0	0.734851	0
Parent-child	1084	33400	29227	1946	29227	1	1944	15.1443	58.125	10.7597	0	-2.56496	0	1084	36080	1	1968				0
Parent-child	1084	33400	29227	1946	33400	0	1946	15.1443	57	10.7597	0	-2.29459	0	1084	36080	1	1968				0
Parent-child	42	13590	822920	1943	13590	0	1943	19.5652	56	12.1387	1	0.414172	0	42	36081	0	1968	57.8066	40	13.5063	1	2.85531	0
Parent-child	1092	44692	399367	1938	44692	0	1938	27.9868	61	11.5898	0	-1.04853	0	1092	36084	1	1968	15.6162	40	11.6741	0	-1.50333	0
Parent-child	1092	44692	399367	1938	399367	1	1940	27.9868	62	11.5898	0	-1.31891	0	1092	36084	1	1968	15.6162	40	11.6741	0	-1.50333	0
Parent-child	1092	45443	512587	1946	45443	0	1946	87.9004	53	12.2414	0	1.06266	0	1092	36085	0	1968	37.1088	44	11.33	1	-0.116277	0
Parent-child	1100	28581	837303	1936	28581	0	1936	14.2522	67	11.4731	0	-1.49497	0	1100	36088	1	1968	14.2522	35	11.4731	0	-1.62687	1
Parent-child	1101	29252	841780	1943	29252	0	1943	3.25174	56	11.3755	0	-1.85735	0	1101	36089	0	1968	7.78224	40	11.4547	0	-1.66326	0
Parent-child	1101	29252	841780	1943	841780	1	1946	3.25174	57	11.3755	0	-2.12773	0	1101	36089	0	1968	7.78224	40	11.4547	0	-1.66326	0
Parent-child	1103	16774	829029	1934	16774	0	1934	7.5752	68	11.2433	0	-1.91096	0	1103	36091	0	1968				0
Parent-child	1117	68354	512815	1938	68354	0	1938	70.2168	61	12.2769	0	0.701336	0	1117	36095	0	1968	41.7885	38	11.3021	0	-1.06535	0
Parent-child	1127	802240	810236	1946	802240	0	1946	81.6527	57	12.1805	0	0.8506	0	1127	36099	0	1968	47.2963	35	12.1762	1	1.08778	0
Parent-child	110	10572	851367	1919	851367	1	1937	77.4814	67	13.4398	0	1.93256	0	110	36102	1	1968	32.5965	35	12.1986	0	-0.514544	0
Parent-child	1188	802157	811893	1941	802157	0	1941	99.2053	60.626	12.7287	1	2.90321	0	1188	36123	0	1968	99.2053	39	12.7287	0	1.78357	1
Parent-child	1188	802157	811893	1941	811893	1	1944	99.2053	57.625	12.7287	0	1.60941	0	1188	36123	0	1968	99.2053	39	12.7287	0	1.78357	1
Parent-child	1234	44913	821334	1940	44913	0	1940	94.3308	59	12.7225	0	1.76177	0	1234	36148	0	1968				0
Parent-child	1234	44913	821334	1940	821334	1	1940	94.3308	62	12.7225	0	1.49139	0	1234	36148	0	1968				0
Parent-child	260	68887	836195	1944	68887	0	1944				0			260	36156	1	1968				0
Parent-child	1263	52443	398444	1939	52443	0	1939	69.2638	64	12.4893	0	0.923699	0	1263	36158	0	1968	47.8504	40	12.179	0	0.0801745	0
Parent-child	1004	68402	833487	1939	68402	0	1939	58.4064	63	12.2928	0	0.45099	0	1004	36175	0	1969	38.6128	40	11.2581	0	-1.18813	0
Parent-child	52	32744	825052	1940	32744	0	1940				0			52	36182	1	1969	5.57484	37	11.2824	0	-2.18188	0
Parent-child	1028	33521	399319	1947	33521	0	1947	87.2793	56	12.3807	0	1.20858	0	1028	36184	1	1969				0
Parent-child	1028	33521	399319	1947	399319	1	1946	87.1483	57.25	11.9565	0	0.447725	0	1028	36184	1	1969				0
Parent-child	20	117776	821363	1940	117776	0	1940	96.4438	62	12.5029	0	1.5575	0	20	36186	1	1969	75.6972	35.1301	12.2881	1	1.59186	0
Parent-child	1034	52374	398355	1939	52374	0	1939	83.2785	60	12.0376	0	0.723376	0	1034	36187	1	1969	51.8055	44	12.374	0	0.123879	0
Parent-child	210	7088	27532	1921	7088	0	1921				0			210	36193	1	1969				0
Parent-child	210	7088	27532	1921	27532	1	1934	30.2947	68	12.0852	0	-0.697176	0	210	36193	1	1969				0
Parent-child	35	118314	835338	1942	118314	0	1942	86.1071	60	12.1361	0	0.90084	0	35	36200	0	1969	39.8277	34	11.7111	0	-0.639928	0
Parent-child	1086	12724	12759	1934	12724	0	1934	57.8919	68	11.6266	0	-0.326231	0	1086	36203	0	1969	12.4132	38	11.319	0	-1.71391	0
Parent-child	1086	12724	12759	1934	12759	1	1943	57.8919	59.125	11.6266	0	-0.596606	0	1086	36203	0	1969	12.4132	38	11.319	0	-1.71391	0
Parent-child	1086	12724	12759	1934	12724	0	1934	57.8919	68	11.6266	0	-0.326231	0	1086	36204	1	1969	12.2884	33	11.6028	0	-1.66097	0
Parent-child	1086	12724	12759	1934	12759	1	1943	57.8919	59.125	11.6266	0	-0.596606	0	1086	36204	1	1969	12.2884	33	11.6028	0	-1.66097	0
Parent-child	44	32934	837751	1942	32934	0	1942	39.1639	57	11.7359	0	-0.626471	0	44	36205	1	1969	35.8391	33	11.4787	0	-1.26802	0
Parent-child	1092	45713	837554	1948	45713	0	1948	82.8949	51	12.1334	0	0.824771	0	1092	36207	1	1969	61.2806	47	11.7506	0	-0.377042	0
Parent-child	1092	45713	837554	1948	837554	1	1946	82.8949	56	12.1334	0	0.554396	0	1092	36207	1	1969	61.2806	47	11.7506	0	-0.377042	0
Parent-child	1100	32583	835265	1938	32583	0	1938	60.626	65	11.5578	0	-0.343139	0	1100	36209	0	1969	95.8501	40	11.717	0	0.639664	0
Parent-child	1100	32583	835265	1938	835265	1	1940	60.626	62	11.5578	0	-0.613513	0	1100	36209	0	1969	95.8501	40	11.717	0	0.639664	0
Parent-child	1100	45447	840578	1946	45447	0	1946	43.1342	57	11.5301	1	0.250656	0	1100	36210	0	1969	63.8716	41	11.7027	1	0.92062	0
Parent-child	1100	45447	840578	1946	840578	1	1949	43.1342	54	11.5301	0	-1.04314	0	1100	36210	0	1969	63.8716	41	11.7027	1	0.92062	0
Parent-child	1103	399436	513172	1943	399436	0	1943	3.69017	60		0		0	1103	36212	0	1969	27.3322	41	11.4959	0	-1.17139	0
Parent-child	1110	32858	840071	1941	32858	0	1941	63.3205	62	12.4988	0	0.799524	0	1110	36215	0	1969	74.1049	39	12.5075	0	1.05475	0
Parent-child	1110	32858	840071	1941	840071	1	1943	63.3205	59	12.4988	0	0.529149	0	1110	36215	0	1969	74.1049	39	12.5075	0	1.05475	0
Parent-child	1117	16094	29270	1934	16094	0	1934	36.2836	68	11.8825	0	-0.51211	0	1117	36219	1	1969				0
Parent-child	1117	16094	29270	1934	29270	1	1940	11.0675	62	12.2166	0	-0.98339	0	1117	36219	1	1969				0
Parent-child	1153	800460	812163	1970	800460	0	1970	88.2201	40	12.5508	0	1.42547	0	1153	36225	0	1969				0
Parent-child	1184	45186	841703	1943	45186	0	1943	90.1778	56	11.4668	0	0.224288	0	1184	36231	1	1969				0
Parent-child	1188	802445	10928	1943	10928	1	1945	56.4487	57	11.529	0	-0.74161	0	1188	36232	0	1969	70.6248	33	11.9113	0	0.290441	0
Parent-child	1188	802445	10928	1943	802445	0	1943	85.9213	59.125	12.1359	0	0.896422	0	1188	36232	0	1969	70.6248	33	11.9113	0	0.290441	0
Parent-child	126	25908	837539	1941	25908	0	1941	60.2819	61.1329	11.7112	0	-0.17471	0	126	36234	1	1969	81.2051	33	11.33	0	-0.407337	0
Parent-child	126	25908	837539	1941	837539	1	1936	60.2819	66.375	11.7112	0	-0.445085	0	126	36234	1	1969	81.2051	33	11.33	0	-0.407337	0
Parent-child	1203	52902	822856	1944	52902	0	1944	51.2767	60	12.0147	0	-0.0306284	0	1203	36240	1	1969	42.4948	41	11.4001	0	-1.20704	0
Parent-child	1203	52902	822856	1944	822856	1	1946	81.2264	56	12.4096	0	0.83377	0	1203	36240	1	1969	42.4948	41	11.4001	0	-1.20704	0
Parent-child	1203	33111	823074	1943	33111	0	1943	96.2885	56	12.1684	1	2.19295	0	1203	36241	0	1969	96.2885	30	12.1684	0	1.06503	1
Parent-child	1220	68456	835297	1939	68456	0	1939	37.3067	60	11.3687	0	-1.09068	0	1220	36246	1	1969	37.3067	30	11.3687	0	-1.21897	1
Parent-child	1220	68456	835297	1939	835297	1	1941	37.3067	61.0507	11.3687	0	-1.37103	0	1220	36246	1	1969	37.3067	30	11.3687	0	-1.21897	1
Parent-child	1221	802027	810456	1937	802027	0	1937	68.1921	65	13.0334	0	1.5247	0	1221	36247	0	1969	21.934	30	12.6184	1	1.01925	0
Parent-child	1249	18557	822108	1941	18557	0	1941	14.7363	61	11.3237	0	-1.65572	0	1249	36250	1	1969	25.1918	38	11.9074	0	-1.01755	0
Parent-child	1249	18557	822108	1941	822108	1	1946	14.7363	56	11.3237	0	-1.92609	0	1249	36250	1	1969	25.1918	38	11.9074	0	-1.01755	0
Parent-child	1249	116788	836385	1936	116788	0	1936	78.0021	66	11.9133	0	0.460473	0	1249	36251	1	1969				0
Parent-child	1251	12998	826917	1938	826917	1	1943	13.6981	59	11.2778	0	-2.00247	0	1251	36255	0	1969	49.6194	33	11.1488	0	-1.06347	0
Parent-child	1251	13120	851807	1921	13120	0	1921	16.9376	82	11.91	0	-0.931854	0	1251	36256	0	1969				0
Parent-child	1252	68884	822580	1944	68884	0	1944	24.3789	55	11.7278	0	-0.971992	0	1252	36257	0	1969	97.9052	38	12.1046	0	1.1329	0
Parent-child	1263	33331	823732	1945	33331	0	1945	98.3346	57	11.612	0	0.576613	0	1263	36261	1	1969				0
Parent-child	1263	33331	823732	1945	823732	1	1949	98.3346	53	11.612	0	0.306238	0	1263	36261	1	1969				0
Parent-child	166	135166	824643	1944	135166	0	1944	53.9337	57.52	13.5428	1	2.80928	0	166	36272	0	1969	64.1578	40	12.3112	1	1.62638	0
Parent-child	172	32814	11459	1940	32814	0	1940	78.1421	63	11.274	0	-0.270967	0	172	36276	1	1969	60.5316	34	11.5079	1	0.350423	0
Parent-child	1336	53406	831495	1948	53406	0	1948	47.0862	51	12.9127	0	0.905995	0	1336	36284	0	1969	70.9627	40	12.0362	0	0.441741	0
Parent-child	1344	52563	837564	1940	52563	0	1940	1.47668	63	11.2805	0	-2.00682	0	1344	36287	0	1969				0
Parent-child	14	68405	831354	1939	68405	0	1939	70.911	60	12.6781	1	2.20159	0	14	36292	0	1970	55.5596	33	12.3226	1	1.44403	0
Parent-child	16	45146	821179	1943	45146	0	1943	87.2793	59	13.3552	1	3.35196	0	16	36293	0	1970	96.8427	42	13.424	1	3.64846	0
Parent-child	1027	68482	398342	1940	68482	0	1940	39.0878	59	11.0658	0	-1.39828	0	1027	36294	1	1970	46.733	40	11.3811	0	-1.13245	0
Parent-child	1027	68482	398342	1940	398342	1	1940	39.0878	59	11.0658	0	-1.66866	0	1027	36294	1	1970	46.733	40	11.3811	0	-1.13245	0
Parent-child	1058	14804	512362	1944	14804	0	1944	11.3202	58	11.4901	0	-1.54219	0	1058	36299	0	1970	20.436	33	8.89379	0	-4.3185	0
Parent-child	1067	10768	822154	1949	10768	0	1949	42.4057	50	12.1338		0.0843529	0	1067	36306	0	1970	50.4969	38	11.9729	0	-0.0963899	0
Parent-child	1067	10768	822154	1949	822154	1	1949	42.4057	54	12.1338	0	-0.365852	0	1067	36306	0	1970	50.4969	38	11.9729	0	-0.0963899	0
Parent-child	1096	51903	834530	1933	51903	0	1933	8.82048	66	10.9075	0	-2.26851	0	1096	36313	1	1970	29.4453	38	11.284	0	-1.6372	0
Parent-child	1096	51903	834530	1933	834530	1	1946	88.6859	57	11.8273	0	0.334274	0	1096	36313	1	1970	29.4453	38	11.284	0	-1.6372	0
Parent-child	1100	45447	840578	1946	45447	0	1946	43.1342	57	11.5301	1	0.250656	0	1100	36314	0	1970	87.7573	39	11.4571	0	0.158132	0
Parent-child	1100	45447	840578	1946	840578	1	1949	43.1342	54	11.5301	0	-1.04314	0	1100	36314	0	1970	87.7573	39	11.4571	0	0.158132	0
Parent-child	1106	52667	9845	1942	52667	0	1942	49.8173	57	11.7125	0	-0.411161	0	1106	36321	1	1970				0
Parent-child	1110	44887	836406	1940	44887	0	1940	53.544	59	12.0434	1	1.07725	0	1110	36322	0	1970	82.292	43	12.4134	1	2.15626	0
Parent-child	1110	44887	836406	1940	836406	1	1943	53.544	59	12.0434	0	-0.21655	0	1110	36322	0	1970	82.292	43	12.4134	1	2.15626	0
Parent-child	100	32950	831580	1942	32950	0	1942	77.0095	57	12.2833	0	0.863189	0	100	36325	0	1970	42.5496	50	11.8054	1	0.553718	0
Parent-child	1121	32443	827219	1936	32443	0	1936	68.7492	66	13.8318	0	2.4548	0	1121	36327	0	1970	87.2305	33	11.8221	1	1.59041	0
Parent-child	1121	32443	827219	1936	827219	1	1940	68.7492	62	13.8318	0	2.18442	0	1121	36327	0	1970	87.2305	33	11.8221	1	1.59041	0
Parent-child	1130	21400	21401	1931	21400	0	1931	77.4967	71	12.7621	0	1.4245	0	1130	36329	0	1970	24.6499	40	11.3738	1	-0.34925	0
Parent-child	1130	21400	21401	1931	21401	1	1940	77.4967	62	12.7621	0	1.14597	0	1130	36329	0	1970	24.6499	40	11.3738	1	-0.34925	0
Parent-child	110	68206	827042	1936	68206	0	1936	52.5393	66	12.678	1	1.78377	0	110	36330	0	1970	52.6367	40	12.4351	1	1.50682	0
Parent-child	110	68206	827042	1936	827042	1	1944	52.5393	57.875	12.678	0	0.489973	0	110	36330	0	1970	52.6367	40	12.4351	1	1.50682	0
Parent-child	236	10698	17144	1937	10698	0	1937	91.2069	62	11.7957		0.805488	0	236	36335	1	1970	44.5287	41	11.3759	0	-1.18857	0
Parent-child	236	10698	17144	1937	17144	1	1940	91.2069	62	11.7957	0	0.355283	0	236	36335	1	1970	44.5287	41	11.3759	0	-1.18857	0
Parent-child	1157	67787	824003	1930	67787	0	1930				0			1157	36338	1	1970				0
Parent-child	1215	53016	823673	1945	53016	0	1945	61.4359	54	12.1843	0	0.395238	0	1215	36352	1	1970				0
Parent-child	1219	53122	14445	1946	53122	0	1946	47.0375	53	11.3552	0	-0.884947	0	1219	36353	0	1970				0
Parent-child	1219	53361	831439	1948	53361	0	1948	16.0638	51	11.3848	0	-1.55525	0	1219	36355	0	1970				0
Parent-child	1219	53361	831439	1948	831439	1	1949	47.0375	53	11.3552	0	-1.15532	0	1219	36355	0	1970				0
Parent-child	1234	68774	826291	1943	68774	0	1943	42.1508	56	12.1162	0	-0.121513	0	1234	36361	1	1970	42.1508	29	12.1162	0	-0.238545	1
Parent-child	1234	68774	826291	1943	826291	1	1946	42.1508	56	12.1162	0	-0.391888	0	1234	36361	1	1970	42.1508	29	12.1162	0	-0.238545	1
Parent-child	1260	52806	826122	1943	52806	0	1943	91.4353	56	11.9694	1	1.85386	0	1260	36366	0	1970	59.131	36	12.0351	0	0.171333	0
Parent-child	1260	52806	826122	1943	826122	1	1949	46.7696	53	12.1388	0	-0.260878	0	1260	36366	0	1970	59.131	36	12.0351	0	0.171333	0
Parent-child	1262	53034	823609	1945	53034	0	1945				0			1262	36367	1	1970				0
Parent-child	1283	800717	810574	1928	800717	0	1928	88.6341	73.9575	12.731	0	1.642	0	1283	36372	0	1970	88.6341	29	12.731	1	2.5316	1
Parent-child	1284	398458	398459	1946	398458	0	1946	82.5174	53	12.5724	0	1.32065	0	1284	36374	0	1970	82.5174	40	12.5724	0	1.21866	1
Parent-child	1287	6963	13070	1935	13070	1	1942	64.3101	59.625	12.2715	0	0.290381	0	1287	36375	0	1970	75.7886	40	11.9503	0	0.452678	0
Parent-child	1315	68170	207687	1935	68170	0	1935	95.6187	63.625	12.2195	0	1.21303	0	1315	36380	1	1970	95.6278	29.125	12.0264	0	0.720962	0
Parent-child	1315	68170	207687	1935	207687	1	1936	95.6187	66.125	12.2195	0	0.942658	0	1315	36380	1	1970	95.6278	29.125	12.0264	0	0.720962	0
Parent-child	1319	45049	512579	1941	45049	0	1941	62.2214	58	11.6479	1	0.820155	0	1319	36382	1	1970	62.2214	32	11.6479	0	-0.322312	1
Parent-child	1327	69128	835283	1946	69128	0	1946	28.5623	53	11.5423	0	-1.0901	0	1327	36384	1	1970				0
Parent-child	1334	32347	825110	1934	32347	0	1934	60.6229	65	12.4001	0	0.624698	0	1334	36385	0	1970	49.2114	42	12.2602	1	1.22795	0
Parent-child	1340	52562	822820	1940	52562	0	1940	5.55353	63	10.979	0	-2.26062	0	1340	36387	1	1970	31.6679	46	11.7288	0	-1.07552	0
Parent-child	1005	45535	840719	1947	45535	0	1947				0			1005	36392	1	1971				1
Parent-child	205	29165	836847	1935	29165	0	1935	55.5566	67	12.6606	0	0.808861	0	205	36395	0	1971	32.8888	31	11.9606	1	0.525248	0
Parent-child	1024	33877	398340	1950	33877	0	1950	38.1805	52	11.5742	0	-0.834678	0	1024	36396	0	1971	65.2357	39	11.5758	0	-0.21767	0
Parent-child	1027	33644	840121	1948	33644	0	1948	60.5742	51	11.8486	0	-0.0101045	0	1027	36398	1	1971				0
Parent-child	1085	7798	851318	1935	7798	0	1935	4.49702	67	10.8988	0	-2.37676	0	1085	36410	0	1971	34.3594	33	11.4076	0	-1.11309	0
Parent-child	47	118321	834667	1948	118321	0	1948	62.127	54	11.9149	0	0.10133	0	47	36415	1	1971	58.8083	37	11.8265	0	-0.346057	0
Parent-child	1100	32512	16787	1937	16787	1	1944	62.7299	58	12.2747	0	0.25816	0	1100	36417	0	1971	62.7299	28	12.2747	0	0.418157	1
Parent-child	1100	32512	16787	1937	32512	0	1937	62.7299	62	12.2747	0	0.528535	0	1100	36417	0	1971	62.7299	28	12.2747	0	0.418157	1
Parent-child	1103	399435	513171	1958	399435	0	1958	18.7036	50	11.8674	0	-0.940699	0	1103	36418	0	1970	16.9437	40.626	11.1349	1	-0.799036	0
Parent-child	102	68951	842161	1945	68951	0	1945	97.6069	54	12.2627	0	1.3078	0	102	36422	1	1971	95.9719	38	12.4208	0	1.18197	0
Parent-child	102	68951	842161	1945	842161	1	1947	74.0805	56.375	11.7857	0	-0.0457048	0	102	36422	1	1971	95.9719	38	12.4208	0	1.18197	0
Parent-child	1124	7670	839277	1943	7670	0	1943	44.1055	59	12.1001	0	-0.0956292	0	1124	36423	0	1971	83.5495	32	11.9758	0	0.658469	0
Parent-child	234	29283	824806	1932	29283	0	1932	57.9893	70	12.6881	0	0.895826	0	234	36426	1	1971	59.9775	45	12.55	0	0.511965	0
Parent-child	140	52908	821419	1944	52908	0	1944	54.3022	59	13.2656	1	2.3651	1	140	36444	0	1971	98.298	42	12.9062	1	3.08654	0
Parent-child	1219	53122	14445	1946	14445	1	1948	16.0638	50.875	11.3848		-1.64579	0	1219	36445	1	1971	33.2877	48	11.284	0	-1.54983	0
Parent-child	1219	53122	14445	1946	53122	0	1946	47.0375	53	11.3552	0	-0.884947	0	1219	36445	1	1971	33.2877	48	11.284	0	-1.54983	0
Parent-child	1219	53765	512716	1952	53765	0	1952	2.54537	50	10.6946	0	-2.65586	0	1219	36446	1	1971	14.0604	28	11.0478	0	-2.25852	0
Parent-child	1246	69098	399508	1946	69098	0	1946	18.9137	57	11.4097	0	-1.46187	0	1246	36451	1	1971	32.7335	32	11.926	0	-0.824698	0
Parent-child	1246	69098	399508	1946	399508	1	1949	18.9137	52.625	11.4097	0	-1.73224	0	1246	36451	1	1971	32.7335	32	11.926	0	-0.824698	0
Parent-child	1246	52701	835141	1942	52701	0	1942	40.7289	57	11.9928	1	0.727689	0	1246	36452	1	1971	75.542	40	12.1186	1	1.39354	0
Parent-child	1246	52701	835141	1942	835141	1	1940	47.4425	59	11.3843	0	-1.11268	0	1246	36452	1	1971	75.542	40	12.1186	1	1.39354	0
Parent-child	252	44835	394040	1938	44835	0	1938	45.9232	63.5438	13.5021	1	2.58029	0	252	36455	0	1971	57.0058	40	12.3662	1	1.52699	0
Parent-child	260	44835	394040	1938	394040	1	1942	45.9232	60	13.5021	0	1.28649	0	260	36455	0	1971	57.0058	40	12.3662	1	1.52699	0
Parent-child	1315	16198	16199	1941	16198	0	1941	60.9274	58	11.895		0.231072	0	1315	36472	0	1971	68.9167	41	11.5514	0	-0.162021	0
Parent-child	1315	16198	16199	1941	16199	1	1941	60.9274	57.625	11.895	0	-0.219132	0	1315	36472	0	1971	68.9167	41	11.5514	0	-0.162021	0
Parent-child	1319	11523	839718	1943	11523	0	1943	64.6054	59	12.007	0	0.270453	0	1319	36474	1	1971	89.5597	40	12.0554	0	0.616307	0
Parent-child	16	45146	821179	1943	45146	0	1943	87.2793	59	13.3552	1	3.35196	0	16	36495	0	1972	88.6128	40	11.9445	1	1.76113	0
Parent-child	1028	33521	399319	1947	33521	0	1947	87.2793	56	12.3807	0	1.20858	0	1028	36498	1	1972	83.8844	33	12.2557	0	0.7174	0
Parent-child	1028	33521	399319	1947	399319	1	1946	87.1483	57.25	11.9565	0	0.447725	0	1028	36498	1	1972	83.8844	33	12.2557	0	0.7174	0
Parent-child	1034	52374	398355	1939	52374	0	1939	83.2785	60	12.0376	0	0.723376	0	1034	36501	0	1972	33.7231	32	11.8014	0	-0.674968	0
Parent-child	1065	69373	398508	1949	69373	0	1949	78.1756	50	12.1227	0	0.705077	0	1065	36510	1	1972				0
Parent-child	37	26079	850984	1932	26079	0	1932	5.5992	67	10.9679	0	-2.26122	0	37	36514	1	1972				0
Parent-child	43	33406	835696	1946	33406	0	1946	57.5052	56	11.8742	0	-0.0505228	0	43	36518	0	1972	5.2247	40	11.1188	0	-2.10743	0
Parent-child	43	33406	835696	1946	33406	0	1946	57.5052	56	11.8742	0	-0.0505228	0	43	36519	0	1972	85.7417	42	11.7933	0	0.498674	0
Parent-child	1096	51903	834530	1933	51903	0	1933	8.82048	66	10.9075	0	-2.26851	0	1096	36520	1	1972	90.5554	27	12.6144	0	1.28135	0
Parent-child	1096	51903	834530	1933	834530	1	1946	88.6859	57	11.8273	0	0.334274	0	1096	36520	1	1972	90.5554	27	12.6144	0	1.28135	0
Parent-child	1096	52137	398383	1936	52137	0	1936	7.98624	67	11.7396	0	-1.33125	0	1096	36521	0	1972	80.2369	38	11.984	0	0.592633	0
Parent-child	1121	69068	398400	1946	69068	0	1946	81.9054	53	12.1332	0	0.802038	0	1121	36528	0	1972	81.9054	31	12.1332	1	1.68201	1
Parent-child	1127	68675	833559	1942	68675	0	1942	85.3093	60	12.3012	0	1.07248	0	1127	36532	1	1972	49.0866	38	11.6492	0	-0.781164	0
Parent-child	1131	44559	830109	1936	44559	0	1936				0			1131	36533	0	1972				0
Parent-child	1133	14215	512381	1929	14215	0	1929	91.3378	72.5658	12.3217	0	1.23305	0	1133	36534	0	1972	56.7775	38	11.9394	0	0.007908	0
Parent-child	109	801348	115010	1943	115010	1	1946	57.1946	56	12.514	0	0.407353	0	109	36535	0	1972	24.254	40	11.8802	0	-0.786008	0
Parent-child	109	801348	115010	1943	801348	0	1943	53.3522	60	12.8201	0	0.942105	0	109	36535	0	1972	24.254	40	11.8802	0	-0.786008	0
Parent-child	129	33312	840704	1945	33312	0	1945				0			129	36553	1	1972				0
Parent-child	247	33217	828654	1944	33217	0	1944	67.9363	55	12.5293	0	0.939522	0	247	36555	0	1972	94.6139	36	12.4513	0	1.45656	0
Parent-child	1205	44126	824013	1930	44126	0	1930	53.5288	73.375	12.2261	0	0.263487	0	1205	36556	1	1972	74.3058	40	11.3655	0	-0.523424	0
Parent-child	1205	44126	824013	1930	824013	1	1931	53.5288	71	12.2261	0	-0.00688798	0	1205	36556	1	1972	74.3058	40	11.3655	0	-0.523424	0
Parent-child	1271	801160	812009		812009	1	1946	53.4588	66	11.6345	0	-0.688399	0	1271	36571	0	1972	55.0603	30	11.5602	0	-0.466949	0
Parent-child	1284	33336	825888	1945	33336	0	1945	35.9365	54	12.067	0	-0.319395	0	1284	36576	0	1972	64.167	40	12.0547	0	0.30845	0
Parent-child	166	52457	29388	1939	29388	1	1938	87.6264	61	12.878	0	1.51763	0	166	36578	1	1972	87.6264	30	12.878	1	2.6794	1
Parent-child	166	52457	29388	1939	52457	0	1939	87.6264	60	12.878	1	2.81143	0	166	36578	1	1972	87.6264	30	12.878	1	2.6794	1
Parent-child	1299	8989	836387	1937	836387	1	1940	70.7039	62	11.66	0	-0.266844	0	1299	36580	1	1972	20.9018	40	11.3764	0	-1.72524	0
Parent-child	1304	68469	512816	1939	68469	0	1939	57.8431	60	12.3442	0	0.497356	0	1304	36581	1	1972	57.8431	30	12.3442	0	0.386862	1
Parent-child	1304	399581	513175	1941	399581	0	1941	48.1184	60.5438	12.8324	1	1.86062	0	1304	36582	0	1972	14.0543	38	11.6562	1	-0.265611	0
Parent-child	3	32015	398213	1934	32015	0	1934	84.9622	69	13.8405	0	2.83352	0	3	36596	0	1973				0
Parent-child	1021	45326	14933	1945	14933	1	1946	80.9037	56	12.5957	0	1.04037	0	1021	36600	0	1973	6.98453	26	11.0263	0	-2.17368	0
Parent-child	1021	45326	14933	1945	45326	0	1945	80.9037	54.375	12.5957	0	1.31074	0	1021	36600	0	1973	6.98453	26	11.0263	0	-2.17368	0
Parent-child	16	33160	822107	1944	33160	0	1944	61.1953	55	11.8911	0	0.0528485	0	16	36603	0	1973	67.0077	40	12.1665	0	0.501466	0
Parent-child	1065	9461	836455	1940	836455	1	1944	62.0296	59.2123	13.432	1	2.5956	0	1065	36623	0	1973				0
Parent-child	1074	52051	812027	1935	52051	0	1935	85.5438	64	11.8928	0	0.60848	0	1074	36631	1	1973	46.1424	26	12.1017	0	-0.317836	0
Parent-child	1074	52051	812027	1935	812027	1	1943	85.5438	59	11.8928	0	0.338105	0	1074	36631	1	1973	46.1424	26	12.1017	0	-0.317836	0
Parent-child	221	32577	512464	1938	32577	0	1938	70.6004	61	12.2861	0	0.720588	0	221	36636	1	1973	70.6004	26	12.2861	0	0.612084	1
Parent-child	44	68832	828740	1944	68832	0	1944	53.4496	54.6315	13.5582	0	1.79246	0	44	36638	0	1973	53.4496	26	13.5582	0	1.43013	1
Parent-child	1092	33896	829537	1950	33896	0	1950	21.3342	49	11.6368	0	-1.1458	0	1092	36639	0	1973	28.5136	30	11.3434	0	-1.31973	0
Parent-child	1140	802462	811435	1949	802462	0	1949	4.83193	53	11.4442	0	-1.74241	0	1140	36649	0	1973	36.4876	38	11.7044	0	-0.723509	0
Parent-child	1155	33432	821382	1946	33432	0	1946	56.6222	53	11.939	0	0.00394434	0	1155	36651	0	1973	98.8387	39	12.32	1	2.42514	0
Parent-child	1155	33432	821382	1946	821382	1	1946	56.6222	58	11.939	0	-0.266431	0	1155	36651	0	1973	98.8387	39	12.32	1	2.42514	0
Parent-child	238	44565	833704	1936	44565	0	1936	80.5992	63	12.5564	0	1.25868	0	238	36652	0	1973	81.1807	38	12.2381	1	1.92947	0
Parent-child	1159	25352	826059	1948	25352	0	1948	74.181	54	11.6346	0	0.0559052	0	1159	36653	1	1973	59.8344	29	12.8586	0	0.863392	0
Parent-child	1210	8529	841755	1933	841755	1	1942	23.5812	60.4589	11.731	1	-0.233477	0	1210	36669	0	1973	31.0376	39	12.2554	0	-0.214319	0
Parent-child	139	23668	841723	1947	23668	0	1947	33.9514	55	11.881	0	-0.578255	0	139	36671	1	1973	6.45476	39	12.2099	0	-1.09601	0
Parent-child	139	23668	841723	1947	841723	1	1949	33.9514	54	11.881	0	-0.84863	0	139	36671	1	1973	6.45476	39	12.2099	0	-1.09601	0
Parent-child	1219	53361	831439	1948	53361	0	1948	16.0638	51	11.3848	0	-1.55525	0	1219	36675	0	1973	22.7682	30	10.892	0	-1.96914	0
Parent-child	1219	53361	831439	1948	831439	1	1949	47.0375	53	11.3552	0	-1.15532	0	1219	36675	0	1973	22.7682	30	10.892	0	-1.96914	0
Parent-child	149	11273	827853	1937	11273	0	1937	99.3454	62	12.3606	0	1.45986	0	149	36678	1	1973				0
Parent-child	1279	69336	828829	1948	69336	0	1948	33.2085	51	11.4658	0	-1.07231	0	1279	36691	0	1973	35.215	40	11.5322	1	0.0730167	0
Parent-child	1279	69336	828829	1948	828829	1	1949	33.2085	53	11.4658	0	-1.34269	0	1279	36691	0	1973	35.215	40	11.5322	1	0.0730167	0
Parent-child	1287	33240	835232	1944	33240	0	1944	31.4365	58	12.6206	0	0.214469	0	1287	36693	1	1973	69.1816	41	11.9982	0	0.0871892	0
Parent-child	1287	33240	835232	1944	835232	1	1949	40.1869	53	11.8231	0	-0.773356	0	1287	36693	1	1973	69.1816	41	11.9982	0	0.0871892	0
Parent-child	1344	52563	837564	1940	52563	0	1940	1.47668	63	11.2805	0	-2.00682	0	1344	36716	0	1973	10.9944	40	10.979	0	-2.1369	0
Parent-child	1074	802652	810207	1931	802652	0	1931	51.8238	71	11.5827	0	-0.51473	0	1074	36747	1	1974	7.23115	39	11.56	0	-1.82517	0
Parent-child	1074	802652	810207	1931	810207	1	1940	51.8238	63	11.5827	0	-0.785105	0	1074	36747	1	1974	7.23115	39	11.56	0	-1.82517	0
Parent-child	37	53524	159095	1950	53524	0	1950	36.5455	49	12.1494	0	-0.210862	0	37	36748	0	1974	16.9011	46.1301	12.3692	0	-0.404947	0
Parent-child	37	53524	159095	1950	159095	1	1952	36.5455	49.875	12.1494	0	-0.481237	0	37	36748	0	1974	16.9011	46.1301	12.3692	0	-0.404947	0
Parent-child	1092	800191	513888	1943	800191	0	1943	44.1725	59.375	11.7416	0	-0.506012	0	1092	36751	0	1974	16.9011	40	12.3692	0	-0.404947	0
Parent-child	47	52865	850410	1944	52865	0	1944	30.7393	59	11.9075	0	-0.62094	0	47	36754	0	1974				0
Parent-child	224	33675	512495	1948	33675	0	1948	51.7598	55	11.9563	0	-0.0868496	0	224	36759	1	1974		28		0		0
Parent-child	100	46506	399281	1956	46506	0	1956	87.2427	47	12.2711	0	1.08184	0	100	36762	0	1974	31.3665	36	11.3597	0	-1.23614	0
Parent-child	100	46506	399281	1956	399281	1	1958	87.1362	44.125	12.3046	0	0.847546	0	100	36762	0	1974	31.3665	36	11.3597	0	-1.23614	0
Parent-child	1124	32953	16461	1942	16461	1	1946	43.6762	56.3137	12.7714	1	1.41913	0	1124	36763	1	1974	43.6762	28	12.7714	0	0.558326	1
Parent-child	1124	32953	16461	1942	32953	0	1942	43.6762	57	12.7714	1	1.6895	0	1124	36763	1	1974	43.6762	28	12.7714	0	0.558326	1
Parent-child	238	29293	826253	1930	29293	0	1930	49.9026	72	13.6387	1	2.82774	0	238	36771	1	1974	50.137	25	12.8268	0	0.606306	0
Parent-child	1184	52601	834655	1941	52601	0	1941				0			1184	36777	0	1974				0
Parent-child	135	801669	29318	1943	29318	1	1943	65.5158	59	12.1223	0	0.146344	0	135	36781	0	1974	65.5158	28	12.1223	1	1.29297	1
Parent-child	135	801669	29318	1943	801669	0	1943	65.5158	59	12.1223	0	0.416719	0	135	36781	0	1974	65.5158	28	12.1223	1	1.29297	1
Parent-child	1203	45752	823660	1948	45752	0	1948	12.9095	51	11.6943	1	-0.247876	0	1203	36782	0	1974	60.011	40	11.8848	0	0.0186247	0
Parent-child	141	68373	839495	1938	68373	0	1938	72.1384	64.625	12.049	1	1.50655	0	141	36783	1	1974	74.0135	46	11.9868	1	1.19473	0
Parent-child	141	68373	839495	1938	839495	1	1943	72.1384	60	12.049	0	0.212756	0	141	36783	1	1974	74.0135	46	11.9868	1	1.19473	0
Parent-child	1219	53362	822559	1948	53362	0	1948	22.8961	51	11.4894	0	-1.27971	0	1219	36787	0	1974	22.8961	25	11.4894	0	-1.40961	1
Parent-child	1251	69414	828824	1949	69414	0	1949	67.7932	50	11.7796	0	0.0746895	0	1251	36802	0	1974	77.1496	31	12.0994	0	0.654951	0
Parent-child	1251	69414	828824	1949	828824	1	1931	87.0814	71	11.9962	0	0.491898	0	1251	36802	0	1974	77.1496	31	12.0994	0	0.654951	0
Parent-child	1304	33853	398468	1949	33853	1	1949	48.1732	50	12.3067	0	-0.036087	0	1304	36817	0	1974	56.0955	40	11.8776	0	-0.0786561	0
Parent-child	1304	207748	207749	1947	207748	0	1947	93.055	56.4589	12.4821	1	2.4799	0	1304	36818	0	1974	81.5735	40	12.87	1	2.66465	0
Parent-child	1304	207748	207749	1947	207749	1	1949	93.055	53.875	12.4821	0	1.1861	0	1304	36818	0	1974	81.5735	40	12.87	1	2.66465	0
Parent-child	182	54434	512738	1958	54434	0	1958	29.2443	45	12.134	1	0.628836	0	182	36826	0	1974	84.4842	40	12.6034	1	2.4244	0
Parent-child	205	68644	831356	1942	68644	0	1942				0			205	36836	1	1975	47.8748	30	11.5602	0	-0.900695	0
Parent-child	1024	33877	398340	1950	33877	0	1950	38.1805	52	11.5742	0	-0.834678	0	1024	36837	0	1975				0
Parent-child	52	68922	822805	1945	68922	0	1945	42.848	54	12.2341	1	1.05319	0	52	36838	1	1975	70.3599	31	12.3177	0	0.481082	0
Parent-child	56	52654	512691	1942	52654	0	1942	50.7338	57	11.8155	0	-0.271921	0	56	36855	1	1975	50.7338	31	11.8155	0	-0.391186	1
Parent-child	56	69153	834949	1947	69153	0	1947	80.9554	52	12.6234	1	2.36714	0	56	36856	0	1975	89.919	41	11.5521	1	1.3398	0
Parent-child	61	13020	831690	1942	13020	0	1942	77.2135	59.9521	12.0015	0	0.543997	0	61	36862	1	1975	77.2135	32	12.0015	0	0.43305	1
Parent-child	61	13020	831690	1942	831690	1	1943	77.2135	60	12.0015	0	0.273622	0	61	36862	1	1975	77.2135	32	12.0015	0	0.43305	1
Parent-child	42	44687	851608	1938	44687	0	1938	58.4886	61	12.6246	1	1.85767	0	42	36868	0	1975	45.5426	38	11.7169	0	-0.503281	0
Parent-child	1085	7798	399361	1935	7798	0	1935	4.49702	67	10.8988	0	-2.37676	0	1085	36869	0	1975	4.49702	32	10.8988	0	-2.51863	1
Parent-child	1085	7798	399361	1935	399361	1	1943	3.80891	60	10.979	0	-2.57067	0	1085	36869	0	1975	4.49702	32	10.8988	0	-2.51863	1
Parent-child	1096	52137	398383	1936	52137	0	1936	7.98624	67	11.7396	0	-1.33125	0	1096	36871	0	1975	83.8966	40	11.6374	0	0.277503	0
Parent-child	1124	7670	839277	1943	7670	0	1943	44.1055	59	12.1001	0	-0.0956292	0	1124	36874	1	1975	15.668	40	11.5972	0	-1.59051	0
Parent-child	1136	15915	821435	1943	15915	0	1943	79.7649	59	11.9965	0	0.596237	0	1136	36877	1	1975	76.9395	35	11.8868	1	1.15897	0
Parent-child	1136	15915	821435	1943	821435	1	1943	79.7649	59	11.9965	0	0.325862	0	1136	36877	1	1975	76.9395	35	11.8868	1	1.15897	0
Parent-child	1159	52999	823659	1945	52999	0	1945	44.3917	54	11.9645	0	-0.244963	0	1159	36885	0	1975	85.8452	33	12.4522	0	1.25817	0
Parent-child	1159	52999	823659	1945	823659	1	1949	44.3917	61	11.9645	0	-0.515338	0	1159	36885	0	1975	85.8452	33	12.4522	0	1.25817	0
Parent-child	124	45603	821288	1947	45603	0	1947	91.6941	52	12.3561	0	1.28079	0	124	36888	1	1975	27.25	35	11.3387	0	-1.62426	0
Parent-child	127	21415	29311	1946	21415	0	1946	61.9474	53	12.59		1.05298	0	127	36893	0	1975	88.7559	35	11.5725	1	1.3363	0
Parent-child	127	21415	29311	1946	29311	1	1947	61.9474	55	12.59	1	1.6262	0	127	36893	0	1975	88.7559	35	11.5725	1	1.3363	0
Parent-child	145	53364	839973	1948	53364	0	1948	68.935	55	12.7934	1	2.28912	0	145	36904	0	1975	68.935	27	12.7934	0	1.16376	1
Parent-child	145	53364	839973	1948	839973	1	1947	68.935	55.963	12.7934	1	2.01875	0	145	36904	0	1975	68.935	27	12.7934	0	1.16376	1
Parent-child	146	45763	838238	1948	45763	0	1948	99.9208	51	13.0381	1	3.27504	0	146	36906	0	1975	97.5308	36	12.2575	0	1.30017	0
Parent-child	146	45763	838238	1948	838238	1	1949	42.6592	52.875	11.9177	0	-0.6085	0	146	36906	0	1975	97.5308	36	12.2575	0	1.30017	0
Parent-child	1247	45496	833925	1946	45496	0	1946	75.9286	53	11.7088	1	1.20173	0	1247	36911	1	1975	31.6557	28	11.5468	0	-1.28496	0
Parent-child	1247	45496	833925	1946	833925	1	1946	75.9286	61.875	11.7088	0	-0.0920628	0	1247	36911	1	1975	31.6557	28	11.5468	0	-1.28496	0
Parent-child	1263	29356	824899	1922	29356	0	1922	17.9515	80	11.5246	0	-1.35168	0	1263	36917	0	1975				0
Parent-child	1270	23408	23407	1946	23407	1	1942	35.897	60	11.7326	0	-0.974964	0	1270	36920	0	1975	35.897	24	11.7326	0	-0.82829	1
Parent-child	1270	23408	23407	1946	23408	0	1946	35.897	56	11.7326	0	-0.704589	0	1270	36920	0	1975	35.897	24	11.7326	0	-0.82829	1
Parent-child	1276	68243	836464	1936	68243	0	1936	36.3902	63	12.6405	1	1.37342	0	1276	36921	1	1975				0
Parent-child	1276	68243	836464	1936	836464	1	1940	36.3902	62	12.224	1	0.624384	0	1276	36921	1	1975				0
Parent-child	1287	69431	512847	1949	69431	0	1949	83.9362	50	11.7006	0	0.350982	0	1287	36925	0	1975	80.9646	24	11.287	1	0.831523	0
Parent-child	169	33008	828655	1942	33008	0	1942	60.6869	57	12.5953	1	1.87394	0	169	36928	0	1975	15.2387	40	11.7375	0	-1.16876	0
Parent-child	169	394098	831682	1945	394098	0	1945	44.6109	57.9027	13.4596	1	2.5224	0	169	36929	1	1975	44.6109	27	13.4596	0	1.38004	1
Parent-child	1321	44651	835269	1937	44651	0	1937	33.0015	65	11.6035	0	-0.918773	0	1321	36933	1	1975	63.8473	41	11.7624	1	0.718273	0
Parent-child	176	45661	512596	1947	45661	0	1947	56.677	52	12.3681	0	0.498211	0	176	36934	0	1975	66.3561	24	11.7297	0	-0.0152558	0
Parent-child	1327	54055	835429	1955	54055	0	1955	14.7455	44	11.3919	0	-1.57711	0	1327	36936	0	1975				0
Parent-child	1065	33172	837769	1944	33172	0	1944	31.7927	55.125	11.5812	0	-0.971929	0	1065	36974	1	1976				0
Parent-child	1065	33172	837769	1944	837769	1	1955	78.1756	48	12.1227	0	0.434702	0	1065	36974	1	1976				0
Parent-child	1085	7798	399361	1935	7798	0	1935	4.49702	67	10.8988	0	-2.37676	0	1085	36979	0	1976	9.22847	37	11.3607	0	-1.73837	0
Parent-child	1085	7798	399361	1935	399361	1	1943	3.80891	60	10.979	0	-2.57067	0	1085	36979	0	1976	9.22847	37	11.3607	0	-1.73837	0
Parent-child	1087	28862	837344	1943	28862	0	1943	22.4546	59	11.8996	0	-0.818374	0	1087	36980	1	1976	22.4546	23	11.8996	0	-0.942776	1
Parent-child	1087	28862	837344	1943	837344	1	1955	22.4546	44	11.8996	0	-1.08875	0	1087	36980	1	1976	22.4546	23	11.8996	0	-0.942776	1
Parent-child	43	26557	839107	1945	26557	0	1945	68.7919	58	12.5273	0	0.956686	0	43	36981	0	1976	36.8165	40	11.7672	1	0.379448	0
Parent-child	43	26557	839107	1945	839107	1	1946	91.9772	56.375	12.7462	0	1.46511	0	43	36981	0	1976	36.8165	40	11.7672	1	0.379448	0
Parent-child	1097	67843	28160	1931	28160	1	1941	23.502	61.125	12.0465	0	-0.896042	0	1097	36983	1	1976				0
Parent-child	1097	67843	28160	1931	67843	0	1931	23.502	72	12.0465	0	-0.625667	0	1097	36983	1	1976				0
Parent-child	65	52982	117800	1945	52982	0	1945	78.9307	54	12.5044	1	2.1844	0	65	36984	0	1976	78.9307	32	12.5044	0	1.05727	1
Parent-child	65	52982	117800	1945	117800	1	1951	78.9307	48	12.5044	0	0.890604	0	65	36984	0	1976	78.9307	32	12.5044	0	1.05727	1
Parent-child	65	69180	839278	1947	69180	0	1947	53.9337	52	13.6789	1	2.96561	0	65	36985	0	1976	17.0655	34	11.9071	1	0.0911005	0
Parent-child	1103	69065	833804	1946	69065	0	1946	60.9396	53	12.0755	0	0.258919	0	1103	36986	0	1976	60.9396	23	12.0755	1	1.13356	1
Parent-child	1124	10015	8646	1919	8646	1	1946	1.31226	55.8342	11.5286	0	-1.99778	0	1124	36992	1	1976				0
Parent-child	108	100539	398226	1928	100539	0	1928	32.8005	75	12.2911	0	-0.133222	0	108	36993	1	1976	32.8005	32	12.2911	1	0.738193	1
Parent-child	1132	16211	823665	1944	16211	0	1944	97.5186	55	12.6406		1.91997	0	1132	36995	0	1976	91.4931	29	11.8948	0	0.746065	0
Parent-child	1153	17755	398168	1938	17755	0	1938	58.1141	61	11.9203		0.196158	0	1153	36996	1	1976	27.4845	27	12.5107	1	0.751302	0
Parent-child	1184	52601	834655	1941	52601	0	1941				0			1184	36998	0	1976				0
Parent-child	1216	34029	836375	1951	34029	0	1951	89.4258	52	12.1333	0	0.973103	0	1216	37007	1	1976	80.2765	40	12.0677	0	0.419279	0
Parent-child	1216	34029	836375	1951	836375	1	1955	89.4258	47	12.1333	0	0.702728	0	1216	37007	1	1976	80.2765	40	12.0677	0	0.419279	0
Parent-child	156	800983	812238	1944	800983	0	1944	43.6335	58	11.8347	1	0.612098	0	156	37012	0	1976				0
Parent-child	1269	45509	839341	1946	45509	0	1946	88.7133	53	12.2695	0	1.11348	0	1269	37019	1	1976	67.6349	26	11.7461	0	-0.237693	0
Parent-child	1269	45509	839341	1946	839341	1	1943	88.7133	60	12.2695	0	0.843109	0	1269	37019	1	1976	67.6349	26	11.7461	0	-0.237693	0
Parent-child	1276	45774	512598	1948	45774	0	1948	83.2724	54	12.4817	0	1.23362	0	1276	37022	0	1976	83.2724	23	12.4817	0	1.13066	1
Parent-child	1315	69544	825762	1950	69544	0	1950	91.5388	49	11.8821	0	0.732446	0	1315	37025	1	1976	79.9994	39	12.688	0	1.12586	0
Parent-child	1321	23425	397605	1939	23425	0	1939	4.97808	63.0452	11.7173	0	-1.42524	0	1321	37029	0	1976	45.1468	40	11.9004	0	-0.301373	0
Parent-child	1321	23425	397605	1939	397605	1	1940	4.97808	63	11.7173	0	-1.69562	0	1321	37029	0	1976	45.1468	40	11.9004	0	-0.301373	0
Parent-child	7	19027	824742	1941	19027	0	1941	16.7062	58	11.5151	0	-1.37824	0	7	37039	0	1977	12.2579	40	11.691	0	-1.28989	0
Parent-child	1043	801288	513894	1943	801288	0	1943	33.3212	63	10.8717	0	-1.75252	0	1043	37045	1	1977	33.3212	25	10.8717	0	-1.88854	1
Parent-child	1043	68815	831799	1944	68815	0	1944	26.8664	59	11.4536	0	-1.23059	0	1043	37052	0	1977	37.0326	40	11.7622	0	-0.634262	0
Parent-child	1043	68815	831799	1944	831799	1	1946	26.8664	57	11.4536	0	-1.50096	0	1043	37052	0	1977	37.0326	40	11.7622	0	-0.634262	0
Parent-child	1107	69482	398525	1950	69482	0	1950	19.6535	49	11.0223	0	-1.89018	0	1107	37070	1	1977	23.5599	28	11.7752	0	-1.20659	0
Parent-child	1121	45583	512593	1947	45583	0	1947	81.5096	52	12.3043	0	0.989609	0	1121	37072	1	1977	92.7171	25	12.6592	0	1.38197	0
Parent-child	1144	53207	841789	1947	53207	0	1947	90.0347	52	11.9931	1	1.84927	0	1144	37073	1	1977	90.0347	22	11.9931	0	0.717709	1
Parent-child	146	20330	829521	1951	20330	0	1951	89.3283	51	12.2976	1	2.18309	0	146	37092	0	1977	99.7899	37	12.2608	1	2.37872	0
Parent-child	146	20330	829521	1951	829521	1	1952	90.0012	51	12.7863	0	1.46628	0	146	37092	0	1977	99.7899	37	12.2608	1	2.37872	0
Parent-child	1232	45024	840051	1941	45024	0	1941	55.788	58	11.8906	0	-0.0706807	0	1232	37096	1	1977	55.788	22	11.8906	0	-0.187812	1
Parent-child	1232	45024	840051	1941	840051	1	1943	55.788	59	11.8906	0	-0.341056	0	1232	37096	1	1977	55.788	22	11.8906	0	-0.187812	1
Parent-child	1287	45955	512610	1950	45955	0	1950	72.3237	53	11.5353	0	-0.102966	0	1287	37102	0	1977	43.3534	33	11.4788	0	-0.826687	0
Parent-child	1315	34061	837065	1951	34061	0	1951	73.0666	48	13.2022	1	2.85295	0	1315	37105	0	1977	98.0423	39	12.764	1	2.91729	0
Parent-child	1315	29410	512456	1945	29410	0	1945	79.357	57	12.0002	0	0.595153	0	1315	37107	1	1977	42.6075	25	12.0852	0	-0.417169	0
Parent-child	1327	69438	851265	1949	69438	0	1949	87.1971	50	12.8519	1	2.77162	0	1327	37109	0	1977	87.1971	22	12.8519	0	1.65116	1
Parent-child	1329	802478	9871		9871	1	1951	46.1515	50.875	12.0106	0	-0.422315	0	1329	37110	1	1977	8.18414	30	11.5125	0	-1.85812	0
Parent-child	1340	53703	398481	1951	53703	0	1951	2.39922	52	10.979	0	-2.33235	0	1340	37112	0	1977	31.1168	40	11.7388	0	-0.80615	0
Parent-child	1340	45672	833545	1947	45672	0	1947	73.2797	56	11.7666	0	0.184544	0	1340	37114	1	1977				0
Parent-child	1344	9952	398527	1937	9952	0	1937	19.1085	65	11.8581	0	-0.94211	0	1344	37115	0	1977				0
Parent-child	8	109886	821427	1949	109886	0	1949	50.3775	50.2123	12.0751	1	1.04167	0	8	37119	0	1978	50.3775	29	12.0751	0	0.0182441	0
Parent-child	21	53292	822873	1948	53292	0	1948	93.9197	51	12.3251	0	1.29573	0	21	37124	0	1978	93.9197	29	12.3251	0	1.19285	1
Parent-child	57	68931	821344	1945	68931	0	1945	75.6851	54	12.4109	1	2.00307	0	57	37141	0	1978	34.3533	25	11.44	0	-1.07593	0
Parent-child	1130	45730	827849	1948	45730	0	1948	28.8546	65	11.7647	1	0.195557	0	1130	37151	0	1978	84.0976	40	12.3551	0	1.10689	0
Parent-child	1130	33421	512485	1946	33421	0	1946	89.6907	53	13.1089	0	2.10033	0	1130	37152	0	1978	9.22543	32	11.8493	0	-1.17697	0
Parent-child	110	68207	834693	1936	68207	0	1936	80.1699	63	12.1543	0	0.786816	0	110	37153	1	1978	92.4218	40	11.6693	0	0.23767	0
Parent-child	110	68207	834693	1936	834693	1	1952	71.9127	51	12.6336	0	0.879489	0	110	37153	1	1978	92.4218	40	11.6693	0	0.23767	0
Parent-child	1140	802210	811443		811443	1	1949	73.3985	53	11.3031	0	-0.61578	0	1140	37155	1	1978	86.7343	31	12.1051	0	0.609103	0
Parent-child	1149	16180	839356	1947	16180	0	1947	53.0843	52	12.1653		0.363349	0	1149	37156	0	1978	78.5227	37	12.2569	0	0.867171	0
Parent-child	1149	16180	839356	1947	839356	1	1949	53.0843	53	12.1653	0	-0.0868551	0	1149	37156	0	1978	78.5227	37	12.2569	0	0.867171	0
Parent-child	1171	69207	833402	1947	69207	0	1947	63.351	52	12.6133	1	1.95522	0	1171	37161	0	1978	85.011	36	11.522	0	0.17028	0
Parent-child	1171	69207	833402	1947	833402	1	1952	63.351	50	12.6133	1	1.68485	0	1171	37161	0	1978	85.011	36	11.522	0	0.17028	0
Parent-child	1171	52521	835125	1940	52521	0	1940	41.9285	59	12.3941	0	0.192749	0	1171	37162	0	1978	92.4674	40	11.7239	0	0.571854	0
Parent-child	1171	52521	835125	1940	835125	1	1943	67.9911	59	12.1613	0	0.247559	0	1171	37162	0	1978	92.4674	40	11.7239	0	0.571854	0
Parent-child	1230	802823	812437		812437	1	1946	18.7523	56	11.1099	0	-2.08039	0	1230	37176	0	1978	18.7523	26	11.1099	0	-1.94589	1
Parent-child	1232	29335	398534	1942	29335	0	1942	5.80319	60	11.111	0	-2.10326	0	1232	37177	0	1978	31.1107	30	12.126	0	-0.361369	0
Parent-child	1275	69524	837481	1950	69524	0	1950	8.37291	68	11.56	0	-1.52883	0	1275	37186	1	1978	2.9838	32	10.9863	0	-2.58106	0
Parent-child	1276	20393	821151	1944	20393	0	1944	6.48216	55	10.8443		-2.21452	0	1276	37187	0	1978	83.8418	32	11.7472	0	0.403813	0
Parent-child	1299	53583	830078	1950	53583	0	1950	31.0011	52	11.7027	0	-0.850303	0	1299	37189	1	1978				0
Parent-child	182	54434	512738	1958	54434	0	1958	29.2443	45	12.134	1	0.628836	0	182	37201	0	1978	29.2443	40	12.134	0	-0.514191	1
Parent-child	1340	46862	840004	1959	46862	0	1959	12.3097	45	11.3857	0	-1.63961	0	1340	37202	1	1978	93.9502	40	12.5241	0	1.25472	0
Parent-child	1340	398135	825990	1950	398135	0	1950	31.2416	52.875	11.3865	1	-0.184806	0	1340	37203	1	1978	50.5024	26	11.7176	0	-0.660033	0
Parent-child	1344	9952	398527	1937	9952	0	1937	19.1085	65	11.8581	0	-0.94211	0	1344	37206	0	1978				0
Parent-child	1005	46561	836508	1957	46561	0	1957	24.2662	42	11.0224	1	-0.76181	0	1005	37209	0	1979	24.2662	20	11.0224	0	-1.3049	1
Parent-child	1005	53601	399307	1951	53601	0	1951	40.7015	51	11.7183	1	0.411656	0	1005	37210	0	1979	34.8344	33	11.4148	1	-0.0619176	0
Parent-child	1005	53601	399307	1951	399307	1	1953	40.7015	49.375	11.7183	0	-0.882141	0	1005	37210	0	1979	34.8344	33	11.4148	1	-0.0619176	0
Parent-child	3	52364	838208	1939	52364	0	1939	43.0977	79	11.9181	0	-0.327702	0	3	37211	0	1979	86.9352	29	12.1326	0	0.915684	0
Parent-child	1021	45061	29157	1942	29157	1	1947	79.6858	55.375	11.9346	0	0.252924	0	1021	37217	1	1979	79.6858	20	11.9346	0	0.41207	1
Parent-child	1021	45061	29157	1942	45061	0	1942	79.6858	60	11.9346	0	0.523299	0	1021	37217	1	1979	79.6858	20	11.9346	0	0.41207	1
Parent-child	14	802234	812021		812021	1	1955	81.2325	48	12.4141		1.01898	0	14	37219	0	1979	25.3958	39	11.3672	0	-1.36333	0
Parent-child	205	44378	512573	1934	44378	0	1934	96.6308	68	12.51	0	1.57404	0	205	37220	0	1979	96.6308	40	12.51	0	1.47009	1
Parent-child	22	69453	827897	1950	69453	0	1950	29.6614	53	11.7992	0	-0.76984	0	22	37223	0	1979	63.4028	37	12.6841	1	2.03772	0
Parent-child	22	69453	827897	1950	69453	0	1950	29.6614	53	11.7992	0	-0.76984	0	22	37224	0	1979	92.1051	33	12.3225	1	2.27488	0
Parent-child	1043	44960	15386	1941	15386	1	1939	86.5942	63	11.7991	0	0.254267	0	1043	37226	0	1979	91.414	31	11.7169	0	0.539751	0
Parent-child	1043	44960	15386	1941	44960	0	1941	86.5942	58	11.7991	0	0.524642	0	1043	37226	0	1979	91.414	31	11.7169	0	0.539751	0
Parent-child	1065	33172	837769	1944	33172	0	1944	31.7927	55.125	11.5812	0	-0.971929	0	1065	37234	0	1979	31.5613	32	11.5722	0	-0.98755	0
Parent-child	1065	33172	837769	1944	837769	1	1955	78.1756	48	12.1227	0	0.434702	0	1065	37234	0	1979	31.5613	32	11.5722	0	-0.98755	0
Parent-child	37	69169	399280	1947	69169	0	1947	93.0794	52	12.7891	0	1.80979	0	37	37235	1	1979	93.0794	40	12.7891	0	1.71306	1
Parent-child	37	69169	399280	1947	399280	1	1950	93.0794	52.125	12.7891	0	1.53942	0	37	37235	1	1979	93.0794	40	12.7891	0	1.71306	1
Parent-child	1087	69469	399362	1950	69469	0	1950	38.9386	53	11.6182	0	-0.766915	0	1087	37238	0	1979	38.9386	39	11.6182	0	-0.891447	1
Parent-child	1087	69469	399362	1950	399362	1	1952	38.9386	51	11.6182	0	-1.03729	0	1087	37238	0	1979	38.9386	39	11.6182	0	-0.891447	1
Parent-child	1087	28862	837344	1943	28862	0	1943	22.4546	59	11.8996	0	-0.818374	0	1087	37239	1	1979	22.4546	28	11.8996	0	-0.942661	1
Parent-child	1087	28862	837344	1943	837344	1	1955	22.4546	44	11.8996	0	-1.08875	0	1087	37239	1	1979	22.4546	28	11.8996	0	-0.942661	1
Parent-child	1089	34094	827233	1952	34094	0	1952	40.0804	54	11.4866	0	-0.892177	0	1089	37240	1	1979	85.5742	38	11.7864	0	0.216489	0
Parent-child	224	53318	512703	1948	53318	0	1948	63.7042	51	12.0905	1	1.36246	0	224	37244	1	1979	63.7042	23	12.0905	0	0.226388	1
Parent-child	1106	52667	9845	1942	52667	0	1942	49.8173	57	11.7125	0	-0.411161	0	1106	37248	1	1979	17.6471	37	11.6204	0	-1.51895	0
Parent-child	1107	69482	398525	1950	69482	0	1950	19.6535	49	11.0223	0	-1.89018	0	1107	37249	1	1979	29.2748	40	10.6518	0	-2.36755	0
Parent-child	1117	68838	26197	1944	26197	1	1951	40.6893	51	11.5194	0	-1.11105	0	1117	37253	1	1979	93.9806	30	12.2017	0	0.884973	0
Parent-child	1117	68838	26197	1944	68838	0	1944	55.657	54.625	11.2032	0	-0.863591	0	1117	37253	1	1979	93.9806	30	12.2017	0	0.884973	0
Parent-child	109	801348	115010	1943	115010	1	1946	57.1946	56	12.514	0	0.407353	0	109	37256	0	1979	66.4718	27	12.8755	1	2.34015	0
Parent-child	109	801348	115010	1943	801348	0	1943	53.3522	60	12.8201	0	0.942105	0	109	37256	0	1979	66.4718	27	12.8755	1	2.34015	0
Parent-child	113	114404	840902	1952	114404	0	1952	80.7362	47	12.0972	1	1.75744	0	113	37257	0	1979	80.7362	40	12.0972	1	1.61324	1
Parent-child	113	114404	840902	1952	840902	1	1955	80.7362	48	12.0972	0	0.463639	0	113	37257	0	1979	80.7362	40	12.0972	1	1.61324	1
Parent-child	236	33302	512479	1945	33302	0	1945				0			236	37258	1	1979	29.3417	33	12.7914	0	0.0927274	0
Parent-child	1246	853312	853313	1948	853312	0	1948	70.7039	55.375	11.4511	0	-0.236546	0	1246	37280	0	1979	79.9111	20	11.7062	0	0.151681	0
Parent-child	1246	853312	853313	1948	853313	1	1957	79.9111	46.375	11.7062	0	-0.0043963	0	1246	37280	0	1979	79.9111	20	11.7062	0	0.151681	0
Parent-child	1250	69879	159777	1954	69879	0	1954				0			1250	37284	1	1979	8.91183	34	11.4668	0	-1.89408	0
Parent-child	1250	69879	159777	1954	159777	1	1956				0			1250	37284	1	1979	8.91183	34	11.4668	0	-1.89408	0
Parent-child	174	53394	851403	1948	53394	0	1948	54.1012	51	11.9083	0	-0.088718	0	174	37289	0	1979				0
Parent-child	1271	54045	399532	1955	54045	0	1955	35.967	47	12.4408	1	1.13423	0	1271	37293	0	1979	75.9804	33	12.3903	1	1.98612	0
Parent-child	1271	54045	399532	1955	399532	1	1958	35.967	46.875	12.8035	0	0.257266	0	1271	37293	0	1979	75.9804	33	12.3903	1	1.98612	0
Parent-child	1275	27771	398450	1929	27771	0	1929	32.0119	74	11.9204	0	-0.577157	0	1275	37295	1	1979	63.2444	35	10.82	0	-1.40184	0
Parent-child	1279	69239	833399	1947	69239	0	1947	33.717	52	11.5809	0	-0.928543	0	1279	37299	1	1979	33.4338	31	11.5118	0	-1.28468	0
Parent-child	1279	69239	833399	1947	833399	1	1949	33.717	50	11.5809	0	-1.19892	0	1279	37299	1	1979	33.4338	31	11.5118	0	-1.28468	0
Parent-child	1283	34055	822910	1951	34055	0	1951	12.057	52	11.3818	0	-1.78346	1	1283	37300	0	1979	24.0835	40	11.6241	0	-1.09794	0
Parent-child	1287	54048	829050	1955	54048	0	1955	62.4559	50	11.8592	0	0.0448537	0	1287	37302	0	1979				0
Parent-child	166	135161	512993	1946	135161	0	1946				0			166	37303	1	1979	75.6455	20	12.9949	0	1.55213	0
Parent-child	166	135166	824643	1944	135166	0	1944	53.9337	57.52	13.5428	1	2.80928	0	166	37304	0	1979	49.3119	32.09	12.0618	1	1.00223	0
Parent-child	167	46148	159043	1952	46148	0	1952	73.3224	47	11.9365	0	0.380739	0	167	37305	0	1979	88.4271	26	12.0257	0	0.826748	0
Parent-child	167	46148	159043	1952	159043	1	1952	73.3224	50	11.9365	0	0.110364	0	167	37305	0	1979	88.4271	26	12.0257	0	0.826748	0
Parent-child	1315	69544	825762	1950	69544	0	1950	91.5388	49	11.8821	0	0.732446	0	1315	37310	1	1979	91.5388	20	11.8821	0	0.623128	1
Parent-child	1315	29408	839737	1956	29408	0	1956		52		1		0	1315	37311	1	1979	17.303	23	11.395	0	-1.64784	0
Parent-child	1315	69544	825762	1950	69544	0	1950	91.5388	49	11.8821	0	0.732446	0	1315	37312	1	1979	91.5388	20	11.8821	0	0.623128	1
Parent-child	1322	34778	512514	1958	34778	0	1958	4.43308	41	11.6014	0	-1.57084	0	1322	37317	0	1979	45.4208	37	11.3734	0	-0.900846	0
Parent-child	263	45790	829439	1948	45790	0	1948				0			263	37319	0	1979	55.1029	38	11.554	0	-0.47313	0
Parent-child	1334	69711	512855	1952	69711	0	1952	64.8612	47	12.0166	0	0.280471	0	1334	37321	1	1979	81.1807	36	12.393	0	0.813667	0
Parent-child	1340	29430	823666	1953	29430	0	1953	56.8841	49	11.6089	0	-0.490277	1	1340	37323	1	1979				0
Parent-child	1027	32832	836816	1941	32832	0	1941	88.8777	58	11.978	0	0.782216	0	1027	37330	0	1980	88.8777	23	11.978	0	0.673618	1
Parent-child	1027	32832	836816	1941	836816	1	1943	88.8777	60	11.978	0	0.511841	0	1027	37330	0	1980	88.8777	23	11.978	0	0.673618	1
Parent-child	37	69378	512841	1949	69378	0	1949	41.3713	50	11.3554	0	-1.01359	0	37	37351	0	1980	41.3713	22	11.3554	0	-1.14123	1
Parent-child	37	69169	399280	1947	69169	0	1947	93.0794	52	12.7891	0	1.80979	0	37	37352	0	1980	43.6792	40	12.5291	1	1.41112	0
Parent-child	37	69169	399280	1947	399280	1	1950	93.0794	52.125	12.7891	0	1.53942	0	37	37352	0	1980	43.6792	40	12.5291	1	1.41112	0
Parent-child	43	34482	821411	1956	34482	0	1956	82.7366	43	12.7099	0	1.48365	0	43	37353	1	1980	2.36573	25	10.9199	0	-2.67135	0
Parent-child	43	33074	19603	1943	33074	0	1943	96.3464	56	12.3942	0	1.43035	0	43	37354	1	1980	80.5687	30	11.4053	0	-0.335221	0
Parent-child	1149	16180	839356	1947	16180	0	1947	53.0843	52	12.1653		0.363349	0	1149	37366	1	1980	88.9995	36	12.5794	0	1.20568	0
Parent-child	1149	16180	839356	1947	839356	1	1949	53.0843	53	12.1653	0	-0.0868551	0	1149	37366	1	1980	88.9995	36	12.5794	0	1.20568	0
Parent-child	1153	17755	398168	1938	17755	0	1938	58.1141	61	11.9203		0.196158	0	1153	37369	0	1980	61.923	33	11.7676	1	0.950872	0
Parent-child	237	70433	512871	1960	70433	0	1960				0			237	37370	0	1980	68.1707	30	10.744	0	-1.10678	0
Parent-child	238	28989	851700	1945	28989	0	1945	33.3607	62	13.71	0	1.51014	0	238	37372	0	1980	33.3607	30	13.71	1	2.40105	1
Parent-child	1156	33817	840636	1949	33817	0	1949	84.3594	50	12.3249	0	1.07809	0	1156	37373	0	1980	84.3594	27	12.3249	1	1.96122	1
Parent-child	1156	33817	840636	1949	840636	1	1952	84.3594	50	12.3249	0	0.807718	0	1156	37373	0	1980	84.3594	27	12.3249	1	1.96122	1
Parent-child	1171	69207	833402	1947	69207	0	1947	63.351	52	12.6133	1	1.95522	0	1171	37378	0	1980	95.2016	30	12.5883	0	1.62729	0
Parent-child	1171	69207	833402	1947	833402	1	1952	63.351	50	12.6133	1	1.68485	0	1171	37378	0	1980	95.2016	30	12.5883	0	1.62729	0
Parent-child	1181	69307	512838	1948	69307	0	1948	26.9821	50.6123	11.5575	0	-1.10857	0	1181	37383	1	1980	24.2327	31	11.5272	0	-1.47624	0
Parent-child	1215	46124	831573	1952	46124	0	1952	16.6271	51	11.7877	0	-1.0795	0	1215	37395	0	1980	83.5495	40	12.1129	0	0.816016	0
Parent-child	1215	46124	831573	1952	831573	1	1946	16.6271	52.625	11.7877	0	-1.34988	0	1215	37395	0	1980	83.5495	40	12.1129	0	0.816016	0
Parent-child	1247	70251	399509	1958	70251	0	1958				0			1247	37406	1	1980				0
Parent-child	1247	70251	399509	1958	399509	1	1961	4.87151	44.375	10.8568	0	-2.68691	0	1247	37406	1	1980				0
Parent-child	1252	70038	824800	1956	70038	0	1956	36.1253	43	11.3677	0	-1.11876	0	1252	37408	1	1980	76.0687	36	12.0624	0	0.317576	0
Parent-child	1252	70038	824800	1956	824800	1	1958	76.0687	52	12.0624	0	0.317576	0	1252	37408	1	1980	76.0687	36	12.0624	0	0.317576	0
Parent-child	1269	69232	840224	1947	69232	0	1947	94.0781	52	12.6674	1	2.71615	0	1269	37413	0	1980	37.0083	30	11.2827	0	-1.1963	0
Parent-child	1269	69232	840224	1947	840224	1	1946	94.0781	56	12.6674	0	1.42235	0	1269	37413	0	1980	37.0083	30	11.2827	0	-1.1963	0
Parent-child	1279	52454	398455	1939	52454	0	1939				0			1279	37418	1	1980	84.5512	27	12.1569	0	0.619017	0
Parent-child	1299	45960	810499	1950	45960	0	1950	76.1022	52.375	12.8923	1	2.56583	0	1299	37422	1	1980	59.5969	39	11.5081	0	-0.694039	0
Parent-child	1299	45960	810499	1950	810499	1	1949	76.1022	53	12.8923		1.45186	0	1299	37422	1	1980	59.5969	39	11.5081	0	-0.694039	0
Parent-child	169	394099	831318	1947	394099	0	1947	65.5949	69	12.6777	1	2.09168	0	169	37423	0	1980	56.2995	40	12.4605	0	0.595818	0
Parent-child	1312	33958	822235	1950	33958	0	1950	84.9135	49	12.1068	0	0.840055	0	1312	37426	1	1980	84.9135	19	12.1068	0	0.732336	1
Parent-child	1340	54436	824564	1958	54436	0	1958	66.5297	41	12.1866	1	1.53713	0	1340	37432	1	1980	79.9598	34	12.1793	0	0.54036	0
Parent-child	1340	34453	19185	1955	19185	1	1955	2.39922	44.375	10.7989	0	-2.80972	0	1340	37433	0	1980				0
Parent-child	1340	34453	19185	1955	34453	0	1955	2.39922	44	10.7989	0	-2.53935	0	1340	37433	0	1980				0
Parent-child	3	32015	398214	1934	32015	0	1934	84.9622	69	13.8405	0	2.83352	0	3	37437	1	1981	41.2465	37	11.6035	0	-1.00171	0
Parent-child	1015	44666	839491	1938	44666	0	1938	3.51053	61	11.2988	0	-1.93962	0	1015	37439	0	1981				0
Parent-child	1024	800462	810430	1955	800462	0	1955				0			1024	37443	0	1981	25.0122	25	11.6244	0	-1.07644	0
Parent-child	1028	46380	840688	1955	46380	0	1955	26.4889	44	11.2179	0	-1.50997	0	1028	37447	1	1981	27.6276	21	11.2474	0	-1.5824	0
Parent-child	1081	45896	512603	1950	45896	0	1950	51.4462	49	11.5713	0	-0.536314	0	1081	37468	1	1981	51.4462	23	11.5713	0	-0.658768	1
Parent-child	47	45347	512585	1945	45347	0	1945	73.843	58.375	11.6703	0	0.0867417	0	47	37471	1	1981	73.843	26	11.6703	1	0.958637	1
Parent-child	1097	29247	840684	1951	29247	0	1951	27.9929	51	13.0336	0	0.61078	0	1097	37472	0	1981	78.4862	29	11.4255	1	0.934436	0
Parent-child	1097	29247	840684	1951	840684	1	1952	27.9929	50	13.0336	0	0.340405	0	1097	37472	0	1981	78.4862	29	11.4255	1	0.934436	0
Parent-child	65	52982	117800	1945	52982	0	1945	78.9307	54	12.5044	1	2.1844	0	65	37474	1	1981	78.9307	27	12.5044	0	1.05727	1
Parent-child	65	52982	117800	1945	117800	1	1951	78.9307	48	12.5044	0	0.890604	0	65	37474	1	1981	78.9307	27	12.5044	0	1.05727	1
Parent-child	227	24063	834662	1927	24063	0	1927	2.60017	75	11.358	0	-1.89225	0	227	37476	0	1981	15.9907	28	12.3086	0	-0.495316	0
Parent-child	227	24063	834662	1927	834662	1	1954	2.60017	47.625	11.358	0	-2.16263	0	227	37476	0	1981	15.9907	28	12.3086	0	-0.495316	0
Parent-child	100	54172	834132	1956	54172	0	1956	25.8373	46	11.7993	0	-0.856734	0	100	37479	1	1981				0
Parent-child	100	54172	834132	1956	834132	1	1958	8.19632	45	11.2177	0	-2.19664	0	100	37479	1	1981				0
Parent-child	237	12211	831589	1946	12211	0	1946	97.9052	53	12.081	0	1.10582	0	237	37486	1	1981	97.9052	25	12.0008	0	0.743281	0
Parent-child	1184	54190	824865	1956	54190	0	1956				0			1184	37494	0	1981	23.6451	29	11.6815	0	-1.04189	0
Parent-child	1203	45481	512590	1946	45481	0	1946	25.3806	53	11.7099	0	-0.969765	0	1203	37500	0	1981	34.6182	25	10.7957	0	-1.81036	0
Parent-child	139	46523	836199	1956	46523	0	1956	64.9007	47	12.6061	1	1.98218	0	139	37503	1	1981	56.945	25	12.3003	1	1.1795	0
Parent-child	139	46523	836199	1956	836199	1	1955	56.945	48	12.3003	0	0.156079	0	139	37503	1	1981	56.945	25	12.3003	1	1.1795	0
Parent-child	1219	33320	827143	1945	33320	0	1945	2.64889	58	10.979	0	-2.32667	0	1219	37504	1	1981	2.64889	22	10.8716	0	-2.59289	0
Parent-child	1219	33320	827143	1945	827143	1	1946	5.54135	56	11.1664	0	-2.31586	0	1219	37504	1	1981	2.64889	22	10.8716	0	-2.59289	0
Parent-child	1219	46034	839530	1951	46034	0	1951	28.7572	48	12.2135	1	0.709115	0	1219	37505	0	1981	28.7572	21	12.2135	0	-0.433025	1
Parent-child	1263	34643	831394	1957	34643	0	1957	30.176	46	11.7371	0	-0.82953	0	1263	37516	1	1981	99.1292	27	12.0736	0	0.854835	0
Parent-child	1274	69332	834712	1948	69332	0	1948	78.2152	51	12.1026	1	1.70632	0	1274	37519	1	1981	78.2152	23	12.1026	0	0.57364	1
Parent-child	1274	69332	834712	1948	834712	1	1950	78.2152	52.3767	12.1026	1	1.43595	0	1274	37519	1	1981	78.2152	23	12.1026	0	0.57364	1
Parent-child	1275	47385	830577	1963	47385	0	1963	28.2182	36	12.1075	0	-0.448331	0	1275	37521	0	1981	80.0177	39	11.5836	0	0.127517	0
Parent-child	1279	34769	839861	1958	34769	0	1958				0			1279	37524	0	1981	25.1614	35	11.7758	0	-0.899051	0
Parent-child	166	52457	29388	1939	29388	1	1938	87.6264	61	12.878	0	1.51763	0	166	37525	0	1981	87.6264	24	12.878	1	2.67952	1
Parent-child	166	52457	29388	1939	52457	0	1939	87.6264	60	12.878	1	2.81143	0	166	37525	0	1981	87.6264	24	12.878	1	2.67952	1
Parent-child	1322	34778	512514	1958	34778	0	1958	4.43308	41	11.6014	0	-1.57084	0	1322	37550	0	1981	89.4775	23	11.5599	0	0.201017	0
Parent-child	263	45790	829439	1948	45790	0	1948				0			263	37551	0	1981	55.1029	39	11.554	0	-0.47313	0
Parent-child	263	800606	15009		15009	1	1957	84.1645	41.7959	12.114	0	0.560975	0	263	37552	1	1981	84.1645	23	12.114	0	0.723564	0
Parent-child	1344	69810	831362	1953	69810	0	1953	5.10291	49	11.8029	0	-1.32408	0	1344	37560	0	1981	88.6372	40	12.4034	0	1.26557	0
Parent-child	1005	53601	399307	1951	53601	0	1951	40.7015	51	11.7183	1	0.411656	0	1005	37561	1	1982	40.7015	28	11.7183	0	-0.11824	1
Parent-child	1005	53601	399307	1951	399307	1	1953	40.7015	49.375	11.7183	0	-0.882141	0	1005	37561	1	1982	40.7015	28	11.7183	0	-0.11824	1
Parent-child	1024	33877	398341	1950	33877	0	1950	38.1805	52	11.5742	0	-0.834678	0	1024	37562	0	1982	38.1805	25	11.252	0	-1.205	0
Parent-child	1028	45798	512599	1949	45798	0	1949				0			1028	37565	0	1982				0
Parent-child	22	33648	831578	1948	33648	0	1948	70.774	51	13.3141	1	2.92936	0	22	37566	0	1982	32.8005	36	11.7382	0	-0.768527	0
Parent-child	22	33648	831578	1948	831578	1	1958	43.7949	45	13.3848	0	1.1033	0	22	37566	0	1982	32.8005	36	11.7382	0	-0.768527	0
Parent-child	1059	69459	512849	1950	69459	0	1950	26.8877	49	10.9169	1	-0.823398	0	1059	37570	0	1982	56.8171	23	12.794	0	0.886342	0
Parent-child	1065	69374	398509	1949	69374	0	1949	91.3439	55.625	12.3624	1	2.30345	0	1065	37572	0	1982	40.1474	38	12.2262	0	-0.0407366	0
Parent-child	212	33386	822927	1946	33386	0	1946	37.6964	53	12.1502	1	0.839638	0	212	37573	0	1982	77.4997	31	12.3137	1	1.93265	0
Parent-child	1087	28862	837344	1943	28862	0	1943	22.4546	59	11.8996	0	-0.818374	0	1087	37575	1	1982	20.4421	38	11.5195	0	-1.57128	0
Parent-child	1087	28862	837344	1943	837344	1	1955	22.4546	44	11.8996	0	-1.08875	0	1087	37575	1	1982	20.4421	38	11.5195	0	-1.57128	0
Parent-child	1087	69469	399362	1950	69469	0	1950	38.9386	53	11.6182	0	-0.766915	0	1087	37576	0	1982	38.9386	38	11.6182	0	-0.891447	1
Parent-child	1087	69469	399362	1950	399362	1	1952	38.9386	51	11.6182	0	-1.03729	0	1087	37576	0	1982	38.9386	38	11.6182	0	-0.891447	1
Parent-child	47	800699	811593	1954	800699	0	1954	59.2133	48.4534	12.3558	1	1.5652	0	47	37579	1	1982	59.2133	20	12.3558	0	0.431762	1
Parent-child	1101	35220	512531	1962	35220	0	1962	3.09646	40	11.0526	0	-2.23196	0	1101	37581	0	1982	46.4864	33	12.6938	1	1.66421	0
Parent-child	1103	53738	821265	1952	53738	0	1952	88.4362	51	11.3788	1	1.10699	0	1103	37582	1	1982	70.6309	25	11.1906	0	-0.807995	0
Parent-child	227	24063	834662	1927	24063	0	1927	2.60017	75	11.358	0	-1.89225	0	227	37583	0	1982	28.9733	31	11.1918	0	-1.48347	0
Parent-child	227	24063	834662	1927	834662	1	1954	2.60017	47.625	11.358	0	-2.16263	0	227	37583	0	1982	28.9733	31	11.1918	0	-1.48347	0
Parent-child	129	46624	827018	1957	46624	0	1957	59.5603	42	12.645	1	1.90546	0	129	37608	1	1982	84.7126	26	12.0944	0	0.550897	0
Parent-child	129	46624	827018	1957	827018	1	1958	56.2203	45	11.8362	0	-0.393757	0	129	37608	1	1982	84.7126	26	12.0944	0	0.550897	0
Parent-child	1234	34326	825841	1954	34326	0	1954	39.2522	49	11.604	0	-0.776079	0	1234	37618	1	1982	22.5216	21	11.3962	0	-1.52643	0
Parent-child	257	69614	831200	1951	69614	0	1951	93.3747	52		1		0	257	37620	0	1982	93.3747	23		0		1
Parent-child	1247	70251	399509	1958	70251	0	1958				0			1247	37621	0	1982				0
Parent-child	1247	70251	399509	1958	399509	1	1961	4.87151	44.375	10.8568	0	-2.68691	0	1247	37621	0	1982				0
Parent-child	1251	34333	822018	1954	34333	0	1954	1.30922	45	10.8803	0	-2.47053	0	1251	37622	1	1982	1.60455	34	10.9261	0	-2.68161	0
Parent-child	1252	70038	824800	1956	70038	0	1956	36.1253	43	11.3677	0	-1.11876	0	1252	37623	0	1982	60.5681	28	12.0781	0	0.253423	0
Parent-child	1252	70038	824800	1956	824800	1	1958	76.0687	52	12.0624	0	0.317576	0	1252	37623	0	1982	60.5681	28	12.0781	0	0.253423	0
Parent-child	160	53374	841936	1948	53374	0	1948	64.5506	51	14.2698	0	2.86271	0	160	37626	0	1982	64.5506	33	14.2698	1	3.76807	1
Parent-child	1271	54045	399532	1955	54045	0	1955	35.967	47	12.4408	1	1.13423	0	1271	37629	1	1982	35.967	24	12.8035	0	0.257266	0
Parent-child	1271	54045	399532	1955	399532	1	1958	35.967	46.875	12.8035	0	0.257266	0	1271	37629	1	1982	35.967	24	12.8035	0	0.257266	0
Parent-child	1275	53868	512722	1953	53868	0	1953	55.6936	49	11.9456	0	-0.0095929	0	1275	37630	1	1982	91.5236	34	12.616	0	1.30519	0
Parent-child	165	53490	825996	1949	53490	0	1949	40.738	50	12.2946	1	1.07478	0	165	37632	0	1982	40.738	23	12.2946	0	-0.0635924	1
Parent-child	1304	33621	831484	1947	33621	0	1947	63.6433	52	12.5008	0	0.809109	0	1304	37635	1	1982	78.9216	28	12.4422	0	0.818824	0
Parent-child	1315	53790	823640	1952	53790	0	1952	59.9622	52	11.284	0	-0.797388	1	1315	37637	1	1982				0
Parent-child	263	69347	828739	1948	69347	0	1948	68.6061	51	12.3136	0	0.706903	0	263	37653	1	1982	66.8524	29	11.515	0	-0.521059	0
Parent-child	1327	69805	512858	1953	69805	0	1953	65.6832	45.625	11.8054	1	1.07979	0	1327	37654	0	1982				0
Parent-child	1334	33489	512488	1946	33489	0	1946	0.274023	57	11.5236	0	-1.75483	0	1334	37656	1	1982	0.274023	39	11.5236	0	-1.88909	1
Parent-child	1065	68190	398375	1936	68190	0	1936	45.8227	62.63	12.5342	0	0.4423	0	1065	37668	1	1983	89.2766	30	11.7389	0	0.246096	0
Parent-child	1067	69163	831592	1947	69163	0	1947	99.7016	52	12.1204	0	1.192	0	1067	37669	0	1983	19.3156	33	11.694	0	-1.12601	0
Parent-child	1067	69163	831592	1947	831592	1	1946	99.7016	56	12.1204	0	0.921625	0	1067	37669	0	1983	19.3156	33	11.694	0	-1.12601	0
Parent-child	1067	802982	9519	1928	9519	1	1950	16.4748	51.826	11.637	0	-1.52644	0	1067	37670	1	1983	80.1808	33	12.1237	0	0.481525	0
Parent-child	1067	802982	9519	1928	802982	0	1928	10.9182	74.2671	12.4259	0	-0.475872	0	1067	37670	1	1983	80.1808	33	12.1237	0	0.481525	0
Parent-child	37	34285	840084	1954	34285	0	1954	22.1745	48	11.9922	1	0.305073	0	37	37671	0	1983	55.9493	23	12.097	0	0.0558403	0
Parent-child	39	399393	399394	1946	399393	0	1946	52.8346	55.7932	12.43	1	1.50543	0	39	37672	1	1983	63.0861	28	11.9159	1	0.87741	0
Parent-child	39	399393	399394	1946	399394	1	1949	52.8346	53	12.43	0	0.211636	0	39	37672	1	1983	63.0861	28	11.9159	1	0.87741	0
Parent-child	65	54576	159133	1960	54576	0	1960	55.8763	42	11.9826	1	1.06041	0	65	37676	1	1983	66.4596	29	12.3222	0	0.397526	0
Parent-child	65	54576	159133	1960	159133	1	1960	55.8763	42	11.9826	1	0.790032	0	65	37676	1	1983	66.4596	29	12.3222	0	0.397526	0
Parent-child	100	46506	399281	1956	46506	0	1956	87.2427	47	12.2711	0	1.08184	0	100	37680	1	1983	87.1362	33	12.3046	1	1.87097	0
Parent-child	100	46506	399281	1956	399281	1	1958	87.1362	44.125	12.3046	0	0.847546	0	100	37680	1	1983	87.1362	33	12.3046	1	1.87097	0
Parent-child	1121	52758	398507	1943	52758	0	1943	50.953	59	11.9819	0	-0.0757362	0	1121	37681	1	1983	35.5621	27	11.4712	0	-1.29188	0
Parent-child	102	115004	115006	1953	115004	0	1953	64.2857	49	13.2391	0	1.6722	0	102	37682	0	1983	64.2857	21	13.2391	1	2.56346	1
Parent-child	102	115004	115006	1953	115006	1	1953	64.2857	46	13.2391	0	1.40182	0	102	37682	0	1983	64.2857	21	13.2391	1	2.56346	1
Parent-child	238	69682	839942	1952	69682	0	1952	50.137	47	12.8268	1	1.9001	0	238	37691	1	1983	55.6479	21	11.9443	0	-0.12865	0
Parent-child	238	28989	851700	1945	28989	0	1945	33.3607	62	13.71	0	1.51014	0	238	37692	1	1983	33.3607	24	13.71	0	1.41288	1
Parent-child	1167	70111	833924	1957	70111	0	1957	3.41615	46	11.0989	0	-2.1714	0	1167	37694	0	1983	10.5283	19	11.1221	0	-2.12053	0
Parent-child	129	34850	512518	1959	34850	0	1959				0			129	37695	0	1983	43.3108	37	12.1514	1	0.968686	0
Parent-child	124	70238	399285	1958	70238	0	1958	75.9865	41	12.2008	1	1.76849	0	124	37700	0	1983	33.6256	35.1301	11.694	1	0.222822	0
Parent-child	124	70238	399285	1958	399285	1	1961	75.9865	38.125	12.2008	0	0.474689	0	124	37700	0	1983	33.6256	35.1301	11.694	1	0.222822	0
Parent-child	133	29316	831258	1940	29316	0	1940	93.3291	59	12.6263	1	2.65179	0	133	37706	1	1983	75.1005	27	11.6536	0	-0.174247	0
Parent-child	133	29316	831258	1940	831258	1	1943	93.3291	60	12.6263	0	1.358	0	133	37706	1	1983	75.1005	27	11.6536	0	-0.174247	0
Parent-child	136	33830	831254	1949	33830	0	1949	99.3118	50	13.09	0	2.29735	0	136	37707	1	1983	78.136	24	12.2437	0	0.572918	0
Parent-child	136	33830	831254	1949	831254	1	1957	99.3118	46.0452	13.09	1	3.0504	0	136	37707	1	1983	78.136	24	12.2437	0	0.572918	0
Parent-child	1210	54718	512749	1961	54718	0	1961	1.98514	45	11.6229	0	-1.60186	0	1210	37709	1	1983	12.264	33	11.1551	0	-2.17599	0
Parent-child	1219	46034	839530	1951	46034	0	1951	28.7572	48	12.2135	1	0.709115	0	1219	37716	0	1983	73.4259	29	11.4883	0	-0.131951	0
Parent-child	186	45937	834285	1950	45937	0	1950	72.75	49	11.5096	0	-0.122855	0	186	37723	0	1983	72.75	37	11.5096	0	-0.241492	1
Parent-child	1272	69699	833917	1952	69699	0	1952	47.75	47	11.8778	0	-0.268246	0	1272	37726	0	1983	85.4098	27	12.7381	0	1.57681	0
Parent-child	252	69777	823561	1953	69777	0	1953	47.7043	52	13.0549	1	2.10685	0	252	37727	1	1983	48.1336	24	12.7659	0	0.49079	0
Parent-child	1279	54222	207733	1956	54222	0	1956	7.39252	43	11.3763	0	-1.76228	0	1279	37729	0	1983	84.4995	37	12.0734	1	1.81567	0
Parent-child	1279	54222	207733	1956	207733	1	1959	7.39252	43	11.3763	0	-2.03265	0	1279	37729	0	1983	84.4995	37	12.0734	1	1.81567	0
Parent-child	169	394130	513145	1945	394130	0	1945	69.4069	56.5795	12.2002	1	1.62558	0	169	37733	1	1983	69.4069	21	12.2002	0	0.48486	1
Parent-child	1322	34778	512514	1958	34778	0	1958	4.43308	41	11.6014	0	-1.57084	0	1322	37741	1	1983				0
Parent-child	1327	34894	839518	1959	34894	0	1959	9.87699	43	11.1263	0	-1.99309	0	1327	37742	0	1983	9.87699	38	11.1263	0	-2.13068	1
Parent-child	1340	69716	836194	1952	69716	0	1952	58.8235	52	11.5654	0	-0.375352	0	1340	37744	0	1983				0
Parent-child	1340	69441	838280	1949	69441	0	1949	25.3989	50	13.1831	0	0.723571	0	1340	37745	0	1983	54.0373	37	12.6222	1	1.75366	0
Parent-child	1021	45061	29157	1942	29157	1	1947	79.6858	55.375	11.9346	0	0.252924	0	1021	37747	1	1984	79.6858	21	11.9346	0	0.41207	1
Parent-child	1021	45061	29157	1942	45061	0	1942	79.6858	60	11.9346	0	0.523299	0	1021	37747	1	1984	79.6858	21	11.9346	0	0.41207	1
Parent-child	30	33275	512478	1945	33275	0	1945	65.7228	57	12.1426	0	0.444802	0	30	37748	0	1984				0
Parent-child	1340	46862	840004	1959	46862	0	1959	12.3097	45	11.3857	0	-1.63961	0	1340	37769	0	1984				0
Parent-child	27	53430	512707	1949	53430	0	1949	92.5222	53	12.9681	1	3.02629	0	27	37773	1	1985				0
Parent-child	209	46992	833744	1961	46992	0	1961	71.1637	41	12.2909	0	0.738915	0	209	37774	0	1985	43.5574	28	11.7629	0	-0.495578	0
Parent-child	1127	46605	840013	1957	46605	0	1957	32.5356	46	11.5112	0	-1.03545	0	1127	37778	0	1985				0
Parent-child	1143	34011	831317	1951	34011	0	1951	24.7199	51	12.2167	1	0.620985	0	1143	37780	0	1985	19.9001	31	11.7114	1	-0.0693055	0
Parent-child	1143	34011	831317	1951	831317	1	1952	24.7199	50	12.2167	1	0.35061	0	1143	37780	0	1985	19.9001	31	11.7114	1	-0.0693055	0
Parent-child	1153	34845	837579	1959	34845	0	1959				0			1153	37781	0	1985	0.267933	24	11.2717	0	-2.04447	0
Parent-child	1153	34845	837579	1959	837579	1	1958	0.267933	44	11.2717	0	-2.31485	0	1153	37781	0	1985	0.267933	24	11.2717	0	-2.04447	0
Parent-child	1279	54222	207733	1956	54222	0	1956	7.39252	43	11.3763	0	-1.76228	0	1279	37790	1	1985	7.39252	22	11.3763	0	-1.89717	1
Parent-child	1279	54222	207733	1956	207733	1	1959	7.39252	43	11.3763	0	-2.03265	0	1279	37790	1	1985	7.39252	22	11.3763	0	-1.89717	1
Parent-child	22	484956	513336	1956	484956	0	1956	52.177	45.625	13.2	0	1.35193	0	22	37796	0	1986	52.177	23	13.2	0	1.25188	1
Parent-child	219	28964	836723	1959	28964	0	1959	41.2069	43	11.9041	0	-0.386713	0	219	37800	1	1986				1
Parent-child	1092	46595	839994	1957	46595	0	1957	18.7005	42	11.3877	0	-1.49199	0	1092	37802	0	1986	18.7005	34	11.3877	0	-1.62408	1
Parent-child	1092	46595	839994	1957	839994	1	1961	18.7005	42	11.3877	0	-1.76236	0	1092	37802	0	1986	18.7005	34	11.3877	0	-1.62408	1
Parent-child	1103	18834	399433	1958	18834	0	1958	28.9886	44.375	11.9945	0	-0.560729	0	1103	37805	0	1986	28.9886	21	11.9945	0	-0.682386	1
Parent-child	1103	18834	399433	1958	399433	1	1960	28.9886	39.375	11.9945	0	-0.831104	0	1103	37805	0	1986	28.9886	21	11.9945	0	-0.682386	1
Parent-child	1103	399435	513171	1958	399435	0	1958	18.7036	50	11.8674	0	-0.940699	0	1103	37806	0	1986	45.2838	34	12.0808	0	-0.0910264	0
Parent-child	1156	33817	840636	1949	33817	0	1949	84.3594	50	12.3249	0	1.07809	0	1156	37810	0	1986	84.3594	30	12.3249	1	1.96122	1
Parent-child	1156	33817	840636	1949	840636	1	1952	84.3594	50	12.3249	0	0.807718	0	1156	37810	0	1986	84.3594	30	12.3249	1	1.96122	1
Parent-child	1181	33928	6936	1950	33928	0	1950	29.427	53	11.3337	0	-1.31011	0	1181	37811	0	1986	29.427	26	11.3337	0	-1.4406	1
Parent-child	123	54188	512729	1956	54188	0	1956				0			123	37812	1	1986				0
Parent-child	1252	69880	399518	1954	69880	0	1954	66.0882	45	11.8735	1	1.16732	0	1252	37825	1	1986	66.0882	25	11.8735	1	1.01692	1
Parent-child	1252	69880	399518	1954	399518	1	1954	66.0882	47.625	11.8735	0	-0.12648	0	1252	37825	1	1986	66.0882	25	11.8735	1	1.01692	1
Parent-child	1276	69886	207721	1954	69886	0	1954	98.0331	49		1		0	1276	37826	1	1986	80.8976	30	12.0673	0	0.432935	0
Parent-child	1276	69886	207721	1954	207721	1	1955	80.8976	49	12.0673	0	0.432935	0	1276	37826	1	1986	80.8976	30	12.0673	0	0.432935	0
Parent-child	1279	70260	851864	1958	70260	0	1958	74.0227	41	11.9025	1	1.38104	0	1279	37827	0	1986	20.4878	24	11.8312	0	-0.941709	0
Parent-child	169	54526	837426	1959	54526	0	1959	76.0573	43	12.51	0	1.10202	0	169	37828	0	1986	76.0573	26	12.65	0	1.26291	0
Parent-child	1089	70298	831349	1959	70298	0	1959				0			1089	37833	1	1987				0
Parent-child	47	34398	821283	1955	34398	0	1955	76.7659	44	12.6446	0	1.27286	0	47	37834	0	1987	76.7659	28	12.6446	0	1.1706	1
Parent-child	1101	54268	851215	1957	54268	0	1957				0			1101	37835	0	1987	62.8395	31	12.0053	0	0.221414	0
Parent-child	1132	34408	831399	1955	34408	0	1955	83.1476	44	12.3589	0	1.08964	0	1132	37836	1	1987	47.004	25	11.7535	0	-0.698324	0
Parent-child	1132	34408	831399	1955	831399	1	1961	83.1476	41	12.3589	0	0.819261	0	1132	37836	1	1987	47.004	25	11.7535	0	-0.698324	0
Parent-child	1219	70785	512878	1963	70785	0	1963	37.4498	39	11.2543	0	-1.21896	0	1219	37840	0	1987				0
Parent-child	150	54297	512735	1957	54297	0	1957	32.5021	45	12.914	1	1.59929	0	150	37842	1	1987	29.2687	27	11.4261	0	-1.47794	0
Parent-child	1270	47534	834838	1964	47534	0	1964	36.2745	39	11.6498	0	-0.791193	0	1270	37847	1	1987	35.897	30	11.6342	0	-1.08808	0
Parent-child	1270	47534	834838	1964	834838	1	1964	36.2745	39	11.6498	0	-1.06157	0	1270	37847	1	1987	35.897	30	11.6342	0	-1.08808	0
Parent-child	1334	47201	824646	1962	47201	0	1962	0.176592	41	10.979	0	-2.38289	0	1334	37850	1	1987	13.077	20	11.2057	0	-1.96486	0
Parent-child	1344	34456	512507	1955	34456	0	1955	77.4632	48	12.3326	1	1.95358	0	1344	37851	0	1987				0
Parent-child	1052	54257	830607	1957	54257	0	1957	77.317	45	12.3363	0	0.931043	0	1052	37857	1	1988	69.4313	25	12.5613	0	0.739937	0
Parent-child	1052	54257	830607	1957	830607	1	1961	77.317	41	12.3363	1	1.68409	0	1052	37857	1	1988	69.4313	25	12.5613	0	0.739937	0
Parent-child	1107	69187	399437	1947	69187	0	1947	80.8976	51.625	12.2686	0	0.934678	0	1107	37862	0	1988	44.2851	22	12.1945	0	-0.0985479	0
Parent-child	1107	69187	399437	1947	399437	1	1958	80.8976	41.375	12.2686	1	1.68772	0	1107	37862	0	1988	44.2851	22	12.1945	0	-0.0985479	0
Parent-child	1119	35546	830613	1964	35546	0	1964	96.733	40	12.6835	1	2.79494	0	1119	37864	0	1988	72.2141	28	12.2884	0	0.759951	0
Parent-child	1119	35546	830613	1964	830613	1	1958	96.733	44	12.6835	0	1.50114	0	1119	37864	0	1988	72.2141	28	12.2884	0	0.759951	0
Parent-child	233	46503	839997	1956	46503	0	1956	45.5152	43	12.5415	1	1.46712	0	233	37865	0	1988	74.4002	25	12.0517	1	1.5611	0
Parent-child	1184	55861	833613	1968	55861	0	1968	23.7425	34	11.4049	1	-0.334105	0	1184	37870	1	1988	23.7425	24	11.4049	0	-1.4884	1
Parent-child	169	394046	830593	1949	394046	0	1949	72.409	53.3027	11.814	0	0.219225	0	169	37880	1	1988	72.409	26	11.814	0	0.104669	1
Parent-child	1334	53793	512718	1952	53793	0	1952	64.0604	51	11.799	0	0.0121922	0	1334	37882	1	1988	66.3348	25	11.6762	1	0.675829	0
Parent-child	1027	47426	840717	1964	47426	0	1964	18.6244	35	11.7759	0	-1.04756	0	1027	37887	1	1989	66.7123	25	12.4996	0	0.607176	0
Parent-child	1027	47426	840717	1964	840717	1	1964	93.0398	40	11.8787	0	0.492363	0	1027	37887	1	1989	66.7123	25	12.4996	0	0.607176	0
Parent-child	56	34382	159119	1955	34382	0	1955	79.8502	44	11.9221	1	1.53607	0	56	37889	0	1989	79.1347	27	12.0185	1	1.63055	0
Parent-child	56	34382	159119	1955	159119	1	1960	79.8502	42.125	11.9221	0	0.242269	0	56	37889	0	1989	79.1347	27	12.0185	1	1.63055	0
Parent-child	1059	27312	850982	1961	850982	1	1967	34.4964	40	11.611	0	-1.14653	0	1059	37890	1	1989	75.7764	29	12.259	0	0.536814	0
Parent-child	66	69290	484914	1948	69290	0	1948	33.927	55	13.71	1	2.54644	0	66	37896	1	1989	33.927	27	13.71	0	1.42596	1
Parent-child	117	46020	399414	1951	46020	0	1951	87.7147	51	12.4354	1	2.30476	0	117	37902	0	1989	76.0809	27	12.3772	0	0.949948	0
Parent-child	117	46020	399414	1951	399414	1	1956	87.7147	46.375	12.4354	1	2.03439	0	117	37902	0	1989	76.0809	27	12.3772	0	0.949948	0
Parent-child	1245	399505	399506	1955	399505	0	1955	4.78322	47	10.675	0	-2.77237	1	1245	37907	0	1989				0
Parent-child	1245	399505	399506	1955	399506	1	1955	4.78322	47	10.675	0	-2.77237	1	1245	37907	0	1989				0
Parent-child	1269	29366	840665	1954	29366	0	1954	83.513	48	12.8563	0	1.66956	0	1269	37911	1	1989	86.8347	26	11.1946	0	-0.434954	0
Parent-child	1269	29366	840665	1954	840665	1	1957	83.513	44.625	12.8563	1	2.4226	0	1269	37911	1	1989	86.8347	26	11.1946	0	-0.434954	0
Parent-child	1275	54310	850230	1957	54310	0	1957	36.1679	42	11.8342	1	0.441761	0	1275	37912	1	1989	30.9341	29	11.8659	0	-0.934639	0
Parent-child	1334	34781	822397	1958	34781	0	1958	13.3875	45.125	11.9256	0	-0.994697	0	1334	37916	1	1989	13.3875	19	11.9256	0	-1.12076	1
Parent-child	43	399402	399403	1973	399402	0	1973	0.140056	37	11.0627	0	-2.28757	0	43	37921	1	1990	63.2353	23	11.9009	0	-0.00490869	0
Parent-child	43	399402	399403	1973	399403	1	1970	0.140056	40	11.0627	0	-2.55794	0	43	37921	1	1990	63.2353	23	11.9009	0	-0.00490869	0
Parent-child	226	46093	821007	1952	46093	0	1952	48.2249	50.375	11.7349	0	-0.421601	0	226	37922	0	1990				0
Parent-child	229	46796	512629	1959	46796	0	1959	99.4063	43	11.9118	0	0.945545	0	229	37924	0	1990	53.27	27	12.2056	0	0.234068	0
Parent-child	1117	47124	512634	1962	47124	0	1962	20.5334	40	12.3661	0	-0.325933	0	1117	37925	1	1990	20.5334	22	12.3661	0	-0.444392	1
Parent-child	233	46503	839997	1956	46503	0	1956	45.5152	43	12.5415	1	1.46712	0	233	37926	0	1990				0
Parent-child	1153	34845	837579	1959	34845	0	1959				0			1153	37928	1	1990	16.3135	21	10.8862	0	-2.26207	0
Parent-child	1153	34845	837579	1959	837579	1	1958	0.267933	44	11.2717	0	-2.31485	0	1153	37928	1	1990	16.3135	21	10.8862	0	-2.26207	0
Parent-child	158	27575	824752	1954	27575	0	1954	53.7754	49	12.1679	0	0.202167	0	158	37933	1	1990	61.0888	20	11.8312	0	-0.135257	0
Parent-child	158	27575	824752	1954	824752	1	1952	53.7754	51	12.1679	1	0.955214	0	158	37933	1	1990	61.0888	20	11.8312	0	-0.135257	0
Parent-child	1270	47534	834838	1964	47534	0	1964	36.2745	39	11.6498	0	-0.791193	0	1270	37935	1	1990	95.302	26	12.2642	0	0.986841	0
Parent-child	1270	47534	834838	1964	834838	1	1964	36.2745	39	11.6498	0	-1.06157	0	1270	37935	1	1990	95.302	26	12.2642	0	0.986841	0
Parent-child	1340	54646	512745	1960	54646	0	1960	71.7574	43	11.6344	0	-0.00202908	0	1340	37941	1	1990				0
Parent-child	200	54540	159049	1960	54540	0	1960	98.0149	43	12.1491	0	1.18661	0	200	37942	1	1991				0
Parent-child	200	54540	159049	1960	159049	1	1963	98.0149	40.375	12.1491	0	0.916235	0	200	37942	1	1991				0
Parent-child	27	53430	512707	1949	53430	0	1949	92.5222	53	12.9681	1	3.02629	0	27	37948	1	1991	42.7902	26	11.3869	0	-1.2155	0
Parent-child	56	46881	159127	1960	46881	0	1960	81.336	39	12.457	1	2.18458	0	56	37950	0	1991	81.336	22	12.457	0	1.05743	1
Parent-child	56	46881	159127	1960	159127	1	1964	81.336	40.125	12.457	0	0.890786	0	56	37950	0	1991	81.336	22	12.457	0	1.05743	1
Parent-child	56	34575	159121	1957	34575	0	1957	73.6512	42	12.6173	0	1.1706	0	56	37951	0	1991	84.1706	29	12.5919	0	1.38064	0
Parent-child	56	34575	159121	1957	159121	1	1966				0			56	37951	0	1991	84.1706	29	12.5919	0	1.38064	0
Parent-child	1059	35521	399338	1964	35521	0	1964	83.1385	35	12.0702	0	0.757649	0	1059	37952	0	1991	83.1385	22	12.0702	0	0.649037	1
Parent-child	1059	35521	399338	1964	399338	1	1964	83.1385	35	12.0702	0	0.487274	0	1059	37952	0	1991	83.1385	22	12.0702	0	0.649037	1
Parent-child	1060	24802	850879	1943	850879	1	1958	51.7903	45	11.4862	0	-0.896663	0	1060	37954	1	1991				0
Parent-child	1103	801986	810870	1958	801986	0	1958	70.4208	44	12.029	1	1.4445	0	1103	37964	1	1991	70.4208	19	12.029	0	0.309079	1
Parent-child	1103	801986	810870	1958	810870	1	1961	70.4208	41	12.029	0	0.1507	0	1103	37964	1	1991	70.4208	19	12.029	0	0.309079	1
Parent-child	1140	46608	159765	1957	46608	0	1957	95.9658	47	12.1657	1	2.18252	0	1140	37966	1	1991	80.925	20	12.8914	0	1.55317	0
Parent-child	1140	46608	159765	1957	159765	1	1962	95.9658	42	12.1657	0	0.888719	0	1140	37966	1	1991	80.925	20	12.8914	0	1.55317	0
Parent-child	121	35247	839757	1962	35247	0	1962				1			121	37969	1	1991	74.0683	29	11.8632	1	1.06658	0
Parent-child	161	115099	828738	1949	115099	0	1949	22.9966	54	11.9701	0	-0.724952	0	161	37978	1	1991	22.9966	25	11.9701	0	-0.848271	1
Parent-child	252	117823	826006	1958	117823	0	1958	90.6832	44	12.885	0	1.86561	0	252	37979	0	1991	26.842	26	11.6913	0	-0.957968	0
Parent-child	166	69628	830611	1951	69628	0	1951	67.3639	53	12.894	1	2.36905	0	166	37982	0	1991				0
Parent-child	1304	55572	399582	1966	55572	0	1966	93.1007	40	12.1888	0	1.1205	0	1304	37984	0	1991	46.9523	25	11.6699	1	0.498171	0
Parent-child	1304	55572	399582	1966	399582	1	1964	93.1007	43	12.1888	0	0.850125	0	1304	37984	0	1991	46.9523	25	11.6699	1	0.498171	0
Parent-child	1101	55023	29251	1963	29251	1	1965	29.6127	34	11.8036	0	-1.03627	0	1101	37996	1	1992	20.439	26	11.8947	0	-1.14023	0
Parent-child	1101	55023	29251	1963	55023	0	1963	12.7025	39	11.2447	0	-1.79276	0	1101	37996	1	1992	20.439	26	11.8947	0	-1.14023	0
Parent-child	1103	18834	399433	1958	18834	0	1958	28.9886	44.375	11.9945	0	-0.560729	0	1103	37997	1	1992	16.2161	28	12.4023	0	-0.652846	0
Parent-child	1103	18834	399433	1958	399433	1	1960	28.9886	39.375	11.9945	0	-0.831104	0	1103	37997	1	1992	16.2161	28	12.4023	0	-0.652846	0
Parent-child	1104	47731	833610	1966	47731	0	1966	63.8321	41	11.6602	0	-0.152531	0	1104	37998	0	1992	63.8321	26	11.6602	0	-0.271057	1
Parent-child	1104	47731	833610	1966	833610	1	1967	63.8321	40	11.6602	0	-0.422906	0	1104	37998	0	1992	63.8321	26	11.6602	0	-0.271057	1
Parent-child	1121	36327	512561	1970	36327	0	1970	87.2305	33	11.8221	1	1.59041	0	1121	38001	0	1992				0
Parent-child	1153	27631	850986	1948	850986	1	1957				0			1153	38005	1	1992	37.9978	28	11.8235	0	-0.822714	0
Parent-child	1153	46709	398506	1958	46709	0	1958	7.15808	41	11.3061	0	-1.84828	0	1153	38006	1	1992				0
Parent-child	123	54188	512729	1956	54188	0	1956				0			123	38008	0	1992	11.4815	28	11.5771	0	-1.43851	0
Parent-child	148	47172	833712	1962	47172	0	1962	44.8606	40	13.6115	1	2.68182	0	148	38011	0	1992				0
Parent-child	1276	35293	833921	1962	35293	0	1962	83.8996	40	12.5842	0	1.36568	0	1276	38015	1	1992				0
Parent-child	1340	54646	512745	1960	54646	0	1960	71.7574	43	11.6344	0	-0.00202908	0	1340	38017	0	1992	1.73548	22	11.3649	0	-2.04031	0
Parent-child	1340	70584	850400	1961	70584	0	1961	30.6875	41	11.5428	0	-1.04119	0	1340	38018	0	1992	30.6875	29	11.5428	0	-1.16855	1
Parent-child	10	70692	831808	1963	70692	0	1963	87.2031	40	12.5738	1	2.45879	0	10	38019	0	1993	87.2031	19	12.5738	0	1.32797	1
Parent-child	10	70692	831808	1963	831808	1	1961	87.2031	41	12.5738	0	1.15843	0	10	38019	0	1993	87.2031	19	12.5738	0	1.32797	1
Parent-child	37	35368	512538	1963	35368	0	1963	50.5572	40	11.4275	0	-0.721819	0	37	38024	0	1993				0
Parent-child	47	34944	512520	1960	34944	0	1960	61.2867	39.28	12.383	1	1.64361	0	47	38026	0	1993	46.8183	27	11.9267	0	-0.233175	0
Parent-child	47	34398	821283	1955	34398	0	1955	76.7659	44	12.6446	0	1.27286	0	47	38027	0	1993	76.7659	27	12.6446	0	1.1706	1
Parent-child	47	34398	821283	1955	34398	0	1955	76.7659	44	12.6446	0	1.27286	0	47	38028	1	1993	76.7659	27	12.6446	0	1.1706	1
Parent-child	1143	55956	822951	1969	55956	0	1969	29.6919	41	11.549	0	-1.05663	0	1143	38033	0	1993	29.6919	27	11.549	0	-1.18412	1
Parent-child	1219	47360	824588	1963	47360	0	1963	43.4082	40	12.7059	0	0.58475	0	1219	38040	0	1993	58.2785	23	13.5909	1	2.83459	0
Parent-child	1219	47360	824588	1963	824588	1	1967	43.4082	37	12.7059	0	0.314375	0	1219	38040	0	1993	58.2785	23	13.5909	1	2.83459	0
Parent-child	1045	54663	512747	1961	54663	0	1961	99.117	41	12.4051	1	2.52921	0	1045	38048	0	1994	99.117	24	12.4051	0	1.40529	1
Parent-child	1059	35521	399338	1964	35521	0	1964	83.1385	35	12.0702	0	0.757649	0	1059	38049	1	1994	83.1385	19	12.0702	0	0.649037	1
Parent-child	1059	35521	399338	1964	399338	1	1964	83.1385	35	12.0702	0	0.487274	0	1059	38049	1	1994	83.1385	19	12.0702	0	0.649037	1
Parent-child	1092	48837	512664	1975	48837	0	1975	49.2815	40	11.814	0	-0.306688	0	1092	38052	0	1994	34.3442	24	11.4337	0	-1.08335	0
Parent-child	108	34300	512504	1954	34300	0	1954	59.8252	45	13.397	1	2.77571	0	108	38056	1	1994	66.9163	19	12.7445	0	1.06055	0
Parent-child	1181	19496	512403	1959	19496	0	1959	85.8026	43	11.8478	1	1.58605	0	1181	38059	1	1994				0
Parent-child	219	35826	834201	1966	35826	0	1966	88.2749	40	12.305	0	1.14422	0	219	38060	0	1994				0
Parent-child	127	55051	159031	1963	55051	0	1963	58.1841	39	12.4285	1	1.6254	0	127	38061	0	1994	58.1841	22	12.4285	0	0.492719	1
Parent-child	127	55051	159031	1963	159031	1	1967	58.1841	35.375	12.4285	1	1.35502	0	127	38061	0	1994	58.1841	22	12.4285	0	0.492719	1
Parent-child	136	35261	512535	1962	35261	0	1962	35.8604	40	12.2759	1	0.942329	0	136	38062	0	1994	35.8604	22	12.2759	0	-0.197383	1
Parent-child	141	126477	839927	1957	126477	0	1957	49.2571	42	12.5526	1	1.56496	0	141	38063	0	1994	49.2571	23	12.5526	0	0.431992	1
Parent-child	1319	48017	512652	1968	48017	0	1968	50.3045	40	13.5178	0	1.67454	0	1319	38070	1	1994	16.7154	24	12.1192	0	-0.966896	0
Parent-child	1334	70685	839544	1962	70685	0	1962	37.1697	39.626	11.7774	1	0.399291	0	1334	38073	0	1994	83.449	21	12.7131	0	1.40372	0
Parent-child	1340	47412	839895	1963	47412	0	1963	59.1828	40	11.8771	1	1.01445	0	1340	38076	0	1994				0
Parent-child	1007	71119	512886	1966	71119	0	1966				0			1007	38080	0	1995				0
Parent-child	10	34910	512519	1960	34910	0	1960	63.0678	43	12.1291	1	1.39233	0	10	38081	0	1995				0
Parent-child	1028	71359	824540	1968	71359	0	1968	7.14895	31	10.8379	0	-2.38651	0	1028	38084	0	1995	42.2908	23	11.7814	0	-0.62473	0
Parent-child	1028	71359	824540	1968	824540	1	1973	33.5586	34	11.538	0	-1.25179	0	1028	38084	0	1995	42.2908	23	11.7814	0	-0.62473	0
Parent-child	1043	801844	810518	1964	801844	0	1964	10.4768	43	11.4988	0	-1.55136	0	1043	38085	1	1995	84.5299	25	11.9334	0	0.361734	0
Parent-child	61	48200	840849	1970	48200	0	1970	64.374	40	11.6744	0	-0.123888	0	61	38087	0	1995				0
Parent-child	61	48200	840849	1970	840849	1	1970	64.374	40	11.6744	0	-0.394263	0	61	38087	0	1995				0
Parent-child	42	55172	159105	1964	55172	0	1964	70.0037	40	12.2869	1	1.73138	0	42	38088	0	1995	58.924	25	12.9285	0	1.19335	0
Parent-child	42	55172	159105	1964	159105	1	1966	70.0037	40.375	12.2869	1	1.46101	0	42	38088	0	1995	58.924	25	12.9285	0	1.19335	0
Parent-child	111	47964	839758	1968	47964	0	1968	51.291	41	13.5481	1	2.75525	0	111	38092	1	1995	51.291	25	13.5481	0	1.63634	1
Parent-child	111	47964	839758	1968	839758	1	1970	96.2033	33	12.3058	0	1.05506	0	111	38092	1	1995	51.291	25	13.5481	0	1.63634	1
Parent-child	121	35247	839757	1962	35247	0	1962				1			121	38093	1	1995	74.0683	25.963	11.8632	1	1.06658	0
Parent-child	145	55392	836950	1965	55392	0	1965	53.0295	40	11.7877	0	-0.251677	0	145	38096	0	1995				0
Parent-child	145	55392	836950	1965	836950	1	1970	53.0295	35.125	11.7877	0	-0.522052	0	145	38096	0	1995				0
Parent-child	1276	34882	833721	1959	34882	0	1959	71.8548	40	11.9653	1	1.40395	0	1276	38100	1	1995				0
Parent-child	1276	34882	833721	1959	833721	1	1963	93.9502	40.0452	12.435	1	2.17582	0	1276	38100	1	1995				0
Parent-child	1279	56187	824573	1971	56187	0	1971	44.2181	40	11.5373	0	-0.739809	0	1279	38101	1	1995				0
Parent-child	1279	56187	824573	1971	824573	1	1973	44.2181	38	11.5373	0	-1.01018	0	1279	38101	1	1995				0
Parent-child	169	394115	839865	1964	394115	0	1964	72.5764	43	12.914	1	2.51056	0	169	38105	0	1995				0
Parent-child	1345	389940	513133	1970	389940	0	1970	85.4585	39	13.2804	0	2.20117	0	1345	38110	1	1995	85.4585	25	13.2804	0	2.10959	1
Parent-child	41	54863	839732	1962	54863	0	1962	21.3464	40	11.455	0	-1.35443	0	41	38116	0	1996				0
Parent-child	1086	70861	512880	1964	70861	0	1964	17.1416	35	11.5756	0	-1.31151	0	1086	38117	1	1996	17.1416	24	11.7789	0	-1.35155	0
Parent-child	1092	57163	833985	1980	57163	0	1980	41.8493	28	11.3793	0	-0.97522	0	1092	38118	0	1996	41.9924	24	11.2571	1	-0.0890077	0
Parent-child	1092	57163	833985	1980	833985	1	1979	41.8493	29	11.3793	0	-1.2456	0	1092	38118	0	1996	41.9924	24	11.2571	1	-0.0890077	0
Parent-child	224	54577	399293	1960	54577	0	1960	23.3285	44	11.794	0	-0.919885	0	224	38120	1	1996				0
Parent-child	224	54577	399293	1960	399293	1	1970				0			224	38120	1	1996				0
Parent-child	110	69587	835182	1951	69587	0	1951	86.5029	52	12.1713	1	1.9737	0	110	38122	0	1996	94.0202	20	12.2359	0	1.09158	0
Parent-child	110	69587	835182	1951	835182	1	1961	94.0202	43	12.2359	0	0.925141	0	110	38122	0	1996	94.0202	20	12.2359	0	1.09158	0
Parent-child	1155	800573	812326	1976	800573	0	1976	46.596	40	11.8112	1	0.652501	0	1155	38127	0	1996	46.596	24	11.8112	0	-0.491175	1
Parent-child	1155	800573	812326	1976	812326	1	1975	46.596	40.2973	11.8112	1	0.382126	0	1155	38127	0	1996	46.596	24	11.8112	0	-0.491175	1
Parent-child	1157	70637	839752	1962	70637	0	1962	34.402	40	11.5245	0	-0.97778	0	1157	38129	0	1996	37.8121	24	11.8559	0	-0.519308	0
Parent-child	1157	70637	839752	1962	839752	1	1961	34.402	41	11.5245	0	-1.24815	0	1157	38129	0	1996	37.8121	24	11.8559	0	-0.519308	0
Parent-child	1219	48125	399472	1969	48125	0	1969	55.5931	40	12.2155	1	1.32164	0	1219	38133	1	1996	55.5931	24	12.2155	0	0.185475	1
Parent-child	1219	48125	399472	1969	399472	1	1970	55.5931	40	12.2155	0	0.0278386	0	1219	38133	1	1996	55.5931	24	12.2155	0	0.185475	1
Parent-child	1279	55891	512779	1968	55891	0	1968	22.3237	40	11.5014	0	-1.27891	0	1279	38136	0	1996	49.6955	22	11.814	0	-0.416784	0
Parent-child	1327	35491	208428	1963	35491	0	1963	54.9202	40.125	11.7103	0	-0.297624	0	1327	38141	0	1996				0
Parent-child	1327	35491	208428	1963	208428	1	1966	55.0694	46	11.3018	0	-1.03404	0	1327	38141	0	1996				0
Parent-child	1045	399322	513166	1946	399322	0	1946	81.4481	61	12.8596	1	2.64984	0	1045	38384	0	1984	55.2736	26	12.0255	0	0.0726288	0
Parent-child	207	159819	839283	1952	159819	0	1952				0			207	38385	1	1984	51.023	32	12.626	0	0.395625	0
Parent-child	215	69830	841711	1954	69830	0	1954	24.1444	45	12.1225	0	-0.523768	0	215	38386	0	1984	24.1444	21	12.1225	0	-0.644752	1
Parent-child	1212	46828	7005	1959	46828	0	1959	45.1407	40	12.0155	1	0.854184	0	1212	38394	0	1984	11.582	21	12.6213	0	-0.353049	0
Parent-child	1220	35267	399477	1962	35267	0	1962	1.45232	40	11.2212	0	-2.07557	0	1220	38395	1	1984	1.45232	21	11.2212	0	-2.21389	1
Parent-child	1220	35267	399477	1962	399477	1	1961	1.45232	41	11.2212	0	-2.34594	0	1220	38395	1	1984	1.45232	21	11.2212	0	-2.21389	1
Parent-child	1007	55137	836729	1964	55137	0	1964				0			1007	38402	0	1985				0
Parent-child	49	33638	839540	1948	33638	0	1948	21.5504	51	11.8529	0	-0.892565	0	49	38403	0	1985	21.5504	24	11.8529	0	-1.01781	1
Parent-child	22	33648	831578	1948	33648	0	1948	70.774	51	13.3141	1	2.92936	0	22	38405	1	1985	53.4892	33	12.028	1	0.787966	0
Parent-child	22	33648	831578	1948	831578	1	1958	43.7949	45	13.3848	0	1.1033	0	22	38405	1	1985	53.4892	33	12.028	1	0.787966	0
Parent-child	43	34482	821411	1956	34482	0	1956	82.7366	43	12.7099	0	1.48365	0	43	38408	1	1985	23.636	34	12.3162	1	0.440346	0
Parent-child	117	46020	399414	1951	46020	0	1951	87.7147	51	12.4354	1	2.30476	0	117	38412	1	1985				0
Parent-child	117	46020	399414	1951	399414	1	1956	87.7147	46.375	12.4354	1	2.03439	0	117	38412	1	1985				0
Parent-child	1236	70138	512867	1957	70138	0	1957	77.8742	42	11.9402	0	0.492404	0	1236	38414	0	1985	54.564	28	11.5061	0	-0.535046	0
Parent-child	10	34174	512502	1953	34174	0	1953	51.4675	46	12.9128	1	2.02918	0	10	38419	1	1986	15.2357	20		1		0
Parent-child	37	54156	833650	1956	54156	0	1956	62.7725	43	12.2473	0	0.498066	0	37	38425	0	1986	24.9635	28	11.6661	0	-1.02961	0
Parent-child	37	54156	833650	1956	833650	1	1958	62.7725	45	12.2473	0	0.227691	0	37	38425	0	1986	24.9635	28	11.6661	0	-1.02961	0
Parent-child	132	54397	840249	1958	54397	0	1958	5.6814	41	11.9708	0	-1.11792	0	132	38440	0	1986	3.48313	27	10.979	0	-2.3077	0
Parent-child	132	54397	840249	1958	840249	1	1964	5.6814	39	11.9708	0	-1.3883	0	132	38440	0	1986	3.48313	27	10.979	0	-2.3077	0
Parent-child	1216	69868	821460	1954	69868	0	1954	80.2765	45	11.8633	0	0.454808	0	1216	38443	0	1986	62.7177	34	11.7596	0	-0.0636267	0
Parent-child	1216	69868	821460	1954	821460	1	1958	80.2765	44	11.8633	0	0.184433	0	1216	38443	0	1986	62.7177	34	11.7596	0	-0.0636267	0
Parent-child	1334	34781	822397	1958	34781	0	1958	13.3875	45.125	11.9256	0	-0.994697	0	1334	38449	1	1986	13.3875	22	11.9256	0	-1.12076	1
Parent-child	182	34665	512510	1957	34665	0	1957	88.9264	45	12.8827	1	2.84639	0	182	38450	1	1986	25.1888	34	11.694	0	-1.26283	0
Parent-child	200	46666	512628	1958	46666	0	1958	98.0758	41	12.1947	0	1.24039	0	200	38454	0	1987	78.7754	33	12.696	0	1.37764	0
Parent-child	1028	46380	840688	1955	46380	0	1955	26.4889	44	11.2179	0	-1.50997	0	1028	38456	1	1987				0
Parent-child	31	69165	831577	1947	69165	0	1947	69.8575	59	12.8025	1	2.32056	0	31	38461	0	1987	58.6865	25	12.374	1	1.57415	0
Parent-child	31	69165	831577	1947	831577	1	1949	69.8575	57.375	12.8025	1	2.05018	0	31	38461	0	1987	58.6865	25	12.374	1	1.57415	0
Parent-child	38	398166	839759	1946	398166	0	1946	33.1567	74.1	12.5543	1	1.20085	0	38	38462	0	1987	63.9995	31.5986	12.2208	1	1.51886	0
Parent-child	1100	70005	830588	1956	70005	0	1956	65.2783	43	12.4227	0	0.756568	0	1100	38463	1	1987	35.6838	26	12.1579	0	-0.491105	0
Parent-child	1153	17754	853040	1936	853040	1	1955	80.2978	48	11.8354	0	0.152814	0	1153	38468	1	1987	80.2978	26	11.8354	0	0.152814	0
Parent-child	1157	54475	159789	1959	54475	0	1959	74.0775	43	12.2419	1	1.77231	0	1157	38469	0	1987	28.2944	22	11.7021	0	-1.03827	0
Parent-child	1157	54475	159789	1959	159789	1	1960	74.0775	42.125	12.2419	0	0.478509	0	1157	38469	0	1987	28.2944	22	11.7021	0	-1.03827	0
Parent-child	1159	46711	841839	1957	46711	0	1957	90.9664	41.5438	12.7371	1	2.72551	0	1159	38470	0	1987	90.9664	32	12.7371	1	2.59229	1
Parent-child	1159	46711	841839	1957	841839	1	1962	90.9664	39.8781	12.7371	1	2.45513	0	1159	38470	0	1987	90.9664	32	12.7371	1	2.59229	1
Parent-child	160	53374	841936	1948	53374	0	1948	64.5506	51	14.2698	0	2.86271	0	160	38478	1	1987	93.8208	21	13.1854	1	3.17905	0
Parent-child	165	53490	825996	1949	53490	0	1949	40.738	50	12.2946	1	1.07478	0	165	38482	0	1987	29.7406	33	12.1615	1	0.671739	0
Parent-child	35	34389	820912	1955	34389	0	1955	84.6882	48	12.9456	1	2.82233	0	35	38493	1	1988	48.3346	30	11.7607	1	0.363626	0
Parent-child	66	33678	17115	1948	17115	1	1956	56.2964	42.875	12.3895	0	0.24381	0	66	38499	1	1988	56.2964	19	12.3895	0	0.403979	1
Parent-child	66	33678	17115	1948	33678	0	1948	56.2964	51	12.3895	0	0.514185	0	66	38499	1	1988	56.2964	19	12.3895	0	0.403979	1
Parent-child	1117	47603	833624	1965	47603	0	1965	82.0211	42	11.7751	1	1.41654	0	1117	38501	1	1988	88.2292	27	10.6117	0	-1.07308	0
Parent-child	1117	47603	833624	1965	833624	1	1964	82.0211	38	11.7751	1	1.14616	0	1117	38501	1	1988	88.2292	27	10.6117	0	-1.07308	0
Parent-child	1140	802210	811443		811443	1	1949	73.3985	53	11.3031	0	-0.61578	0	1140	38502	1	1988	18.326	28	11.2454	1	-0.910993	0
Parent-child	238	54185	836280	1956	54185	0	1956	66.6393	43	12.3973	0	0.758378	0	238	38504	1	1988	66.6393	27	12.3973	0	0.650528	1
Parent-child	1167	70111	833924	1957	70111	0	1957	3.41615	46	11.0989	0	-2.1714	0	1167	38506	1	1988	73.5031	24	12.2397	0	0.462912	0
Parent-child	169	34354	822904	1954	34354	0	1954	87.2001	49	13.1588	0	2.11139	0	169	38515	0	1988	87.2001	19	13.1588	0	2.00811	1
Parent-child	1015	70590	834961	1962	70590	0	1962	74.8691	37	11.6095	1	1.06362	0	1015	38520	1	1989	13.3358	25	12.2056	0	-0.944412	0
Parent-child	1052	54257	830607	1957	54257	0	1957	77.317	45	12.3363	0	0.931043	0	1052	38523	1	1989				0
Parent-child	1052	54257	830607	1957	830607	1	1961	77.317	41	12.3363	1	1.68409	0	1052	38523	1	1989				0
Parent-child	1059	36065	29206	1968	29206	1	1965	0.481062	38	11.0384	0	-2.57802	0	1059	38524	0	1989				0
Parent-child	1059	36065	29206	1968	36065	0	1968	4.31129	39	11.1103	0	-2.13802	0	1059	38524	0	1989				0
Parent-child	37	54352	159097	1958	54352	0	1958	96.66	41	13.025	0	2.16234	0	37	38525	1	1989				0
Parent-child	37	54352	159097	1958	159097	1	1958	96.66	44	13.025	0	1.89197	0	37	38525	1	1989				0
Parent-child	1086	47096	839397	1962	47096	0	1962	23.5994	41	11.6818	0	-1.03007	0	1086	38526	0	1989				0
Parent-child	47	47471	512640	1964	47471	0	1964	1.01388	40.2808	11.0386	0	-2.29538	0	47	38528	0	1989	9.87395	20	11.4053	0	-1.80645	0
Parent-child	1219	70785	512878	1963	70785	0	1963	37.4498	39	11.2543	0	-1.21896	0	1219	38535	1	1989				0
Parent-child	1220	800502	811514	1967	800502	0	1967	19.6566	40	11.6607	0	-1.15656	0	1220	38536	1	1989	46.1667	31	11.2871	0	-1.25339	0
Parent-child	1251	35758	836704	1965	35758	0	1965	35.7356	39	11.384	0	-1.23731	1	1251	38540	0	1989	39.7394	23	11.4222	0	-1.10092	0
Parent-child	1292	46359	822120	1954	46359	0	1954	83.242	45	12.5549	0	1.31695	0	1292	38541	0	1989	21.1424	29	11.9387	0	-0.803216	0
Parent-child	1292	46359	822120	1954	822120	1	1955	83.242	44	12.5549	0	1.04658	0	1292	38541	0	1989	21.1424	29	11.9387	0	-0.803216	0
Parent-child	1101	399432	513170	1961	399432	0	1961	7.99537	41.625	11.6421	0	-1.4431	0	1101	38554	0	1990	7.99537	24	11.6421	0	-1.57423	1
Parent-child	124	46922	840098	1960	46922	0	1960	73.0666	39	12.5458	0	1.07515	0	124	38559	0	1990	73.0666	30	12.5458	0	0.97073	1
Parent-child	124	46922	840098	1960	840098	1	1952	73.0666	50	12.5458	0	0.804775	0	124	38559	0	1990	73.0666	30	12.5458	0	0.97073	1
Parent-child	1279	47390	841611	1963	47390	0	1963	12.7451	39	10.8439	0	-2.25229	0	1279	38563	0	1990	25.9165	21	11.682	0	-1.11625	0
Parent-child	1329	56000	512782	1969	56000	0	1969	28.1086	37	11.1579	0	-1.54211	0	1329	38568	0	1990	51.9182	31	11.2958	0	-0.842205	0
Parent-child	1340	13474	835439	1958	13474	0	1958	53.0447	46	12.6704	1	1.78652	0	1340	38569	1	1990	64.4379	31	11.9641	1	0.963498	0
Parent-child	16	46670	25583	1958	25583	1	1928	69.0476	71	11.3107	0	-0.705953	0	16	38571	0	1991				0
Parent-child	16	46670	25583	1958	46670	0	1958	69.0476	41	11.3107	0	-0.435578	0	16	38571	0	1991				0
Parent-child	100	33554	399283	1947	33554	0	1947	74.4002	55	12.433	0	0.975884	0	100	38577	0	1991	74.4002	27	12.433	0	0.870215	1
Parent-child	100	33554	399283	1947	399283	1	1955	74.4002	47	12.433	0	0.705509	0	100	38577	0	1991	74.4002	27	12.433	0	0.870215	1
Parent-child	1245	800614	811615	1955	800614	0	1955	32.4595	47	11.1917	0	-1.40436	0	1245	38586	1	1991	52.658	29	12.0587	0	-0.21904	0
Parent-child	1245	800614	811615	1955	811615	1	1955	32.4595	47	11.1917	0	-1.67474	0	1245	38586	1	1991	52.658	29	12.0587	0	-0.21904	0
Parent-child	1052	53723	840660	1952	53723	0	1952	6.76531	47	11.005	0	-2.20316	0	1052	38598	0	1992				0
Parent-child	1052	53723	840660	1952	840660	1	1955	9.47509	47	11.0647	0	-2.34333	0	1052	38598	0	1992				0
Parent-child	1058	47825	838165	1967	47825	0	1967	81.9632	40	12.3843	0	1.09192	0	1058	38599	0	1992	61.9139	28	12.5539	0	0.841993	0
Parent-child	1060	46078	512612	1952	46078	0	1952	98.98	47	12.1889	1	2.27765	0	1060	38600	1	1992	96.6082	23	12.671	0	1.65679	0
Parent-child	1329	71109	512885	1965	71109	0	1965	28.1086	40	11.1579	0	-1.54211	0	1329	38618	1	1992	28.1086	26	11.1579	0	-1.81248	0
Parent-child	1005	53711	840953	1952	53711	0	1952	94.0872	47	12.9182	1	3.00457	0	1005	38621	0	1993				0
Parent-child	3	34673	824812	1958	34673	0	1958	23.2158	45	11.7797	0	-0.938808	0	3	38622	0	1993				0
Parent-child	1219	19476	833639	1964	19476	0	1964	16.5144	38.0288	11.274	0	-1.67236	0	1219	38636	1	1993				0
Parent-child	1219	19476	833639	1964	833639	1	1970	16.5144	33	11.274	0	-1.94274	0	1219	38636	1	1993				0
Parent-child	1246	34233	512503	1953	34233	0	1953	32.7335	50	11.926	0	-0.554323	0	1246	38640	0	1993				0
Parent-child	1270	47534	834838	1964	47534	0	1964	36.2745	39	11.6498	0	-0.791193	0	1270	38641	0	1993				0
Parent-child	1270	47534	834838	1964	834838	1	1964	36.2745	39	11.6498	0	-1.06157	0	1270	38641	0	1993				0
Parent-child	166	69628	830611	1951	69628	0	1951	67.3639	53	12.894	1	2.36905	0	166	38642	1	1993	87.8852	23	13.4242	0	2.33236	0
Parent-child	1334	36282	834857	1969	36282	0	1969	51.2057	40	11.2899	0	-0.865247	0	1334	38645	0	1993	26.7324	21	10.7814	0	-2.14479	0
Parent-child	1028	48188	512659	1970	48188	0	1970	67.9881	41	11.7708	1	1.09249	0	1028	38648	1	1994	49.6133	24	11.8073	0	-0.577187	0
Parent-child	1103	399435	513171	1958	399435	0	1958	18.7036	50	11.8674	0	-0.940699	0	1103	38649	1	1994				0
Parent-child	135	35426	399288	1963	35426	0	1963	92.303	40	12.287	1	2.23859	0	135	38657	0	1994	92.303	22	12.287	0	1.11155	1
Parent-child	135	35426	399288	1963	399288	1	1964	92.303	40	12.287	1	1.96822	0	135	38657	0	1994	92.303	22	12.287	0	1.11155	1
Parent-child	169	70813	820925	1963	70813	0	1963	54.0951	38.6918	12.5838	1	1.7108	0	169	38664	1	1994	54.0951	24	12.5838	0	0.579332	1
Parent-child	8	70490	827048	1961	70490	0	1961	67.6288	40.711	12.3753	1	1.77898	0	8	38668	1	1995	84.7156	22	12.1287	0	0.753217	0
Parent-child	58	34383	512505	1955	34383	0	1955	61.3659	44	11.375	0	-0.536438	0	58	38670	0	1995	61.3659	20	11.472	0	-0.546521	0
Parent-child	123	54708	830185	1961	54708	0	1961				1			123	38674	0	1995	25.7794	27	11.5113	1	-0.16556	0
Parent-child	145	800181	811421	1958	800181	0	1958	76.8085	46	13.2275	0	1.94362	0	145	38678	1	1995				0
Parent-child	145	800181	811421	1958	811421	1	1988	76.8085	18	13.2275	0	1.8494	0	145	38678	1	1995				0
Parent-child	1315	54639	831446	1960	54639	0	1960	81.6131	43	12.3216	0	1.01183	0	1315	38688	1	1995	11.8443	25	11.4838	0	-1.80783	0
Parent-child	1084	71484	512898	1969	71484	0	1969	11.1314	34	10.82	0	-2.3165	0	1084	38696	0	1996				0
Parent-child	1114	55343	512762	1965	55343	0	1965	35.8757	49	11.7179	0	-0.721936	0	1114	38698	1	1996	35.8757	18	11.7179	0	-0.845842	1
Parent-child	1149	47144	512637	1962	47144	0	1962	58.8357	41	12.6841	1	1.93386	0	1149	38704	0	1996	58.8357	22	12.6841	0	0.804821	1
Parent-child	127	55051	159031	1963	55051	0	1963	58.1841	39	12.4285	1	1.6254	0	127	38707	0	1996				0
Parent-child	127	55051	159031	1963	159031	1	1967	58.1841	35.375	12.4285	1	1.35502	0	127	38707	0	1996				0
Parent-child	129	399299	399300	1963	399299	0	1963	66.4718	56	12.3016	1	1.66794	0	129	38709	0	1996	66.4718	23	12.3016	0	0.535369	1
Parent-child	1200	35873	829444	1966	35873	0	1966	97.549	40	12.1104	0	1.13153	0	1200	38711	1	1996	97.549	18	12.1104	1	2.01476	1
Parent-child	1200	35873	829444	1966	829444	1	1970	97.549	40	12.1104	0	0.861151	0	1200	38711	1	1996	97.549	18	12.1104	1	2.01476	1
Parent-child	21	69451	512848	1950	69451	0	1950	93.9197	48.626	12.3251	1	2.31916	0	21	41528	0	1984	56.6131	22	11.9986	1	0.944792	0
Parent-child	1059	34576	512509	1957	34576	0	1957	73.5264	42	12.8917	1	2.5065	0	1059	41529	1	1984	1.96383	32	10.9807	0	-2.61062	0
Parent-child	212	53182	512701	1947	53182	0	1947	52.521	56	13.3884	1	2.59973	0	212	41530	1	1984	52.521	31	13.3884	0	1.47891	1
Parent-child	37	46083	512614	1952	46083	0	1952	76.906	47	12.3934	1	2.01071	0	37	41531	1	1984	63.4606	24	12.4605	0	0.488324	0
Parent-child	41	46393	822807	1955	46393	0	1955	78.7115	48	12.1083	0	0.700726	0	41	41532	0	1984	95.1863	22		0		0
Parent-child	1203	34313	853050	1954	34313	0	1954	5.06028	48	11.6253	0	-1.52915	0	1203	41540	0	1984	20.9536	36	11.3297	0	-1.50738	0
Parent-child	1221	69407	840357	1949	69407	0	1949	44.4769	50	12.2101	0	0.0392635	0	1221	41543	0	1984	44.4769	22	12.2101	0	-0.076014	1
Parent-child	1299	18367	835463	1948	18367	0	1948	84.3442	54	12.1928	0	0.92592	0	1299	41547	0	1984	96.0693	31	11.5397	0	0.442053	0
Parent-child	263	33625	831145	1947	33625	0	1947	82.4516	52	12.39	1	2.13295	0	263	41548	0	1984	46.5166	28.3767	11.72	1	0.545839	0
Parent-child	1043	801844	810485	1964	801844	0	1964	10.4768	43	11.4988	0	-1.55136	0	1043	41550	0	1985	51.3945	18		0		0
Parent-child	1065	45702	825399	1948	45702	0	1948	28.7815	51	12.0023	0	-0.55645	0	1065	41553	0	1985				0
Parent-child	1065	45702	825399	1948	825399	1	1952	9.48727	51	10.9997	0	-2.41777	0	1065	41553	0	1985				0
Parent-child	35	46587	512625	1957	46587	0	1957	60.766	47	12.1093	1	1.16885	1	35	41554	0	1985	68.9654	34	12.3776	0	0.788606	0
Parent-child	42	44687	851608	1938	44687	0	1938	58.4886	61	12.6246	1	1.85767	0	42	41555	1	1985	67.6623	35	12.0077	0	0.0635222	0
Parent-child	108	15013	512363	1955	15013	0	1955	90.1078	47	13.2644	1	3.31194	0	108	41557	1	1985	45.6583	32	12.0227	0	-0.419637	0
Parent-child	1173	53113	833845	1946	53113	0	1946	79.8837	56	12.4615	1	2.15666	0	1173	41561	0	1985	57.5782	35	12.65	1	1.86618	0
Parent-child	257	69614	831200	1951	69614	0	1951	93.3747	52		1		0	257	41562	1	1985	93.3747	20		0		1
Parent-child	1245	399505	399506	1955	399505	0	1955	4.78322	47	10.675	0	-2.77237	1	1245	41563	0	1985	6.50956	31	11.4543	0	-1.69272	0
Parent-child	1245	399505	399506	1955	399506	1	1955	4.78322	47	10.675	0	-2.77237	1	1245	41563	0	1985	6.50956	31	11.4543	0	-1.69272	0
Parent-child	1034	34921	159730	1960	34921	0	1960	55.0664	39	11.9782	0	0.0135594	0	1034	41567	0	1986	15.5584	21	11.4102	0	-1.67015	0
Parent-child	1034	34921	159730	1960	159730	1	1955	55.0664	44	11.9782	0	-0.256815	0	1034	41567	0	1986	15.5584	21	11.4102	0	-1.67015	0
Parent-child	1045	54552	835418	1960	54552	0	1960	14.2857	39	11.4509	0	-1.51969	0	1045	41569	1	1986	14.2857	27	11.4509	0	-1.65189	1
Parent-child	1045	54552	835418	1960	835418	1	1964	14.2857	38	11.4509	0	-1.79007	0	1045	41569	1	1986	14.2857	27	11.4509	0	-1.65189	1
Parent-child	37	23675	824764	1949	23675	0	1949	89.1304	50.23	12.3554	0	1.22168	0	37	41571	0	1986	89.1304	19	12.3554	0	1.11829	1
Parent-child	37	23675	824764	1949	824764	1	1949	89.1304	54	12.3554	0	0.951306	0	37	41571	0	1986	89.1304	19	12.3554	0	1.11829	1
Parent-child	1103	46602	840711	1957	46602	0	1957	94.3034	45	12.121	0	1.06985	0	1103	41573	0	1986	71.8701	26	11.4548	0	-0.205764	0
Parent-child	234	45257	826452	1944	45257	0	1944	93.5361	55	12.9573	1	3.03696	0	234	41578	0	1986				0
Parent-child	110	53650	822954	1951	53650	0	1951	89.645	48	13.4376	1	3.50043	0	110	41579	1	1986	15.6041	31	11.8679	0	-1.28094	0
Parent-child	110	53650	822954	1951	822954	1	1958	89.645	44	13.4376	1	3.23005	0	110	41579	1	1986	15.6041	31	11.8679	0	-1.28094	0
Parent-child	136	33830	831254	1949	33830	0	1949	99.3118	50	13.09	0	2.29735	0	136	41585	0	1986	65.4701	34	11.507	0	-0.291372	0
Parent-child	136	33830	831254	1949	831254	1	1957	99.3118	46.0452	13.09	1	3.0504	0	136	41585	0	1986	65.4701	34	11.507	0	-0.291372	0
Parent-child	1252	70041	399516	1956	70041	0	1956	47.8535	43	12.1479	0	0.0445647	0	1252	41589	1	1986	36.5303	27	11.4463	0	-1.28963	0
Parent-child	1252	70041	399516	1956	399516	1	1958	47.8535	44	12.1479	0	-0.22581	0	1252	41589	1	1986	36.5303	27	11.4463	0	-1.28963	0
Parent-child	1065	35361	399357	1963	35361	0	1963	56.5096	40	11.8176	0	-0.138184	0	1065	41599	1	1987	56.5096	31	11.8176	0	-0.256159	1
Parent-child	1114	34955	821377	1960	34955	0	1960	28.0264	42	11.7012	0	-0.919674	0	1114	41605	0	1987	28.0965	26	11.5745	0	-1.06366	0
Parent-child	1114	34955	821377	1960	821377	1	1961	28.0264	41	11.7012	0	-1.19005	0	1114	41605	0	1987	28.0965	26	11.5745	0	-1.06366	0
Parent-child	1117	70101	831311	1957	70101	0	1957	96.5382	42	12.3333	1	2.38817	0	1117	41606	1	1987	85.4068	33	13.4097	0	2.07821	0
Parent-child	66	69290	484914	1948	69290	0	1948	33.927	55	13.71	1	2.54644	0	66	41607	0	1987	31.6618	33	12.1132	0	-0.363545	0
Parent-child	1140	802210	811443		811443	1	1949	73.3985	53	11.3031	0	-0.61578	0	1140	41608	0	1987	18.326	33	12.0516	0	-0.737519	0
Parent-child	1143	46915	827197	1960	46915	0	1960	30.9706	42	11.2764	0	-1.3409	0	1143	41609	1	1987	41.2282	28	11.4876	0	-1.1353	0
Parent-child	1143	46915	827197	1960	827197	1	1955	29.086	47	11.4173	0	-1.49219	0	1143	41609	1	1987	41.2282	28	11.4876	0	-1.1353	0
Parent-child	1317	53699	851882	1951	53699	0	1951	50.5876	48	12.1104	0	0.0636756	0	1317	41619	0	1987	67.6349	24	11.8163	0	0.1133	0
Parent-child	1043	800998	810314	1967	800998	0	1967	11.5455	40	11.8065	0	-1.17337	0	1043	41624	1	1988	3.12386	25	11.8263	0	-1.61255	0
Parent-child	1054	70381	15506	1960	15506	1	1961	94.888	41.125	12.6094	0	1.37404	0	1054	41626	0	1988	63.1409	25	11.6269	0	-0.206557	0
Parent-child	1054	70381	15506	1960	70381	0	1960	94.888	39	12.6094	1	2.66784	0	1054	41626	0	1988	63.1409	25	11.6269	0	-0.206557	0
Parent-child	1076	33792	512497	1949	33792	0	1949	67.3487	50	12.5144	1	1.93251	0	1076	41629	1	1988	19.4465	26	11.8511	0	-1.21283	0
Parent-child	1086	54355	398377	1958	54355	0	1958	26.839	41	11.8438	0	-0.906918	1	1086	41631	1	1988	78.0417	32	11.848	0	0.11601	0
Parent-child	1092	46596	823004	1957	46596	0	1957	29.3509	45	11.3816	0	-1.25678	0	1092	41632	1	1988	46.2428	24	11.6078	0	-0.883144	0
Parent-child	1092	46596	823004	1957	823004	1	1955	36.4146	50	10.534	0	-2.34061	0	1092	41632	1	1988	46.2428	24	11.6078	0	-0.883144	0
Parent-child	1103	34400	827010	1955	34400	0	1955	76.8999	44	12.4339	0	1.03373	0	1103	41634	1	1988	76.8999	33	12.4339	0	0.928617	1
Parent-child	1117	70621	838478	1962	70621	0	1962	56.5735	40	12.1255	0	0.217127	0	1117	41636	0	1988	96.2459	32	12.0872	0	1.07525	0
Parent-child	1117	70621	838478	1962	838478	1	1961	56.5735	41	12.1255	0	-0.0532477	0	1117	41636	0	1988	96.2459	32	12.0872	0	1.07525	0
Parent-child	1234	54502	833919	1959	54502	0	1959	42.1508	40	11.5528	0	-0.769019	0	1234	41643	0	1988	96.1119	32	12.2541	0	1.26399	0
Parent-child	161	115099	828738	1949	115099	0	1949	22.9966	54	11.9701	0	-0.724952	0	161	41645	0	1988	22.9966	28	11.9701	0	-0.848158	1
Parent-child	1269	29366	840665	1954	29366	0	1954	83.513	48	12.8563	0	1.66956	0	1269	41646	1	1988	10.9518	23	11.9756	0	-1.11837	0
Parent-child	1269	29366	840665	1954	840665	1	1957	83.513	44.625	12.8563	1	2.4226	0	1269	41646	1	1988	10.9518	23	11.9756	0	-1.11837	0
Parent-child	1327	54056	850806	1955	54056	0	1955	43.6275	58	11.5147	0	-0.77919	0	1327	41650	0	1988				0
Parent-child	1016	69357	512839	1949	69357	0	1949	93.8497	50	12.3982	0	1.37813	0	1016	41657	0	1989	67.6136	23	11.4802	0	-0.393604	0
Parent-child	1016	69357	512839	1949	69357	0	1949	93.8497	50	12.3982	0	1.37813	0	1016	41658	1	1989	93.8497	24	12.3982	0	1.27637	1
Parent-child	1016	69357	512839	1949	69357	0	1949	93.8497	50	12.3982	0	1.37813	0	1016	41659	0	1989	78.4466	27	11.5628	0	0.0678959	0
Parent-child	1092	54571	851358	1960	54571	0	1960	50.5907	39	11.6812	0	-0.429526	0	1092	41666	1	1989	57.0272	21	11.274	0	-0.8764	0
Parent-child	1092	54571	851358	1960	851358	1	1967	50.5907	40	11.6812	0	-0.699901	0	1092	41666	1	1989	57.0272	21	11.274	0	-0.8764	0
Parent-child	229	52985	512696	1945	52985	0	1945	69.1846	57	11.9027	1	1.27122	0	229	41670	0	1989	56.4426	24	12.2113	0	0.312738	0
Parent-child	229	34403	512506	1955	34403	0	1955	93.7127	48	12.2497	0	1.20432	0	229	41671	0	1989	99.4428	31	12.1024	0	1.16537	0
Parent-child	1153	45460	512588	1946	45460	0	1946				0			1153	41675	0	1989	70.2381	31	11.8155	0	0.171542	0
Parent-child	1194	55374	159791	1965	55374	0	1965	40.2235	48	11.8004	0	-0.528309	0	1194	41678	1	1989	25.5511	20	11.5092	0	-1.32559	0
Parent-child	1194	55374	159791	1965	159791	1	1965	25.5511	40	11.647	0	-1.30865	0	1194	41678	1	1989	25.5511	20	11.5092	0	-1.32559	0
Parent-child	1276	71216	820909	1966	71216	0	1966	17.5009	33	11.8476	1	0.0327218	0	1276	41683	0	1989	91.6149	30	12.1703	0	1.06537	0
Parent-child	1276	71216	820909	1966	820909	1	1961	17.5009	42	11.8476	1	-0.237653	0	1276	41683	0	1989	91.6149	30	12.1703	0	1.06537	0
Parent-child	1279	47390	841611	1963	47390	0	1963	12.7451	39	10.8439	0	-2.25229	0	1279	41684	0	1989	25.9165	24	11.682	0	-0.989643	0
Parent-child	1315	54818	207677	1961	54818	0	1961	50.0213	38	11.4188	0	-0.743983	0	1315	41685	1	1989	72.5033	24	11.6751	0	-0.208608	0
Parent-child	1315	54818	207677	1961	207677	1	1961				0			1315	41685	1	1989	72.5033	24	11.6751	0	-0.208608	0
Parent-child	1027	70594	831521	1962	70594	0	1962	86.5607	40	11.9562	1	1.72783	0	1027	41690	1	1990	79.016	18	12.3023	0	0.824278	0
Parent-child	1103	34400	827010	1955	34400	0	1955	76.8999	44	12.4339	0	1.03373	0	1103	41698	0	1990				0
Parent-child	1340	70584	850400	1961	70584	0	1961	30.6875	41	11.5428	0	-1.04119	0	1340	41721	0	1990	30.6875	27	11.5428	0	-1.16855	1
Parent-child	1344	70689	831419	1962	70689	0	1962	48.1823	40	11.6409	0	-0.530621	0	1344	41722	1	1990	18.9532	25	11.5233	0	-1.60077	0
Parent-child	12	34070	831692	1952	34070	0	1952	84.9379	47	12.0824	1	1.83604	0	12	41723	0	1991	84.9379	19	12.0824	0	0.704573	1
Parent-child	12	34070	831692	1952	831692	1	1955	84.9379	47	12.0824	0	0.542244	0	12	41723	0	1991	84.9379	19	12.0824	0	0.704573	1
Parent-child	1065	35361	399357	1963	35361	0	1963	56.5096	40	11.8176	0	-0.138184	0	1065	41727	0	1991	56.5096	29	11.8176	1	0.73194	1
Parent-child	37	56235	512785	1972	56235	0	1972	61.8804	27	12.0813	0	0.286976	0	37	41733	0	1991				0
Parent-child	47	47104	159115	1962	47104	0	1962	40.4183	41	11.4698	0	-0.903746	0	47	41735	0	1991	40.4183	29	11.4698	0	-1.02998	1
Parent-child	47	47104	159115	1962	159115	1	1967	40.4183	46.125	11.4698	0	-1.17412	0	47	41735	0	1991	40.4183	29	11.4698	0	-1.02998	1
Parent-child	1181	54478	512741	1959	54478	0	1959	62.6324	40	11.6657	0	-0.173502	0	1181	41743	1	1991				0
Parent-child	1184	55861	833613	1968	55861	0	1968	23.7425	34	11.4049	1	-0.334105	0	1184	41744	1	1991	23.7425	25	11.4049	0	-1.4884	1
Parent-child	1205	54291	399466	1957	54291	0	1957	52.9381	45	11.976	0	-0.0374165	0	1205	41747	1	1991				0
Parent-child	1205	54291	399466	1957	399466	1	1961				0			1205	41747	1	1991				0
Parent-child	1205	800078	810501	1966	800078	0	1966	13.9234	41.2973	11.8718	1	-0.0209298	0	1205	41748	0	1991	26.1479	29	11.601	0	-1.07756	0
Parent-child	1205	800078	810501	1966	810501	1	1967	13.9234	40	11.8718	0	-1.31473	0	1205	41748	0	1991	26.1479	29	11.601	0	-1.07756	0
Parent-child	141	35733	835082	1965	35733	0	1965	74.3911	39	12.0479	1	1.55647	0	141	41749	0	1991	46.3311	29	12.0367	0	-0.117868	0
Parent-child	141	35733	835082	1965	835082	1	1964	74.3911	40	12.0479	0	0.262673	0	141	41749	0	1991	46.3311	29	12.0367	0	-0.117868	0
Parent-child	176	35923	512547	1966	35923	0	1966	93.46	40	12.489	1	2.49709	0	176	41752	0	1991	59.265	28	10.979	1	-0.0158162	0
Parent-child	1327	34894	839518	1959	34894	0	1959	9.87699	43	11.1263	0	-1.99309	0	1327	41753	0	1991				0
Parent-child	1027	47424	833741	1964	47424	0	1964	57.1033	35	11.611	0	-0.362141	0	1027	41756	0	1992	45.3447	21	11.468	0	-0.919009	0
Parent-child	1027	47424	833741	1964	833741	1	1967	57.1033	32	11.611	0	-0.632516	0	1027	41756	0	1992	45.3447	21	11.468	0	-0.919009	0
Parent-child	37	45897	835099	1950	45897	0	1950	80.0085	49	12.0698	0	0.685996	0	37	41759	1	1992				0
Parent-child	1136	34840	399442	1959	34840	0	1959	71.2154	40	12.4462	0	0.918655	0	1136	41761	0	1992	59.7706	28	12.84	1	2.13432	0
Parent-child	1136	34840	399442	1959	399442	1	1961	71.2154	41	12.4462	0	0.64828	0	1136	41761	0	1992	59.7706	28	12.84	1	2.13432	0
Parent-child	237	54600	512744	1960	54600	0	1960	95.1589	39	13.0547	1	3.18579	0	237	41763	1	1992				0
Parent-child	141	22676	840669	1954	22676	0	1954	62.2519	45	11.5066	1	0.658414	0	141	41765	1	1992	27.6093	25	11.3336	0	-1.62191	0
Parent-child	1219	70549	840072	1961	70549	0	1961	63.5032	41	12.2343	0	0.499695	0	1219	41767	0	1992	48.4929	24	12.1017	0	0.00595457	0
Parent-child	1219	70549	840072	1961	840072	1	1967	63.5032	36	12.2343	0	0.22932	0	1219	41767	0	1992	48.4929	24	12.1017	0	0.00595457	0
Parent-child	1140	54696	159757	1961	54696	0	1961	42.3974	41	11.7707	0	-0.512959	0	1140	41782	0	1993				0
Parent-child	1140	54696	159757	1961	159757	1	1966	83.449	41	12.322	0	0.783737	0	1140	41782	0	1993				0
Parent-child	1219	399473	399474	1967	399473	0	1967	27.451	40	11.6017	0	-1.04709	0	1219	41786	0	1993	27.451	19	11.6017	0	-1.17445	1
Parent-child	1219	399473	399474	1967	399474	1	1967	27.451	40	11.6017	0	-1.31746	0	1219	41786	0	1993	27.451	19	11.6017	0	-1.17445	1
Parent-child	149	47518	810435	1964	47518	0	1964	88.0283	40	13.0324	1	2.99802	0	149	41788	0	1993	58.6074	22	12.5524	1	1.63457	0
Parent-child	149	47518	810435	1964	810435	1	1965	58.6074	40.375	12.5524	0	0.483567	0	149	41788	0	1993	58.6074	22	12.5524	1	1.63457	0
Parent-child	1248	34532	399510	1956	34532	0	1956	97.4181	43	13.0964	1	3.28507	0	1248	41790	1	1993	97.4181	23	13.0964	0	2.17022	1
Parent-child	1248	34532	399510	1956	399510	1	1961	97.4181	41	13.0964	0	1.99128	0	1248	41790	1	1993	97.4181	23	13.0964	0	2.17022	1
Parent-child	1252	71203	834976	1966	71203	0	1966	57.6757	48	11.274	0	-0.736368	0	1252	41791	1	1993				0
Parent-child	1252	71203	834976	1966	834976	1	1967	29.1621	40	11.2715	0	-1.65799	0	1252	41791	1	1993				0
Parent-child	1060	35358	834665	1963	35358	0	1963	13.5793	40	11.3986	0	-1.59592	0	1060	41798	0	1994				0
Parent-child	1104	47952	834942	1968	47952	0	1968	51.9912	37	11.389	0	-0.858237	1	1104	41802	1	1994				0
Parent-child	1194	55374	159791	1965	55374	0	1965	40.2235	48	11.8004	0	-0.528309	0	1194	41806	1	1994	28.0264	22	11.4408	0	-1.34829	0
Parent-child	1194	55374	159791	1965	159791	1	1965	25.5511	40	11.647	0	-1.30865	0	1194	41806	1	1994	28.0264	22	11.4408	0	-1.34829	0
Parent-child	135	55378	399287	1965	55378	0	1965	41.895	43	11.5937	0	-0.72783	0	135	41807	1	1994				0
Parent-child	135	55378	399287	1965	399287	1	1967	41.895	41	11.5937	0	-0.998205	0	135	41807	1	1994				0
Parent-child	1262	33230	512475	1944	33230	0	1944	73.9404	58	12.6211	0	1.18157	0	1262	41812	1	1994	58.7748	20		0		0
Parent-child	51	117787	826908	1964	117787	0	1964				0			51	41818	1	1995				0
Parent-child	47	47104	159115	1962	47104	0	1962	40.4183	41	11.4698	0	-0.903746	0	47	41825	1	1995	26.3549	25	11.9888	0	-0.897565	0
Parent-child	47	47104	159115	1962	159115	1	1967	40.4183	46.125	11.4698	0	-1.17412	0	47	41825	1	1995	26.3549	25	11.9888	0	-0.897565	0
Parent-child	1097	801358	810039	1970	801358	0	1970	19.9843	40	11.6731	0	-1.13483	0	1097	41826	1	1995				0
Parent-child	1149	47859	159803	1967	47859	0	1967	38.7133	40	11.8092	0	-0.552569	0	1149	41834	1	1995	38.7133	22	11.8092	0	-0.6746	1
Parent-child	1149	47859	159803	1967	159803	1	1968	38.7133	40.375	11.8092	0	-0.822944	0	1149	41834	1	1995	38.7133	22	11.8092	0	-0.6746	1
Parent-child	124	34992	822899	1960	34992	0	1960	43.393	39	12.9033	1	1.83459	0	124	41838	1	1995				0
Parent-child	124	34992	822899	1960	822899	1	1960	43.393	39.125	12.9033	1	1.56422	0	124	41838	1	1995				0
Parent-child	1271	55412	512768	1965	55412	0	1965	80.9606	38	12.32	0	0.995176	0	1271	41841	0	1995	22.9266	25	11.26	0	-1.54266	0
Parent-child	1100	70304	837071	1959	70304	0	1959	9.33199	40	11.2575	0	-1.8547	0	1100	41853	0	1996	44.821	24	11.5235	0	-0.741944	0
Parent-child	1100	70304	837071	1959	837071	1	1964	75.4019	40	11.4746	0	-0.373183	0	1100	41853	0	1996	44.821	24	11.5235	0	-0.741944	0
Parent-child	1140	34842	512517	1959	34842	0	1959	68.1068	40	11.8213	1	1.15319	0	1140	41856	1	1996				0
Parent-child	1212	69401	512846	1949	69401	0	1949	23.2919	53	12.4608	1	0.86909	0	1212	41858	1	1996	27.0673	24	11.0993	1	-0.880115	0
Parent-child	164	802182	812417	1960	802182	0	1960	85.7447	42	11.7912	0	0.496322	0	164	41864	1	1996	85.7447	20	11.7912	0	0.384479	1
Parent-child	1292	29387	398533	1950	29387	0	1950	97.001	52	12.5793	0	1.65797	0	1292	41865	0	1996				0
Parent-child	1304	36029	207690	1967	36029	0	1967	41.1826	40	11.672	0	-0.654006	0	1304	41866	0	1996	41.1826	24	11.672	0	-0.777362	1
Parent-child	1304	36029	207690	1967	207690	1	1968	41.1826	40	11.672	0	-0.924381	0	1304	41866	0	1996	41.1826	24	11.672	0	-0.777362	1
Parent-child	49	33638	839540	1948	33638	0	1948	21.5504	51	11.8529	0	-0.892565	0	49	42118	1	1984				0
Parent-child	37	54156	833650	1956	54156	0	1956	62.7725	43	12.2473	0	0.498066	0	37	42125	0	1984	20.4786	31	10.964	1	-0.91508	0
Parent-child	37	54156	833650	1956	833650	1	1958	62.7725	45	12.2473	0	0.227691	0	37	42125	0	1984	20.4786	31	10.964	1	-0.91508	0
Parent-child	1087	69469	399362	1950	69469	0	1950	38.9386	53	11.6182	0	-0.766915	0	1087	42127	0	1984				0
Parent-child	1087	69469	399362	1950	399362	1	1952	38.9386	51	11.6182	0	-1.03729	0	1087	42127	0	1984				0
Parent-child	47	46489	834135	1956	46489	0	1956	90.2265	43	12.1444	1	2.02753	0	47	42129	0	1984	61.7921	34	11.5117	0	-0.369581	0
Parent-child	47	46489	834135	1956	834135	1	1955	68.9654	48	11.7559	0	-0.196225	0	47	42129	0	1984	61.7921	34	11.5117	0	-0.369581	0
Parent-child	1181	33928	6936	1950	33928	0	1950	29.427	53	11.3337	0	-1.31011	0	1181	42142	0	1984	29.427	36	11.3337	0	-1.4406	1
Parent-child	1021	45684	512597	1948	45684	0	1948	23.569	51	11.3093	0	-1.47142	0	1021	42154	1	1985	54.8045	28	11.3922	0	-0.936211	0
Parent-child	58	114929	829504	1955	114929	0	1955	94.5896	47	11.8398	0	0.753252	0	58	42160	1	1984	94.5896	25.5438	11.8398	1	1.63199	1
Parent-child	58	114929	829504	1955	829504	1	1955	94.5896	48	11.8398	0	0.482878	0	58	42160	1	1984	94.5896	25.5438	11.8398	1	1.63199	1
Parent-child	1092	46004	840653	1951	46004	0	1951	41.2313	52	11.4261	0	-0.935559	0	1092	42161	0	1985				0
Parent-child	1110	45911	840756	1950	45911	0	1950	72.4425	49	11.5383	0	-0.096853	0	1110	42164	0	1985	72.4425	35	11.5446	0	-0.0895946	0
Parent-child	1110	45911	840756	1950	840756	1	1952	72.4425	50	11.5383	0	-0.367228	0	1110	42164	0	1985	72.4425	35	11.5446	0	-0.0895946	0
Parent-child	1203	47637	831597	1965	47637	0	1965	39.4867	38	11.4403	1	0.0645599	0	1203	42175	0	1985	28.885	31	11.9265	1	0.382193	0
Parent-child	1203	47637	831597	1965	831597	1	1953	96.2885	53.125	12.1684	0	0.899157	0	1203	42175	0	1985	28.885	31	11.9265	1	0.382193	0
Parent-child	1245	800614	811615	1955	800614	0	1955	32.4595	47	11.1917	0	-1.40436	0	1245	42180	1	1985	30.5748	35	11.7307	0	-1.09822	0
Parent-child	1245	800614	811615	1955	811615	1	1955	32.4595	47	11.1917	0	-1.67474	0	1245	42180	1	1985	30.5748	35	11.7307	0	-1.09822	0
Parent-child	1276	69886	207721	1954	69886	0	1954	98.0331	49		1		0	1276	42186	1	1985	98.0331	25	12.5531	0	1.3809	0
Parent-child	1276	69886	207721	1954	207721	1	1955	80.8976	49	12.0673	0	0.432935	0	1276	42186	1	1985	98.0331	25	12.5531	0	1.3809	0
Parent-child	1344	47210	824870	1962	47210	0	1962				0			1344	42189	0	1985				0
Parent-child	1024	69034	822812	1946	69034	0	1946	64.712	53	12.1214	0	0.39747	0	1024	42191	1	1986	84.5482	33	12.0432	0	0.488272	0
Parent-child	1024	69034	822812	1946	822812	1	1946	64.712	56	12.1214	0	0.127095	0	1024	42191	1	1986	84.5482	33	12.0432	0	0.488272	0
Parent-child	1028	46572	159737	1957	46572	0	1957	0.386676	47	10.5262	0	-2.89849	0	1028	42192	0	1986	5.3952	34	11.0604	0	-2.17064	0
Parent-child	1028	46572	159737	1957	159737	1	1959				0			1028	42192	0	1986	5.3952	34	11.0604	0	-2.17064	0
Parent-child	1091	27535	821144	1953	27535	0	1953	81.1259	49	12.068	0	0.709304	0	1091	42196	1	1986	87.4315	30	12.1986	0	0.732479	0
Parent-child	1091	27535	821144	1953	821144	1	1946	87.4315	56	12.1986	0	0.732479	0	1091	42196	1	1986	87.4315	30	12.1986	0	0.732479	0
Parent-child	1096	70095	398384	1957	70095	0	1957	32.9314	42	11.5396	0	-0.993806	0	1096	42197	0	1986	29.4696	30	11.5263	1	-0.064425	0
Parent-child	226	46093	821007	1952	46093	0	1952	48.2249	50.375	11.7349	0	-0.421601	0	226	42198	0	1986				0
Parent-child	1127	55501	398406	1966	55501	0	1966				0			1127	42200	1	1986				0
Parent-child	1212	53941	398421	1954	53941	0	1954	34.6517	45	12.3231	0	-0.0542903	0	1212	42203	1	1986	33.3546	32	11.7004	0	-1.06983	0
Parent-child	1220	9855	851347	1952	9855	0	1952	1.15394	50	11.3984	0	-1.86385	0	1220	42204	0	1986	1.15394	26	11.3984	0	-2.01452	1
Parent-child	1220	9855	851347	1952	851347	1	1958	1.15394	44	11.3984	0	-2.14912	0	1220	42204	0	1986	1.15394	26	11.3984	0	-2.01452	1
Parent-child	1252	70038	824800	1956	70038	0	1956	36.1253	43	11.3677	0	-1.11876	0	1252	42208	0	1986	60.5681	30	12.1148	0	0.295693	0
Parent-child	1252	70038	824800	1956	824800	1	1958	76.0687	52	12.0624	0	0.317576	0	1252	42208	0	1986	60.5681	30	12.1148	0	0.295693	0
Parent-child	1346	34669	833752	1957	34669	0	1957	33.376	46	11.8142	0	-0.668147	0	1346	42218	0	1986	33.376	32	11.8142	0	-0.791217	1
Parent-child	1107	35964	159775	1967	35964	0	1967	85.25	40	12.0881	1	1.84961	0	1107	42231	1	1987				0
Parent-child	1107	35964	159775	1967	159775	1	1968				0			1107	42231	1	1987				0
Parent-child	227	47119	840550	1962	47119	0	1962	69.1633	37	11.9681	0	0.322528	0	227	42232	0	1987	64.2431	27	12.2642	0	0.550853	0
Parent-child	67	46316	512620	1954	46316	0	1954	69.8575	45	12.5262	1	2.00309	0	67	42234	0	1987	57.8066	23	13.1735	0	1.35033	0
Parent-child	1121	70011	512864	1956	70011	0	1956	66.7215	43	12.0838	0	0.399966	0	1121	42235	0	1987	66.7215	29	12.0838	0	0.287853	1
Parent-child	124	34418	159137	1955	34418	0	1955	49.997	48	11.284	0	-0.899488	0	124	42240	0	1987	68.9989	33	12.7947	0	1.26866	0
Parent-child	124	34418	159137	1955	159137	1	1950				0			124	42240	0	1987	68.9989	33	12.7947	0	1.26866	0
Parent-child	148	34525	840657	1956	34525	0	1956	81.3665	43	13.1276	0	1.93248	0	148	42242	1	1986	81.3665	18.5438	13.1276	1	2.82602	1
Parent-child	148	34525	840657	1956	840657	1	1961	81.3665	44	13.1276	0	1.66211	0	148	42242	1	1986	81.3665	18.5438	13.1276	1	2.82602	1
Parent-child	149	801369	812414		812414	1	1964	33.8388	43	12.0062	0	-0.707391	0	149	42243	1	1986				1
Parent-child	1287	33240	835232	1944	33240	0	1944	31.4365	58	12.6206	0	0.214469	0	1287	42246	0	1987	97.9418	32	12.2807	0	1.33612	0
Parent-child	1287	33240	835232	1944	835232	1	1949	40.1869	53	11.8231	0	-0.773356	0	1287	42246	0	1987	97.9418	32	12.2807	0	1.33612	0
Parent-child	16	70837	512879	1964	70837	0	1964	48.5934	40	12.662	1	1.67564	0	16	42259	0	1987	86.2319	26.5438	11.898	1	1.65354	0
Parent-child	1103	105300	853310	1960	105300	0	1960	70.3264	43.625	11.991	0	0.375244	0	1103	42264	0	1988	38.4484	30	11.8711	0	-0.487425	0
Parent-child	1157	21566	399461	1958	21566	0	1958	34.402	44	11.3493	0	-1.17902	0	1157	42270	0	1987	67.6288	32.5438	12.1179	1	1.48317	0
Parent-child	129	34850	512518	1959	34850	0	1959				0			129	42271	1	1988	79.8411	18	11.274	0	-0.352641	0
Parent-child	160	46448	829228	1955	46448	0	1955	52.7189	44.38	12.4543	1	1.53071	0	160	42281	0	1987	40.5736	28.5438	11.8487	1	0.558647	0
Parent-child	1336	35307	841550	1962	35307	0	1962	42.8754	41	12.3516	0	0.16548	0	1336	42286	0	1988	76.5163	23.4589	11.7776	1	1.14481	0
Parent-child	1340	46862	840004	1959	46862	0	1959	12.3097	45	11.3857	0	-1.63961	0	1340	42288	1	1988	45.8379	22	11.4371	0	-0.943575	0
Parent-child	1028	70968	834647	1965	70968	0	1965	37.328	39	11.5288	0	-0.906233	0	1028	42293	1	1989	56.6039	23	11.8936	0	-0.165623	0
Parent-child	1034	45887	512602	1950	45887	0	1950	78.8089	49	13.0283	1	2.78359	0	1034	42294	0	1989	63.1774	31	12.2954	0	0.562547	0
Parent-child	100	46506	399281	1956	46506	0	1956	87.2427	47	12.2711	0	1.08184	0	100	42299	1	1989	87.1362	28	12.3046	0	0.847546	0
Parent-child	100	46506	399281	1956	399281	1	1958	87.1362	44.125	12.3046	0	0.847546	0	100	42299	1	1989	87.1362	28	12.3046	0	0.847546	0
Parent-child	1219	19476	833639	1964	19476	0	1964	16.5144	38.0288	11.274	0	-1.67236	0	1219	42303	0	1989	22.2933	31	11.2221	0	-1.60056	0
Parent-child	1219	19476	833639	1964	833639	1	1970	16.5144	33	11.274	0	-1.94274	0	1219	42303	0	1989	22.2933	31	11.2221	0	-1.60056	0
Parent-child	100	70418	512870	1960	70418	0	1960	20.9993	39	11.8381	0	-0.922131	0	100	42322	0	1990	20.9993	23	11.8381	0	-1.0477	1
Parent-child	1121	46797	837528	1959	46797	0	1959	97.4942	40	12.5971	0	1.68956	0	1121	42323	0	1990				0
Parent-child	1140	48855	512665	1975	48855	0	1975				0			1140	42325	1	1990	23.8521	19	11.2897	0	-1.61975	0
Parent-child	129	46624	827018	1957	46624	0	1957	59.5603	42	12.645	1	1.90546	0	129	42329	0	1989	85.7539	30.5438	11.563	1	1.25767	0
Parent-child	129	46624	827018	1957	827018	1	1958	56.2203	45	11.8362	0	-0.393757	0	129	42329	0	1989	85.7539	30.5438	11.563	1	1.25767	0
Parent-child	1232	47888	822865	1967	47888	0	1967	26.7537	32	11.5306	0	-1.14461	0	1232	42332	1	1990	4.25344	30	11.3088	0	-2.18158	0
Parent-child	1279	35779	398457	1965	35779	0	1965	39.7302	40	11.8636	0	-0.466917	0	1279	42334	0	1990				0
Parent-child	1329	71109	512885	1965	71109	0	1965	28.1086	40	11.1579	0	-1.54211	0	1329	42337	1	1990	28.1086	28	11.1579	0	-1.67529	1
Parent-child	1336	35307	841550	1962	35307	0	1962	42.8754	41	12.3516	0	0.16548	0	1336	42338	1	1990	72.0497	23	12.1959	0	0.540479	0
Parent-child	10	34174	512502	1953	34174	0	1953	51.4675	46	12.9128	1	2.02918	0	10	42341	0	1991	51.4675	23	12.9128	0	0.90163	1
Parent-child	1045	70719	821010	1963	70719	0	1963				0			1045	42342	1	1991				0
Parent-child	1058	54555	512743	1960	54555	0	1960	63.2292	39	11.8612	0	0.064664	0	1058	42343	1	1991	97.479	29	11.814	0	0.518935	0
Parent-child	1092	54571	851358	1960	54571	0	1960	50.5907	39	11.6812	0	-0.429526	0	1092	42349	0	1991	41.5571	25	11.7996	0	-0.498846	0
Parent-child	1092	54571	851358	1960	851358	1	1967	50.5907	40	11.6812	0	-0.699901	0	1092	42349	0	1991	41.5571	25	11.7996	0	-0.498846	0
Parent-child	1121	46798	825838	1959	46798	0	1959	66.0851	40	12.178	0	0.493693	0	1121	42351	0	1991	66.0851	29	12.178	0	0.382728	1
Parent-child	1210	71192	831802	1966	71192	0	1966	61.0857	33	11.548	0	-0.343981	0	1210	42359	1	1991	27.2622	24	11.5067	0	-1.43095	0
Parent-child	1230	47887	822887	1967	47887	0	1967	33.7687	40	11.3111	0	-1.23733	0	1230	42361	1	1991				0
Parent-child	1230	47887	822887	1967	822887	1	1967	33.7687	40	11.3111	0	-1.5077	0	1230	42361	1	1991				0
Parent-child	176	16264	830610	1959	16264	0	1959	80.6662	43	12.259	0	0.918381	0	176	42368	0	1991				0
Parent-child	1062	34385	159755	1955	34385	0	1955	24.318	44	12.7344	1	1.20676	0	1062	42378	1	1992	93.1647	20		0		0
Parent-child	1062	34385	159755	1955	159755	1	1957				0			1062	42378	1	1992	93.1647	20		0		0
Parent-child	214	69464	399292	1950	69464	0	1950	13.7803	49	11.7476	0	-1.19023	0	214	42380	1	1992	13.7803	24	11.7476	0	-1.31863	1
Parent-child	214	69464	399292	1950	399292	1	1958	13.7803	41	11.7476	0	-1.46061	0	214	42380	1	1992	13.7803	24	11.7476	0	-1.31863	1
Parent-child	1100	35835	833930	1966	35835	0	1966	11.2958	39	11.4934	0	-1.67112	1	1100	42385	0	1992	26.0108	25	12.2529	0	-0.331435	0
Parent-child	1100	35835	833930	1966	833930	1	1970	26.0108	38	12.2529	0	-0.60181	0	1100	42385	0	1992	26.0108	25	12.2529	0	-0.331435	0
Parent-child	1103	47112	853309	1962	47112	0	1962	45.6217	44	12.0993	0	-0.0619914	0	1103	42387	1	1992	54.3387	28	11.9461	0	-0.310287	0
Parent-child	1197	46625	512627	1957	46625	0	1957	94.276	42	12.6122	1	2.65721	0	1197	42397	1	1992				0
Parent-child	1205	70544	512872	1961	70544	0	1961	16.8067	41	11.6319	0	-1.25442	0	1205	42399	0	1992				0
Parent-child	1230	54206	512731	1956	54206	0	1956	19.008	43	11.3135	0	-1.57026	0	1230	42402	1	1992				0
Parent-child	1275	54310	850230	1957	54310	0	1957	36.1679	42	11.8342	1	0.441761	0	1275	42406	1	1992	28.5044	23	11.5611	0	-1.19748	0
Parent-child	169	394123	394125	1955	394123	0	1955	59.5238	47.4699	11.814	0	-0.0737798	0	169	42408	0	1992	72.5825	28	12.502	0	1.01379	0
Parent-child	169	394123	394125	1955	394125	1	1962	59.5238	39.875	11.814	0	-0.344155	0	169	42408	0	1992	72.5825	28	12.502	0	1.01379	0
Parent-child	1334	70685	839544	1962	70685	0	1962	37.1697	39.626	11.7774	1	0.399291	0	1334	42409	1	1992	83.449	24	12.7131	0	1.23311	0
Parent-child	124	34992	822899	1960	34992	0	1960	43.393	39	12.9033	1	1.83459	0	124	42422	0	1993	61.9991	26	12.1161	0	0.32969	0
Parent-child	124	34992	822899	1960	822899	1	1960	43.393	39.125	12.9033	1	1.56422	0	124	42422	0	1993	61.9991	26	12.1161	0	0.32969	0
Parent-child	1203	55870	833900	1968	55870	0	1968	23.9983	31	11.333	0	-1.43441	0	1203	42423	1	1993				0
Parent-child	1203	55870	833900	1968	833900	1	1973	22.5947	32	11.7882	0	-1.21352	0	1203	42423	1	1993				0
Parent-child	1252	69966	512862	1955	69966	0	1955	96.2489	44	12.3411	0	1.26492	1	1252	42428	1	1993	98.7121	25	13.0261	0	1.93994	0
Parent-child	1292	54811	834681	1961	54811	0	1961	2.73109	41	11.6825	0	-1.51638	0	1292	42430	0	1993				0
Parent-child	169	70813	820925	1963	70813	0	1963	54.0951	38.6918	12.5838	1	1.7108	0	169	42432	0	1993	54.0951	24	12.5838	0	0.579332	1
Parent-child	1329	56000	512782	1969	56000	0	1969	28.1086	37	11.1579	0	-1.54211	0	1329	42435	1	1993	28.1086	23	11.1579	0	-1.67538	1
Parent-child	1045	70719	821010	1963	70719	0	1963				0			1045	42439	1	1994				0
Parent-child	41	54863	839732	1962	54863	0	1962	21.3464	40	11.455	0	-1.35443	0	41	42445	0	1994				0
Parent-child	1086	70861	512880	1964	70861	0	1964	17.1416	35	11.5756	0	-1.31151	0	1086	42446	0	1994				0
Parent-child	252	117823	826006	1958	117823	0	1958	90.6832	44	12.885	0	1.86561	0	252	42456	1	1994				0
Parent-child	164	802182	812417	1960	802182	0	1960	85.7447	42	11.7912	0	0.496322	0	164	42457	0	1994	57.3208	26	12.1491	1	1.28463	0
Parent-child	1092	36751	399368	1974	36751	0	1974	16.9011	40	12.3692	0	-0.404947	0	1092	42469	1	1995	54.5457	25	11.6979	0	-0.590767	0
Parent-child	1092	36751	399368	1974	399368	1	1973	67.0412	41	11.9944	0	0.03412	0	1092	42469	1	1995	54.5457	25	11.6979	0	-0.590767	0
Parent-child	1136	34840	399442	1959	34840	0	1959	71.2154	40	12.4462	0	0.918655	0	1136	42471	0	1995	59.7706	25	12.84	0	1.1109	0
Parent-child	1136	34840	399442	1959	399442	1	1961	71.2154	41	12.4462	0	0.64828	0	1136	42471	0	1995	59.7706	25	12.84	0	1.1109	0
Parent-child	1327	54229	834963	1956	54229	0	1956	6.77445	43	11.3376	0	-1.8208	0	1327	42484	0	1995				0
Parent-child	1345	55440	208408	1965	55440	0	1965	75.1857	34	12.669	0	1.26492	0	1345	42489	1	1995	41.3043	25	12.2518	0	-0.255358	0
Parent-child	1345	55440	208408	1965	208408	1	1965	75.1857	38	12.669	0	0.994549	0	1345	42489	1	1995	41.3043	25	12.2518	0	-0.255358	0
Parent-child	1015	34068	835420	1952	34068	0	1952	69.6657	47	12.1571	1	1.5745	0	1015	42491	0	1996				0
Parent-child	1045	55155	836725	1964	55155	0	1964	45.2327	35	11.9037	0	-0.295726	0	1045	42492	0	1996	45.2327	22	11.9037	0	-0.414982	1
Parent-child	1045	55155	836725	1964	836725	1	1964	45.2327	39	11.9037	0	-0.566101	0	1045	42492	0	1996	45.2327	22	11.9037	0	-0.414982	1
Parent-child	1046	35071	398504	1961	35071	0	1961	37.2914	38	11.3456	0	-1.11761	0	1046	42493	1	1996				0
Parent-child	219	28964	836723	1959	28964	0	1959	41.2069	43	11.9041	0	-0.386713	0	219	42497	0	1996				0
Parent-child	1275	46256	853277	1953	46256	0	1953				0			1275	42522	0	1996	2.9838	24	10.9538	0	-2.34801	0
Parent-child	169	394046	830593	1949	394046	0	1949	72.409	53.3027	11.814	0	0.219225	0	169	42524	0	1996	59.195	18	11.846	0	-0.161538	0
Parent-child	1334	24746	840715	1945	24746	0	1945	14.2735	58	11.5128	0	-1.44888	0	1334	42527	0	1996	14.2735	25	11.5128	0	-1.58038	1
Parent-child	1086	47096	839397	1962	47096	0	1962	23.5994	41	11.6818	0	-1.03007	0	1086	42610	1	1982	27.1039	36.375	11.4285	0	-1.53205	0
Parent-child	1275	23914	12270	1911	12270	1	1913	92.6806	89	12.2951	0	0.962676	0	1275	44429	1	1934				0
Parent-child	1029	11818	14675	1908	14675	1	1910	8.88138	89	11.4089	0	-1.96132	0	1029	44608	1	1937				0
Parent-child	1298	15894	26624	1912	15894	0	1912	74.1932	87	11.4392		0.00891461	0	1298	44648	0	1937	44.7905	62	11.2686	1	-0.0121035	0
Parent-child	1021	26211	13517	1913	13517	1	1914	39.8825	88	11.6965	0	-0.925782	0	1021	44668	1	1938				0
Parent-child	1058	12953	15909	1912	15909	1	1916	85.2576	83	12.2619	0	0.755762	0	1058	44676	0	1938	85.2576	61	12.2619	0	1.02614	0
Parent-child	1133	12034	11266	1912	11266	1	1912	73.0971	87	12.4	0	0.637872	0	1133	44707	0	1938	83.0502	61	12.2787	0	0.995197	0
Parent-child	111	29545	29554	1906	29554	1	1910	29.9872	89	12.6859	0	-0.0138488	0	111	44710	0	1937	39.2279	64.63	12.8544	1	1.68371	0
Parent-child	237	23681	28983	1908	28983	1	1910	26.5772	89	11.4541	0	-1.50693	0	237	44715	0	1938				0
Parent-child	1192	23481	23482	1908	23482	1	1916	41.9376	86	10.534	0	-2.21502	0	1192	44721	0	1938				0
Parent-child	1104	13518	13526	1914	13518	0	1914	35.9579	89.5	11.6709	0	-0.774081	0	1104	44790	0	1939	51.9912	63.5	11.389	0	-0.733423	0
Parent-child	1104	13518	13526	1914	13526	1	1920	35.9579	82	11.6709	0	-1.04446	0	1104	44790	0	1939	51.9912	63.5	11.389	0	-0.733423	0
Parent-child	141	29685	25121	1902	25121	1	1914	90.0012	88	12.6694	1	2.35535	0	141	44827	0	1939	44.9884	64	12.4268	1	1.32336	0
Parent-child	1246	20565	837129	1901	837129	1	1914	36.7799	87.6671	10.7932	0	-2.03449	0	1246	44839	0	1939	64.6633	60	11.972	1	1.2481	0
Parent-child	1275	23914	12270	1911	12270	1	1913	92.6806	89	12.2951	0	0.962676	0	1275	44845	0	1939	97.3877	64	12.2236	0	1.25797	0
Parent-child	1027	15941	8189	1913	8189	1	1917	86.8043	82.1137	11.814	0	0.276195	0	1027	44871	1	1940	60.5742	63	11.4716	0	-0.713749	0
Parent-child	1027	15941	8189	1913	15941	0	1913	86.8043	86	11.814		0.7264	0	1027	44871	1	1940	60.5742	63	11.4716	0	-0.713749	0
Parent-child	1234	17251	23064	1911	23064	1	1911	95.911	88	12.1384	0	0.856021	0	1234	44913	0	1940	94.3308	59	12.7225	0	1.76177	0
Parent-child	1340	29429	21979	1917	29429	0	1917	56.8841	82	11.6089	0	-0.369533	0	1340	44945	1	1940				0
Parent-child	1045	20799	20407	1912	20407	1	1919	64.3588	84	13.1528	0	1.30431	0	1045	44962	1	1941	68.938	61	13.3333	0	1.61594	0
Parent-child	1050	10832	25603	1917	10832	0	1917	85.6887	85	11.8503	0	0.562909	0	1050	44963	1	1941	68.9701	58	11.4727	0	-0.521519	0
Parent-child	1050	10832	25603	1917	25603	1	1918	40.7593	81	12.7856		0.525509	0	1050	44963	1	1941	68.9701	58	11.4727	0	-0.521519	0
Parent-child	1319	31068	16101	1919	16101	1	1919	16.8646	83	12.0496	0	-1.04346	0	1319	45048	1	1941				0
Parent-child	1319	31068	16101	1919	31068	0	1919	16.8646	83	12.0496	0	-0.773082	0	1319	45048	1	1941				0
Parent-child	1028	29178	9308	1921	29178	0	1921	16.8433	78	11.8404	0	-1.01395	0	1028	45066	0	1942	34.1067	57	11.4647	0	-1.05317	0
Parent-child	100	20361	835030	1916	20361	0	1916	5.52003	83.1164	11.4662		-1.52162	0	100	45097	0	1942	13.144	57	12.019	0	-0.892831	0
Parent-child	100	20361	835030	1916	835030	1	1919	5.52003	83.1986	11.4662	0	-1.97182	0	100	45097	0	1942	13.144	57	12.019	0	-0.892831	0
Parent-child	1009	17389	29150	1903	29150	1	1915	49.4154	87	12.2858	0	-0.0317965	0	1009	45142	0	1943	49.4154	56	12.2509	0	0.198441	0
Parent-child	1043	29187	20679	1913	20679	1	1915	56.948	87	11.2266	0	-1.07778	0	1043	45153	0	1943	81.9785	56	12.52	0	1.24816	0
Parent-child	1043	29187	20679	1913	29187	0	1913	56.948	89	11.2266	0	-0.807406	0	1043	45153	0	1943	81.9785	56	12.52	0	1.24816	0
Parent-child	1072	25714	25769	1910	25714	0	1910	79.7497	89	12.1949	0	0.823832	0	1072	45162	0	1943	50.1583	56	12.1258	0	0.0715666	0
Parent-child	1139	12829	12830	1915	12829	0	1915	17.9485	84	11.3511	0	-1.55116	0	1139	45175	0	1943	86.2776	56	11.9132	1	1.67197	0
Parent-child	1027	15941	8189	1913	8189	1	1917	86.8043	82.1137	11.814	0	0.276195	0	1027	45226	0	1944				0
Parent-child	212	20427	29216	1902	29216	1	1917	77.0339	82	12.9909	0	1.40651	0	212	45241	0	1944	71.3007	59	12.514	1	2.02192	0
Parent-child	1119	26999	25582	1914	25582	1	1913	91.9407	90	11.274	0	-0.227567	0	1119	45253	0	1944	75.4506	55	12.046	0	0.554985	0
Parent-child	1140	11758	17886	1920	17886	1	1922	77.8133	80	11.8948	0	0.164644	0	1140	45260	0	1944	67.577	55	12.4497	0	0.839945	0
Parent-child	1210	31154	28737	1920	31154	0	1920	11.2107	82	12.049	0	-0.902346	0	1210	45282	0	1944	22.8601	59	12.2584	0	-0.39675	0
Parent-child	1340	19134	398176	1916	398176	1	1919	57.6422	84	11.9968	0	-0.176817	0	1340	45321	1	1944				0
Parent-child	1346	26088	25594	1917	26088	0	1917	69.9702	82	12.1981		0.78504	0	1346	45322	1	1944	62.4254	58	11.9678	0	-0.101443	0
Parent-child	10	100068	835199	1913	100068	0	1913	44.8514	89	12.4095	0	0.276886	0	10	45325	0	1945	96.9096	54	12.3468	0	1.38871	0
Parent-child	219	28959	29222	1914	28959	0	1914	47.4973	85	12.6361	0	0.597495	0	219	45339	0	1945				0
Parent-child	219	28959	29222	1914	29222	1	1915	47.4973	84	12.6361	0	0.32712	0	219	45339	0	1945				0
Parent-child	1219	14444	14443	1920	14444	0	1920	23.907	83	10.744	0	-2.10728	0	1219	45380	0	1945				0
Parent-child	1335	16148	9688	1907	9688	1	1911	43.4569	88	12.1283	0	-0.348319	0	1335	45407	0	1945	89.2614	54	11.8534	0	0.647776	0
Parent-child	1340	22428	7808	1916	22428	0	1916	2.39922	87	10.979	0	-2.13312	0	1340	45409	1	1945				0
Parent-child	1340	19134	398176	1916	398176	1	1919	57.6422	84	11.9968	0	-0.176817	0	1340	45411	0	1945	87.2336	58	10.004	0	-1.5237	0
Parent-child	1021	23331	25795	1915	23331	0	1915	62.1027	87	11.7393		0.0788007	0	1021	45419	0	1946	83.8365	56	12.0221	1	1.74167	0
Parent-child	1058	13107	16114	1921	13107	0	1921	35.2728	81	10.9498	0	-1.61308	0	1058	45429	0	1946	73.2615	53	11.8124	0	0.236818	0
Parent-child	1269	18036	833888	1924	833888	1	1922	8.26026	80	11.361	0	-2.03042	0	1269	45508	1	1946				0
Parent-child	1276	20566	12633	1900	12633	1	1913	62.8973	86	12.2511	0	0.234905	0	1276	45511	1	1946				0
Parent-child	1320	26952	26948	1913	26952	0	1913	37.3645	86	11.6809	0	-0.73069	0	1320	45524	0	1946	79.4574	53	12.3181	0	0.958788	0
Parent-child	1340	19134	398176	1916	398176	1	1919	57.6422	84	11.9968	0	-0.176817	0	1340	45531	0	1946				0
Parent-child	1005	23475	21928	1912	21928	1	1917	56.5156	85	11.7503	0	-0.48576	0	1005	45535	0	1947				0
Parent-child	1034	28038	825383	1918	825383	1	1925	62.5046	77	11.6897	0	-0.419243	0	1034	45548	1	1947				0
Parent-child	1058	13107	16114	1921	13107	0	1921	35.2728	81	10.9498	0	-1.61308	0	1058	45555	0	1947	31.7592	56	11.7767	0	-0.748057	0
Parent-child	35	17140	25261	1914	17140	0	1914	29.0616	85.08	11.8831	1	0.336364	0	35	45565	1	1947				0
Parent-child	1103	28717	28736	1916	28717	0	1916	41.1871	83	11.6935	0	-0.629225	0	1103	45577	0	1947	43.3291	52	12.1041	0	-0.10869	0
Parent-child	1103	28717	28736	1916	28736	1	1918	41.1871	81	11.6935	0	-0.8996	0	1103	45577	0	1947	43.3291	52	12.1041	0	-0.10869	0
Parent-child	1103	25205	25581	1907	25581	1	1912	80.6175	87	12.3699	0	0.77432	0	1103	45578	1	1947				0
Parent-child	1181	17531	17530	1920	17531	0	1920	15.464	82	11.5054	0	-1.43032	0	1181	45601	1	1947				0
Parent-child	124	11382	28192	1914	28192	1	1916	93.3808	83	12.1541	0	0.816531	0	124	45604	1	1947				0
Parent-child	1192	13655	109150	1911	13655	0	1911	94.8849	90.88	13.2109	0	2.33557	0	1192	45609	1	1947				0
Parent-child	1250	12208	10102	1911	10102	1	1911	98.6938	88	12.446	0	1.27287	0	1250	45636	1	1947	89.6511	52	12.2009	1	1.80895	0
Parent-child	1250	12208	10102	1911	12208	0	1911	98.6938	88	12.446	0	1.54325	0	1250	45636	1	1947	89.6511	52	12.2009	1	1.80895	0
Parent-child	1340	31546	13473	1924	31546	0	1924	19.5835	75	11.9628	0	-0.811045	0	1340	45675	1	1947	0.79771	56	10.979	0	-2.63914	0
Parent-child	1346	26088	25594	1917	26088	0	1917	69.9702	82	12.1981		0.78504	0	1346	45678	0	1947	74.6986	55	12.4743	0	1.03005	0
Parent-child	16	51075	831703	1923	51075	0	1923	72.7043	76	11.9524	0	0.384964	0	16	45685	1	1948				0
Parent-child	16	51075	831703	1923	831703	1	1925	72.7043	78	11.9524	0	0.114589	0	16	45685	1	1948				0
Parent-child	1050	66857	822527	1919	66857	0	1919	98.5842	80	12.6207	0	1.74144	0	1050	45691	1	1948				0
Parent-child	1050	66857	822527	1919	822527	1	1925	98.5842	77	12.6207	0	1.47106	0	1050	45691	1	1948				0
Parent-child	1053	14295	825387	1920	14295	0	1920	52.862	82	11.8663	0	-0.165136	0	1053	45694	1	1948				0
Parent-child	1053	14295	825387	1920	825387	1	1919	52.862	83	11.8663	0	-0.435511	0	1053	45694	1	1948				0
Parent-child	1092	23693	826262	1923	826262	1	1922	35.3855	80	11.4474	0	-1.31431	0	1092	45712	0	1948	46.593	51	11.6318	0	-0.57721	0
Parent-child	1105	29261	23404	1921	29261	0	1921	48.5538	80.8918	11.9232	0	-0.197707	0	1105	45718	0	1948	12.5076	57	12.0145	0	-0.912455	0
Parent-child	1121	15479	822408	1920	822408	1	1919	64.7637	83	11.9235	0	-0.0991971	0	1121	45725	1	1948				0
Parent-child	1136	20099	10925	1911	10925	1	1915	24.662	84	10.1649		-2.85217	0	1136	45732	0	1948	48.6969	51	12.3526	0	0.298945	0
Parent-child	1155	10103	10022	1918	10103	0	1918	66.8067	81.2	12.2871	0	0.635513	0	1155	45734	1	1948				0
Parent-child	1156	10265	10284	1921	10265	0	1921	86.3171	81	11.9308	0	0.669676	0	1156	45737	1	1948				0
Parent-child	1156	10265	10284	1921	10284	1	1924	86.3171	77.625	11.9308	0	0.399301	0	1156	45737	1	1948				0
Parent-child	146	20329	397595	1920	20329	0	1920	57.1063	79	11.8745		0.120627	0	146	45763	0	1948	99.9208	51	13.0381	1	3.27504	0
Parent-child	146	20329	397595	1920	397595	1	1922	57.1063	81.125	11.8745	0	-0.329577	0	146	45763	0	1948	99.9208	51	13.0381	1	3.27504	0
Parent-child	1276	11673	17837	1908	17837	1	1911	88.5032	88	12.4158	0	1.00636	0	1276	45773	0	1947	20.7922	51.5438	12.4024	1	0.745034	0
Parent-child	1276	26875	833118	1917	833118	1	1925	86.171	77	12.3077	0	0.829109	0	1276	45774	0	1948	83.2724	54	12.4817	0	1.23362	0
Parent-child	1284	7674	22294	1921	7674	0	1921	44.1055	81	11.6598	0	-0.601631	0	1284	45776	0	1948	89.6998	51	12.224	0	1.08358	0
Parent-child	1284	7674	22294	1921	22294	1	1922	44.1055	80	11.6598	0	-0.872006	0	1284	45776	0	1948	89.6998	51	12.224	0	1.08358	0
Parent-child	12	76300	137252	1916	76300	0	1916	34.0093	90.03	11.262	0	-1.28838	0	12	45795	1	1949				0
Parent-child	12	76300	137252	1916	137252	1	1918	6.16855	83.875	11.0334	0	-2.45449	0	12	45795	1	1949				0
Parent-child	57	17162	29204	1923	17162	0	1923	99.0775	79.38	12.1588	0	1.22192	0	57	45804	0	1949	69.3277	50	12.682	0	1.14669	0
Parent-child	57	17162	29204	1923	29204	1	1920	99.0775	82	12.1588	1	1.97497	0	57	45804	0	1949	69.3277	50	12.682	0	1.14669	0
Parent-child	43	20475	123326	1916	20475	0	1916	89.9007	87	12.6313	1	2.57968	0	43	45815	1	1949	58.3059	54	12.819	0	0.783086	0
Parent-child	43	20475	123326	1916	123326	1	1921	89.9007	81.2507	12.6313	0	1.28588	0	43	45815	1	1949	58.3059	54	12.819	0	0.783086	0
Parent-child	1100	15931	15942	1921	15942	1	1925	95.8196	76.6726	12.0748	0	0.764585	0	1100	45820	1	1949				0
Parent-child	1119	12021	16067	1913	12021	0	1913	41.962	90	12.134	0	-0.105389	0	1119	45830	0	1949	59.0275	50	12.522	0	0.728598	0
Parent-child	100	20361	835030	1916	835030	1	1919	5.52003	83.1986	11.4662	0	-1.97182	0	100	45837	0	1949				0
Parent-child	1234	22957	8776	1923	8776	1	1915	36.9017	84	11.4538	0	-1.27251	0	1234	45856	1	1949				0
Parent-child	1275	17130	13121	1920	13121	1	1923	60.0932	79.0014	11.9757	0	-0.145434	0	1275	45862	0	1949	60.0932	50	11.9757	0	0.124941	0
Parent-child	183	11275	12663	1919	11275	0	1919	64.441	80	11.9171	0	0.15649	0	183	45874	1	1949				0
Parent-child	1028	25115	398344	1926	25115	0	1926	16.3378	76.38	11.136	0	-1.83501	0	1028	45885	0	1950	70.2959	60	11.7142	0	0.0565103	0
Parent-child	1034	8715	8634	1921	8634	1	1921	41.7793	77.7877	12.1612		-0.168829	0	1034	45887	0	1950	78.8089	49	13.0283	1	2.78359	0
Parent-child	1049	29196	822456	1922	29196	0	1922	75.5511	80	12.0532	0	0.565614	0	1049	45892	0	1950				0
Parent-child	1049	29196	822456	1922	822456	1	1925	16.758	82	11.6848	0	-1.46511	0	1049	45892	0	1950				0
Parent-child	1081	23941	822426	1926	822426	1	1925	33.1659	78	11.5408	0	-1.25752	0	1081	45896	0	1950	51.4462	49	11.5713	0	-0.536314	0
Parent-child	43	11696	830402	1902	830402	1	1922	63.1287	81.375	12.2241	1	1.23247	0	43	45899	1	1950	53.9185	53	12.7677	0	0.624365	0
Parent-child	1096	14536	830110	1924	830110	1	1925	34.603	77	10.82	0	-2.05314	0	1096	45904	1	1950				0
Parent-child	100	15361	840834	1920	840834	1	1928	81.8688	75	11.719	0	0.0547971	0	100	45915	0	1950	81.8688	49	11.955	1	1.61983	0
Parent-child	110	25558	851545	1906	851545	1	1916	92.6684	86	12.914	0	1.67365	0	110	45917	0	1950	54.4818	49	12.1586	1	1.23097	0
Parent-child	1263	19504	825378	1926	825378	1	1928				0			1263	45946	0	1950	3.5288	49.375	11.2251	0	-2.02387	0
[truncated: 366,892+ more rows]

## Sheet: Table 2 Occ Stat 1780-1919
relationship	nid	pidf	byrf	per1780	per1860	pid0	byr0	occ0	nid	pid1	byr1	occ1
father-son	1002	4066	1807	1		4066	1807	56.6696	1002	20458	1851	33.1557
father-son	1002	20259	1858		1	20259	1858	53.422	1002	12929	1880	48.9564
father-son	1002	20259	1858		1	20259	1858	53.422	1002	21363	1898	44.9252
father-son	1002	20451	1815	1		20451	1815	51.134	1002	20259	1858	53.422
father-son	1002	20453	1822		1	20453	1822	51.134	1002	17690	1863	19.7701
father-son	1002	20453	1822		1	20453	1822	51.134	1002	20459	1861	37.9534
father-son	1002	20459	1861		1	20459	1861	37.9534	1002	20431	1893	52.6867
father-son	1002	20959	1825		1	20959	1825	43.2534	1002	21411	1870	46.8388
father-son	1002	20959	1825		1	20959	1825	43.2534	1002	59316	1864	52.6867
father-son	1002	20959	1825		1	20959	1825	43.2534	1002	13559	1870	50.8645
father-son	1002	21411	1870		1	21411	1870	46.8388	1002	19567	1909	30.7915
father-son	1002	21411	1870		1	21411	1870	46.8388	1002	21394	1895	32.1383
father-son	1002	120874	1780	1		120874	1780	32.1784	1002	4066	1807	56.6696
father-son	1002	120887	1770	1		120887	1770	32.7147	1002	20451	1815	51.134
father-son	1002	120887	1770	1		120887	1770	32.7147	1002	11361	1822	54.3905
father-son	1004	11436	1885		1	11436	1885	52.6867	1004	16032	1915	52.6867
father-son	1004	13103	1878		1	13103	1878	52.6867	1004	6990	1913	59.5846
father-son	1004	14999	1875		1	14999	1875	33.0434	1004	14961	1911	33.2924
father-son	1004	14999	1875		1	14999	1875	33.0434	1004	14960	1907	31.4894
father-son	1005	8935	1882		1	8935	1882	37.9534	1005	13833	1914	19.7701
father-son	1005	14314	1814	1		14314	1814	36.4034	1005	24551	1846	17.2414
father-son	1005	14314	1814	1		14314	1814	36.4034	1005	14317	1843	29.5858
father-son	1005	14314	1814	1		14314	1814	36.4034	1005	14315	1840	29.5858
father-son	1005	14314	1814	1		14314	1814	36.4034	1005	15684	1849	38.1386
father-son	1005	14315	1840		1	14315	1840	29.5858	1005	59712	1875	29.5858
father-son	1005	14315	1840		1	14315	1840	29.5858	1005	59579	1871	29.5858
father-son	1005	14315	1840		1	14315	1840	29.5858	1005	20667	1876	34.4249
father-son	1005	14315	1840		1	14315	1840	29.5858	1005	28109	1883	35.6554
father-son	1005	14315	1840		1	14315	1840	29.5858	1005	14319	1878	35.4533
father-son	1005	14315	1840		1	14315	1840	29.5858	1005	9034	1867	49.4471
father-son	1005	14315	1840		1	14315	1840	29.5858	1005	24545	1873	28.0898
father-son	1005	14317	1843		1	14317	1843	29.5858	1005	40160	1872	29.5858
father-son	1005	14317	1843		1	14317	1843	29.5858	1005	40240	1874	27.1597
father-son	1005	14319	1878		1	14319	1878	35.4533	1005	14306	1909	19.7701
father-son	1005	15684	1849		1	15684	1849	38.1386	1005	18688	1886	51.0304
father-son	1005	15684	1849		1	15684	1849	38.1386	1005	26574	1882	38.1386
father-son	1005	15684	1849		1	15684	1849	38.1386	1005	110662	1885	34.5617
father-son	1005	17071	1845		1	17071	1845	19.7701	1005	27211	1879	43.3138
father-son	1005	17071	1845		1	17071	1845	19.7701	1005	59639	1873	37.7871
father-son	1005	17071	1845		1	17071	1845	19.7701	1005	27215	1885	34.0094
father-son	1005	17071	1845		1	17071	1845	19.7701	1005	27127	1870	45.9343
father-son	1005	20667	1876		1	20667	1876	34.4249	1005	20670	1897	33.3794
father-son	1005	20667	1876		1	20667	1876	34.4249	1005	7882	1899	41.69
father-son	1005	24545	1873		1	24545	1873	28.0898	1005	14304	1897	29.5858
father-son	1005	26574	1882		1	26574	1882	38.1386	1005	7007	1910	52.6867
father-son	1005	28069	1846		1	28069	1846	0.427292	1005	60080	1885	0.427292
father-son	1005	28069	1846		1	28069	1846	0.427292	1005	12553	1877	0.427292
father-son	1005	28069	1846		1	28069	1846	0.427292	1005	8935	1882	37.9534
father-son	1005	40240	1874		1	40240	1874	27.1597	1005	110622	1907	19.7701
father-son	1005	40240	1874		1	40240	1874	27.1597	1005	110624	1910	27.1597
father-son	1005	40240	1874		1	40240	1874	27.1597	1005	110625	1912	34.9632
father-son	1005	40240	1874		1	40240	1874	27.1597	1005	110623	1909	32.3869
father-son	1005	59639	1873		1	59639	1873	37.7871	1005	28640	1904	40.7059
father-son	1005	59639	1873		1	59639	1873	37.7871	1005	23475	1912	38.5972
father-son	1005	110662	1885		1	110662	1885	34.5617	1005	131074	1916	53.9254
father-son	1005	123756	1778	1		123756	1778	37.8419	1005	123764	1816	36.4034
father-son	1005	123756	1778	1		123756	1778	37.8419	1005	14314	1814	36.4034
father-son	1005	123756	1778	1		123756	1778	37.8419	1005	134659	1807	61.8356
father-son	1005	123759	1881		1	123759	1881	29.5858	1005	123818	1906	19.7701
father-son	1005	123759	1881		1	123759	1881	29.5858	1005	123821	1907	50.962
father-son	1005	123759	1881		1	123759	1881	29.5858	1005	123824	1916	19.7701
father-son	1005	123759	1881		1	123759	1881	29.5858	1005	123817	1905	37.9534
father-son	1005	123761	1813	1		123761	1813	29.5858	1005	123778	1850	29.5858
father-son	1005	123761	1813		1	123761	1813	29.5858	1005	123783	1860	28.0898
father-son	1005	123761	1813	1		123761	1813	29.5858	1005	123776	1843	29.5858
father-son	1005	123764	1816	1		123764	1816	36.4034	1005	123768	1850	38.1386
father-son	1005	123776	1843		1	123776	1843	29.5858	1005	123796	1884	29.5858
father-son	1005	123776	1843		1	123776	1843	29.5858	1005	123793	1877	19.7701
father-son	1005	123776	1843		1	123776	1843	29.5858	1005	123791	1871	29.6368
father-son	1005	123776	1843		1	123776	1843	29.5858	1005	123790	1869	53.3119
father-son	1005	123776	1843		1	123776	1843	29.5858	1005	123789	1872	29.5858
father-son	1005	123778	1850		1	123778	1850	29.5858	1005	123772	1879	35.102
father-son	1005	123778	1850		1	123778	1850	29.5858	1005	123814	1894	36.5121
father-son	1005	123778	1850		1	123778	1850	29.5858	1005	123759	1881	29.5858
father-son	1005	123783	1860		1	123783	1860	28.0898	1005	123787	1886	31.9733
father-son	1005	123790	1869		1	123790	1869	53.3119	1005	123854	1905	52.6867
father-son	1005	123790	1869		1	123790	1869	53.3119	1005	123855	1909	43.3138
father-son	1005	123793	1877		1	123793	1877	19.7701	1005	123799	1908	35.6554
father-son	1005	123793	1877		1	123793	1877	19.7701	1005	123801	1917	52.3497
father-son	1005	134643	1772	1		134643	1772	44.6852	1005	134647	1813	50.962
father-son	1005	134643	1772	1		134643	1772	44.6852	1005	134652	1819	41.4204
father-son	1005	134643	1772	1		134643	1772	44.6852	1005	134648	1811	29.5858
father-son	1005	134643	1772	1		134643	1772	44.6852	1005	24875	1814	38.1386
father-son	1005	134643	1772	1		134643	1772	44.6852	1005	123758	1809	37.1837
father-son	1005	134643	1772	1		134643	1772	44.6852	1005	17070	1816	37.1837
father-son	1007	16851	1868		1	16851	1868	46.8388	1007	12934	1893	38.1386
father-son	1007	19436	1836		1	19436	1836	33.1557	1007	16851	1868	46.8388
father-son	1007	19436	1836		1	19436	1836	33.1557	1007	109916	1868	52.6867
father-son	1007	19436	1836		1	19436	1836	33.1557	1007	19439	1866	37.9534
father-son	1008	15792	1854		1	15792	1854	37.5307	1008	13615	1877	41.8421
father-son	1009	8338	1841		1	8338	1841	41.4204	1009	14725	1872	48.6387
father-son	1009	8338	1841		1	8338	1841	41.4204	1009	14669	1875	48.6387
father-son	1009	8338	1841		1	8338	1841	41.4204	1009	14421	1876	47.5472
father-son	1009	10427	1836		1	10427	1836	41.4204	1009	17315	1875	46.0259
father-son	1009	10427	1836		1	10427	1836	41.4204	1009	108140	1868	61.8929
father-son	1009	14421	1876		1	14421	1876	47.5472	1009	25553	1914	42.067
father-son	1009	14421	1876		1	14421	1876	47.5472	1009	25236	1906	47.5472
father-son	1009	14421	1876		1	14421	1876	47.5472	1009	25579	1916	49.8376
father-son	1009	14669	1875		1	14669	1875	48.6387	1009	22256	1898	38.6883
father-son	1009	16378	1879		1	16378	1879	51.0304	1009	11816	1905	51.0304
father-son	1009	22508	1849		1	22508	1849	41.4204	1009	16378	1879	51.0304
father-son	1009	63386	1880		1	63386	1880	19.7701	1009	137037	1899	19.7701
father-son	1009	63386	1880		1	63386	1880	19.7701	1009	137040	1904	19.7701
father-son	1009	63386	1880		1	63386	1880	19.7701	1009	137044	1914	19.7701
father-son	1009	63386	1880		1	63386	1880	19.7701	1009	137041	1907	19.7701
father-son	1012	22578	1863		1	22578	1863	54.5217	1012	25947	1907	40.5473
father-son	1012	22578	1863		1	22578	1863	54.5217	1012	27250	1894	52.6867
father-son	1012	108160	1833		1	108160	1833	38.1386	1012	22578	1863	54.5217
father-son	1012	108162	1802	1		108162	1802	53.4183	1012	108169	1846	43.2534
father-son	1012	108162	1802	1		108162	1802	53.4183	1012	108160	1833	38.1386
father-son	1012	108162	1802	1		108162	1802	53.4183	1012	14024	1848	44.0406
father-son	1012	108162	1802	1		108162	1802	53.4183	1012	21458	1843	38.1386
father-son	1012	108169	1846		1	108169	1846	43.2534	1012	108182	1873	36.9164
father-son	1015	8445	1837		1	8445	1837	35.102	1015	74671	1863	19.7701
father-son	1015	8445	1837		1	8445	1837	35.102	1015	63030	1869	30.5518
father-son	1015	8445	1837		1	8445	1837	35.102	1015	60198	1889	30.5518
father-son	1015	8445	1837		1	8445	1837	35.102	1015	20828	1871	47.1079
father-son	1015	8500	1793	1		8500	1793	29.5858	1015	107405	1836	30.139
father-son	1015	8500	1793	1		8500	1793	29.5858	1015	15980	1819	19.7701
father-son	1015	11965	1880		1	11965	1880	42.8461	1015	26483	1916	54.5217
father-son	1015	11965	1880		1	11965	1880	42.8461	1015	15834	1906	31.4894
father-son	1015	11966	1882		1	11966	1882	42.8461	1015	11970	1908	19.7701
father-son	1015	11966	1882		1	11966	1882	42.8461	1015	11969	1907	30.6092
father-son	1015	15196	1887		1	15196	1887	35.4533	1015	76133	1910	58.4893
father-son	1015	15980	1819		1	15980	1819	19.7701	1015	26736	1862	34.5617
father-son	1015	15980	1819	1		15980	1819	19.7701	1015	62474	1855	45.4856
father-son	1015	16025	1844		1	16025	1844	54.3905	1015	75239	1881	58.8752
father-son	1015	16025	1844		1	16025	1844	54.3905	1015	18574	1888	52.7609
father-son	1015	16025	1844		1	16025	1844	54.3905	1015	28337	1873	51.0304
father-son	1015	16025	1844		1	16025	1844	54.3905	1015	12031	1871	54.5217
father-son	1015	16658	1847		1	16658	1847	39.3401	1015	15196	1887	35.4533
father-son	1015	16658	1847		1	16658	1847	39.3401	1015	26404	1882	32.6541
father-son	1015	23528	1877		1	23528	1877	29.5858	1015	24907	1901	29.7689
father-son	1015	23528	1877		1	23528	1877	29.5858	1015	25471	1900	38.6718
father-son	1015	26404	1882		1	26404	1882	32.6541	1015	26917	1914	40.4801
father-son	1015	26652	1809	1		26652	1809	54.3905	1015	16025	1844	54.3905
father-son	1015	26652	1809	1		26652	1809	54.3905	1015	26797	1852	47.9395
father-son	1015	26736	1862		1	26736	1862	34.5617	1015	26460	1891	19.7701
father-son	1015	27365	1820	1		27365	1820	29.5858	1015	74537	1859	43.538
father-son	1015	27365	1820	1		27365	1820	29.5858	1015	39374	1849	29.5858
father-son	1015	28337	1873		1	28337	1873	51.0304	1015	8812	1913	52.6867
father-son	1015	28337	1873		1	28337	1873	51.0304	1015	7290	1906	35.102
father-son	1015	74537	1859		1	74537	1859	43.538	1015	8711	1905	38.5972
father-son	1015	74537	1859		1	74537	1859	43.538	1015	18741	1911	29.6368
father-son	1015	75239	1881		1	75239	1881	58.8752	1015	11400	1915	52.6867
father-son	1015	102136	1847		1	102136	1847	29.7689	1015	23528	1877	29.5858
father-son	1015	102136	1847		1	102136	1847	29.7689	1015	11985	1898	36.5634
father-son	1015	102136	1847		1	102136	1847	29.7689	1015	11966	1882	42.8461
father-son	1015	102136	1847		1	102136	1847	29.7689	1015	27337	1892	29.5858
father-son	1015	102136	1847		1	102136	1847	29.7689	1015	22695	1884	42.8461
father-son	1015	102136	1847		1	102136	1847	29.7689	1015	11990	1890	28.0898
father-son	1015	102136	1847		1	102136	1847	29.7689	1015	11965	1880	42.8461
father-son	1015	119876	1794	1		119876	1794	19.7701	1015	27365	1820	29.5858
father-son	1015	119880	1833		1	119880	1833	30.5518	1015	119892	1873	19.7701
father-son	1015	119880	1833		1	119880	1833	30.5518	1015	119891	1870	47.1079
father-son	1015	119880	1833		1	119880	1833	30.5518	1015	119889	1865	47.1079
father-son	1015	119880	1833	1		119880	1833	30.5518	1015	119884	1857	28.0898
father-son	1015	119884	1857		1	119884	1857	28.0898	1015	119895	1890	47.1079
father-son	1015	119884	1857		1	119884	1857	28.0898	1015	119899	1893	29.6368
father-son	1015	119889	1865		1	119889	1865	47.1079	1015	119912	1888	47.1079
father-son	1015	119889	1865		1	119889	1865	47.1079	1015	119915	1898	47.1079
father-son	1015	119892	1873		1	119892	1873	19.7701	1015	119937	1903	34.9632
father-son	1015	119892	1873		1	119892	1873	19.7701	1015	119933	1897	19.7701
father-son	1015	119892	1873		1	119892	1873	19.7701	1015	119932	1895	26.2949
father-son	1015	119912	1888		1	119912	1888	47.1079	1015	119919	1915	40.4801
father-son	1015	403502	1829	1		403502	1829	32.1784	1015	107400	1859	29.6368
father-son	1015	403502	1829	1		403502	1829	32.1784	1015	59000	1857	45.4856
father-son	1016	12806	1879		1	12806	1879	41.4204	1016	20477	1905	35.102
father-son	1016	12806	1879		1	12806	1879	41.4204	1016	20506	1903	41.5147
father-son	1016	26287	1855		1	26287	1855	19.7701	1016	20505	1902	23.282
father-son	1016	26287	1855		1	26287	1855	19.7701	1016	12806	1879	41.4204
father-son	1016	26287	1855		1	26287	1855	19.7701	1016	106176	1880	38.9501
father-son	1016	26287	1855		1	26287	1855	19.7701	1016	26269	1895	40.5473
father-son	1016	28775	1844		1	28775	1844	29.6368	1016	63894	1895	29.6368
father-son	1016	106176	1880		1	106176	1880	38.9501	1016	19056	1910	35.102
father-son	1016	106182	1834	1		106182	1834	29.5858	1016	26287	1855	19.7701
father-son	1016	106184	1811	1		106184	1811	19.7701	1016	28775	1844	29.6368
father-son	1016	106184	1811	1		106184	1811	19.7701	1016	28774	1832	19.7701
father-son	1016	106184	1811	1		106184	1811	19.7701	1016	106182	1834	29.5858
father-son	1016	123874	1782	1		123874	1782	29.5858	1016	106184	1811	19.7701
father-son	1020	14726	1822	1		14726	1822	37.9534	1020	22449	1855	34.0094
father-son	1020	14726	1822		1	14726	1822	37.9534	1020	14729	1876	19.7701
father-son	1020	14726	1822		1	14726	1822	37.9534	1020	24142	1869	37.7871
father-son	1020	14729	1876		1	14729	1876	19.7701	1020	22510	1910	32.6541
father-son	1020	120892	1798	1		120892	1798	30.1612	1020	120895	1830	29.0794
father-son	1020	120892	1798	1		120892	1798	30.1612	1020	120896	1828	44.6852
father-son	1020	120892	1798	1		120892	1798	30.1612	1020	120897	1821	53.3391
father-son	1020	120892	1798	1		120892	1798	30.1612	1020	14726	1822	37.9534
father-son	1020	120897	1821	1		120897	1821	53.3391	1020	39375	1849	53.3391
father-son	1020	120897	1821	1		120897	1821	53.3391	1020	120898	1847	32.6541
father-son	1020	403198	1844		1	403198	1844	33.9997	1020	106220	1877	33.4057
father-son	1020	403198	1844		1	403198	1844	33.9997	1020	106219	1875	29.6368
father-son	1021	7251	1883		1	7251	1883	37.9534	1021	15877	1904	37.9534
father-son	1021	9398	1818	1		9398	1818	49.8159	1021	9404	1854	19.7701
father-son	1021	9398	1818	1		9398	1818	49.8159	1021	22451	1857	36.9164
father-son	1021	9398	1818	1		9398	1818	49.8159	1021	9400	1846	19.7701
father-son	1021	9398	1818	1		9398	1818	49.8159	1021	9403	1852	36.9164
father-son	1021	9398	1818		1	9398	1818	49.8159	1021	9406	1864	36.9164
father-son	1021	9400	1846		1	9400	1846	19.7701	1021	22358	1888	29.6368
father-son	1021	9400	1846		1	9400	1846	19.7701	1021	16106	1894	35.102
father-son	1021	9401	1847		1	9401	1847	41.4204	1021	21239	1877	31.6786
father-son	1021	9403	1852		1	9403	1852	36.9164	1021	9407	1875	43.2534
father-son	1021	9403	1852		1	9403	1852	36.9164	1021	9412	1880	19.7701
father-son	1021	9403	1852		1	9403	1852	36.9164	1021	9411	1878	36.9164
father-son	1021	9407	1875		1	9407	1875	43.2534	1021	12941	1897	19.7701
father-son	1021	9408	1878		1	9408	1878	38.9501	1021	12945	1908	35.8295
father-son	1021	9408	1878		1	9408	1878	38.9501	1021	16108	1901	37.1404
father-son	1021	9411	1878		1	9411	1878	36.9164	1021	14984	1902	19.7701
father-son	1021	9411	1878		1	9411	1878	36.9164	1021	14985	1904	38.1386
father-son	1021	12941	1897		1	12941	1897	19.7701	1021	13721	1919	33.0434
father-son	1021	16105	1884		1	16105	1884	70.1042	1021	26211	1913	52.6867
father-son	1021	21239	1877		1	21239	1877	31.6786	1021	23331	1915	31.4894
father-son	1021	21759	1820	1		21759	1820	31.4431	1021	16882	1851	19.7701
father-son	1021	21759	1820	1		21759	1820	31.4431	1021	9401	1847	41.4204
father-son	1021	22451	1857		1	22451	1857	36.9164	1021	59991	1882	36.9164
father-son	1021	22451	1857		1	22451	1857	36.9164	1021	16105	1884	70.1042
father-son	1021	22451	1857		1	22451	1857	36.9164	1021	23686	1901	51.0304
father-son	1021	22451	1857		1	22451	1857	36.9164	1021	59917	1880	37.9534
father-son	1021	22451	1857		1	22451	1857	36.9164	1021	9408	1878	38.9501
father-son	1021	24388	1822	1		24388	1822	19.7701	1021	14731	1849	26.728
father-son	1021	24388	1822	1		24388	1822	19.7701	1021	15981	1843	41.7908
father-son	1021	59991	1882		1	59991	1882	36.9164	1021	64132	1901	34.9632
father-son	1022	9664	1871		1	9664	1871	43.911	1022	9666	1900	47.6422
father-son	1022	9664	1871		1	9664	1871	43.911	1022	16140	1905	40.5473
father-son	1022	9664	1871		1	9664	1871	43.911	1022	28643	1915	40.5473
father-son	1022	13588	1873		1	13588	1873	19.7701	1022	27251	1916	34.406
father-son	1022	21788	1838		1	21788	1838	19.7701	1022	117093	1880	46.1136
father-son	1022	21788	1838		1	21788	1838	19.7701	1022	7739	1876	19.7701
father-son	1022	21788	1838		1	21788	1838	19.7701	1022	9664	1871	43.911
father-son	1022	21788	1838		1	21788	1838	19.7701	1022	12344	1869	28.6168
father-son	1022	21788	1838		1	21788	1838	19.7701	1022	13588	1873	19.7701
father-son	1022	21788	1838	1		21788	1838	19.7701	1022	14733	1857	43.911
father-son	1022	21788	1838		1	21788	1838	19.7701	1022	26738	1881	38.9501
father-son	1022	21789	1877		1	21789	1877	41.4204	1022	15435	1913	38.5972
father-son	1022	26738	1881		1	26738	1881	38.9501	1022	25948	1916	34.5617
father-son	1022	27592	1882		1	27592	1882	36.1389	1022	106254	1913	40.5473
father-son	1022	27592	1882		1	27592	1882	36.1389	1022	22258	1905	19.7701
father-son	1022	106230	1852		1	106230	1852	37.9534	1022	27592	1882	36.1389
father-son	1022	106230	1852		1	106230	1852	37.9534	1022	15959	1880	24.1972
father-son	1022	106230	1852		1	106230	1852	37.9534	1022	21789	1877	41.4204
father-son	1022	117093	1880		1	117093	1880	46.1136	1022	106250	1910	43.538
father-son	1022	117093	1880		1	117093	1880	46.1136	1022	24573	1915	46.1136
father-son	1022	123876	1810	1		123876	1810	33.1557	1022	123881	1855	37.9534
father-son	1022	123876	1810	1		123876	1810	33.1557	1022	106230	1852	37.9534
father-son	1022	123876	1810	1		123876	1810	33.1557	1022	21788	1838	19.7701
father-son	1022	900145	1786	1		900145	1786	33.1557	1022	123876	1810	33.1557
father-son	1022	910020	1749	1		910020	1749	36.2528	1022	900145	1786	33.1557
father-son	1023	7641	1861		1	7641	1861	16.3346	1023	11991	1893	25.6374
father-son	1023	7641	1861		1	7641	1861	16.3346	1023	20989	1891	36.9686
father-son	1023	24726	1807	1		24726	1807	79.5714	1023	8115	1836	50.962
father-son	1023	25602	1832		1	25602	1832	37.1837	1023	63113	1870	56.8054
father-son	1023	25602	1832		1	25602	1832	37.1837	1023	483573	1869	52.6867
father-son	1023	26123	1797	1		26123	1797	29.5858	1023	119495	1852	17.2414
father-son	1023	26123	1797		1	26123	1797	29.5858	1023	119514	1866	41.2724
father-son	1023	27956	1817	1		27956	1817	33.1557	1023	21760	1845	19.7701
father-son	1023	119473	1795	1		119473	1795	29.5858	1023	119479	1829	53.4183
father-son	1023	119477	1818	1		119477	1818	29.6368	1023	119671	1847	29.5858
father-son	1023	119477	1818	1		119477	1818	29.6368	1023	119669	1838	33.1557
father-son	1023	119477	1818	1		119477	1818	29.6368	1023	119486	1845	29.5858
father-son	1023	119486	1845		1	119486	1845	29.5858	1023	119517	1870	19.7701
father-son	1023	119488	1848		1	119488	1848	29.5858	1023	119542	1886	35.4533
father-son	1023	119488	1848		1	119488	1848	29.5858	1023	119528	1878	29.7689
father-son	1023	119512	1865		1	119512	1865	29.5858	1023	119746	1893	34.4249
father-son	1023	119512	1865		1	119512	1865	29.5858	1023	119753	1900	34.5617
father-son	1023	119514	1866		1	119514	1866	41.2724	1023	119568	1900	19.7701
father-son	1023	119517	1870		1	119517	1870	19.7701	1023	119560	1898	33.0434
father-son	1023	119517	1870		1	119517	1870	19.7701	1023	119562	1899	19.7701
father-son	1023	119517	1870		1	119517	1870	19.7701	1023	119573	1902	19.7701
father-son	1023	119518	1871		1	119518	1871	36.5634	1023	19910	1906	34.4249
father-son	1023	119518	1871		1	119518	1871	36.5634	1023	119569	1900	34.0038
father-son	1023	119528	1878		1	119528	1878	29.7689	1023	119587	1908	38.6718
father-son	1023	119666	1821	1		119666	1821	29.5858	1023	119488	1848	29.5858
father-son	1023	119666	1821	1		119666	1821	29.5858	1023	119493	1851	29.5858
father-son	1023	119680	1796	1		119680	1796	29.5858	1023	119477	1818	29.6368
father-son	1023	119680	1796	1		119680	1796	29.5858	1023	119666	1821	29.5858
father-son	1023	119680	1796	1		119680	1796	29.5858	1023	119481	1834	38.8965
father-son	1023	119681	1814		1	119681	1814	29.5858	1023	119512	1865	29.5858
father-son	1023	119681	1814	1		119681	1814	29.5858	1023	119700	1849	26.2949
father-son	1023	119694	1846		1	119694	1846	34.5617	1023	119715	1871	43.8292
father-son	1023	119694	1846		1	119694	1846	34.5617	1023	119731	1882	47.5472
father-son	1023	119694	1846		1	119694	1846	34.5617	1023	119719	1875	35.9501
father-son	1023	119694	1846		1	119694	1846	34.5617	1023	119737	1885	38.1386
father-son	1023	119702	1852		1	119702	1852	32.1784	1023	119721	1877	45.585
father-son	1023	119702	1852		1	119702	1852	32.1784	1023	119734	1885	28.6168
father-son	1023	119702	1852		1	119702	1852	32.1784	1023	119717	1875	50.962
father-son	1023	119705	1854		1	119705	1854	33.5051	1023	119552	1894	31.9733
father-son	1023	119706	1855		1	119706	1855	32.1784	1023	119728	1881	32.1784
father-son	1023	119706	1855		1	119706	1855	32.1784	1023	119739	1886	51.134
father-son	1023	119706	1855		1	119706	1855	32.1784	1023	119857	1879	34.1565
father-son	1023	119721	1877		1	119721	1877	45.585	1023	119756	1903	19.7701
father-son	1023	119721	1877		1	119721	1877	45.585	1023	119754	1901	0.427292
father-son	1023	119731	1882		1	119731	1882	47.5472	1023	119760	1905	51.0709
father-son	1024	8389	1834		1	8389	1834	43.8975	1024	63155	1872	19.7701
father-son	1024	8389	1834		1	8389	1834	43.8975	1024	63636	1887	51.0709
father-son	1024	8389	1834		1	8389	1834	43.8975	1024	112968	1869	43.8975
father-son	1024	8963	1884		1	8963	1884	26.4905	1024	8964	1910	29.5858
father-son	1024	8963	1884		1	8963	1884	26.4905	1024	8965	1912	29.5858
father-son	1024	8998	1865		1	8998	1865	19.7701	1024	14541	1889	42.067
father-son	1024	23852	1886		1	23852	1886	29.5858	1024	18777	1915	34.0094
father-son	1024	23852	1886		1	23852	1886	29.5858	1024	23855	1910	29.5858
father-son	1024	23852	1886		1	23852	1886	29.5858	1024	14516	1913	35.8295
father-son	1024	23853	1886		1	23853	1886	40.5619	1024	18775	1911	46.8388
father-son	1024	23872	1834		1	23872	1834	29.5858	1024	8963	1884	26.4905
father-son	1024	23872	1834		1	23872	1834	29.5858	1024	23853	1886	40.5619
father-son	1024	23872	1834		1	23872	1834	29.5858	1024	23852	1886	29.5858
father-son	1024	23872	1834		1	23872	1834	29.5858	1024	8998	1865	19.7701
father-son	1024	23872	1834		1	23872	1834	29.5858	1024	14534	1872	29.5858
father-son	1024	133744	1803	1		133744	1803	47.5472	1024	8389	1834	43.8975
father-son	1024	133744	1803	1		133744	1803	47.5472	1024	133746	1828	44.3318
father-son	1024	133744	1803	1		133744	1803	47.5472	1024	133747	1830	41.4204
father-son	1024	133744	1803	1		133744	1803	47.5472	1024	133748	1832	34.406
father-son	1024	133744	1803	1		133744	1803	47.5472	1024	133752	1843	52.6867
father-son	1024	133744	1803	1		133744	1803	47.5472	1024	133751	1840	34.0038
father-son	1024	133746	1828		1	133746	1828	44.3318	1024	133762	1863	38.1386
father-son	1024	133746	1828	1		133746	1828	44.3318	1024	133758	1850	44.3318
father-son	1024	133746	1828	1		133746	1828	44.3318	1024	133757	1849	44.3318
father-son	1024	133748	1832		1	133748	1832	34.406	1024	133792	1862	54.6135
father-son	1024	133748	1832	1		133748	1832	34.406	1024	133789	1854	35.4533
father-son	1024	133748	1832	1		133748	1832	34.406	1024	133790	1858	56.8002
father-son	1024	133757	1849		1	133757	1849	44.3318	1024	133767	1886	33.0434
father-son	1024	133767	1886		1	133767	1886	33.0434	1024	133771	1914	19.7701
father-son	1024	133767	1886		1	133767	1886	33.0434	1024	133772	1916	31.8644
father-son	1024	133789	1854		1	133789	1854	35.4533	1024	133796	1880	43.8975
father-son	1024	133789	1854		1	133789	1854	35.4533	1024	133795	1878	35.4533
father-son	1024	133789	1854		1	133789	1854	35.4533	1024	133798	1883	40.0574
father-son	1024	133790	1858		1	133790	1858	56.8002	1024	133826	1887	54.5217
father-son	1024	133790	1858		1	133790	1858	56.8002	1024	133825	1885	43.911
father-son	1024	133792	1862		1	133792	1862	54.6135	1024	133839	1893	38.5972
father-son	1024	133792	1862		1	133792	1862	54.6135	1024	133836	1886	34.406
father-son	1024	133792	1862		1	133792	1862	54.6135	1024	133835	1885	35.2247
father-son	1024	133792	1862		1	133792	1862	54.6135	1024	133841	1900	40.4801
father-son	1024	133792	1862		1	133792	1862	54.6135	1024	133842	1903	51.0304
father-son	1024	133792	1862		1	133792	1862	54.6135	1024	133838	1891	31.8644
father-son	1024	133796	1880		1	133796	1880	43.8975	1024	133808	1904	39.4066
father-son	1024	133796	1880		1	133796	1880	43.8975	1024	133810	1913	44.9252
father-son	1024	133798	1883		1	133798	1883	40.0574	1024	133801	1914	56.8054
father-son	1024	133835	1885		1	133835	1885	35.2247	1024	133871	1912	38.1386
father-son	1024	133838	1891		1	133838	1891	31.8644	1024	133855	1913	44.0406
father-son	1024	483575	1773	1		483575	1773	41.4204	1024	133744	1803	47.5472
father-son	1026	5112	1771	1		5112	1771	50.962	1026	483585	1800	44.6852
father-son	1026	5112	1771	1		5112	1771	50.962	1026	5113	1806	29.5858
father-son	1026	5112	1771	1		5112	1771	50.962	1026	23364	1789	44.6852
father-son	1026	5113	1806	1		5113	1806	29.5858	1026	23365	1835	59.9789
father-son	1026	5113	1806	1		5113	1806	29.5858	1026	10209	1839	50.962
father-son	1026	7470	1781	1		7470	1781	34.406	1026	7471	1822	29.5858
father-son	1026	7470	1781	1		7470	1781	34.406	1026	7472	1824	29.5858
father-son	1026	7472	1824	1		7472	1824	29.5858	1026	8937	1854	34.1776
father-son	1026	7472	1824	1		7472	1824	29.5858	1026	8938	1857	33.0434
father-son	1026	8937	1854		1	8937	1854	34.1776	1026	8929	1894	40.5473
father-son	1026	9221	1874		1	9221	1874	60.5108	1026	15356	1899	41.5147
father-son	1026	9221	1874		1	9221	1874	60.5108	1026	15367	1905	51.4198
father-son	1026	10209	1839		1	10209	1839	50.962	1026	23366	1884	29.5858
father-son	1026	10209	1839		1	10209	1839	50.962	1026	9221	1874	60.5108
father-son	1026	10209	1839		1	10209	1839	50.962	1026	63361	1879	71.6269
father-son	1026	27527	1869		1	27527	1869	29.5858	1026	20413	1905	38.6718
father-son	1026	63361	1879		1	63361	1879	71.6269	1026	106278	1907	40.965
father-son	1026	483585	1800	1		483585	1800	44.6852	1026	483589	1844	44.6852
father-son	1026	483585	1800	1		483585	1800	44.6852	1026	483591	1847	44.6852
father-son	1026	483585	1800	1		483585	1800	44.6852	1026	483592	1849	44.6852
father-son	1026	483585	1800	1		483585	1800	44.6852	1026	483594	1851	44.6852
father-son	1027	8117	1854		1	8117	1854	28.1605	1027	27203	1879	19.7701
father-son	1027	8117	1854		1	8117	1854	28.1605	1027	8121	1890	19.7701
father-son	1027	8117	1854		1	8117	1854	28.1605	1027	8120	1887	19.7701
father-son	1027	8453	1850		1	8453	1850	29.5858	1027	27217	1888	19.7701
father-son	1027	8454	1853		1	8454	1853	19.7701	1027	8458	1875	29.5858
father-son	1027	8454	1853		1	8454	1853	19.7701	1027	8461	1879	19.7701
father-son	1027	8454	1853		1	8454	1853	19.7701	1027	8460	1877	30.6092
father-son	1027	8458	1875		1	8458	1875	29.5858	1027	16281	1902	28.9538
father-son	1027	8458	1875		1	8458	1875	29.5858	1027	15941	1913	32.6541
father-son	1027	8458	1875		1	8458	1875	29.5858	1027	8123	1900	26.4905
father-son	1027	8458	1875		1	8458	1875	29.5858	1027	8124	1903	30.6092
father-son	1027	8458	1875		1	8458	1875	29.5858	1027	8469	1911	29.5858
father-son	1027	8458	1875		1	8458	1875	29.5858	1027	8466	1907	32.6541
father-son	1027	8458	1875		1	8458	1875	29.5858	1027	8464	1903	50.7591
father-son	1027	8460	1877		1	8460	1877	30.6092	1027	8465	1903	31.4894
father-son	1027	8461	1879		1	8461	1879	19.7701	1027	8130	1905	40.0381
father-son	1027	8486	1803	1		8486	1803	19.7701	1027	106298	1837	50.962
father-son	1027	8486	1803	1		8486	1803	19.7701	1027	16661	1834	19.7701
father-son	1027	27203	1879		1	27203	1879	19.7701	1027	8131	1909	36.9164
father-son	1027	27203	1879		1	27203	1879	19.7701	1027	8133	1914	34.0038
father-son	1027	27217	1888		1	27217	1888	19.7701	1027	8132	1913	35.102
father-son	1027	27217	1888		1	27217	1888	19.7701	1027	8468	1911	29.5858
father-son	1027	106298	1837		1	106298	1837	50.962	1027	134949	1868	30.1612
father-son	1027	403210	1846		1	403210	1846	28.9538	1027	106290	1869	32.6541
father-son	1027	403210	1846		1	403210	1846	28.9538	1027	106291	1871	36.9686
father-son	1027	403210	1846		1	403210	1846	28.9538	1027	106295	1880	30.734
father-son	1027	830958	1832		1	830958	1832	19.7701	1027	483609	1867	19.7701
father-son	1027	830958	1832	1		830958	1832	19.7701	1027	8117	1854	28.1605
father-son	1028	8222	1878		1	8222	1878	29.5858	1028	8224	1904	24.9284
father-son	1028	8222	1878		1	8222	1878	29.5858	1028	12420	1902	29.0794
father-son	1028	8222	1878		1	8222	1878	29.5858	1028	8223	1900	31.0328
father-son	1028	8234	1843		1	8234	1843	43.3138	1028	10221	1876	29.6368
father-son	1028	8234	1843		1	8234	1843	43.3138	1028	12419	1890	0.427292
father-son	1028	8234	1843		1	8234	1843	43.3138	1028	8222	1878	29.5858
father-son	1028	8234	1843		1	8234	1843	43.3138	1028	106340	1873	0.427292
father-son	1028	12532	1845		1	12532	1845	30.734	1028	27922	1866	32.1924
father-son	1028	13210	1850		1	13210	1850	28.1605	1028	23129	1880	26.4905
father-son	1028	13210	1850		1	13210	1850	28.1605	1028	18778	1878	47.6981
father-son	1028	19582	1836	1		19582	1836	19.7701	1028	19583	1859	19.7701
father-son	1028	19582	1836		1	19582	1836	19.7701	1028	19585	1862	18.6309
father-son	1028	19582	1836		1	19582	1836	19.7701	1028	106315	1880	32.1924
father-son	1028	19582	1836		1	19582	1836	19.7701	1028	19638	1866	28.6168
father-son	1028	19582	1836		1	19582	1836	19.7701	1028	19660	1868	28.9538
father-son	1028	19582	1836		1	19582	1836	19.7701	1028	28112	1882	37.9534
father-son	1028	19585	1862		1	19585	1862	18.6309	1028	11701	1889	40.5473
father-son	1028	19585	1862		1	19585	1862	18.6309	1028	19588	1891	18.6309
father-son	1028	19585	1862		1	19585	1862	18.6309	1028	19580	1892	18.6309
father-son	1028	19585	1862		1	19585	1862	18.6309	1028	11708	1900	50.962
father-son	1028	19585	1862		1	19585	1862	18.6309	1028	19642	1895	18.6309
father-son	1028	19588	1891		1	19588	1891	18.6309	1028	6945	1917	53.422
father-son	1028	19638	1866		1	19638	1866	28.6168	1028	11702	1906	30.734
father-son	1028	25060	1893		1	25060	1893	53.9254	1028	25116	1917	36.9686
father-son	1028	26333	1848		1	26333	1848	29.5858	1028	26329	1880	19.7701
father-son	1028	26333	1848		1	26333	1848	29.5858	1028	13104	1888	38.6718
father-son	1028	27922	1866		1	27922	1866	32.1924	1028	27911	1896	35.102
father-son	1028	27922	1866		1	27922	1866	32.1924	1028	27912	1897	36.9686
father-son	1028	28112	1882		1	28112	1882	37.9534	1028	12999	1907	19.7701
father-son	1028	28112	1882		1	28112	1882	37.9534	1028	12912	1911	46.8388
father-son	1028	28112	1882		1	28112	1882	37.9534	1028	15847	1909	42.2959
father-son	1028	73875	1842		1	73875	1842	42.6633	1028	113492	1882	19.7701
father-son	1028	73875	1842		1	73875	1842	42.6633	1028	113455	1879	19.7701
father-son	1028	73875	1842		1	73875	1842	42.6633	1028	113452	1868	24.2233
father-son	1028	106315	1880		1	106315	1880	32.1924	1028	12815	1915	19.7701
father-son	1028	106321	1852		1	106321	1852	19.7701	1028	132921	1882	19.7701
father-son	1028	106321	1852		1	106321	1852	19.7701	1028	132924	1891	19.7701
father-son	1028	106321	1852		1	106321	1852	19.7701	1028	132919	1878	24.2233
father-son	1028	106323	1856		1	106323	1856	19.7701	1028	63535	1884	19.7701
father-son	1028	106323	1856		1	106323	1856	19.7701	1028	132980	1887	66.0744
father-son	1028	106323	1856		1	106323	1856	19.7701	1028	25060	1893	53.9254
father-son	1028	106325	1822	1		106325	1822	35.6554	1028	106324	1859	24.2233
father-son	1028	106325	1822	1		106325	1822	35.6554	1028	106323	1856	19.7701
father-son	1028	106325	1822	1		106325	1822	35.6554	1028	106321	1852	19.7701
father-son	1028	106340	1873		1	106340	1873	0.427292	1028	63979	1897	19.7701
father-son	1028	112542	1811	1		112542	1811	25.6374	1028	13210	1850	28.1605
father-son	1028	112542	1811	1		112542	1811	25.6374	1028	19582	1836	19.7701
father-son	1028	112542	1811	1		112542	1811	25.6374	1028	112545	1841	52.6867
father-son	1028	112542	1811	1		112542	1811	25.6374	1028	7782	1846	42.6633
father-son	1028	112542	1811	1		112542	1811	25.6374	1028	8234	1843	43.3138
father-son	1028	112625	1862		1	112625	1862	42.6633	1028	113572	1898	24.1972
father-son	1028	112625	1862		1	112625	1862	42.6633	1028	113567	1892	28.9538
father-son	1028	112625	1862		1	112625	1862	42.6633	1028	113566	1890	43.8975
father-son	1028	112625	1862		1	112625	1862	42.6633	1028	113575	1906	19.7701
father-son	1028	112625	1862		1	112625	1862	42.6633	1028	113561	1888	24.1972
father-son	1028	112625	1862		1	112625	1862	42.6633	1028	113550	1884	19.7701
father-son	1028	113440	1791	1		113440	1791	38.8965	1028	106325	1822	35.6554
father-son	1028	113440	1791	1		113440	1791	38.8965	1028	113447	1831	42.6633
father-son	1028	113440	1791	1		113440	1791	38.8965	1028	113445	1827	36.1546
father-son	1028	113447	1831		1	113447	1831	42.6633	1028	113520	1875	0.427292
father-son	1028	113447	1831	1		113447	1831	42.6633	1028	112626	1856	40.5473
father-son	1028	113447	1831		1	113447	1831	42.6633	1028	113501	1864	35.102
father-son	1028	113447	1831		1	113447	1831	42.6633	1028	112625	1862	42.6633
father-son	1028	113455	1879		1	113455	1879	19.7701	1028	113490	1919	35.6554
father-son	1028	113455	1879		1	113455	1879	19.7701	1028	113480	1914	38.1386
father-son	1028	113455	1879		1	113455	1879	19.7701	1028	113458	1911	43.2534
father-son	1028	113520	1875		1	113520	1875	0.427292	1028	113524	1900	35.102
father-son	1028	113520	1875		1	113520	1875	0.427292	1028	113528	1902	40.4801
father-son	1028	113550	1884		1	113550	1884	19.7701	1028	113556	1916	19.7701
father-son	1028	113620	1783	1		113620	1783	16.7552	1028	112542	1811	25.6374
father-son	1028	132919	1878		1	132919	1878	24.2233	1028	132928	1899	19.7701
father-son	1028	132980	1887		1	132980	1887	66.0744	1028	132997	1917	34.5617
father-son	1028	394421	1815	1		394421	1815	29.0794	1028	394430	1852	29.6368
father-son	1028	394421	1815	1		394421	1815	29.0794	1028	394429	1850	29.6368
father-son	1028	394421	1815	1		394421	1815	29.0794	1028	26333	1848	29.5858
father-son	1028	394421	1815	1		394421	1815	29.0794	1028	394425	1842	29.9584
father-son	1028	394430	1852		1	394430	1852	29.6368	1028	394438	1880	19.7701
father-son	1028	394430	1852		1	394430	1852	29.6368	1028	394451	1893	50.962
father-son	1028	394455	1782	1		394455	1782	16.7552	1028	26331	1819	36.6732
father-son	1028	394455	1782	1		394455	1782	16.7552	1028	394421	1815	29.0794
father-son	1028	394455	1782	1		394455	1782	16.7552	1028	394458	1806	16.7552
father-son	1028	394458	1806	1		394458	1806	16.7552	1028	394471	1838	30.1612
father-son	1028	394471	1838		1	394471	1838	30.1612	1028	394476	1862	58.3274
father-son	1028	394486	1790	1		394486	1790	16.7552	1028	394496	1826	16.7552
father-son	1028	394486	1790	1		394486	1790	16.7552	1028	394493	1818	16.7552
father-son	1028	394486	1790	1		394486	1790	16.7552	1028	394494	1820	16.7552
father-son	1028	394486	1790	1		394486	1790	16.7552	1028	394497	1828	19.7701
father-son	1028	394486	1790	1		394486	1790	16.7552	1028	394499	1831	19.7701
father-son	1028	394486	1790	1		394486	1790	16.7552	1028	394503	1840	40.436
father-son	1028	394493	1818	1		394493	1818	16.7552	1028	394505	1841	16.7552
father-son	1028	394496	1826		1	394496	1826	16.7552	1028	394513	1862	19.7701
father-son	1028	394496	1826	1		394496	1826	16.7552	1028	394512	1859	33.1557
father-son	1028	394496	1826		1	394496	1826	16.7552	1028	394514	1871	29.5858
father-son	1028	394499	1831		1	394499	1831	19.7701	1028	394554	1871	40.0574
father-son	1028	394499	1831		1	394499	1831	19.7701	1028	394550	1863	19.7701
father-son	1028	394499	1831	1		394499	1831	19.7701	1028	394568	1854	38.6883
father-son	1028	394512	1859		1	394512	1859	33.1557	1028	394522	1896	34.406
father-son	1028	394512	1859		1	394512	1859	33.1557	1028	394521	1893	52.6867
father-son	1028	394513	1862		1	394513	1862	19.7701	1028	394538	1889	19.7701
father-son	1028	394513	1862		1	394513	1862	19.7701	1028	394539	1891	18.6309
father-son	1028	394550	1863		1	394550	1863	19.7701	1028	394560	1913	46.3018
father-son	1028	394550	1863		1	394550	1863	19.7701	1028	394557	1905	18.6309
father-son	1028	394554	1871		1	394554	1871	40.0574	1028	394619	1898	36.6732
father-son	1028	394568	1854		1	394568	1854	38.6883	1028	394573	1881	40.0574
father-son	1028	394568	1854		1	394568	1854	38.6883	1028	394577	1890	36.6732
father-son	1028	394568	1854		1	394568	1854	38.6883	1028	394575	1884	33.3794
father-son	1028	394568	1854		1	394568	1854	38.6883	1028	394576	1888	32.3903
father-son	1028	394573	1881		1	394573	1881	40.0574	1028	394580	1919	35.102
father-son	1028	394575	1884		1	394575	1884	33.3794	1028	394587	1905	33.3794
father-son	1028	394577	1890		1	394577	1890	36.6732	1028	394600	1916	31.4894
father-son	1029	5568	1794	1		5568	1794	43.6272	1029	26720	1839	36.9686
father-son	1029	6133	1787	1		6133	1787	29.6368	1029	26718	1817	29.6368
father-son	1029	6133	1787	1		6133	1787	29.6368	1029	106373	1825	61.9157
father-son	1029	8260	1792	1		8260	1792	25.014	1029	12385	1817	25.014
father-son	1029	8318	1871		1	8318	1871	41.7908	1029	60362	1894	41.7908
father-son	1029	8339	1806	1		8339	1806	36.2528	1029	106358	1827	26.2949
father-son	1029	8339	1806	1		8339	1806	36.2528	1029	23239	1832	41.7908
father-son	1029	8339	1806	1		8339	1806	36.2528	1029	23241	1858	38.294
father-son	1029	9998	1883		1	9998	1883	56.8002	1029	14422	1918	52.6867
father-son	1029	10428	1851		1	10428	1851	52.6867	1029	25336	1888	52.6867
father-son	1029	10428	1851		1	10428	1851	52.6867	1029	9998	1883	56.8002
father-son	1029	10428	1851		1	10428	1851	52.6867	1029	21344	1879	52.6867
father-son	1029	21762	1848		1	21762	1848	29.6368	1029	22511	1881	51.4198
father-son	1029	21762	1848		1	21762	1848	29.6368	1029	18141	1879	43.538
father-son	1029	23239	1832		1	23239	1832	41.7908	1029	23243	1868	38.294
father-son	1029	23239	1832		1	23239	1832	41.7908	1029	23247	1878	38.294
father-son	1029	23239	1832		1	23239	1832	41.7908	1029	23242	1865	38.294
father-son	1029	23239	1832		1	23239	1832	41.7908	1029	7740	1874	38.294
father-son	1029	23239	1832		1	23239	1832	41.7908	1029	8318	1871	41.7908
father-son	1029	23243	1868		1	23243	1868	38.294	1029	11014	1910	34.5617
father-son	1029	23243	1868		1	23243	1868	38.294	1029	14672	1903	31.4894
father-son	1029	23243	1868		1	23243	1868	38.294	1029	14671	1901	19.7701
father-son	1029	23243	1868		1	23243	1868	38.294	1029	11818	1908	19.7701
father-son	1029	23243	1868		1	23243	1868	38.294	1029	15197	1895	19.7701
father-son	1029	24348	1828	1		24348	1828	38.8965	1029	10428	1851	52.6867
father-son	1029	26718	1817	1		26718	1817	29.6368	1029	74201	1850	29.7689
father-son	1029	26718	1817	1		26718	1817	29.6368	1029	21762	1848	29.6368
father-son	1029	399321	1869		1	399321	1869	36.5121	1029	399320	1908	52.6867
father-son	1029	483618	1764	1		483618	1764	46.3018	1029	5567	1787	43.5133
father-son	1031	15138	1827	1		15138	1827	51.4721	1031	9413	1850	34.817
father-son	1032	7245	1875		1	7245	1875	66.4239	1032	14358	1910	52.6867
father-son	1032	7245	1875		1	7245	1875	66.4239	1032	28763	1911	41.5147
father-son	1032	11128	1840		1	11128	1840	43.8975	1032	109472	1877	44.2073
father-son	1032	11128	1840		1	11128	1840	43.8975	1032	7245	1875	66.4239
father-son	1032	13153	1816	1		13153	1816	56.8054	1032	106397	1851	51.4721
father-son	1032	13153	1816	1		13153	1816	56.8054	1032	14423	1843	52.6867
father-son	1034	144	1774	1		144	1774	38.1386	1034	7537	1806	38.1386
father-son	1034	144	1774	1		144	1774	38.1386	1034	7539	1815	19.7701
father-son	1034	144	1774	1		144	1774	38.1386	1034	22863	1804	38.1386
father-son	1034	144	1774	1		144	1774	38.1386	1034	106408	1802	38.1386
father-son	1034	7537	1806	1		7537	1806	38.1386	1034	17291	1844	43.3138
father-son	1034	7537	1806	1		7537	1806	38.1386	1034	10222	1830	29.4643
father-son	1034	7537	1806	1		7537	1806	38.1386	1034	24896	1857	50.962
father-son	1034	8630	1876		1	8630	1876	29.4643	1034	22950	1910	51.0709
father-son	1034	8630	1876		1	8630	1876	29.4643	1034	10111	1916	36.9686
father-son	1034	17291	1844		1	17291	1844	43.3138	1034	23415	1878	29.4643
father-son	1034	17291	1844		1	17291	1844	43.3138	1034	25639	1865	38.5972
father-son	1034	17291	1844		1	17291	1844	43.3138	1034	8630	1876	29.4643
father-son	1034	20744	1842		1	20744	1842	0.427292	1034	20676	1885	42.9174
father-son	1034	20744	1842		1	20744	1842	0.427292	1034	20678	1890	43.538
father-son	1034	20744	1842		1	20744	1842	0.427292	1034	20746	1876	0.427292
father-son	1034	22686	1892		1	22686	1892	52.6867	1034	12718	1914	52.7609
father-son	1034	22686	1892		1	22686	1892	52.6867	1034	28038	1918	35.102
father-son	1034	22686	1892		1	22686	1892	52.6867	1034	6956	1912	35.102
father-son	1034	23415	1878		1	23415	1878	29.4643	1034	8633	1908	38.1386
father-son	1034	23415	1878		1	23415	1878	29.4643	1034	11973	1915	31.8644
father-son	1034	24896	1857		1	24896	1857	50.962	1034	10804	1904	43.911
father-son	1034	25639	1865		1	25639	1865	38.5972	1034	8632	1896	61.9157
father-son	1034	25639	1865		1	25639	1865	38.5972	1034	23521	1900	70.1042
father-son	1034	25639	1865		1	25639	1865	38.5972	1034	28536	1895	52.6867
father-son	1034	25639	1865		1	25639	1865	38.5972	1034	22686	1892	52.6867
father-son	1034	106408	1802	1		106408	1802	38.1386	1034	26895	1839	0.427292
father-son	1034	106408	1802	1		106408	1802	38.1386	1034	20744	1842	0.427292
father-son	1037	10224	1843		1	10224	1843	33.0434	1037	23102	1873	42.2959
father-son	1037	10224	1843		1	10224	1843	33.0434	1037	108190	1871	30.2646
father-son	1043	7518	1881		1	7518	1881	30.5091	1043	14360	1911	35.9501
father-son	1043	7518	1881		1	7518	1881	30.5091	1043	29187	1913	38.1386
father-son	1043	12170	1831	1		12170	1831	44.0406	1043	8096	1857	62.8769
father-son	1043	15983	1824		1	15983	1824	40.7059	1043	109492	1862	40.7059
father-son	1043	15983	1824	1		15983	1824	40.7059	1043	74202	1850	44.7293
father-son	1043	24426	1850		1	24426	1850	35.102	1043	7518	1881	30.5091
father-son	1043	24426	1850		1	24426	1850	35.102	1043	19829	1875	31.4653
father-son	1044	5585	1781	1		5585	1781	39.88	1044	23270	1821	32.1383
father-son	1044	20592	1800	1		20592	1800	33.0434	1044	24437	1831	35.4533
father-son	1044	20639	1884		1	20639	1884	29.4853	1044	20537	1911	38.1386
father-son	1044	24437	1831		1	24437	1831	35.4533	1044	24970	1869	35.9501
father-son	1044	24437	1831	1		24437	1831	35.4533	1044	12851	1859	19.7701
father-son	1044	24970	1869		1	24970	1869	35.9501	1044	14218	1897	40.5473
father-son	1044	58801	1852		1	58801	1852	38.1386	1044	20639	1884	29.4853
father-son	1045	9928	1808	1		9928	1808	44.7293	1045	11733	1836	44.7293
father-son	1045	9928	1808	1		9928	1808	44.7293	1045	24483	1852	29.0794
father-son	1045	9928	1808	1		9928	1808	44.7293	1045	10781	1844	38.1386
father-son	1045	9928	1808	1		9928	1808	44.7293	1045	26704	1841	44.7293
father-son	1045	9928	1808	1		9928	1808	44.7293	1045	18523	1849	60.5108
father-son	1045	10781	1844		1	10781	1844	38.1386	1045	40758	1890	32.109
father-son	1045	10781	1844		1	10781	1844	38.1386	1045	10783	1876	33.729
father-son	1045	10781	1844		1	10781	1844	38.1386	1045	10784	1878	29.0794
father-son	1045	10783	1876		1	10783	1876	33.729	1045	23494	1912	19.7701
father-son	1045	10784	1878		1	10784	1878	29.0794	1045	10763	1901	33.0434
father-son	1045	11669	1863		1	11669	1863	43.3138	1045	20799	1912	41.5147
father-son	1045	11669	1863		1	11669	1863	43.3138	1045	11001	1887	41.4886
father-son	1045	11669	1863		1	11669	1863	43.3138	1045	8635	1893	31.8644
father-son	1045	12534	1795	1		12534	1795	51.134	1045	22415	1824	34.5617
father-son	1045	12534	1795	1		12534	1795	51.134	1045	14543	1836	59.9988
father-son	1045	12534	1795	1		12534	1795	51.134	1045	17814	1830	66.0744
father-son	1045	12534	1795	1		12534	1795	51.134	1045	106440	1826	52.6867
father-son	1045	14543	1836		1	14543	1836	59.9988	1045	20930	1881	79.5714
father-son	1045	16271	1840		1	16271	1840	35.102	1045	17842	1879	19.7701
father-son	1045	16271	1840		1	16271	1840	35.102	1045	15953	1868	34.0038
father-son	1045	16271	1840		1	16271	1840	35.102	1045	27254	1881	37.9534
father-son	1045	16271	1840		1	16271	1840	35.102	1045	11709	1875	41.4204
father-son	1045	16271	1840		1	16271	1840	35.102	1045	17847	1872	37.9534
father-son	1045	17813	1816	1		17813	1816	39.3401	1045	22416	1834	40.4801
father-son	1045	17813	1816	1		17813	1816	39.3401	1045	16271	1840	35.102
father-son	1045	17814	1830	1		17814	1830	66.0744	1045	22112	1858	59.9988
father-son	1045	17814	1830		1	17814	1830	66.0744	1045	14556	1867	52.6867
father-son	1045	17814	1830		1	17814	1830	66.0744	1045	11669	1863	43.3138
father-son	1045	17842	1879		1	17842	1879	19.7701	1045	17771	1912	18.6309
father-son	1045	18160	1886		1	18160	1886	38.5972	1045	76168	1911	43.6272
father-son	1045	18523	1849		1	18523	1849	60.5108	1045	18575	1873	36.9686
father-son	1045	18523	1849		1	18523	1849	60.5108	1045	22067	1884	38.5972
father-son	1045	18575	1873		1	18575	1873	36.9686	1045	18467	1899	33.0434
father-son	1045	22415	1824		1	22415	1824	34.5617	1045	22417	1862	39.3401
father-son	1045	22417	1862		1	22417	1862	39.3401	1045	11658	1888	39.3401
father-son	1045	22417	1862		1	22417	1862	39.3401	1045	11161	1914	54.7069
father-son	1045	22417	1862		1	22417	1862	39.3401	1045	27837	1912	40.5473
father-son	1045	24483	1852		1	24483	1852	29.0794	1045	12777	1899	33.0406
father-son	1045	24483	1852		1	24483	1852	29.0794	1045	14388	1882	28.6168
father-son	1045	24483	1852		1	24483	1852	29.0794	1045	18160	1886	38.5972
father-son	1046	11081	1813	1		11081	1813	29.5858	1046	11082	1841	51.134
father-son	1046	11081	1813	1		11081	1813	29.5858	1046	106480	1838	46.8388
father-son	1046	11082	1841		1	11082	1841	51.134	1046	25237	1869	54.3905
father-son	1046	18382	1875		1	18382	1875	17.2414	1046	21496	1908	32.1784
father-son	1046	18382	1875		1	18382	1875	17.2414	1046	18386	1894	38.6883
father-son	1046	18393	1837	1		18393	1837	17.2414	1046	58951	1856	17.2414
father-son	1046	18393	1837		1	18393	1837	17.2414	1046	59742	1876	39.6995
father-son	1046	18393	1837		1	18393	1837	17.2414	1046	59394	1866	17.2414
father-son	1046	18393	1837		1	18393	1837	17.2414	1046	59276	1863	17.2414
father-son	1046	18393	1837	1		18393	1837	17.2414	1046	138694	1858	45.9343
father-son	1046	25237	1869		1	25237	1869	54.3905	1046	9088	1905	44.9252
father-son	1046	25237	1869		1	25237	1869	54.3905	1046	15879	1902	70.699
father-son	1046	25237	1869		1	25237	1869	54.3905	1046	25203	1911	70.1042
father-son	1046	40566	1884		1	40566	1884	54.5217	1046	138698	1910	40.965
father-son	1046	58951	1856		1	58951	1856	17.2414	1046	18382	1875	17.2414
father-son	1046	58951	1856		1	58951	1856	17.2414	1046	18385	1877	27.6456
father-son	1046	59742	1876		1	59742	1876	39.6995	1046	134958	1911	40.4801
father-son	1046	106480	1838		1	106480	1838	46.8388	1046	483662	1864	46.8388
father-son	1046	106480	1838		1	106480	1838	46.8388	1046	483663	1868	19.7701
father-son	1046	106480	1838		1	106480	1838	46.8388	1046	483660	1861	60.3256
father-son	1046	138694	1858		1	138694	1858	45.9343	1046	40566	1884	54.5217
father-son	1046	483660	1861		1	483660	1861	60.3256	1046	483671	1906	79.8067
father-son	1046	483660	1861		1	483660	1861	60.3256	1046	483669	1897	61.9157
father-son	1046	483660	1861		1	483660	1861	60.3256	1046	483667	1884	61.9157
father-son	1046	483660	1861		1	483660	1861	60.3256	1046	483668	1885	19.7701
father-son	1048	4106	1780	1		4106	1780	29.4643	1048	20600	1822	19.7701
father-son	1048	4106	1780	1		4106	1780	29.4643	1048	133420	1832	19.7701
father-son	1048	4106	1780	1		4106	1780	29.4643	1048	13583	1814	37.1837
father-son	1048	5703	1791	1		5703	1791	33.1557	1048	24880	1838	33.1557
father-son	1048	5703	1791	1		5703	1791	33.1557	1048	112980	1845	19.7701
father-son	1048	10300	1866		1	10300	1866	44.7293	1048	20540	1899	52.6867
father-son	1048	10300	1866		1	10300	1866	44.7293	1048	27457	1898	56.8054
father-son	1048	10300	1866		1	10300	1866	44.7293	1048	64186	1904	50.962
father-son	1048	13583	1814	1		13583	1814	37.1837	1048	13884	1842	44.7293
father-son	1048	13884	1842		1	13884	1842	44.7293	1048	19684	1880	49.6014
father-son	1048	13884	1842		1	13884	1842	44.7293	1048	63277	1876	41.4886
father-son	1048	13884	1842		1	13884	1842	44.7293	1048	7519	1884	19.7701
father-son	1048	13884	1842		1	13884	1842	44.7293	1048	10300	1866	44.7293
father-son	1048	20600	1822		1	20600	1822	19.7701	1048	63156	1872	34.406
father-son	1048	20600	1822		1	20600	1822	19.7701	1048	20539	1888	28.1605
father-son	1048	20600	1822		1	20600	1822	19.7701	1048	20644	1882	19.7701
father-son	1048	20644	1882		1	20644	1882	19.7701	1048	10301	1910	41.4209
father-son	1048	25394	1885		1	25394	1885	19.7701	1048	15617	1912	42.9174
father-son	1048	112980	1845		1	112980	1845	19.7701	1048	25394	1885	19.7701
father-son	1049	5570	1775	1		5570	1775	52.6867	1049	20110	1802	52.6867
father-son	1049	6071	1799	1		6071	1799	50.0323	1049	22512	1848	35.2247
father-son	1049	6071	1799	1		6071	1799	50.0323	1049	10837	1846	52.6867
father-son	1049	6071	1799	1		6071	1799	50.0323	1049	26953	1843	46.5749
father-son	1049	10837	1846		1	10837	1846	52.6867	1049	7586	1877	69.4987
father-son	1049	14737	1863		1	14737	1863	39.9952	1049	28465	1895	52.6867
father-son	1049	14737	1863		1	14737	1863	39.9952	1049	27056	1899	56.8002
father-son	1049	14737	1863		1	14737	1863	39.9952	1049	13620	1902	56.8002
father-son	1049	14737	1863		1	14737	1863	39.9952	1049	12094	1890	52.6867
father-son	1049	16381	1874		1	16381	1874	43.538	1049	22514	1897	31.8644
father-son	1049	21240	1839		1	21240	1839	29.0794	1049	16381	1874	43.538
father-son	1049	21764	1808	1		21764	1808	19.7701	1049	14736	1837	29.6368
father-son	1049	21764	1808	1		21764	1808	19.7701	1049	27957	1839	44.7874
father-son	1049	22512	1848		1	22512	1848	35.2247	1049	9703	1875	32.1383
father-son	1049	22512	1848		1	22512	1848	35.2247	1049	27234	1882	44.0165
father-son	1049	23249	1804	1		23249	1804	33.0434	1049	21240	1839	29.0794
father-son	1049	23249	1804	1		23249	1804	33.0434	1049	114060	1828	44.6852
father-son	1049	23249	1804	1		23249	1804	33.0434	1049	23250	1834	33.0434
father-son	1049	23783	1869		1	23783	1869	29.6368	1049	28466	1899	43.3138
father-son	1049	23783	1869		1	23783	1869	29.6368	1049	9457	1909	58.8752
father-son	1049	24349	1830		1	24349	1830	37.1837	1049	59119	1860	41.7908
father-son	1049	24349	1830		1	24349	1830	37.1837	1049	19686	1865	43.538
father-son	1049	24349	1830		1	24349	1830	37.1837	1049	39824	1861	50.8645
father-son	1049	26953	1843		1	26953	1843	46.5749	1049	16028	1864	42.6751
father-son	1049	26953	1843		1	26953	1843	46.5749	1049	9455	1877	51.0409
father-son	1049	26953	1843		1	26953	1843	46.5749	1049	23734	1870	51.134
father-son	1049	27957	1839		1	27957	1839	44.7874	1049	23783	1869	29.6368
father-son	1049	27957	1839		1	27957	1839	44.7874	1049	8327	1867	33.0434
father-son	1049	27957	1839		1	27957	1839	44.7874	1049	14737	1863	39.9952
father-son	1049	59119	1860		1	59119	1860	41.7908	1049	399327	1886	11.2256
father-son	1049	59119	1860		1	59119	1860	41.7908	1049	60421	1896	50.962
father-son	1050	13838	1828	1		13838	1828	19.7701	1050	13839	1850	47.8514
father-son	1050	13838	1828	1		13838	1828	19.7701	1050	13840	1857	23.282
father-son	1050	13839	1850		1	13839	1850	47.8514	1050	63925	1895	54.3905
father-son	1050	13839	1850		1	13839	1850	47.8514	1050	20495	1881	43.8975
father-son	1050	13839	1850		1	13839	1850	47.8514	1050	23359	1894	29.6368
father-son	1050	13840	1857		1	13840	1857	23.282	1050	106506	1883	52.6867
father-son	1050	13840	1857		1	13840	1857	23.282	1050	23358	1888	19.7701
father-son	1050	13840	1857		1	13840	1857	23.282	1050	27208	1893	29.6368
father-son	1050	13840	1857		1	13840	1857	23.282	1050	63637	1887	40.4801
father-son	1050	13840	1857		1	13840	1857	23.282	1050	13842	1891	19.7701
father-son	1050	13842	1891		1	13842	1891	19.7701	1050	50699	1919	34.406
father-son	1052	18576	1863		1	18576	1863	19.7701	1052	13106	1891	63.0895
father-son	1052	18576	1863		1	18576	1863	19.7701	1052	18579	1894	28.6168
father-son	1052	18576	1863		1	18576	1863	19.7701	1052	18615	1898	52.6867
father-son	1052	18576	1863		1	18576	1863	19.7701	1052	28339	1889	52.6867
father-son	1052	18576	1863		1	18576	1863	19.7701	1052	12048	1887	51.0709
father-son	1052	18578	1882		1	18578	1882	39.8693	1052	17426	1912	39.8087
father-son	1052	22750	1845		1	22750	1845	41.2724	1052	6322	1890	19.7701
father-son	1052	22750	1845		1	22750	1845	41.2724	1052	23509	1888	41.2724
father-son	1052	22750	1845		1	22750	1845	41.2724	1052	23511	1898	41.2724
father-son	1052	22750	1845		1	22750	1845	41.2724	1052	19059	1895	60.5108
father-son	1052	23509	1888		1	23509	1888	41.2724	1052	22747	1911	19.7701
father-son	1052	120911	1852		1	120911	1852	38.8965	1052	18578	1882	39.8693
father-son	1053	10740	1795	1		10740	1795	51.134	1053	15688	1837	85.429
father-son	1053	15688	1837		1	15688	1837	85.429	1053	18689	1866	36.0454
father-son	1053	15688	1837		1	15688	1837	85.429	1053	74642	1862	66.0744
father-son	1053	18689	1866		1	18689	1866	36.0454	1053	60755	1907	33.1557
father-son	1053	109930	1868		1	109930	1868	41.4886	1053	28608	1891	48.069
father-son	1054	7460	1830		1	7460	1830	39.3401	1054	7461	1861	47.5472
father-son	1054	7461	1861		1	7461	1861	47.5472	1054	7452	1903	52.3497
father-son	1054	7461	1861		1	7461	1861	47.5472	1054	7453	1907	19.7701
father-son	1054	10817	1796	1		10817	1796	32.109	1054	22751	1843	30.1612
father-son	1054	10817	1796	1		10817	1796	32.109	1054	10819	1825	19.7701
father-son	1054	10817	1796	1		10817	1796	32.109	1054	7460	1830	39.3401
father-son	1054	10817	1796	1		10817	1796	32.109	1054	10820	1835	49.4471
father-son	1054	12614	1825	1		12614	1825	33.1557	1054	18948	1858	33.5051
father-son	1054	12614	1825	1		12614	1825	33.1557	1054	22399	1850	43.3138
father-son	1054	12614	1825	1		12614	1825	33.1557	1054	22400	1852	43.3138
father-son	1054	22399	1850		1	22399	1850	43.3138	1054	22380	1892	35.9501
father-son	1054	22400	1852		1	22400	1852	43.3138	1054	21366	1886	43.3138
father-son	1054	22400	1852		1	22400	1852	43.3138	1054	4685	1882	38.1386
father-son	1058	465	1780	1		465	1780	20.4415	1058	26128	1820	33.1557
father-son	1058	466	1782	1		466	1782	43.911	1058	6507	1811	36.2528
father-son	1058	466	1782	1		466	1782	43.911	1058	138077	1810	20.4415
father-son	1058	466	1782	1		466	1782	43.911	1058	102174	1821	36.2528
father-son	1058	9415	1860		1	9415	1860	33.1557	1058	15880	1893	29.4853
father-son	1058	9415	1860		1	9415	1860	33.1557	1058	12950	1883	24.0764
father-son	1058	9415	1860		1	9415	1860	33.1557	1058	12949	1881	41.7908
father-son	1058	9415	1860		1	9415	1860	33.1557	1058	12951	1886	41.7908
father-son	1058	12949	1881		1	12949	1881	41.7908	1058	23396	1916	38.1386
father-son	1058	12949	1881		1	12949	1881	41.7908	1058	16112	1910	34.5617
father-son	1058	12951	1886		1	12951	1886	41.7908	1058	12953	1912	30.5501
father-son	1058	14741	1834		1	14741	1834	19.7701	1058	9415	1860	33.1557
father-son	1058	14741	1834		1	14741	1834	19.7701	1058	14742	1863	19.7701
father-son	1058	19723	1808	1		19723	1808	36.2528	1058	21242	1841	54.5217
father-son	1058	19723	1808	1		19723	1808	36.2528	1058	14741	1834	19.7701
father-son	1058	19723	1808	1		19723	1808	36.2528	1058	27418	1851	20.4415
father-son	1058	112994	1769	1		112994	1769	36.2528	1058	19723	1808	36.2528
father-son	1058	113042	1807	1		113042	1807	36.2528	1058	113040	1841	39.9952
father-son	1058	113042	1807	1		113042	1807	36.2528	1058	113046	1832	79.8067
father-son	1059	7351	1889		1	7351	1889	31.9733	1059	22242	1912	50.7591
father-son	1059	7743	1882		1	7743	1882	33.9997	1059	28718	1912	46.5749
father-son	1059	7827	1890		1	7827	1890	29.6368	1059	7144	1911	31.8644
father-son	1059	11163	1873		1	11163	1873	29.0794	1059	15474	1908	29.4853
father-son	1059	11163	1873		1	11163	1873	29.0794	1059	18427	1897	28.1605
father-son	1059	13294	1826		1	13294	1826	36.5558	1059	74733	1865	34.406
father-son	1059	13294	1826	1		13294	1826	36.5558	1059	13297	1851	38.1386
father-son	1059	13297	1851		1	13297	1851	38.1386	1059	9494	1890	19.7701
father-son	1059	13297	1851		1	13297	1851	38.1386	1059	14309	1874	37.1951
father-son	1059	13509	1810	1		13509	1810	38.9819	1059	13511	1833	41.7908
father-son	1059	13511	1833		1	13511	1833	41.7908	1059	11163	1873	29.0794
father-son	1059	13511	1833		1	13511	1833	41.7908	1059	27131	1864	37.9534
father-son	1059	13511	1833	1		13511	1833	41.7908	1059	28885	1857	37.9534
father-son	1059	13511	1833		1	13511	1833	41.7908	1059	21794	1866	29.6368
father-son	1059	13511	1833		1	13511	1833	41.7908	1059	13513	1867	29.6368
father-son	1059	13513	1867		1	13513	1867	29.6368	1059	25395	1888	19.7701
father-son	1059	13513	1867		1	13513	1867	29.6368	1059	13623	1890	51.4198
father-son	1059	13513	1867		1	13513	1867	29.6368	1059	26919	1897	46.8388
father-son	1059	14158	1854		1	14158	1854	30.1612	1059	7743	1882	33.9997
father-son	1059	14309	1874		1	14309	1874	37.1951	1059	14300	1908	34.5617
father-son	1059	14470	1885		1	14470	1885	35.102	1059	27037	1904	40.5473
father-son	1059	15795	1816	1		15795	1816	30.1612	1059	14158	1854	30.1612
father-son	1059	15795	1816	1		15795	1816	30.1612	1059	15799	1851	38.1386
father-son	1059	15797	1818	1		15797	1818	19.7701	1059	74325	1853	32.3903
father-son	1059	16382	1872		1	16382	1872	29.4643	1059	16383	1900	34.689
father-son	1059	16382	1872		1	16382	1872	29.4643	1059	13624	1898	51.0304
father-son	1059	16382	1872		1	16382	1872	29.4643	1059	22453	1901	35.5281
father-son	1059	17470	1883		1	17470	1883	19.7701	1059	66586	1917	52.6867
father-son	1059	21794	1866		1	21794	1866	29.6368	1059	7827	1890	29.6368
father-son	1059	21794	1866		1	21794	1866	29.6368	1059	12310	1898	35.9501
father-son	1059	21794	1866		1	21794	1866	29.6368	1059	25163	1892	37.1951
father-son	1059	21794	1866		1	21794	1866	29.6368	1059	23762	1895	30.734
father-son	1059	23272	1819	1		23272	1819	35.9468	1059	26825	1851	43.2534
father-son	1059	24536	1874		1	24536	1874	49.8376	1059	7154	1909	49.8376
father-son	1059	25395	1888		1	25395	1888	19.7701	1059	25238	1912	40.5473
father-son	1059	26825	1851		1	26825	1851	43.2534	1059	63393	1880	29.4643
father-son	1059	26825	1851		1	26825	1851	43.2534	1059	13595	1876	52.6867
father-son	1059	26825	1851		1	26825	1851	43.2534	1059	13491	1881	38.1386
father-son	1059	26825	1851		1	26825	1851	43.2534	1059	24536	1874	49.8376
father-son	1059	26825	1851		1	26825	1851	43.2534	1059	11403	1874	43.2534
father-son	1059	27131	1864		1	27131	1864	37.9534	1059	28114	1887	43.538
father-son	1059	27131	1864		1	27131	1864	37.9534	1059	22454	1904	29.6368
father-son	1059	27131	1864		1	27131	1864	37.9534	1059	9999	1898	43.538
father-son	1059	27276	1815	1		27276	1815	38.1386	1059	118086	1846	38.1386
father-son	1059	27276	1815	1		27276	1815	38.1386	1059	118087	1851	30.734
father-son	1059	27276	1815	1		27276	1815	38.1386	1059	118088	1854	19.7701
father-son	1059	27277	1789	1		27277	1789	20.4415	1059	23272	1819	35.9468
father-son	1059	27277	1789	1		27277	1789	20.4415	1059	15797	1818	19.7701
father-son	1059	27277	1789	1		27277	1789	20.4415	1059	27280	1826	29.5858
father-son	1059	27277	1789	1		27277	1789	20.4415	1059	27279	1822	19.7701
father-son	1059	27279	1822	1		27279	1822	19.7701	1059	13296	1851	29.4643
father-son	1059	27279	1822	1		27279	1822	19.7701	1059	27283	1843	29.4643
father-son	1059	27279	1822		1	27279	1822	19.7701	1059	27285	1860	36.5558
father-son	1059	27283	1843		1	27283	1843	29.4643	1059	21301	1870	29.4643
father-son	1059	27283	1843		1	27283	1843	29.4643	1059	16382	1872	29.4643
father-son	1059	27283	1843		1	27283	1843	29.4643	1059	27287	1867	29.4643
father-son	1059	27283	1843		1	27283	1843	29.4643	1059	27289	1881	53.4183
father-son	1059	27285	1860		1	27285	1860	36.5558	1059	27290	1892	40.5473
father-son	1059	27287	1867		1	27287	1867	29.4643	1059	15809	1902	19.7701
father-son	1059	27287	1867		1	27287	1867	29.4643	1059	15780	1895	28.9538
father-son	1059	27289	1881		1	27289	1881	53.4183	1059	13492	1910	53.4183
father-son	1059	28885	1857		1	28885	1857	37.9534	1059	17470	1883	19.7701
father-son	1059	28885	1857		1	28885	1857	37.9534	1059	14470	1885	35.102
father-son	1059	74325	1853		1	74325	1853	32.3903	1059	7351	1889	31.9733
father-son	1059	118086	1846		1	118086	1846	38.1386	1059	118094	1873	42.9174
father-son	1059	118087	1851		1	118087	1851	30.734	1059	118151	1876	33.1557
father-son	1059	118087	1851		1	118087	1851	30.734	1059	118152	1880	19.7701
father-son	1059	118087	1851		1	118087	1851	30.734	1059	118149	1874	37.9534
father-son	1059	118088	1854		1	118088	1854	19.7701	1059	118132	1881	25.6374
father-son	1059	118088	1854		1	118088	1854	19.7701	1059	118133	1883	52.6867
father-son	1059	118094	1873		1	118094	1873	42.9174	1059	118102	1908	36.9686
father-son	1059	118094	1873		1	118094	1873	42.9174	1059	118099	1900	38.1386
father-son	1059	118094	1873		1	118094	1873	42.9174	1059	118100	1902	27.6456
father-son	1059	118133	1883		1	118133	1883	52.6867	1059	118141	1918	41.5147
father-son	1059	118133	1883		1	118133	1883	52.6867	1059	118140	1912	51.134
father-son	1059	118149	1874		1	118149	1874	37.9534	1059	118154	1906	51.0709
father-son	1059	118151	1876		1	118151	1876	33.1557	1059	118169	1910	37.7871
father-son	1059	118151	1876		1	118151	1876	33.1557	1059	118156	1905	34.0094
father-son	1059	118152	1880		1	118152	1880	19.7701	1059	118181	1910	37.9534
father-son	1059	118152	1880		1	118152	1880	19.7701	1059	118176	1906	38.5972
father-son	1059	118152	1880		1	118152	1880	19.7701	1059	118187	1917	34.406
father-son	1060	11930	1870		1	11930	1870	63.4427	1060	24513	1892	59.5846
father-son	1060	28143	1844		1	28143	1844	59.5846	1060	20603	1871	59.5846
father-son	1060	28143	1844		1	28143	1844	59.5846	1060	11930	1870	63.4427
father-son	1060	123653	1820	1		123653	1820	79.5714	1060	28143	1844	59.5846
father-son	1060	399342	1819	1		399342	1819	36.2528	1060	399344	1857	36.2528
father-son	1060	399344	1857		1	399344	1857	36.2528	1060	399346	1882	61.8929
father-son	1062	7894	1820	1		7894	1820	33.3794	1062	74542	1859	33.3794
father-son	1062	7894	1820	1		7894	1820	33.3794	1062	73921	1843	36.5558
father-son	1062	8562	1883		1	8562	1883	42.9174	1062	10107	1913	42.9174
father-son	1062	10337	1829		1	10337	1829	19.7701	1062	18762	1867	41.7908
father-son	1062	10337	1829		1	10337	1829	19.7701	1062	14518	1869	30.5091
father-son	1062	11333	1870		1	11333	1870	34.1565	1062	11318	1901	19.7701
father-son	1062	11341	1804	1		11341	1804	34.1565	1062	11344	1847	34.1565
father-son	1062	11344	1847		1	11344	1847	34.1565	1062	74990	1873	47.9395
father-son	1062	11344	1847		1	11344	1847	34.1565	1062	11333	1870	34.1565
father-son	1062	12445	1858		1	12445	1858	42.9174	1062	8562	1883	42.9174
father-son	1062	12445	1858		1	12445	1858	42.9174	1062	12409	1893	34.9632
father-son	1062	17869	1863		1	17869	1863	61.9157	1062	17872	1892	41.5147
father-son	1062	18050	1846		1	18050	1846	25.6374	1062	18053	1871	17.2414
father-son	1062	18050	1846		1	18050	1846	25.6374	1062	18054	1889	17.2414
father-son	1062	18050	1846		1	18050	1846	25.6374	1062	119421	1873	0.427292
father-son	1062	18312	1861		1	18312	1861	34.0038	1062	18314	1898	70.1042
father-son	1062	18312	1861		1	18312	1861	34.0038	1062	16438	1894	59.8423
father-son	1062	18342	1807	1		18342	1807	19.7701	1062	18344	1843	37.7871
father-son	1062	19253	1826	1		19253	1826	36.4867	1062	74541	1859	42.9174
father-son	1062	19253	1826	1		19253	1826	36.4867	1062	12445	1858	42.9174
father-son	1062	19253	1826	1		19253	1826	36.4867	1062	13212	1853	32.1784
father-son	1062	19931	1795	1		19931	1795	36.4034	1062	119407	1826	38.1386
father-son	1062	19932	1798	1		19932	1798	29.5858	1062	10337	1829	19.7701
father-son	1062	19932	1798	1		19932	1798	29.5858	1062	105316	1842	15.0181
father-son	1062	19932	1798	1		19932	1798	29.5858	1062	105308	1831	29.5858
father-son	1062	19936	1823		1	19936	1823	29.5858	1062	19908	1866	19.7701
father-son	1062	19936	1823	1		19936	1823	29.5858	1062	19906	1854	19.7701
father-son	1062	19936	1823	1		19936	1823	29.5858	1062	105338	1858	50.962
father-son	1062	24554	1855		1	24554	1855	52.6867	1062	75245	1881	67.8374
father-son	1062	24554	1855		1	24554	1855	52.6867	1062	18753	1879	67.8374
father-son	1062	28333	1801	1		28333	1801	38.1386	1062	19938	1836	36.4034
father-son	1062	28333	1801	1		28333	1801	38.1386	1062	28334	1847	38.1386
father-son	1062	28334	1847		1	28334	1847	38.1386	1062	10193	1902	51.3051
father-son	1062	28334	1847		1	28334	1847	38.1386	1062	23838	1893	44.2073
father-son	1062	29025	1785	1		29025	1785	33.1557	1062	19253	1826	36.4867
father-son	1062	29025	1785	1		29025	1785	33.1557	1062	22223	1811	41.5513
father-son	1062	40285	1875		1	40285	1875	33.3794	1062	134963	1907	78.7155
father-son	1062	40285	1875		1	40285	1875	33.3794	1062	134962	1904	40.4801
father-son	1062	73921	1843		1	73921	1843	36.5558	1062	20658	1896	36.5558
father-son	1062	73921	1843		1	73921	1843	36.5558	1062	20659	1897	38.1386
father-son	1062	73921	1843		1	73921	1843	36.5558	1062	40285	1875	33.3794
father-son	1062	75245	1881		1	75245	1881	67.8374	1062	13405	1918	40.4801
father-son	1062	119408	1762	1		119408	1762	36.4034	1062	28333	1801	38.1386
father-son	1062	119408	1762	1		119408	1762	36.4034	1062	19932	1798	29.5858
father-son	1062	119408	1762	1		119408	1762	36.4034	1062	19931	1795	36.4034
father-son	1062	119415	1805	1		119415	1805	29.4643	1062	19929	1840	44.6852
father-son	1062	119415	1805	1		119415	1805	29.4643	1062	3936	1835	29.4643
father-son	1062	119427	1805	1		119427	1805	25.6374	1062	119430	1826	25.6374
father-son	1062	119427	1805	1		119427	1805	25.6374	1062	18050	1846	25.6374
father-son	1062	119439	1802	1		119439	1802	36.4034	1062	483454	1822	25.6374
father-son	1062	119440	1807	1		119440	1807	25.6374	1062	119447	1852	39.8693
father-son	1062	483448	1824	1		483448	1824	19.7701	1062	483476	1848	34.1565
father-son	1062	483448	1824	1		483448	1824	19.7701	1062	483479	1855	43.3138
father-son	1062	483454	1822	1		483454	1822	25.6374	1062	483464	1847	25.6374
father-son	1062	483476	1848		1	483476	1848	34.1565	1062	483486	1902	35.8693
father-son	1062	483479	1855		1	483479	1855	43.3138	1062	483489	1876	45.585
father-son	1062	483489	1876		1	483489	1876	45.585	1062	483493	1904	52.6867
father-son	1062	483489	1876		1	483489	1876	45.585	1062	483494	1908	51.0709
father-son	1062	483500	1786	1		483500	1786	33.3794	1062	7894	1820	33.3794
father-son	1062	483512	1831	1		483512	1831	33.3794	1062	483518	1858	60.3542
father-son	1062	483512	1831		1	483512	1831	33.3794	1062	483519	1860	33.0434
father-son	1062	483512	1831		1	483512	1831	33.3794	1062	483520	1866	29.7905
father-son	1062	483512	1831		1	483512	1831	33.3794	1062	483521	1868	19.7701
father-son	1062	483512	1831		1	483512	1831	33.3794	1062	483522	1872	29.7905
father-son	1062	483512	1831		1	483512	1831	33.3794	1062	483523	1877	29.7905
father-son	1064	8822	1833		1	8822	1833	19.7701	1064	74831	1868	16.3346
father-son	1064	8822	1833		1	8822	1833	19.7701	1064	59647	1873	19.7701
father-son	1064	8825	1858		1	8825	1858	36.9686	1064	60174	1888	35.8771
father-son	1064	8825	1858		1	8825	1858	36.9686	1064	60245	1890	25.6374
father-son	1064	8825	1858		1	8825	1858	36.9686	1064	12360	1892	43.538
father-son	1064	8826	1882		1	8826	1882	35.102	1064	6874	1911	0.427292
father-son	1064	8826	1882		1	8826	1882	35.102	1064	8813	1919	0.427292
father-son	1064	21795	1875		1	21795	1875	19.7701	1064	22518	1906	28.1605
father-son	1064	21795	1875		1	21795	1875	19.7701	1064	9670	1899	49.6014
father-son	1064	21795	1875		1	21795	1875	19.7701	1064	25080	1908	44.9252
father-son	1064	26741	1852		1	26741	1852	19.7701	1064	21795	1875	19.7701
father-son	1065	7352	1877		1	7352	1877	53.422	1065	7354	1910	48.4013
father-son	1065	7352	1877		1	7352	1877	53.422	1065	11437	1907	51.0304
father-son	1065	10175	1848		1	10175	1848	37.1837	1065	18405	1872	34.4249
father-son	1065	10175	1848		1	10175	1848	37.1837	1065	7838	1874	31.9733
father-son	1065	10175	1848		1	10175	1848	37.1837	1065	15828	1878	38.5972
father-son	1065	10175	1848		1	10175	1848	37.1837	1065	20850	1886	51.134
father-son	1065	10836	1858		1	10836	1858	26.4905	1065	22519	1889	28.0898
father-son	1065	10836	1858		1	10836	1858	26.4905	1065	14916	1898	29.5858
father-son	1065	10916	1891		1	10916	1891	19.7701	1065	10917	1913	36.9686
father-son	1065	13597	1872		1	13597	1872	29.6368	1065	13598	1903	52.6867
father-son	1065	13597	1872		1	13597	1872	29.6368	1065	26936	1910	19.7701
father-son	1065	13597	1872		1	13597	1872	29.6368	1065	21487	1896	52.6867
father-son	1065	14605	1875		1	14605	1875	29.5858	1065	21096	1907	43.3138
father-son	1065	14605	1875		1	14605	1875	29.5858	1065	9288	1903	34.406
father-son	1065	14915	1884		1	14915	1884	19.7701	1065	11824	1911	38.1386
father-son	1065	14915	1884		1	14915	1884	19.7701	1065	11825	1915	38.1386
father-son	1065	15828	1878		1	15828	1878	38.5972	1065	10263	1911	32.4997
father-son	1065	15828	1878		1	15828	1878	38.5972	1065	19012	1915	46.8388
father-son	1065	16384	1873		1	16384	1873	29.6368	1065	15477	1908	41.5147
father-son	1065	16384	1873		1	16384	1873	29.6368	1065	9459	1904	42.9174
father-son	1065	18405	1872		1	18405	1872	34.4249	1065	18398	1896	40.4801
father-son	1065	18800	1878		1	18800	1878	0.427292	1065	18802	1905	19.7701
father-son	1065	22581	1796	1		22581	1796	29.5858	1065	73969	1844	29.5858
father-son	1065	22581	1796	1		22581	1796	29.5858	1065	22582	1838	29.5858
father-son	1065	22937	1860		1	22937	1860	29.5858	1065	9244	1892	26.4905
father-son	1065	25016	1825		1	25016	1825	29.5858	1065	25054	1867	34.406
father-son	1065	25016	1825		1	25016	1825	29.5858	1065	25134	1865	43.911
father-son	1065	25020	1855		1	25020	1855	26.4905	1065	25026	1881	26.4905
father-son	1065	25020	1855		1	25020	1855	26.4905	1065	10916	1891	19.7701
father-son	1065	25020	1855		1	25020	1855	26.4905	1065	14915	1884	19.7701
father-son	1065	25020	1855		1	25020	1855	26.4905	1065	23132	1884	29.6368
father-son	1065	25026	1881		1	25026	1881	26.4905	1065	10918	1913	26.4905
father-son	1065	25036	1787	1		25036	1787	29.5858	1065	25042	1819	29.5858
father-son	1065	25036	1787	1		25036	1787	29.5858	1065	25047	1829	19.7701
father-son	1065	25036	1787	1		25036	1787	29.5858	1065	25016	1825	29.5858
father-son	1065	25036	1787	1		25036	1787	29.5858	1065	25041	1817	29.5858
father-son	1065	25037	1789	1		25037	1789	29.5858	1065	119296	1823	36.4867
father-son	1065	25037	1789	1		25037	1789	29.5858	1065	119295	1820	36.4867
father-son	1065	25037	1789	1		25037	1789	29.5858	1065	119292	1815	29.5858
father-son	1065	25037	1789	1		25037	1789	29.5858	1065	119294	1817	29.5858
father-son	1065	25041	1817	1		25041	1817	29.5858	1065	10836	1858	26.4905
father-son	1065	25041	1817	1		25041	1817	29.5858	1065	25051	1847	29.5858
father-son	1065	25041	1817	1		25041	1817	29.5858	1065	25020	1855	26.4905
father-son	1065	25042	1819	1		25042	1819	29.5858	1065	25019	1855	29.5858
father-son	1065	25042	1819		1	25042	1819	29.5858	1065	22937	1860	29.5858
father-son	1065	25042	1819	1		25042	1819	29.5858	1065	106536	1851	29.5858
father-son	1065	25042	1819	1		25042	1819	29.5858	1065	10175	1848	37.1837
father-son	1065	25042	1819		1	25042	1819	29.5858	1065	14922	1862	29.5858
father-son	1065	25047	1829		1	25047	1829	19.7701	1065	16446	1872	41.4204
father-son	1065	25047	1829		1	25047	1829	19.7701	1065	21796	1863	34.4154
father-son	1065	25047	1829		1	25047	1829	19.7701	1065	7352	1877	53.422
father-son	1065	25051	1847		1	25051	1847	29.5858	1065	18800	1878	0.427292
father-son	1065	25051	1847		1	25051	1847	29.5858	1065	14605	1875	29.5858
father-son	1065	25473	1868		1	25473	1868	29.5858	1065	25533	1907	30.6092
father-son	1065	25473	1868		1	25473	1868	29.5858	1065	27221	1913	33.7757
father-son	1065	25473	1868		1	25473	1868	29.5858	1065	25475	1909	34.4249
father-son	1065	73969	1844		1	73969	1844	29.5858	1065	25473	1868	29.5858
father-son	1065	73969	1844		1	73969	1844	29.5858	1065	13597	1872	29.6368
father-son	1065	119292	1815	1		119292	1815	29.5858	1065	119301	1849	31.4653
father-son	1065	119292	1815	1		119292	1815	29.5858	1065	119302	1852	33.1557
father-son	1065	119294	1817	1		119294	1817	29.5858	1065	119317	1843	19.7701
father-son	1065	119294	1817	1		119294	1817	29.5858	1065	119316	1840	20.4415
father-son	1065	119295	1820	1		119295	1820	36.4867	1065	119350	1857	26.4905
father-son	1065	119295	1820	1		119295	1820	36.4867	1065	119348	1848	29.5858
father-son	1065	119301	1849		1	119301	1849	31.4653	1065	119306	1887	36.9686
father-son	1065	119301	1849		1	119301	1849	31.4653	1065	119305	1873	19.7701
father-son	1065	119301	1849		1	119301	1849	31.4653	1065	119304	1871	34.1776
father-son	1065	119317	1843		1	119317	1843	19.7701	1065	119324	1866	33.0406
father-son	1065	119317	1843		1	119317	1843	19.7701	1065	119328	1875	43.3138
father-son	1065	119317	1843		1	119317	1843	19.7701	1065	119332	1883	43.538
father-son	1065	119324	1866		1	119324	1866	33.0406	1065	119334	1894	37.1951
father-son	1065	119328	1875		1	119328	1875	43.3138	1065	119383	1909	37.7871
father-son	1065	119332	1883		1	119332	1883	43.538	1065	119344	1915	32.6541
father-son	1065	119332	1883		1	119332	1883	43.538	1065	119343	1910	50.8645
father-son	1065	119348	1848		1	119348	1848	29.5858	1065	119354	1876	29.5858
father-son	1065	119348	1848		1	119348	1848	29.5858	1065	119353	1875	29.5858
father-son	1065	119350	1857		1	119350	1857	26.4905	1065	119371	1882	34.4249
father-son	1065	119354	1876		1	119354	1876	29.5858	1065	119358	1910	29.7689
father-son	1065	119354	1876		1	119354	1876	29.5858	1065	119365	1914	29.5858
father-son	1065	159690	1843		1	159690	1843	19.7701	1065	159689	1866	26.4905
father-son	1065	159691	1804	1		159691	1804	29.5858	1065	159690	1843	19.7701
father-son	1065	159692	1767	1		159692	1767	29.5858	1065	159691	1804	29.5858
father-son	1067	10765	1877		1	10765	1877	38.6883	1067	10767	1909	34.1565
father-son	1067	24918	1846		1	24918	1846	36.5634	1067	9090	1871	52.6867
father-son	1067	24918	1846		1	24918	1846	36.5634	1067	59648	1873	19.7701
father-son	1067	24918	1846		1	24918	1846	36.5634	1067	10765	1877	38.6883
father-son	1067	24928	1856		1	24928	1856	42.067	1067	24929	1878	42.067
father-son	1067	24929	1878		1	24929	1878	42.067	1067	24932	1903	19.7701
father-son	1067	59648	1873		1	59648	1873	19.7701	1067	60598	1902	44.0406
father-son	1067	59648	1873		1	59648	1873	19.7701	1067	105350	1895	52.6867
father-son	1068	8750	1874		1	8750	1874	41.7614	1068	8636	1901	34.5617
father-son	1068	11405	1882		1	11405	1882	39.8693	1068	7156	1908	51.4198
father-son	1069	15161	1893		1	15161	1893	39.3401	1069	26937	1916	46.1136
father-son	1072	2883	1777	1		2883	1777	38.9819	1072	102202	1810	40.0969
father-son	1072	7507	1878		1	7507	1878	45.585	1072	41113	1903	43.8292
father-son	1072	8002	1830		1	8002	1830	34.1776	1072	8008	1865	44.7293
father-son	1072	8002	1830		1	8002	1830	34.1776	1072	7507	1878	45.585
father-son	1072	8002	1830		1	8002	1830	34.1776	1072	9932	1868	42.8461
father-son	1072	8008	1865		1	8008	1865	44.7293	1072	7932	1898	35.102
father-son	1072	9932	1868		1	9932	1868	42.8461	1072	17299	1903	73.2398
father-son	1072	12171	1872		1	12171	1872	54.5217	1072	25714	1910	70.699
father-son	1072	18231	1842		1	18231	1842	52.6867	1072	74932	1871	29.5968
father-son	1072	18231	1842		1	18231	1842	52.6867	1072	18233	1868	61.8929
father-son	1072	18231	1842		1	18231	1842	52.6867	1072	12171	1872	54.5217
father-son	1072	26827	1831		1	26827	1831	30.1612	1072	24459	1863	61.8929
father-son	1072	26827	1831		1	26827	1831	30.1612	1072	26744	1871	52.6867
father-son	1072	74932	1871		1	74932	1871	29.5968	1072	63955	1897	61.8929
father-son	1072	102192	1835		1	102192	1835	34.1776	1072	28801	1860	33.0434
father-son	1072	102192	1835		1	102192	1835	34.1776	1072	22583	1862	56.8054
father-son	1072	102196	1807	1		102196	1807	33.0434	1072	102192	1835	34.1776
father-son	1072	102196	1807	1		102196	1807	33.0434	1072	8006	1846	47.5472
father-son	1072	102196	1807	1		102196	1807	33.0434	1072	8002	1830	34.1776
father-son	1072	102202	1810	1		102202	1810	40.0969	1072	102204	1836	40.0969
father-son	1072	102202	1810	1		102202	1810	40.0969	1072	13853	1851	33.1557
father-son	1072	120849	1780	1		120849	1780	42.067	1072	9930	1831	66.0744
father-son	1072	120849	1780	1		120849	1780	42.067	1072	120852	1818	37.9534
father-son	1072	120849	1780	1		120849	1780	42.067	1072	26827	1831	30.1612
father-son	1072	120849	1780	1		120849	1780	42.067	1072	120853	1834	30.1612
father-son	1072	120849	1780	1		120849	1780	42.067	1072	120850	1827	30.1612
father-son	1072	120852	1818	1		120852	1818	37.9534	1072	18231	1842	52.6867
father-son	1074	10493	1847		1	10493	1847	27.1597	1074	19447	1876	27.1597
father-son	1074	10493	1847		1	10493	1847	27.1597	1074	75247	1881	33.0434
father-son	1074	18605	1863		1	18605	1863	37.1951	1074	75503	1890	19.7701
father-son	1074	19447	1876		1	19447	1876	27.1597	1074	25424	1913	47.6981
father-son	1074	27659	1834		1	27659	1834	43.8975	1074	28611	1870	56.8002
father-son	1074	27659	1834		1	27659	1834	43.8975	1074	18605	1863	37.1951
father-son	1074	28491	1816	1		28491	1816	25.727	1074	105360	1859	34.5617
father-son	1074	28611	1870		1	28611	1870	56.8002	1074	28644	1900	69.5385
father-son	1074	28611	1870		1	28611	1870	56.8002	1074	27209	1896	79.8067
father-son	1074	105360	1859		1	105360	1859	34.5617	1074	20991	1894	38.5972
father-son	1076	7528	1859		1	7528	1859	50.7591	1076	22279	1893	31.4653
father-son	1076	7528	1859		1	7528	1859	50.7591	1076	22972	1887	50.7591
father-son	1076	7528	1859		1	7528	1859	50.7591	1076	13493	1880	50.7591
father-son	1076	7528	1859		1	7528	1859	50.7591	1076	9250	1890	33.5051
father-son	1076	7528	1859		1	7528	1859	50.7591	1076	18304	1886	50.7591
father-son	1076	7528	1859		1	7528	1859	50.7591	1076	10769	1895	40.5473
father-son	1076	12311	1863		1	12311	1863	38.1386	1076	14390	1893	56.8054
father-son	1076	12311	1863		1	12311	1863	38.1386	1076	27745	1896	38.5972
father-son	1076	18582	1862		1	18582	1862	52.6867	1076	8953	1890	40.965
father-son	1076	18602	1868		1	18602	1868	24.1972	1076	18584	1906	42.9174
father-son	1076	18602	1868		1	18602	1868	24.1972	1076	18469	1893	36.9686
father-son	1076	26179	1827		1	26179	1827	59.1375	1076	28117	1871	53.4064
father-son	1076	26179	1827		1	26179	1827	59.1375	1076	62830	1864	56.8054
father-son	1076	26179	1827	1		26179	1827	59.1375	1076	28455	1859	56.8054
father-son	1076	26179	1827		1	26179	1827	59.1375	1076	25741	1866	53.422
father-son	1076	26179	1827		1	26179	1827	59.1375	1076	18582	1862	52.6867
father-son	1076	26179	1827	1		26179	1827	59.1375	1076	26799	1858	42.6633
father-son	1076	26179	1827		1	26179	1827	59.1375	1076	18602	1868	24.1972
father-son	1076	26799	1858		1	26799	1858	42.6633	1076	18562	1888	28.1605
father-son	1076	26799	1858		1	26799	1858	42.6633	1076	60269	1891	38.1386
father-son	1076	26799	1858		1	26799	1858	42.6633	1076	18471	1911	42.067
father-son	1076	28455	1859		1	28455	1859	56.8054	1076	8639	1893	40.965
father-son	1076	28455	1859		1	28455	1859	56.8054	1076	28423	1889	53.0422
father-son	1076	28518	1829	1		28518	1829	50.7591	1076	28520	1855	38.9819
father-son	1076	28518	1829		1	28518	1829	50.7591	1076	12311	1863	38.1386
father-son	1076	28518	1829	1		28518	1829	50.7591	1076	7528	1859	50.7591
father-son	1076	28520	1855		1	28520	1855	38.9819	1076	27235	1889	34.406
father-son	1076	62830	1864		1	62830	1864	56.8054	1076	75537	1891	52.6867
father-son	1076	62830	1864		1	62830	1864	56.8054	1076	41033	1900	54.4981
father-son	1076	119281	1795	1		119281	1795	34.4249	1076	28518	1829	50.7591
father-son	1076	119281	1795	1		119281	1795	34.4249	1076	26179	1827	59.1375
father-son	1078	8009	1857		1	8009	1857	25.6374	1078	7937	1906	31.4894
father-son	1078	8009	1857		1	8009	1857	25.6374	1078	7934	1888	25.6374
father-son	1078	8009	1857		1	8009	1857	25.6374	1078	23419	1897	40.4801
father-son	1078	8009	1857		1	8009	1857	25.6374	1078	7936	1896	31.9733
father-son	1080	27982	1816	1		27982	1816	40.965	1080	23277	1851	38.294
father-son	1080	118233	1791	1		118233	1791	30.2646	1080	27982	1816	40.965
father-son	1080	118233	1791	1		118233	1791	30.2646	1080	483700	1829	36.9686
father-son	1081	9125	1856		1	9125	1856	30.1612	1081	9555	1884	46.8388
father-son	1081	9125	1856		1	9125	1856	30.1612	1081	25743	1887	43.3138
father-son	1081	9555	1884		1	9555	1884	46.8388	1081	25715	1913	46.8388
father-son	1081	25743	1887		1	25743	1887	43.3138	1081	27229	1915	34.406
father-son	1081	25759	1820	1		25759	1820	30.1612	1081	62058	1845	29.5858
father-son	1081	25759	1820		1	25759	1820	30.1612	1081	24434	1862	38.1386
father-son	1081	25759	1820	1		25759	1820	30.1612	1081	9125	1856	30.1612
father-son	1081	25759	1820	1		25759	1820	30.1612	1081	15543	1843	29.5858
father-son	1081	27500	1797	1		27500	1797	30.1612	1081	25759	1820	30.1612
father-son	1081	27500	1797	1		27500	1797	30.1612	1081	109943	1835	30.1612
father-son	1081	59923	1880		1	59923	1880	34.4249	1081	109966	1908	41.4204
father-son	1081	59923	1880		1	59923	1880	34.4249	1081	109964	1904	53.3119
father-son	1081	109950	1843		1	109950	1843	19.7701	1081	59923	1880	34.4249
father-son	1081	109954	1835	1		109954	1835	38.1386	1081	39727	1858	37.9534
father-son	1081	109954	1835		1	109954	1835	38.1386	1081	119984	1863	43.2534
father-son	1081	109954	1835		1	109954	1835	38.1386	1081	119985	1869	37.9534
father-son	1081	109956	1801	1		109956	1801	42.8461	1081	109954	1835	38.1386
father-son	1082	10496	1841		1	10496	1841	52.6867	1082	27849	1887	52.6867
father-son	1082	18234	1835		1	18234	1835	41.7908	1082	25398	1866	44.0406
father-son	1082	18234	1835		1	18234	1835	41.7908	1082	14744	1860	52.6867
father-son	1082	18234	1835		1	18234	1835	41.7908	1082	13827	1868	52.7609
father-son	1082	18234	1835		1	18234	1835	41.7908	1082	13300	1861	51.134
father-son	1082	24367	1802	1		24367	1802	33.1557	1082	10496	1841	52.6867
father-son	1082	24367	1802	1		24367	1802	33.1557	1082	26746	1828	19.7701
father-son	1082	24367	1802	1		24367	1802	33.1557	1082	18234	1835	41.7908
father-son	1084	9496	1886		1	9496	1886	19.7701	1084	8794	1916	44.9252
father-son	1084	13843	1818	1		13843	1818	29.5858	1084	16483	1842	42.2959
father-son	1084	13843	1818	1		13843	1818	29.5858	1084	26830	1851	19.7701
father-son	1084	13843	1818	1		13843	1818	29.5858	1084	23191	1847	29.5858
father-son	1084	13843	1818	1		13843	1818	29.5858	1084	26829	1849	19.7701
father-son	1084	13843	1818	1		13843	1818	29.5858	1084	26747	1844	31.9733
father-son	1084	23191	1847		1	23191	1847	29.5858	1084	9496	1886	19.7701
father-son	1084	23191	1847		1	23191	1847	29.5858	1084	63571	1885	19.7701
father-son	1084	23361	1882		1	23361	1882	19.7701	1084	76173	1911	19.7701
father-son	1084	26830	1851		1	26830	1851	19.7701	1084	22455	1885	51.0709
father-son	1084	110522	1846		1	110522	1846	47.1079	1084	25166	1890	31.4894
father-son	1084	110522	1846		1	110522	1846	47.1079	1084	10002	1893	43.8292
father-son	1084	110522	1846		1	110522	1846	47.1079	1084	110523	1873	52.6867
father-son	1084	110522	1846		1	110522	1846	47.1079	1084	110530	1888	34.406
father-son	1085	7770	1882		1	7770	1882	43.538	1085	11831	1911	43.2534
father-son	1085	7770	1882		1	7770	1882	43.538	1085	22347	1919	34.9632
father-son	1085	7783	1841		1	7783	1841	33.0434	1085	7770	1882	43.538
father-son	1085	7783	1841		1	7783	1841	33.0434	1085	20680	1877	34.0038
father-son	1085	116224	1823		1	116224	1823	29.4643	1085	116232	1864	28.9538
father-son	1085	116224	1823	1		116224	1823	29.4643	1085	62289	1850	29.4643
father-son	1085	116224	1823		1	116224	1823	29.4643	1085	116230	1860	32.1784
father-son	1085	116224	1823		1	116224	1823	29.4643	1085	116231	1862	33.0434
father-son	1085	116224	1823	1		116224	1823	29.4643	1085	116229	1856	33.0434
father-son	1085	116226	1776	1		116226	1776	53.4183	1085	116224	1823	29.4643
father-son	1085	116229	1856		1	116229	1856	33.0434	1085	116276	1884	51.4198
father-son	1085	116229	1856		1	116229	1856	33.0434	1085	116278	1890	53.4183
father-son	1085	116230	1860		1	116230	1860	32.1784	1085	116234	1884	19.7701
father-son	1085	116231	1862		1	116231	1862	33.0434	1085	116239	1891	35.8165
father-son	1085	116231	1862		1	116231	1862	33.0434	1085	116243	1898	19.7701
father-son	1085	116232	1864		1	116232	1864	28.9538	1085	116250	1901	34.8514
father-son	1085	116276	1884		1	116276	1884	51.4198	1085	116287	1915	41.5147
father-son	1086	21686	1870		1	21686	1870	66.0744	1086	26408	1898	34.406
father-son	1086	27136	1821	1		27136	1821	66.0744	1086	14472	1856	66.0744
father-son	1086	27136	1821		1	27136	1821	66.0744	1086	62952	1868	56.6696
father-son	1086	27136	1821		1	27136	1821	66.0744	1086	21686	1870	66.0744
father-son	1086	27136	1821		1	27136	1821	66.0744	1086	74933	1871	34.817
father-son	1086	133427	1787	1		133427	1787	56.8054	1086	27136	1821	66.0744
father-son	1087	8270	1872		1	8270	1872	28.6168	1087	12389	1900	28.6168
father-son	1087	8270	1872		1	8270	1872	28.6168	1087	14429	1908	28.6168
father-son	1087	8392	1822	1		8392	1822	30.1612	1087	23013	1853	50.962
father-son	1087	8392	1822	1		8392	1822	30.1612	1087	8397	1849	76.835
father-son	1087	8394	1827	1		8394	1827	35.4533	1087	9586	1853	32.1383
father-son	1087	8394	1827		1	8394	1827	35.4533	1087	10178	1865	51.134
father-son	1087	8394	1827	1		8394	1827	35.4533	1087	12677	1851	38.1386
father-son	1087	8394	1827	1		8394	1827	35.4533	1087	19589	1848	39.3401
father-son	1087	8394	1827		1	8394	1827	35.4533	1087	23014	1860	39.3401
father-son	1087	8397	1849		1	8397	1849	76.835	1087	60177	1888	38.1386
father-son	1087	9586	1853		1	9586	1853	32.1383	1087	12555	1876	31.9733
father-son	1087	10179	1872		1	10179	1872	31.9733	1087	8379	1906	19.7701
father-son	1087	10182	1881		1	10182	1881	35.4533	1087	12688	1909	36.4034
father-son	1087	12677	1851		1	12677	1851	38.1386	1087	10179	1872	31.9733
father-son	1087	12677	1851		1	12677	1851	38.1386	1087	10181	1879	29.5858
father-son	1087	12677	1851		1	12677	1851	38.1386	1087	10182	1881	35.4533
father-son	1087	12677	1851		1	12677	1851	38.1386	1087	12680	1887	29.5858
father-son	1087	14473	1809	1		14473	1809	41.2724	1087	24369	1838	41.2724
father-son	1087	14473	1809	1		14473	1809	41.2724	1087	19448	1836	41.2724
father-son	1087	14473	1809	1		14473	1809	41.2724	1087	14474	1841	33.1557
father-son	1087	14474	1841		1	14474	1841	33.1557	1087	18167	1888	29.6368
father-son	1087	18167	1888		1	18167	1888	29.6368	1087	14430	1911	37.7871
father-son	1087	19589	1848		1	19589	1848	39.3401	1087	19646	1878	29.0794
father-son	1087	19589	1848		1	19589	1848	39.3401	1087	19574	1888	19.7701
father-son	1087	19589	1848		1	19589	1848	39.3401	1087	19599	1873	28.9538
father-son	1087	19589	1848		1	19589	1848	39.3401	1087	26426	1884	19.7701
father-son	1087	19646	1878		1	19646	1878	29.0794	1087	19593	1907	34.5617
father-son	1087	19646	1878		1	19646	1878	29.0794	1087	28813	1914	19.7701
father-son	1087	19646	1878		1	19646	1878	29.0794	1087	11710	1912	29.0794
father-son	1087	23013	1853		1	23013	1853	50.962	1087	19961	1889	29.5858
father-son	1087	23013	1853		1	23013	1853	50.962	1087	16017	1887	19.7701
father-son	1087	23014	1860		1	23014	1860	39.3401	1087	16007	1899	51.0709
father-son	1087	23014	1860		1	23014	1860	39.3401	1087	16220	1902	55.716
father-son	1087	23014	1860		1	23014	1860	39.3401	1087	40842	1893	38.9501
father-son	1087	23014	1860		1	23014	1860	39.3401	1087	16217	1892	33.0434
father-son	1087	23014	1860		1	23014	1860	39.3401	1087	16218	1897	51.4198
father-son	1087	23014	1860		1	23014	1860	39.3401	1087	21930	1897	28.9538
father-son	1087	23014	1860		1	23014	1860	39.3401	1087	16006	1895	31.5733
father-son	1087	23368	1786	1		23368	1786	35.6554	1087	8394	1827	35.4533
father-son	1087	23368	1786	1		23368	1786	35.6554	1087	8392	1822	30.1612
father-son	1087	24369	1838		1	24369	1838	41.2724	1087	8270	1872	28.6168
father-son	1087	24369	1838		1	24369	1838	41.2724	1087	39878	1863	28.6168
father-son	1089	13302	1847		1	13302	1847	19.7701	1089	14394	1897	47.6981
father-son	1089	120916	1820	1		120916	1820	23.6126	1089	13302	1847	19.7701
father-son	1091	10958	1859		1	10958	1859	47.5472	1091	15205	1894	41.4204
father-son	1091	16459	1890		1	16459	1890	25.014	1091	22191	1919	56.8002
father-son	1091	18982	1863		1	18982	1863	54.3905	1091	10922	1897	28.6168
father-son	1091	18982	1863		1	18982	1863	54.3905	1091	16459	1890	25.014
father-son	1091	22485	1816		1	22485	1816	29.5858	1091	18982	1863	54.3905
father-son	1091	22485	1816	1		22485	1816	29.5858	1091	102168	1846	30.5091
father-son	1091	22485	1816	1		22485	1816	29.5858	1091	74412	1855	29.5858
father-son	1091	22485	1816	1		22485	1816	29.5858	1091	10958	1859	47.5472
father-son	1091	102168	1846		1	102168	1846	30.5091	1091	123890	1878	30.5091
father-son	1091	102168	1846		1	102168	1846	30.5091	1091	123887	1875	30.5091
father-son	1092	2014	1776	1		2014	1776	29.5858	1092	104877	1827	29.5858
father-son	1092	2014	1776	1		2014	1776	29.5858	1092	3589	1812	29.5858
father-son	1092	2014	1776	1		2014	1776	29.5858	1092	13193	1828	29.5858
father-son	1092	3589	1812	1		3589	1812	29.5858	1092	62291	1850	29.5858
father-son	1092	3589	1812	1		3589	1812	29.5858	1092	13829	1844	19.7701
father-son	1092	3589	1812	1		3589	1812	29.5858	1092	13395	1835	29.5858
father-son	1092	3589	1812	1		3589	1812	29.5858	1092	12670	1839	29.5858
father-son	1092	3589	1812	1		3589	1812	29.5858	1092	28346	1847	29.6368
father-son	1092	10705	1877		1	10705	1877	28.6168	1092	10709	1910	40.5473
father-son	1092	10742	1841		1	10742	1841	38.8965	1092	10743	1874	19.7701
father-son	1092	10742	1841		1	10742	1841	38.8965	1092	10704	1876	34.5617
father-son	1092	13193	1828		1	13193	1828	29.5858	1092	10705	1877	28.6168
father-son	1092	13193	1828		1	13193	1828	29.5858	1092	39925	1864	29.5858
father-son	1092	13193	1828		1	13193	1828	29.5858	1092	74874	1869	39.4631
father-son	1092	13193	1828	1		13193	1828	29.5858	1092	13196	1852	29.5858
father-son	1092	13194	1850		1	13194	1850	29.5858	1092	7430	1892	28.0898
father-son	1092	13194	1850		1	13194	1850	29.5858	1092	12642	1899	29.7689
father-son	1092	13194	1850		1	13194	1850	29.5858	1092	11512	1885	29.5858
father-son	1092	13196	1852		1	13196	1852	29.5858	1092	25849	1878	29.5858
father-son	1092	13196	1852		1	13196	1852	29.5858	1092	63606	1886	29.5858
father-son	1092	25849	1878		1	25849	1878	29.5858	1092	10708	1908	29.5858
father-son	1092	25849	1878		1	25849	1878	29.5858	1092	7431	1913	26.4905
father-son	1092	25849	1878		1	25849	1878	29.5858	1092	10707	1906	29.4853
father-son	1092	25849	1878		1	25849	1878	29.5858	1092	25905	1911	29.5858
father-son	1092	28346	1847		1	28346	1847	29.6368	1092	15960	1885	51.134
father-son	1092	28346	1847		1	28346	1847	29.6368	1092	14280	1890	37.7871
father-son	1092	74874	1869		1	74874	1869	39.4631	1092	15516	1895	34.406
father-son	1092	74874	1869		1	74874	1869	39.4631	1092	23690	1897	29.4853
father-son	1096	13213	1817	1		13213	1817	42.0407	1096	23171	1847	29.6368
father-son	1096	13213	1817	1		13213	1817	42.0407	1096	113404	1849	42.0407
father-son	1096	13213	1817		1	13213	1817	42.0407	1096	18347	1861	29.6368
father-son	1096	14250	1837		1	14250	1837	38.5972	1096	19871	1870	66.0744
father-son	1096	14250	1837		1	14250	1837	38.5972	1096	26399	1874	79.8067
father-son	1096	18793	1812	1		18793	1812	40.0381	1096	39281	1846	38.1386
father-son	1096	18793	1812	1		18793	1812	40.0381	1096	18797	1848	29.5858
father-son	1096	18793	1812	1		18793	1812	40.0381	1096	18796	1838	29.5858
father-son	1096	18793	1812	1		18793	1812	40.0381	1096	62419	1853	50.962
father-son	1096	18793	1812	1		18793	1812	40.0381	1096	74485	1857	35.6554
father-son	1096	18796	1838		1	18796	1838	29.5858	1096	18780	1898	36.0328
father-son	1096	18796	1838		1	18796	1838	29.5858	1096	10330	1898	26.4905
father-son	1096	18796	1838		1	18796	1838	29.5858	1096	9251	1870	30.1612
father-son	1096	18796	1838		1	18796	1838	29.5858	1096	23016	1860	19.7701
father-son	1096	23016	1860		1	23016	1860	19.7701	1096	16222	1904	34.5617
father-son	1096	23016	1860		1	23016	1860	19.7701	1096	16201	1895	19.7701
father-son	1096	23016	1860		1	23016	1860	19.7701	1096	23019	1886	38.6718
father-son	1096	23016	1860		1	23016	1860	19.7701	1096	10184	1891	33.0434
father-son	1096	23824	1821	1		23824	1821	42.0407	1096	20007	1854	40.5473
father-son	1096	113404	1849		1	113404	1849	42.0407	1096	12892	1872	44.7293
father-son	1097	8278	1832	1		8278	1832	44.7293	1097	102234	1852	19.7701
father-son	1097	8278	1832		1	8278	1832	44.7293	1097	10393	1867	19.7701
father-son	1097	8278	1832		1	8278	1832	44.7293	1097	13238	1861	19.7701
father-son	1097	8346	1798	1		8346	1798	36.2528	1097	8278	1832	44.7293
father-son	1097	13238	1861		1	13238	1861	19.7701	1097	21832	1899	51.0709
father-son	1097	13238	1861		1	13238	1861	19.7701	1097	12241	1897	41.7908
father-son	1097	13238	1861		1	13238	1861	19.7701	1097	21747	1881	32.109
father-son	1097	13238	1861		1	13238	1861	19.7701	1097	18964	1878	34.0038
father-son	1097	18964	1878		1	18964	1878	34.0038	1097	27747	1913	56.8054
father-son	1097	18964	1878		1	18964	1878	34.0038	1097	13454	1899	35.6554
father-son	1097	18964	1878		1	18964	1878	34.0038	1097	10305	1909	59.5846
father-son	1100	333	1783	1		333	1783	19.7701	1100	102248	1809	33.1557
father-son	1100	333	1783	1		333	1783	19.7701	1100	120924	1825	39.3401
father-son	1100	333	1783	1		333	1783	19.7701	1100	120923	1814	33.1557
father-son	1100	1162	1796	1		1162	1796	29.5858	1100	9256	1827	19.7701
father-son	1100	1162	1796	1		1162	1796	29.5858	1100	15789	1838	61.9157
father-son	1100	1162	1796	1		1162	1796	29.5858	1100	115468	1822	29.5858
father-son	1100	1162	1796	1		1162	1796	29.5858	1100	115483	1823	38.1386
father-son	1100	8139	1836		1	8139	1836	32.1784	1100	8147	1862	43.2534
father-son	1100	8139	1836		1	8139	1836	32.1784	1100	60031	1883	36.5121
father-son	1100	8139	1836		1	8139	1836	32.1784	1100	18821	1869	43.911
father-son	1100	8143	1849		1	8143	1849	32.1784	1100	102258	1869	32.1784
father-son	1100	8143	1849		1	8143	1849	32.1784	1100	8153	1893	19.7701
father-son	1100	8143	1849		1	8143	1849	32.1784	1100	13257	1878	32.1784
father-son	1100	8147	1862		1	8147	1862	43.2534	1100	20731	1899	30.5518
father-son	1100	8151	1881		1	8151	1881	19.7701	1100	107542	1899	24.9284
father-son	1100	8476	1825		1	8476	1825	29.5858	1100	117478	1867	29.5858
father-son	1100	8476	1825		1	8476	1825	29.5858	1100	117477	1864	29.5858
father-son	1100	8476	1825	1		8476	1825	29.5858	1100	39577	1854	29.5858
father-son	1100	8476	1825	1		8476	1825	29.5858	1100	117463	1852	29.5858
father-son	1100	9256	1827		1	9256	1827	19.7701	1100	9487	1877	32.0075
father-son	1100	9256	1827		1	9256	1827	19.7701	1100	9259	1880	41.4204
father-son	1100	9256	1827		1	9256	1827	19.7701	1100	9258	1875	19.7701
father-son	1100	9256	1827		1	9256	1827	19.7701	1100	26636	1866	19.7701
father-son	1100	9256	1827		1	9256	1827	19.7701	1100	21766	1862	30.5518
father-son	1100	9256	1827		1	9256	1827	19.7701	1100	28137	1885	30.734
father-son	1100	9487	1877		1	9487	1877	32.0075	1100	25573	1902	51.0304
father-son	1100	10844	1850		1	10844	1850	29.5858	1100	22815	1890	26.4905
father-son	1100	10844	1850		1	10844	1850	29.5858	1100	120995	1885	39.4631
father-son	1100	10844	1850		1	10844	1850	29.5858	1100	59652	1873	29.5858
father-son	1100	10844	1850		1	10844	1850	29.5858	1100	9809	1893	41.4204
father-son	1100	11355	1877		1	11355	1877	0.427292	1100	12822	1904	19.7701
father-son	1100	11355	1877		1	11355	1877	0.427292	1100	8571	1915	40.0574
father-son	1100	11553	1835		1	11553	1835	0.427292	1100	12780	1861	34.1776
father-son	1100	11553	1835		1	11553	1835	0.427292	1100	13256	1871	32.1784
father-son	1100	11553	1835		1	11553	1835	0.427292	1100	102256	1873	53.4064
father-son	1100	11553	1835		1	11553	1835	0.427292	1100	12273	1862	50.962
father-son	1100	13257	1878		1	13257	1878	32.1784	1100	12653	1903	30.5518
father-son	1100	17700	1849		1	17700	1849	0.427292	1100	11356	1885	0.427292
father-son	1100	17700	1849		1	17700	1849	0.427292	1100	107482	1883	0.427292
father-son	1100	17700	1849		1	17700	1849	0.427292	1100	60335	1893	0.427292
father-son	1100	17700	1849		1	17700	1849	0.427292	1100	27606	1887	0.427292
father-son	1100	17700	1849		1	17700	1849	0.427292	1100	11355	1877	0.427292
father-son	1100	39577	1854		1	39577	1854	29.5858	1100	75341	1884	29.5858
father-son	1100	59082	1859		1	59082	1859	29.5858	1100	63865	1893	51.134
father-son	1100	59652	1873		1	59652	1873	29.5858	1100	10564	1906	35.9501
father-son	1100	59685	1874		1	59685	1874	36.5121	1100	117462	1913	52.6867
father-son	1100	59685	1874		1	59685	1874	36.5121	1100	117461	1908	53.2366
father-son	1100	62367	1852		1	62367	1852	32.1784	1100	107547	1870	29.6368
father-son	1100	62367	1852		1	62367	1852	32.1784	1100	8151	1881	19.7701
father-son	1100	102248	1809	1		102248	1809	33.1557	1100	8138	1834	39.3401
father-son	1100	102248	1809	1		102248	1809	33.1557	1100	107468	1840	36.4034
father-son	1100	102248	1809	1		102248	1809	33.1557	1100	8139	1836	32.1784
father-son	1100	102248	1809	1		102248	1809	33.1557	1100	8143	1849	32.1784
father-son	1100	102248	1809	1		102248	1809	33.1557	1100	62367	1852	32.1784
father-son	1100	102248	1809	1		102248	1809	33.1557	1100	107466	1832	32.1784
father-son	1100	102258	1869		1	102258	1869	32.1784	1100	18822	1893	32.6541
father-son	1100	102260	1832		1	102260	1832	29.5858	1100	107430	1868	32.1784
father-son	1100	102260	1832	1		102260	1832	29.5858	1100	8146	1858	29.5858
father-son	1100	102260	1832		1	102260	1832	29.5858	1100	107432	1871	29.5858
father-son	1100	102260	1832	1		102260	1832	29.5858	1100	59082	1859	29.5858
father-son	1100	102260	1832		1	102260	1832	29.5858	1100	107433	1874	29.5858
father-son	1100	102260	1832		1	102260	1832	29.5858	1100	74679	1863	29.5858
father-son	1100	102272	1849		1	102272	1849	29.5858	1100	119992	1872	29.5858
father-son	1100	102284	1856		1	102284	1856	29.4643	1100	12873	1883	0.427292
father-son	1100	102284	1856		1	102284	1856	29.4643	1100	18721	1889	45.585
father-son	1100	102284	1856		1	102284	1856	29.4643	1100	13650	1886	35.8295
father-son	1100	106602	1783	1		106602	1783	29.5858	1100	115499	1821	29.5858
father-son	1100	106602	1783	1		106602	1783	29.5858	1100	8476	1825	29.5858
father-son	1100	106602	1783	1		106602	1783	29.5858	1100	102260	1832	29.5858
father-son	1100	106602	1783	1		106602	1783	29.5858	1100	11553	1835	0.427292
father-son	1100	107432	1871		1	107432	1871	29.5858	1100	107446	1896	42.067
father-son	1100	107432	1871		1	107432	1871	29.5858	1100	107449	1912	53.3391
father-son	1100	107468	1840		1	107468	1840	36.4034	1100	107506	1875	41.7614
father-son	1100	107468	1840		1	107468	1840	36.4034	1100	107497	1874	51.0304
father-son	1100	107468	1840		1	107468	1840	36.4034	1100	107510	1877	60.3542
father-son	1100	107468	1840		1	107468	1840	36.4034	1100	107494	1870	70.9874
father-son	1100	107497	1874		1	107497	1874	51.0304	1100	107502	1909	54.3905
father-son	1100	107506	1875		1	107506	1875	41.7614	1100	107508	1907	41.7614
father-son	1100	107510	1877		1	107510	1877	60.3542	1100	107513	1909	54.801
father-son	1100	107510	1877		1	107510	1877	60.3542	1100	107512	1907	55.716
father-son	1100	107510	1877		1	107510	1877	60.3542	1100	117449	1911	54.801
father-son	1100	107510	1877		1	107510	1877	60.3542	1100	107517	1918	56.8054
father-son	1100	115468	1822		1	115468	1822	29.5858	1100	115476	1863	30.2646
father-son	1100	115483	1823		1	115483	1823	38.1386	1100	115492	1877	52.6867
father-son	1100	115499	1821	1		115499	1821	29.5858	1100	17700	1849	0.427292
father-son	1100	115499	1821	1		115499	1821	29.5858	1100	10844	1850	29.5858
father-son	1100	115499	1821	1		115499	1821	29.5858	1100	74287	1852	34.406
father-son	1100	117463	1852		1	117463	1852	29.5858	1100	117468	1877	32.1924
father-son	1100	117463	1852		1	117463	1852	29.5858	1100	117466	1876	36.9686
father-son	1100	117463	1852		1	117463	1852	29.5858	1100	59685	1874	36.5121
father-son	1100	117466	1876		1	117466	1876	36.9686	1100	117486	1901	51.4198
father-son	1100	120923	1814	1		120923	1814	33.1557	1100	120931	1841	33.1557
father-son	1100	120924	1825	1		120924	1825	39.3401	1100	120968	1857	51.4272
father-son	1100	120931	1841		1	120931	1841	33.1557	1100	120935	1864	38.9819
father-son	1100	120935	1864		1	120935	1864	38.9819	1100	120939	1889	38.9819
father-son	1100	120935	1864		1	120935	1864	38.9819	1100	120941	1895	30.5518
father-son	1100	120935	1864		1	120935	1864	38.9819	1100	120942	1898	56.8002
father-son	1100	120939	1889		1	120939	1889	38.9819	1100	120945	1914	53.422
father-son	1100	120968	1857		1	120968	1857	51.4272	1100	120972	1889	41.8294
father-son	1100	120968	1857		1	120968	1857	51.4272	1100	120977	1898	33.1557
father-son	1100	120968	1857		1	120968	1857	51.4272	1100	120974	1892	0.427292
father-son	1100	120968	1857		1	120968	1857	51.4272	1100	120975	1894	52.6867
father-son	1100	120968	1857		1	120968	1857	51.4272	1100	120971	1887	52.6867
father-son	1100	120971	1887		1	120971	1887	52.6867	1100	120981	1914	60.0006
father-son	1101	17475	1879		1	17475	1879	29.6368	1101	18916	1898	32.6541
father-son	1101	22335	1832	1		22335	1832	19.7701	1101	22338	1856	34.1565
father-son	1101	22335	1832	1		22335	1832	19.7701	1101	22337	1855	34.4249
father-son	1101	22337	1855		1	22337	1855	34.4249	1101	25426	1883	44.7293
father-son	1101	22338	1856		1	22338	1856	34.1565	1101	26503	1883	54.7069
father-son	1101	25170	1883		1	25170	1883	38.6718	1101	18433	1904	34.5617
father-son	1101	102286	1834	1		102286	1834	31.9733	1101	10498	1859	19.7701
father-son	1101	102286	1834		1	102286	1834	31.9733	1101	8289	1860	19.7701
father-son	1101	102290	1846		1	102290	1846	34.4249	1101	22928	1870	20.4415
father-son	1101	102290	1846		1	102290	1846	34.4249	1101	12175	1874	19.7701
father-son	1101	102290	1846		1	102290	1846	34.4249	1101	17475	1879	29.6368
father-son	1101	119971	1803	1		119971	1803	19.7701	1101	102290	1846	34.4249
father-son	1101	119971	1803	1		119971	1803	19.7701	1101	22335	1832	19.7701
father-son	1101	119971	1803	1		119971	1803	19.7701	1101	102286	1834	31.9733
father-son	1103	7744	1842		1	7744	1842	38.1386	1103	40448	1880	40.0574
father-son	1103	7744	1842		1	7744	1842	38.1386	1103	7746	1883	37.9534
father-son	1103	7744	1842		1	7744	1842	38.1386	1103	28395	1876	38.1386
father-son	1103	7744	1842		1	7744	1842	38.1386	1103	7717	1872	19.7701
father-son	1103	7746	1883		1	7746	1883	37.9534	1103	27750	1919	19.7701
father-son	1103	12176	1839		1	12176	1839	34.5088	1103	12177	1876	48.9564
father-son	1103	12177	1876		1	12177	1876	48.9564	1103	16778	1905	70.9874
father-son	1103	12177	1876		1	12177	1876	48.9564	1103	25205	1907	54.5217
father-son	1103	13625	1882		1	13625	1882	36.1389	1103	28717	1916	52.6867
father-son	1103	26752	1857		1	26752	1857	33.5051	1103	26831	1885	28.6168
father-son	1103	26752	1857		1	26752	1857	33.5051	1103	27594	1889	28.6168
father-son	1103	26752	1857		1	26752	1857	33.5051	1103	22281	1893	28.6168
father-son	1103	26831	1885		1	26831	1885	28.6168	1103	28646	1915	36.9164
father-son	1103	26831	1885		1	26831	1885	28.6168	1103	22263	1911	19.7701
father-son	1103	26831	1885		1	26831	1885	28.6168	1103	7058	1918	24.1972
father-son	1103	28395	1876		1	28395	1876	38.1386	1103	64538	1915	19.7701
father-son	1103	28395	1876		1	28395	1876	38.1386	1103	28396	1908	31.4894
father-son	1103	28395	1876		1	28395	1876	38.1386	1103	64191	1904	19.7701
father-son	1103	28395	1876		1	28395	1876	38.1386	1103	9153	1905	46.8388
father-son	1103	39459	1851		1	39459	1851	34.5088	1103	108002	1877	19.7701
father-son	1103	39459	1851		1	39459	1851	34.5088	1103	108007	1889	41.3208
father-son	1103	39459	1851		1	39459	1851	34.5088	1103	108004	1883	29.6368
father-son	1103	39459	1851		1	39459	1851	34.5088	1103	108006	1887	35.6554
father-son	1103	107996	1810	1		107996	1810	34.5088	1103	12176	1839	34.5088
father-son	1103	107996	1810	1		107996	1810	34.5088	1103	108030	1846	34.5088
father-son	1103	107996	1810	1		107996	1810	34.5088	1103	7744	1842	38.1386
father-son	1103	107996	1810	1		107996	1810	34.5088	1103	39459	1851	34.5088
father-son	1103	108004	1883		1	108004	1883	29.6368	1103	121080	1915	34.5617
father-son	1103	108004	1883		1	108004	1883	29.6368	1103	108010	1902	26.2949
father-son	1103	108004	1883		1	108004	1883	29.6368	1103	108014	1910	40.5473
father-son	1103	108030	1846		1	108030	1846	34.5088	1103	59688	1874	34.5088
father-son	1103	108030	1846		1	108030	1846	34.5088	1103	108031	1876	29.6368
father-son	1103	108030	1846		1	108030	1846	34.5088	1103	108033	1877	37.9534
father-son	1103	108031	1876		1	108031	1876	29.6368	1103	108043	1910	44.0406
father-son	1103	108031	1876		1	108031	1876	29.6368	1103	121041	1914	40.4801
father-son	1103	118235	1777	1		118235	1777	38.1386	1103	108054	1821	52.6867
father-son	1103	120996	1849		1	120996	1849	29.0794	1103	120998	1882	19.7701
father-son	1103	120996	1849		1	120996	1849	29.0794	1103	20381	1887	39.4631
father-son	1103	120996	1849		1	120996	1849	29.0794	1103	121004	1890	19.7701
father-son	1103	120996	1849		1	120996	1849	29.0794	1103	121001	1886	34.406
father-son	1103	120996	1849		1	120996	1849	29.0794	1103	20549	1880	30.2646
father-son	1103	120996	1849		1	120996	1849	29.0794	1103	121003	1889	29.5858
father-son	1103	121014	1817	1		121014	1817	45.7644	1103	121020	1858	29.4643
father-son	1103	121014	1817	1		121014	1817	45.7644	1103	121017	1852	29.4643
father-son	1103	121014	1817	1		121014	1817	45.7644	1103	120996	1849	29.0794
father-son	1103	121017	1852		1	121017	1852	29.4643	1103	121047	1883	36.9164
father-son	1103	121017	1852		1	121017	1852	29.4643	1103	121048	1885	44.6852
father-son	1103	121017	1852		1	121017	1852	29.4643	1103	121045	1881	29.4643
father-son	1103	121020	1858		1	121020	1858	29.4643	1103	27402	1890	44.6852
father-son	1103	121020	1858		1	121020	1858	29.4643	1103	121073	1888	19.7701
father-son	1103	121022	1779	1		121022	1779	34.5088	1103	121014	1817	45.7644
father-son	1103	121022	1779	1		121022	1779	34.5088	1103	121031	1827	35.6554
father-son	1103	121022	1779	1		121022	1779	34.5088	1103	107996	1810	34.5088
father-son	1103	121048	1885		1	121048	1885	44.6852	1103	121057	1911	34.5617
father-son	1103	121048	1885		1	121048	1885	44.6852	1103	121059	1914	51.0304
father-son	1103	121099	1765	1		121099	1765	39.3401	1103	121111	1802	45.7644
father-son	1103	121101	1771	1		121101	1771	39.3401	1103	121123	1800	33.3312
father-son	1103	121111	1802	1		121111	1802	45.7644	1103	121148	1829	47.6422
father-son	1103	121111	1802	1		121111	1802	45.7644	1103	121145	1825	38.9635
father-son	1103	121111	1802	1		121111	1802	45.7644	1103	121151	1838	44.6852
father-son	1103	121123	1800	1		121123	1800	33.3312	1103	121130	1831	33.3312
father-son	1103	121140	1822	1		121140	1822	50.962	1103	121154	1848	50.8645
father-son	1103	121140	1822	1		121140	1822	50.962	1103	121155	1851	59.8423
father-son	1103	121140	1822	1		121140	1822	50.962	1103	121159	1859	45.7644
father-son	1103	121140	1822		1	121140	1822	50.962	1103	121163	1864	51.134
father-son	1103	121140	1822		1	121140	1822	50.962	1103	121164	1868	50.962
father-son	1103	121145	1825		1	121145	1825	38.9635	1103	121147	1862	19.7701
father-son	1103	121155	1851		1	121155	1851	59.8423	1103	121169	1878	46.1136
father-son	1103	121155	1851		1	121155	1851	59.8423	1103	121177	1882	43.6272
father-son	1103	121164	1868		1	121164	1868	50.962	1103	121165	1900	50.962
father-son	1103	121164	1868		1	121164	1868	50.962	1103	121168	1904	34.5088
father-son	1103	403614	1850		1	403614	1850	52.6867	1103	40288	1875	37.1951
father-son	1103	403614	1850		1	403614	1850	52.6867	1103	13625	1882	36.1389
father-son	1104	11357	1854		1	11357	1854	0.427292	1104	11711	1884	0.427292
father-son	1104	12785	1829	1		12785	1829	0.427292	1104	11354	1853	0.427292
father-son	1104	12785	1829	1		12785	1829	0.427292	1104	59014	1856	0.427292
father-son	1104	12785	1829	1		12785	1829	0.427292	1104	11357	1854	0.427292
father-son	1104	14608	1882		1	14608	1882	19.7701	1104	25856	1912	41.4886
father-son	1104	21306	1853		1	21306	1853	33.1557	1104	14608	1882	19.7701
father-son	1104	21306	1853		1	21306	1853	33.1557	1104	18170	1885	0.427292
father-son	1104	21306	1853		1	21306	1853	33.1557	1104	112938	1880	33.1557
father-son	1104	59014	1856		1	59014	1856	0.427292	1104	483725	1891	40.4801
father-son	1104	59014	1856		1	59014	1856	0.427292	1104	483727	1894	40.4801
father-son	1104	59014	1856		1	59014	1856	0.427292	1104	483723	1887	41.5147
father-son	1104	112938	1880		1	112938	1880	33.1557	1104	13518	1914	38.1386
father-son	1104	112938	1880		1	112938	1880	33.1557	1104	25381	1917	37.9534
father-son	1105	26609	1858		1	26609	1858	34.1565	1105	25640	1883	36.1389
father-son	1105	26609	1858		1	26609	1858	34.1565	1105	19543	1899	36.5121
father-son	1105	110693	1816	1		110693	1816	19.7701	1105	26609	1858	34.1565
father-son	1105	110693	1816	1		110693	1816	19.7701	1105	111620	1851	32.1383
father-son	1105	110696	1857		1	110696	1857	40.5473	1105	110703	1886	60.1093
father-son	1105	110696	1857		1	110696	1857	40.5473	1105	110700	1882	19.7701
father-son	1105	110696	1857		1	110696	1857	40.5473	1105	110706	1891	30.1612
father-son	1105	111590	1827	1		111590	1827	29.8307	1105	111595	1859	23.6126
father-son	1105	111590	1827		1	111590	1827	29.8307	1105	111600	1874	36.5121
father-son	1105	111590	1827	1		111590	1827	29.8307	1105	110696	1857	40.5473
father-son	1105	111620	1851		1	111620	1851	32.1383	1105	111626	1888	19.7701
father-son	1105	111620	1851		1	111620	1851	32.1383	1105	111624	1885	32.6541
father-son	1105	133439	1793	1		133439	1793	31.4653	1105	111590	1827	29.8307
father-son	1105	133439	1793	1		133439	1793	31.4653	1105	133441	1840	28.6168
father-son	1105	133439	1793	1		133439	1793	31.4653	1105	133442	1825	28.6168
father-son	1105	133441	1840		1	133441	1840	28.6168	1105	133477	1880	19.7701
father-son	1105	133441	1840		1	133441	1840	28.6168	1105	133473	1871	52.6867
father-son	1105	133441	1840		1	133441	1840	28.6168	1105	133478	1887	32.6541
father-son	1105	133441	1840		1	133441	1840	28.6168	1105	133476	1878	19.7701
father-son	1105	133442	1825	1		133442	1825	28.6168	1105	133447	1852	38.5972
father-son	1105	133442	1825	1		133442	1825	28.6168	1105	133446	1850	52.6867
father-son	1105	133442	1825		1	133442	1825	28.6168	1105	133462	1860	19.7701
father-son	1105	133442	1825	1		133442	1825	28.6168	1105	133461	1859	19.7701
father-son	1105	133442	1825	1		133442	1825	28.6168	1105	133459	1856	19.7701
father-son	1105	133446	1850		1	133446	1850	52.6867	1105	133457	1879	33.394
father-son	1105	133447	1852		1	133447	1852	38.5972	1105	133450	1882	32.4997
father-son	1105	133473	1871		1	133473	1871	52.6867	1105	133479	1908	52.6867
father-son	1105	133477	1880		1	133477	1880	19.7701	1105	133487	1911	52.6867
father-son	1105	133495	1786	1		133495	1786	33.3312	1105	110693	1816	19.7701
father-son	1105	399595	1816	1		399595	1816	19.7701	1105	399594	1841	23.282
father-son	1106	9520	1879		1	9520	1879	0.427292	1106	41009	1899	40.4801
father-son	1106	9528	1845		1	9528	1845	19.7701	1106	28786	1891	0.427292
father-son	1106	9528	1845		1	9528	1845	19.7701	1106	9521	1880	0.427292
father-son	1106	9528	1845		1	9528	1845	19.7701	1106	9520	1879	0.427292
father-son	1106	133496	1813	1		133496	1813	29.5858	1106	9528	1845	19.7701
father-son	1107	7198	1873		1	7198	1873	0.427292	1107	21629	1904	19.7701
father-son	1107	7198	1873		1	7198	1873	0.427292	1107	28542	1916	36.9686
father-son	1107	7198	1873		1	7198	1873	0.427292	1107	20825	1899	0.427292
father-son	1107	8209	1888		1	8209	1888	0.427292	1107	20123	1909	0.427292
father-son	1107	21640	1842		1	21640	1842	27.1597	1107	7198	1873	0.427292
father-son	1107	21640	1842		1	21640	1842	27.1597	1107	8209	1888	0.427292
father-son	1107	22456	1877		1	22456	1877	39.3401	1107	23700	1911	40.0574
father-son	1107	24988	1820	1		24988	1820	30.2646	1107	21640	1842	27.1597
father-son	1107	24998	1777	1		24998	1777	34.4249	1107	114682	1802	34.4249
father-son	1107	24998	1777	1		24998	1777	34.4249	1107	24988	1820	30.2646
father-son	1107	24998	1777	1		24998	1777	34.4249	1107	25001	1818	29.5858
father-son	1107	24998	1777	1		24998	1777	34.4249	1107	25000	1810	51.134
father-son	1107	25001	1818		1	25001	1818	29.5858	1107	25003	1864	29.7689
father-son	1107	25003	1864		1	25003	1864	29.7689	1107	20326	1899	40.0381
father-son	1107	25003	1864		1	25003	1864	29.7689	1107	27884	1896	29.5858
father-son	1107	114682	1802	1		114682	1802	34.4249	1107	114688	1827	37.1837
father-son	1107	114682	1802	1		114682	1802	34.4249	1107	26832	1831	37.1837
father-son	1107	399584	1806	1		399584	1806	33.1557	1107	399583	1850	43.2282
father-son	1108	7785	1852		1	7785	1852	0.427292	1108	24523	1886	19.7701
father-son	1108	7785	1852		1	7785	1852	0.427292	1108	60054	1884	0.427292
father-son	1108	12595	1810	1		12595	1810	29.5858	1108	15578	1857	19.7701
father-son	1108	12595	1810	1		12595	1810	29.5858	1108	21353	1845	50.962
father-son	1108	12595	1810	1		12595	1810	29.5858	1108	7785	1852	0.427292
father-son	1108	12595	1810	1		12595	1810	29.5858	1108	13216	1850	37.1837
father-son	1108	60054	1884		1	60054	1884	0.427292	1108	22963	1912	0.427292
father-son	1109	21748	1888		1	21748	1888	19.7701	1109	7185	1913	19.7701
father-son	1109	24576	1876		1	24576	1876	19.7701	1109	13033	1905	32.1383
father-son	1109	24576	1876		1	24576	1876	19.7701	1109	9466	1914	43.538
father-son	1109	24576	1876		1	24576	1876	19.7701	1109	64106	1900	38.5972
father-son	1109	26754	1851		1	26754	1851	19.7701	1109	24576	1876	19.7701
father-son	1109	26754	1851		1	26754	1851	19.7701	1109	22457	1879	33.0406
father-son	1109	26754	1851		1	26754	1851	19.7701	1109	40490	1881	28.6168
father-son	1109	26754	1851		1	26754	1851	19.7701	1109	21748	1888	19.7701
father-son	1109	26754	1851		1	26754	1851	19.7701	1109	20082	1895	19.7701
father-son	1110	1074	1806	1		1074	1806	29.5858	1110	132850	1831	29.5858
father-son	1110	7939	1873		1	7939	1873	29.5858	1110	27886	1903	34.4249
father-son	1110	10365	1804	1		10365	1804	29.5858	1110	10368	1826	29.5858
father-son	1110	10366	1810	1		10366	1810	29.5858	1110	10371	1838	29.5858
father-son	1110	10366	1810	1		10366	1810	29.5858	1110	110369	1847	39.3401
father-son	1110	10366	1810	1		10366	1810	29.5858	1110	10372	1850	29.5858
father-son	1110	10368	1826	1		10368	1826	29.5858	1110	10374	1859	53.4183
father-son	1110	10371	1838		1	10371	1838	29.5858	1110	25630	1863	28.0898
father-son	1110	10371	1838		1	10371	1838	29.5858	1110	7939	1873	29.5858
father-son	1110	10371	1838		1	10371	1838	29.5858	1110	62724	1860	29.7905
father-son	1110	10371	1838		1	10371	1838	29.5858	1110	60032	1883	29.7689
father-son	1110	10371	1838		1	10371	1838	29.5858	1110	10375	1869	19.7701
father-son	1110	10371	1838		1	10371	1838	29.5858	1110	11495	1871	29.7689
father-son	1110	10372	1850		1	10372	1850	29.5858	1110	11498	1883	29.5858
father-son	1110	11495	1871		1	11495	1871	29.7689	1110	11503	1914	28.0898
father-son	1110	11495	1871		1	11495	1871	29.7689	1110	11499	1903	19.7701
father-son	1110	11495	1871		1	11495	1871	29.7689	1110	25633	1910	29.7689
father-son	1110	25630	1863		1	25630	1863	28.0898	1110	110384	1891	34.406
father-son	1110	25630	1863		1	25630	1863	28.0898	1110	25641	1884	29.5858
father-son	1110	25630	1863		1	25630	1863	28.0898	1110	27188	1888	29.5858
father-son	1110	25641	1884		1	25641	1884	29.5858	1110	8015	1915	46.8388
father-son	1110	25641	1884		1	25641	1884	29.5858	1110	7844	1913	19.7701
father-son	1110	62724	1860		1	62724	1860	29.7905	1110	110392	1888	34.406
father-son	1110	110350	1780	1		110350	1780	19.7701	1110	1074	1806	29.5858
father-son	1110	110350	1780	1		110350	1780	19.7701	1110	10366	1810	29.5858
father-son	1114	2743	1809	1		2743	1809	29.5858	1114	18351	1845	27.1597
father-son	1114	2743	1809	1		2743	1809	29.5858	1114	14547	1839	29.5858
father-son	1114	14546	1838		1	14546	1838	19.7701	1114	23048	1868	19.7701
father-son	1114	16053	1814	1		16053	1814	29.5858	1114	12597	1855	30.139
father-son	1114	18351	1845		1	18351	1845	27.1597	1114	40328	1876	19.7701
father-son	1114	18351	1845		1	18351	1845	27.1597	1114	27522	1887	19.7701
father-son	1114	18351	1845		1	18351	1845	27.1597	1114	18326	1892	29.5858
father-son	1114	18351	1845		1	18351	1845	27.1597	1114	18325	1889	28.9538
father-son	1114	22634	1865		1	22634	1865	30.734	1114	40864	1894	44.6852
father-son	1114	22634	1865		1	22634	1865	30.734	1114	12556	1898	0.427292
father-son	1114	22634	1865		1	22634	1865	30.734	1114	6952	1904	51.0304
father-son	1114	22678	1829		1	22678	1829	19.7701	1114	22634	1865	30.734
father-son	1114	25932	1807	1		25932	1807	29.5858	1114	14549	1842	19.7701
father-son	1114	25932	1807	1		25932	1807	29.5858	1114	14546	1838	19.7701
father-son	1114	25932	1807	1		25932	1807	29.5858	1114	22678	1829	19.7701
father-son	1117	8034	1879		1	8034	1879	36.5121	1117	26997	1907	19.7701
father-son	1117	8034	1879		1	8034	1879	36.5121	1117	17480	1909	34.1565
father-son	1117	8275	1829	1		8275	1829	37.3014	1117	10503	1853	45.585
father-son	1117	8275	1829	1		8275	1829	37.3014	1117	10504	1855	40.5473
father-son	1117	10007	1890		1	10007	1890	34.9632	1117	7940	1916	32.6541
father-son	1117	10394	1866		1	10394	1866	43.6272	1117	12223	1896	51.134
father-son	1117	10395	1879		1	10395	1879	32.1383	1117	14434	1907	38.6955
father-son	1117	10499	1801	1		10499	1801	38.1386	1117	10501	1835	60.5108
father-son	1117	10499	1801	1		10499	1801	38.1386	1117	10500	1834	19.7701
father-son	1117	10499	1801	1		10499	1801	38.1386	1117	8275	1829	37.3014
father-son	1117	10499	1801	1		10499	1801	38.1386	1117	24372	1846	42.9174
father-son	1117	10499	1801	1		10499	1801	38.1386	1117	23806	1843	42.6751
father-son	1117	10500	1834		1	10500	1834	19.7701	1117	27139	1864	19.7701
father-son	1117	10500	1834		1	10500	1834	19.7701	1117	59618	1872	19.7701
father-son	1117	10500	1834		1	10500	1834	19.7701	1117	25195	1875	36.1389
father-son	1117	10500	1834		1	10500	1834	19.7701	1117	10395	1879	32.1383
father-son	1117	10501	1835		1	10501	1835	60.5108	1117	10394	1866	43.6272
father-son	1117	10503	1853		1	10503	1853	45.585	1117	8034	1879	36.5121
father-son	1117	10504	1855		1	10504	1855	40.5473	1117	10507	1886	36.1389
father-son	1117	13562	1848		1	13562	1848	30.1612	1117	10007	1890	34.9632
father-son	1117	13562	1848		1	13562	1848	30.1612	1117	12179	1881	28.6168
father-son	1117	13562	1848		1	13562	1848	30.1612	1117	10009	1901	32.6541
father-son	1117	24372	1846		1	24372	1846	42.9174	1117	17476	1883	19.7701
father-son	1117	24372	1846		1	24372	1846	42.9174	1117	26377	1880	34.406
father-son	1117	25195	1875		1	25195	1875	36.1389	1117	17478	1903	36.9686
father-son	1117	25195	1875		1	25195	1875	36.1389	1117	6855	1911	29.7188
father-son	1117	25195	1875		1	25195	1875	36.1389	1117	17477	1901	46.8388
father-son	1117	27139	1864		1	27139	1864	19.7701	1117	12393	1908	34.5617
father-son	1117	27139	1864		1	27139	1864	19.7701	1117	18172	1903	19.7701
father-son	1117	27139	1864		1	27139	1864	19.7701	1117	7111	1906	32.6541
father-son	1117	59618	1872		1	59618	1872	19.7701	1117	12099	1907	38.6955
father-son	1117	59618	1872		1	59618	1872	19.7701	1117	15918	1908	40.5473
father-son	1117	131572	1829	1		131572	1829	29.4643	1117	13562	1848	30.1612
father-son	1119	1438	1785	1		1438	1785	29.5858	1119	1437	1808	29.5858
father-son	1119	14030	1851		1	14030	1851	37.1837	1119	26417	1888	33.0434
father-son	1119	14030	1851		1	14030	1851	37.1837	1119	25240	1887	34.5617
father-son	1119	14030	1851		1	14030	1851	37.1837	1119	12957	1883	35.6554
father-son	1119	15003	1858		1	15003	1858	37.1837	1119	14964	1887	41.4886
father-son	1119	15003	1858		1	15003	1858	37.1837	1119	25342	1893	36.5121
father-son	1119	15003	1858		1	15003	1858	37.1837	1119	25343	1898	41.5147
father-son	1119	17481	1877		1	17481	1877	35.6554	1119	25241	1915	34.0038
father-son	1119	17481	1877		1	17481	1877	35.6554	1119	41367	1911	35.6554
father-son	1119	17481	1877		1	17481	1877	35.6554	1119	12021	1913	52.3497
father-son	1119	18176	1878		1	18176	1878	37.1837	1119	26999	1914	35.102
father-son	1119	18530	1877		1	18530	1877	52.6867	1119	18607	1910	34.5617
father-son	1119	21192	1822	1		21192	1822	48.6387	1119	14030	1851	37.1837
father-son	1119	21192	1822	1		21192	1822	48.6387	1119	11633	1853	37.1837
father-son	1119	21194	1833	1		21194	1833	37.1837	1119	21195	1856	37.1837
father-son	1119	21194	1833	1		21194	1833	37.1837	1119	15003	1858	37.1837
father-son	1119	21194	1833		1	21194	1833	37.1837	1119	74616	1861	37.9534
father-son	1119	21195	1856		1	21195	1856	37.1837	1119	18176	1878	37.1837
father-son	1119	21195	1856		1	21195	1856	37.1837	1119	18530	1877	52.6867
father-son	1119	21195	1856		1	21195	1856	37.1837	1119	22458	1884	44.3725
father-son	1119	21195	1856		1	21195	1856	37.1837	1119	11088	1891	40.5473
father-son	1119	21195	1856		1	21195	1856	37.1837	1119	28468	1896	36.9686
father-son	1119	21195	1856		1	21195	1856	37.1837	1119	15280	1887	30.2646
father-son	1119	25342	1893		1	25342	1893	36.5121	1119	12474	1915	39.4631
father-son	1119	62957	1868		1	62957	1868	41.3208	1119	112898	1888	35.6554
father-son	1119	112852	1827		1	112852	1827	33.0434	1119	22002	1870	19.7701
father-son	1119	112852	1827		1	112852	1827	33.0434	1119	62957	1868	41.3208
father-son	1119	112852	1827		1	112852	1827	33.0434	1119	17481	1877	35.6554
father-son	1119	112876	1798	1		112876	1798	31.4653	1119	21194	1833	37.1837
father-son	1119	112876	1798	1		112876	1798	31.4653	1119	21192	1822	48.6387
father-son	1119	112876	1798	1		112876	1798	31.4653	1119	112852	1827	33.0434
father-son	1120	26432	1888		1	26432	1888	50.7591	1120	27887	1916	38.1386
father-son	1120	115810	1848		1	115810	1848	19.7701	1120	25028	1893	34.5617
father-son	1120	115810	1848		1	115810	1848	19.7701	1120	26432	1888	50.7591
father-son	1120	115810	1848		1	115810	1848	19.7701	1120	25480	1881	19.7701
father-son	1120	115810	1848		1	115810	1848	19.7701	1120	25216	1873	19.7701
father-son	1120	115810	1848		1	115810	1848	19.7701	1120	14569	1879	19.7701
father-son	1120	115810	1848		1	115810	1848	19.7701	1120	17352	1871	34.4249
father-son	1120	115810	1848		1	115810	1848	19.7701	1120	25479	1870	19.7701
father-son	1120	115819	1860		1	115819	1860	29.4643	1120	115824	1888	33.5051
father-son	1121	6546	1797	1		6546	1797	44.7293	1121	24373	1831	41.7908
father-son	1121	8276	1870		1	8276	1870	41.8941	1121	14399	1902	33.0434
father-son	1121	8348	1801	1		8348	1801	37.6633	1121	27613	1845	38.5972
father-son	1121	8348	1801	1		8348	1801	37.6633	1121	8347	1826	37.6633
father-son	1121	8348	1801	1		8348	1801	37.6633	1121	27993	1832	45.4856
father-son	1121	8752	1838		1	8752	1838	35.8294	1121	8755	1864	33.0434
father-son	1121	8752	1838		1	8752	1838	35.8294	1121	138039	1863	34.8514
father-son	1121	8752	1838		1	8752	1838	35.8294	1121	8754	1861	30.1612
father-son	1121	8755	1864		1	8755	1864	33.0434	1121	8643	1890	25.6374
father-son	1121	10508	1829		1	10508	1829	45.4856	1121	10401	1879	38.3744
father-son	1121	10508	1829		1	10508	1829	45.4856	1121	10511	1865	38.5972
father-son	1121	10508	1829		1	10508	1829	45.4856	1121	14397	1882	19.7701
father-son	1121	10508	1829		1	10508	1829	45.4856	1121	10513	1874	47.6981
father-son	1121	10508	1829		1	10508	1829	45.4856	1121	8276	1870	41.8941
father-son	1121	10511	1865		1	10511	1865	38.5972	1121	11838	1892	56.8054
father-son	1121	10511	1865		1	10511	1865	38.5972	1121	11840	1894	52.6867
father-son	1121	10511	1865		1	10511	1865	38.5972	1121	11841	1898	32.1383
father-son	1121	10512	1872		1	10512	1872	29.6368	1121	22526	1900	38.5972
father-son	1121	10512	1872		1	10512	1872	29.6368	1121	60308	1892	34.406
father-son	1121	16561	1869		1	16561	1869	34.5617	1121	16563	1893	39.3331
father-son	1121	16561	1869		1	16561	1869	34.5617	1121	60862	1910	36.9686
father-son	1121	16561	1869		1	16561	1869	34.5617	1121	16564	1902	38.5972
father-son	1121	16561	1869		1	16561	1869	34.5617	1121	28469	1887	30.2646
father-son	1121	16561	1869		1	16561	1869	34.5617	1121	15164	1900	30.734
father-son	1121	16563	1893		1	16563	1893	39.3331	1121	6909	1912	40.0969
father-son	1121	24193	1808	1		24193	1808	28.6168	1121	8752	1838	35.8294
father-son	1121	24373	1831		1	24373	1831	41.7908	1121	15988	1865	29.6368
father-son	1121	24373	1831		1	24373	1831	41.7908	1121	10512	1872	29.6368
father-son	1121	24373	1831		1	24373	1831	41.7908	1121	16561	1869	34.5617
father-son	1121	27613	1845		1	27613	1845	38.5972	1121	8351	1874	37.6633
father-son	1121	27613	1845		1	27613	1845	38.5972	1121	13605	1883	61.8929
father-son	1121	27613	1845		1	27613	1845	38.5972	1121	108224	1864	44.7293
father-son	1121	27613	1845		1	27613	1845	38.5972	1121	26922	1889	38.1386
father-son	1121	27613	1845		1	27613	1845	38.5972	1121	63280	1876	37.6633
father-son	1121	27613	1845		1	27613	1845	38.5972	1121	60337	1893	52.6867
father-son	1121	27613	1845		1	27613	1845	38.5972	1121	22525	1870	51.0304
father-son	1121	27993	1832		1	27993	1832	45.4856	1121	62730	1860	46.0259
father-son	1121	28469	1887		1	28469	1887	30.2646	1121	28220	1910	35.102
father-son	1124	2222	1808	1		2222	1808	56.8054	1124	39067	1840	41.4204
father-son	1124	2222	1808	1		2222	1808	56.8054	1124	21307	1840	44.7293
father-son	1124	2222	1808	1		2222	1808	56.8054	1124	115530	1833	51.134
father-son	1124	2225	1771	1		2225	1771	34.8514	1124	115521	1796	39.3401
father-son	1124	2225	1771	1		2225	1771	34.8514	1124	115523	1797	34.8514
father-son	1124	7363	1853		1	7363	1853	52.6867	1124	74970	1872	29.5858
father-son	1124	7363	1853		1	7363	1853	52.6867	1124	28752	1882	51.0709
father-son	1124	10627	1846		1	10627	1846	46.3018	1124	10628	1871	46.3018
father-son	1124	14202	1820	1		14202	1820	52.6867	1124	10627	1846	46.3018
father-son	1124	14202	1820	1		14202	1820	52.6867	1124	14205	1851	38.1386
father-son	1124	14202	1820	1		14202	1820	52.6867	1124	7363	1853	52.6867
father-son	1124	14202	1820	1		14202	1820	52.6867	1124	27929	1856	51.0709
father-son	1124	14205	1851		1	14205	1851	38.1386	1124	27931	1876	29.0794
father-son	1124	14205	1851		1	14205	1851	38.1386	1124	14172	1887	52.6867
father-son	1124	15839	1817	1		15839	1817	52.6867	1124	102404	1840	27.1597
father-son	1124	15839	1817	1		15839	1817	52.6867	1124	14204	1846	33.0434
father-son	1124	15839	1817	1		15839	1817	52.6867	1124	24537	1848	54.3905
father-son	1124	24537	1848		1	24537	1848	54.3905	1124	15244	1878	54.3905
father-son	1124	24537	1848		1	24537	1848	54.3905	1124	13748	1879	53.422
father-son	1124	27929	1856		1	27929	1856	51.0709	1124	27932	1887	54.7069
father-son	1124	28752	1882		1	28752	1882	51.0709	1124	15207	1913	44.9252
father-son	1124	115521	1796	1		115521	1796	39.3401	1124	14202	1820	52.6867
father-son	1124	115521	1796	1		115521	1796	39.3401	1124	15839	1817	52.6867
father-son	1124	115526	1800	1		115526	1800	46.3018	1124	115527	1833	46.3018
father-son	1124	115527	1833		1	115527	1833	46.3018	1124	11917	1860	39.3401
father-son	1124	115527	1833	1		115527	1833	46.3018	1124	11918	1859	36.5634
father-son	1127	8097	1842		1	8097	1842	19.7701	1127	26481	1876	29.5858
father-son	1127	9516	1860		1	9516	1860	38.1386	1127	10017	1893	26.4905
father-son	1127	9516	1860		1	9516	1860	38.1386	1127	7333	1896	35.6554
father-son	1127	14815	1868		1	14815	1868	29.5858	1127	26489	1895	26.4905
father-son	1127	14815	1868		1	14815	1868	29.5858	1127	22229	1894	29.7689
father-son	1127	14815	1868		1	14815	1868	29.5858	1127	13989	1904	29.6368
father-son	1127	14844	1821	1		14844	1821	38.1386	1127	74447	1856	19.7701
father-son	1127	14844	1821		1	14844	1821	38.1386	1127	9516	1860	38.1386
father-son	1127	25823	1868		1	25823	1868	29.5858	1127	40846	1893	29.5858
father-son	1127	25823	1868		1	25823	1868	29.5858	1127	10718	1901	31.4894
father-son	1127	25823	1868		1	25823	1868	29.5858	1127	7434	1898	29.5858
father-son	1127	26481	1876		1	26481	1876	29.5858	1127	28719	1910	40.5473
father-son	1127	102320	1823		1	102320	1823	29.5858	1127	135292	1861	19.7701
father-son	1127	102320	1823		1	102320	1823	29.5858	1127	135294	1865	50.962
father-son	1127	102320	1823		1	102320	1823	29.5858	1127	135295	1870	19.7701
father-son	1127	102320	1823		1	102320	1823	29.5858	1127	135293	1863	19.7701
father-son	1127	102320	1823	1		102320	1823	29.5858	1127	135290	1857	19.7701
father-son	1127	115534	1788	1		115534	1788	29.5858	1127	102320	1823	29.5858
father-son	1127	115534	1788	1		115534	1788	29.5858	1127	14844	1821	38.1386
father-son	1127	115534	1788	1		115534	1788	29.5858	1127	2431	1817	29.5858
father-son	1127	115534	1788	1		115534	1788	29.5858	1127	115535	1810	24.411
father-son	1127	115535	1810		1	115535	1810	24.411	1127	135263	1861	42.9174
father-son	1130	846	1778	1		846	1778	25.014	1130	9424	1809	25.014
father-son	1130	846	1778	1		846	1778	25.014	1130	9423	1811	19.7701
father-son	1130	8999	1791	1		8999	1791	29.5858	1130	19661	1842	19.7701
father-son	1130	9423	1811	1		9423	1811	19.7701	1130	22401	1845	34.5617
father-son	1130	9423	1811	1		9423	1811	19.7701	1130	13307	1848	34.5617
father-son	1130	9424	1809	1		9424	1809	25.014	1130	61905	1842	38.9501
father-son	1130	13111	1885		1	13111	1885	45.9343	1130	27644	1912	67.8374
father-son	1130	13307	1848		1	13307	1848	34.5617	1130	28118	1875	30.139
father-son	1130	14075	1848		1	14075	1848	45.7644	1130	21503	1878	30.139
father-son	1130	14075	1848		1	14075	1848	45.7644	1130	40491	1881	36.1389
father-son	1130	17817	1864		1	17817	1864	19.7701	1130	17773	1891	35.9501
father-son	1130	19661	1842		1	19661	1842	19.7701	1130	40139	1871	51.4198
father-son	1130	19661	1842		1	19661	1842	19.7701	1130	13111	1885	45.9343
father-son	1130	19661	1842		1	19661	1842	19.7701	1130	19649	1882	19.7701
father-son	1130	21503	1878		1	21503	1878	30.139	1130	64406	1910	41.5159
father-son	1130	21503	1878		1	21503	1878	30.139	1130	21370	1911	28.6168
father-son	1130	23859	1859		1	23859	1859	19.7701	1130	11947	1902	34.4249
father-son	1130	23881	1822		1	23881	1822	43.2534	1130	17817	1864	19.7701
father-son	1130	23881	1822	1		23881	1822	43.2534	1130	10341	1851	28.6168
father-son	1130	23881	1822		1	23881	1822	43.2534	1130	8970	1867	29.5858
father-son	1130	23881	1822	1		23881	1822	43.2534	1130	23859	1859	19.7701
father-son	1130	27438	1814	1		27438	1814	34.5088	1130	14075	1848	45.7644
father-son	1130	27438	1814	1		27438	1814	34.5088	1130	28524	1843	49.6014
father-son	1130	27438	1814	1		27438	1814	34.5088	1130	16679	1851	39.8087
father-son	1130	28118	1875		1	28118	1875	30.139	1130	16763	1910	44.9252
father-son	1130	28118	1875		1	28118	1875	30.139	1130	6852	1905	33.0434
father-son	1130	28118	1875		1	28118	1875	30.139	1130	9311	1900	42.9174
father-son	1130	28118	1875		1	28118	1875	30.139	1130	9312	1912	40.5473
father-son	1130	28524	1843		1	28524	1843	49.6014	1130	12313	1884	33.0434
father-son	1130	28524	1843		1	28524	1843	49.6014	1130	19065	1880	34.406
father-son	1130	28524	1843		1	28524	1843	49.6014	1130	74995	1873	43.8975
father-son	1130	28524	1843		1	28524	1843	49.6014	1130	15282	1889	58.8752
father-son	1130	28524	1843		1	28524	1843	49.6014	1130	28526	1882	79.8067
father-son	1130	40139	1871		1	40139	1871	51.4198	1130	22964	1900	70.1042
father-son	1130	40491	1881		1	40491	1881	36.1389	1130	64436	1911	19.7701
father-son	1130	74995	1873		1	74995	1873	43.8975	1130	108278	1899	43.8975
father-son	1130	74995	1873		1	74995	1873	43.8975	1130	26453	1913	34.406
father-son	1130	108264	1824		1	108264	1824	44.7293	1130	16275	1861	29.7449
father-son	1130	108264	1824	1		108264	1824	44.7293	1130	62423	1853	44.7293
father-son	1131	14479	1838		1	14479	1838	19.7701	1131	28267	1876	28.9538
father-son	1131	15546	1816	1		15546	1816	19.7701	1131	74550	1859	19.7701
father-son	1131	15546	1816	1		15546	1816	19.7701	1131	58546	1846	19.7701
father-son	1131	15546	1816	1		15546	1816	19.7701	1131	39147	1842	32.1784
father-son	1131	15546	1816	1		15546	1816	19.7701	1131	39510	1852	27.6456
father-son	1131	15546	1816		1	15546	1816	19.7701	1131	102328	1865	42.2959
father-son	1131	17355	1850		1	17355	1850	33.0434	1131	25347	1883	19.7701
father-son	1131	17355	1850		1	17355	1850	33.0434	1131	26469	1877	19.7701
father-son	1131	21854	1815	1		21854	1815	19.7701	1131	14479	1838	19.7701
father-son	1131	21854	1815	1		21854	1815	19.7701	1131	17355	1850	33.0434
father-son	1131	21854	1815	1		21854	1815	19.7701	1131	22005	1845	29.5858
father-son	1131	21854	1815	1		21854	1815	19.7701	1131	17607	1853	31.4653
father-son	1131	25347	1883		1	25347	1883	19.7701	1131	25348	1909	35.9501
father-son	1131	28267	1876		1	28267	1876	28.9538	1131	28222	1908	28.9538
father-son	1131	39147	1842		1	39147	1842	32.1784	1131	102336	1877	19.7701
father-son	1131	39147	1842		1	39147	1842	32.1784	1131	63129	1871	29.4643
father-son	1131	39147	1842		1	39147	1842	32.1784	1131	74835	1868	29.4643
father-son	1131	39510	1852		1	39510	1852	27.6456	1131	75706	1897	34.406
father-son	1131	39510	1852		1	39510	1852	27.6456	1131	60213	1889	27.6456
father-son	1131	39510	1852		1	39510	1852	27.6456	1131	40492	1881	27.6456
father-son	1131	39510	1852		1	39510	1852	27.6456	1131	60147	1887	29.5858
father-son	1131	39510	1852		1	39510	1852	27.6456	1131	20993	1892	19.7701
father-son	1131	40492	1881		1	40492	1881	27.6456	1131	117497	1914	43.2534
father-son	1131	40605	1885		1	40605	1885	19.7701	1131	102344	1917	19.7701
father-son	1131	63129	1871		1	63129	1871	29.4643	1131	102356	1907	29.4643
father-son	1131	74550	1859		1	74550	1859	19.7701	1131	75223	1880	36.9686
father-son	1131	74550	1859		1	74550	1859	19.7701	1131	40605	1885	19.7701
father-son	1131	102328	1865		1	102328	1865	42.2959	1131	40764	1890	19.7701
father-son	1131	102328	1865		1	102328	1865	42.2959	1131	63837	1893	19.7701
father-son	1131	102328	1865		1	102328	1865	42.2959	1131	102378	1906	19.7701
father-son	1131	102328	1865		1	102328	1865	42.2959	1131	117491	1886	19.7701
father-son	1131	117540	1779	1		117540	1779	42.0407	1131	117552	1828	41.4204
father-son	1131	117540	1779	1		117540	1779	42.0407	1131	117551	1829	19.7701
father-son	1131	117540	1779	1		117540	1779	42.0407	1131	117769	1827	41.4204
father-son	1131	117540	1779	1		117540	1779	42.0407	1131	117549	1820	41.4204
father-son	1131	117549	1820		1	117549	1820	41.4204	1131	117589	1865	43.3138
father-son	1131	117549	1820	1		117549	1820	41.4204	1131	117573	1856	54.5217
father-son	1131	117551	1829	1		117551	1829	19.7701	1131	117570	1854	30.2646
father-son	1131	117551	1829		1	117551	1829	19.7701	1131	117593	1870	29.4853
father-son	1131	117573	1856		1	117573	1856	54.5217	1131	117616	1888	51.0709
father-son	1131	117573	1856		1	117573	1856	54.5217	1131	117622	1891	31.8644
father-son	1131	117589	1865		1	117589	1865	43.3138	1131	117625	1891	52.7609
father-son	1131	117589	1865		1	117589	1865	43.3138	1131	117620	1890	40.0574
father-son	1131	117769	1827	1		117769	1827	41.4204	1131	117571	1854	18.7854
father-son	1132	15427	1867		1	15427	1867	41.4209	1132	16224	1890	37.1951
father-son	1132	15427	1867		1	15427	1867	41.4209	1132	16225	1897	52.6867
father-son	1132	16250	1824		1	16250	1824	19.7701	1132	28613	1861	33.0434
father-son	1132	23021	1838		1	23021	1838	30.5091	1132	63309	1877	30.5091
father-son	1132	23021	1838		1	23021	1838	30.5091	1132	16253	1870	41.2724
father-son	1132	23021	1838		1	23021	1838	30.5091	1132	15427	1867	41.4209
father-son	1132	25900	1783	1		25900	1783	38.8965	1132	23021	1838	30.5091
father-son	1132	25900	1783	1		25900	1783	38.8965	1132	16250	1824	19.7701
father-son	1133	24935	1885		1	24935	1885	0.427292	1133	24941	1909	36.5121
father-son	1133	24935	1885		1	24935	1885	0.427292	1133	9846	1912	35.102
father-son	1133	24971	1780	1		24971	1780	29.5858	1133	102385	1807	29.5858
father-son	1133	24971	1780	1		24971	1780	29.5858	1133	115539	1809	29.5858
father-son	1133	24974	1838		1	24974	1838	19.7701	1133	18635	1868	33.1557
father-son	1133	58896	1854		1	58896	1854	32.1924	1133	63613	1886	29.5858
father-son	1133	58896	1854		1	58896	1854	32.1924	1133	63839	1893	29.5858
father-son	1133	58896	1854		1	58896	1854	32.1924	1133	75511	1890	34.406
father-son	1133	63687	1889		1	63687	1889	19.7701	1133	12034	1912	52.7609
father-son	1133	73841	1841		1	73841	1841	19.7701	1133	59621	1872	19.7701
father-son	1133	73841	1841		1	73841	1841	19.7701	1133	63687	1889	19.7701
father-son	1133	73841	1841		1	73841	1841	19.7701	1133	24978	1877	19.7701
father-son	1133	73841	1841		1	73841	1841	19.7701	1133	24977	1874	38.294
father-son	1133	73841	1841		1	73841	1841	19.7701	1133	24935	1885	0.427292
father-son	1133	73841	1841		1	73841	1841	19.7701	1133	102389	1873	29.6368
father-son	1133	102385	1807	1		102385	1807	29.5858	1133	73841	1841	19.7701
father-son	1133	102385	1807	1		102385	1807	29.5858	1133	24974	1838	19.7701
father-son	1133	102385	1807	1		102385	1807	29.5858	1133	58896	1854	32.1924
father-son	1133	102389	1873		1	102389	1873	29.6368	1133	24937	1893	19.7701
father-son	1133	102389	1873		1	102389	1873	29.6368	1133	8648	1896	35.102
father-son	1133	102389	1873		1	102389	1873	29.6368	1133	24938	1899	52.7609
father-son	1136	8402	1820	1		8402	1820	24.411	1136	23023	1845	34.4249
father-son	1136	8402	1820	1		8402	1820	24.411	1136	16257	1850	24.411
father-son	1136	8402	1820		1	8402	1820	24.411	1136	113124	1864	38.1386
father-son	1136	9589	1872		1	9589	1872	29.5858	1136	16212	1900	43.3138
father-son	1136	10188	1880		1	10188	1880	44.7293	1136	8376	1908	47.5472
father-son	1136	10595	1865		1	10595	1865	40.0381	1136	10597	1889	40.5473
father-son	1136	10595	1865		1	10595	1865	40.0381	1136	26507	1892	19.7701
father-son	1136	12683	1837		1	12683	1837	29.5858	1136	9589	1872	29.5858
father-son	1136	12683	1837		1	12683	1837	29.5858	1136	20414	1868	19.7701
father-son	1136	12683	1837		1	12683	1837	29.5858	1136	62766	1862	29.5858
father-son	1136	16257	1850		1	16257	1850	24.411	1136	10188	1880	44.7293
father-son	1136	16257	1850		1	16257	1850	24.411	1136	17776	1877	51.0409
father-son	1136	17776	1877		1	17776	1877	51.0409	1136	17730	1907	52.6867
father-son	1136	20414	1868		1	20414	1868	19.7701	1136	6928	1913	38.1386
father-son	1136	20414	1868		1	20414	1868	19.7701	1136	8377	1907	29.4643
father-son	1136	23023	1845		1	23023	1845	34.4249	1136	16226	1871	19.7701
father-son	1136	23023	1845		1	23023	1845	34.4249	1136	10595	1865	40.0381
father-son	1136	113124	1864		1	113124	1864	38.1386	1136	115837	1895	58.4893
father-son	1136	115832	1816	1		115832	1816	50.962	1136	115834	1844	19.7701
father-son	1136	115832	1816	1		115832	1816	50.962	1136	74027	1845	50.962
father-son	1136	483745	1823	1		483745	1823	50.962	1136	832915	1847	50.962
father-son	1137	8650	1887		1	8650	1887	33.1557	1137	22297	1916	38.1386
father-son	1137	19229	1860		1	19229	1860	33.0434	1137	8650	1887	33.1557
father-son	1137	20758	1828		1	20758	1828	19.7701	1137	19229	1860	33.0434
father-son	1137	20758	1828		1	20758	1828	19.7701	1137	74652	1862	33.1557
father-son	1137	20762	1879		1	20762	1879	51.0304	1137	20689	1899	52.6867
father-son	1137	20762	1879		1	20762	1879	51.0304	1137	7884	1904	32.4356
father-son	1137	22166	1803	1		22166	1803	31.5733	1137	20758	1828	19.7701
father-son	1137	22166	1803	1		22166	1803	31.5733	1137	20757	1825	19.7701
father-son	1137	22166	1803	1		22166	1803	31.5733	1137	20759	1834	19.7701
father-son	1138	22305	1801	1		22305	1801	54.5217	1138	22309	1835	29.6368
father-son	1138	22305	1801	1		22305	1801	54.5217	1138	110723	1831	17.2414
father-son	1138	22305	1801	1		22305	1801	54.5217	1138	22312	1850	17.2414
father-son	1138	22305	1801	1		22305	1801	54.5217	1138	39351	1848	29.6368
father-son	1138	22305	1801	1		22305	1801	54.5217	1138	110722	1830	17.2414
father-son	1138	22305	1801	1		22305	1801	54.5217	1138	22307	1827	17.2414
father-son	1138	22305	1801	1		22305	1801	54.5217	1138	110725	1834	29.5858
father-son	1138	22309	1835		1	22309	1835	29.6368	1138	22316	1870	19.7701
father-son	1138	22316	1870		1	22316	1870	19.7701	1138	22301	1909	19.7701
father-son	1139	7545	1869		1	7545	1869	0.427292	1139	110745	1895	0.427292
father-son	1139	7545	1869		1	7545	1869	0.427292	1139	12827	1894	37.9534
father-son	1139	7545	1869		1	7545	1869	0.427292	1139	12829	1915	34.9632
father-son	1139	110760	1837		1	110760	1837	0.427292	1139	110764	1875	0.427292
father-son	1139	110760	1837		1	110760	1837	0.427292	1139	110763	1871	0.427292
father-son	1139	110760	1837		1	110760	1837	0.427292	1139	7545	1869	0.427292
father-son	1139	110763	1871		1	110763	1871	0.427292	1139	110768	1896	0.427292
father-son	1140	4161	1771	1		4161	1771	9.02812	1140	20767	1813	9.02812
father-son	1140	4161	1771	1		4161	1771	9.02812	1140	20766	1809	43.911
father-son	1140	11092	1842		1	11092	1842	53.4183	1140	24538	1870	53.4183
father-son	1140	11092	1842		1	11092	1842	53.4183	1140	25242	1884	48.4013
father-son	1140	14069	1858		1	14069	1858	54.5217	1140	27339	1912	39.4631
father-son	1140	14069	1858		1	14069	1858	54.5217	1140	20263	1899	51.3051
father-son	1140	16682	1823	1		16682	1823	66.0744	1140	14069	1858	54.5217
father-son	1140	16682	1823		1	16682	1823	66.0744	1140	22114	1872	59.9789
father-son	1140	18754	1878		1	18754	1878	36.9686	1140	18027	1908	36.9686
father-son	1140	19950	1829		1	19950	1829	41.7908	1140	19955	1868	41.7908
father-son	1140	19955	1868		1	19955	1868	41.7908	1140	64407	1909	52.6867
father-son	1140	20690	1881		1	20690	1881	52.6867	1140	20697	1919	34.0038
father-son	1140	20690	1881		1	20690	1881	52.6867	1140	9788	1909	32.4997
father-son	1140	20690	1881		1	20690	1881	52.6867	1140	12426	1912	41.3208
father-son	1140	20692	1883		1	20692	1883	36.2528	1140	41271	1908	35.102
father-son	1140	20767	1813	1		20767	1813	9.02812	1140	20771	1849	36.5634
father-son	1140	20767	1813	1		20767	1813	9.02812	1140	20775	1854	29.5858
father-son	1140	20767	1813	1		20767	1813	9.02812	1140	17819	1846	19.7701
father-son	1140	20771	1849		1	20771	1849	36.5634	1140	7886	1888	34.0094
father-son	1140	20771	1849		1	20771	1849	36.5634	1140	63076	1870	42.2959
father-son	1140	20775	1854		1	20775	1854	29.5858	1140	26495	1894	32.6541
father-son	1140	20775	1854		1	20775	1854	29.5858	1140	20692	1883	36.2528
father-son	1140	20775	1854		1	20775	1854	29.5858	1140	20690	1881	52.6867
father-son	1140	20775	1854		1	20775	1854	29.5858	1140	18754	1878	36.9686
father-son	1140	25242	1884		1	25242	1884	48.4013	1140	17386	1916	52.7609
father-son	1140	63076	1870		1	63076	1870	42.2959	1140	19914	1896	27.6456
father-son	1140	63076	1870		1	63076	1870	42.2959	1140	20693	1897	0.427292
father-son	1143	7621	1820	1		7621	1820	19.7701	1143	115720	1857	50.962
father-son	1143	7621	1820		1	7621	1820	19.7701	1143	117432	1860	50.962
father-son	1143	7621	1820	1		7621	1820	19.7701	1143	115708	1858	29.5858
father-son	1143	19763	1821	1		19763	1821	43.911	1143	13886	1857	32.1784
father-son	1143	19763	1821	1		19763	1821	43.911	1143	19765	1844	50.962
father-son	1143	19765	1844		1	19765	1844	50.962	1143	59815	1876	50.962
father-son	1143	19765	1844		1	19765	1844	50.962	1143	20607	1879	50.962
father-son	1143	19765	1844		1	19765	1844	50.962	1143	13002	1874	50.962
father-son	1143	19765	1844		1	19765	1844	50.962	1143	20645	1885	50.962
father-son	1143	19765	1844		1	19765	1844	50.962	1143	20555	1882	67.8374
father-son	1143	20555	1882		1	20555	1882	67.8374	1143	19190	1914	56.8054
father-son	1143	20607	1879		1	20607	1879	50.962	1143	6961	1910	51.0709
father-son	1143	21936	1881		1	21936	1881	38.5972	1143	14366	1909	19.7701
father-son	1143	26909	1810	1		26909	1810	38.1386	1143	73797	1840	25.6374
father-son	1143	26909	1810	1		26909	1810	38.1386	1143	39697	1857	32.1784
father-son	1143	28776	1879		1	28776	1879	28.0862	1143	22351	1898	37.4192
father-son	1143	29077	1858		1	29077	1858	30.5091	1143	28776	1879	28.0862
father-son	1143	29077	1858		1	29077	1858	30.5091	1143	21936	1881	38.5972
father-son	1143	75618	1894		1	75618	1894	19.7701	1143	115694	1914	31.4894
father-son	1143	115692	1789	1		115692	1789	29.5858	1143	28358	1817	29.5858
father-son	1143	115708	1858		1	115708	1858	29.5858	1143	115711	1885	50.962
father-son	1143	115720	1857		1	115720	1857	50.962	1143	115723	1881	29.5858
father-son	1143	117427	1889		1	117427	1889	36.0328	1143	117428	1916	50.962
father-son	1143	117432	1860		1	117432	1860	50.962	1143	117434	1888	55.7257
father-son	1143	117432	1860		1	117432	1860	50.962	1143	117427	1889	36.0328
father-son	1144	9673	1873		1	9673	1873	39.3401	1144	20385	1898	60.0006
father-son	1144	13896	1806	1		13896	1806	39.3401	1144	13890	1834	39.3401
father-son	1144	13898	1809	1		13898	1809	38.1386	1144	20612	1831	39.3401
father-son	1144	13898	1809	1		13898	1809	38.1386	1144	20613	1844	39.3401
father-son	1144	14401	1889		1	14401	1889	33.9997	1144	11408	1913	33.729
father-son	1144	15352	1870		1	15352	1870	33.9997	1144	28119	1908	34.5617
father-son	1144	15352	1870		1	15352	1870	33.9997	1144	14401	1889	33.9997
father-son	1144	15352	1870		1	15352	1870	33.9997	1144	18180	1893	33.9997
father-son	1144	20609	1803	1		20609	1803	29.4643	1144	23807	1839	29.4643
father-son	1144	20612	1831	1		20612	1831	39.3401	1144	20616	1857	39.3401
father-son	1144	20613	1844		1	20613	1844	39.3401	1144	9673	1873	39.3401
father-son	1144	23807	1839		1	23807	1839	29.4643	1144	25349	1882	29.4643
father-son	1144	23807	1839		1	23807	1839	29.4643	1144	15352	1870	33.9997
father-son	1144	23807	1839		1	23807	1839	29.4643	1144	40213	1874	39.3401
father-son	1144	23807	1839		1	23807	1839	29.4643	1144	12314	1889	41.7908
father-son	1144	40213	1874		1	40213	1874	39.3401	1144	135366	1911	44.2073
father-son	1144	40213	1874		1	40213	1874	39.3401	1144	64068	1899	29.4643
father-son	1144	40213	1874		1	40213	1874	39.3401	1144	41056	1901	40.4801
father-son	1144	120858		1		120858		19.7701	1144	13898	1809	38.1386
father-son	1144	120862	1796	1		120862	1796	39.3401	1144	8898	1822	39.3401
father-son	1144	120862	1796	1		120862	1796	39.3401	1144	120861	1825	33.1557
father-son	1144	120863	1774	1		120863	1774	29.4643	1144	13896	1806	39.3401
father-son	1144	120863	1774	1		120863	1774	29.4643	1144	120870	1816	39.3401
father-son	1144	120863	1774	1		120863	1774	29.4643	1144	20609	1803	29.4643
father-son	1148	17969	1816	1		17969	1816	53.3119	1148	24441	1842	19.7701
father-son	1148	17969	1816	1		17969	1816	53.3119	1148	17970	1837	33.1557
father-son	1148	17970	1837		1	17970	1837	33.1557	1148	17978	1877	18.266
father-son	1148	17970	1837		1	17970	1837	33.1557	1148	17975	1868	33.1557
father-son	1148	17970	1837		1	17970	1837	33.1557	1148	17974	1866	33.1557
father-son	1148	17970	1837		1	17970	1837	33.1557	1148	17972	1862	33.1557
father-son	1148	17970	1837		1	17970	1837	33.1557	1148	17971	1860	33.1557
father-son	1148	17971	1860		1	17971	1860	33.1557	1148	17893	1900	37.9534
father-son	1148	17971	1860		1	17971	1860	33.1557	1148	17891	1894	33.1557
father-son	1148	17971	1860		1	17971	1860	33.1557	1148	17889	1887	19.7701
father-son	1148	17972	1862		1	17972	1862	33.1557	1148	17890	1891	33.1557
father-son	1148	17972	1862		1	17972	1862	33.1557	1148	63869	1894	39.3401
father-son	1148	28528	1839		1	28528	1839	49.6014	1148	483780	1871	36.9686
father-son	1148	28528	1839		1	28528	1839	49.6014	1148	483781	1873	19.7701
father-son	1148	102436	1865		1	102436	1865	84.2738	1148	75709	1897	51.3051
father-son	1148	483782	1781	1		483782	1781	45.7644	1148	28528	1839	49.6014
father-son	1149	9196	1876		1	9196	1876	19.7701	1149	14863	1911	24.7023
father-son	1149	9196	1876		1	9196	1876	19.7701	1149	14854	1904	25.6374
father-son	1149	10347	1869		1	10347	1869	50.962	1149	14901	1893	36.5634
father-son	1149	10347	1869		1	10347	1869	50.962	1149	6982	1904	50.962
father-son	1149	10347	1869		1	10347	1869	50.962	1149	10357	1906	24.2233
father-son	1149	10347	1869		1	10347	1869	50.962	1149	14861	1908	28.0898
father-son	1149	10347	1869		1	10347	1869	50.962	1149	14853	1898	29.7689
father-son	1149	10347	1869		1	10347	1869	50.962	1149	10354	1896	36.5634
father-son	1149	10351	1882		1	10351	1882	36.5634	1149	14855	1913	44.6852
father-son	1149	14868	1866		1	14868	1866	25.6374	1149	14873	1892	25.6374
father-son	1149	14868	1866		1	14868	1866	25.6374	1149	14851	1893	25.6374
father-son	1149	14884	1811	1		14884	1811	29.5858	1149	14886	1834	29.5858
father-son	1149	14885	1817		1	14885	1817	29.5858	1149	14894	1860	36.5634
father-son	1149	14885	1817	1		14885	1817	29.5858	1149	14889	1846	28.9538
father-son	1149	14885	1817	1		14885	1817	29.5858	1149	14887	1842	19.7701
father-son	1149	14886	1834	1		14886	1834	29.5858	1149	14892	1856	24.1972
father-son	1149	14886	1834	1		14886	1834	29.5858	1149	14891	1855	19.7701
father-son	1149	14887	1842		1	14887	1842	19.7701	1149	9196	1876	19.7701
father-son	1149	14887	1842		1	14887	1842	19.7701	1149	14871	1879	33.6123
[truncated: 675,147+ more rows]
