# Supplementary material for: The inheritance of social status: England, 1600 to 2022
Source: Proc Natl Acad Sci U S A. 2023 Jun 26;120(27):e2300926120. doi: 10.1073/pnas.2300926120 (PMC10319028; doi:10.1073/pnas.2300926120)
Supplement: Supplementary file 5 — Dataset S03 (XLSX) [file pnas.2300926120.sd03.xlsx]

## Sheet: Notes on Data Labelling
Where a relationship crosses generations, a 0 ending indicates the earlier generation, a 1 ending the later

## Sheet: Table 2 - Variable Definitions
Variable	Definition
agepc	Age at Electoral Roll 1999-2022
byr	Year of birth
byrf	Birth year most recent common male ancestor
codir	Company Director (1=yes)
ded	Indictor for Higher Education (1=yes), births 1780-1919
dfem	Indicator, 1 if female
dlivepar	Lives with a parent at Electoral Roll 1999-2022 (1=yes)
imd	Index of Multiple Deprivation
lhv	ln(house value) 2017 - normalized by region
lit	Literacy at marriage 1754-1889 (1=yes)
myr	Marriage Date
nid	Identifier for surname lineage - 1-999 elite lineages, 1000+ general lineages
occ	Occupational Status (0-100) births 1780-1919
per1780	Indicator for observation for 1780-1859 period
per1860	Indicator for observation for 1860-1919 period
pid	Unique person ID
pidf	ID most recent common male ancestor
pidm	ID most recent common female ancestor
statmod	Modern Status
litf	Literacy father (1 = yes)
litm	Literacy mother (1 = yes)
lita	Average literacy parents (0, 0.5, or 1)

## Sheet: Table 2 Ded 1780-1919
relationship	nid	pidf	byrf	per1780	per1860	pid0	byr0	ded0	nid	pid1	byr1	ded1
father-son	1002	4066	1807	1		4066	1807	0	1002	20458	1851	0
father-son	1002	4243	1784	1		4243	1784	0	1002	20457	1840	0
father-son	1002	4243	1784	1		4243	1784	0	1002	20453	1822	0
father-son	1002	4243	1784	1		4243	1784	0	1002	20959	1825	0
father-son	1002	4243	1784	1		4243	1784	0	1002	8484	1826	0
father-son	1002	20259	1858		1	20259	1858	0	1002	63891	1895	0
father-son	1002	20259	1858		1	20259	1858	0	1002	21363	1898	0
father-son	1002	20259	1858		1	20259	1858	0	1002	12929	1880	0
father-son	1002	20451	1815	1		20451	1815	0	1002	20259	1858	0
father-son	1002	20453	1822		1	20453	1822	0	1002	17690	1863	0
father-son	1002	20453	1822		1	20453	1822	0	1002	20459	1861	0
father-son	1002	20459	1861		1	20459	1861	0	1002	20431	1893	0
father-son	1002	20959	1825		1	20959	1825	0	1002	21411	1870	0
father-son	1002	20959	1825		1	20959	1825	0	1002	59316	1864	0
father-son	1002	20959	1825		1	20959	1825	0	1002	13559	1870	0
father-son	1002	21411	1870		1	21411	1870	0	1002	21394	1895	0
father-son	1002	21411	1870		1	21411	1870	0	1002	19567	1909	0
father-son	1002	120874	1780	1		120874	1780	0	1002	4066	1807	0
father-son	1002	120887	1770	1		120887	1770	0	1002	11361	1822	0
father-son	1002	120887	1770	1		120887	1770	0	1002	20451	1815	0
father-son	1004	11436	1885		1	11436	1885	0	1004	16032	1915	0
father-son	1004	13103	1878		1	13103	1878	0	1004	6990	1913	0
father-son	1004	13103	1878		1	13103	1878	0	1004	17466	1902	0
father-son	1004	13103	1878		1	13103	1878	0	1004	6989	1908	0
father-son	1004	14999	1875		1	14999	1875	0	1004	14960	1907	0
father-son	1004	14999	1875		1	14999	1875	0	1004	14961	1911	0
father-son	1004	14999	1875		1	14999	1875	0	1004	13986	1914	0
father-son	1004	27948	1805	1		27948	1805	0	1004	58792	1852	0
father-son	1005	8935	1882		1	8935	1882	0	1005	13833	1914	0
father-son	1005	8935	1882		1	8935	1882	0	1005	8932	1913	0
father-son	1005	12553	1877		1	12553	1877	0	1005	7765	1919	0
father-son	1005	14314	1814	1		14314	1814	0	1005	14315	1840	0
father-son	1005	14314	1814	1		14314	1814	0	1005	24551	1846	0
father-son	1005	14314	1814	1		14314	1814	0	1005	14317	1843	0
father-son	1005	14314	1814	1		14314	1814	0	1005	15684	1849	0
father-son	1005	14315	1840		1	14315	1840	0	1005	20667	1876	0
father-son	1005	14315	1840		1	14315	1840	0	1005	28109	1883	0
father-son	1005	14315	1840		1	14315	1840	0	1005	14319	1878	0
father-son	1005	14315	1840		1	14315	1840	0	1005	59579	1871	0
father-son	1005	14315	1840		1	14315	1840	0	1005	59712	1875	0
father-son	1005	14315	1840		1	14315	1840	0	1005	24545	1873	0
father-son	1005	14315	1840		1	14315	1840	0	1005	9034	1867	0
father-son	1005	14317	1843		1	14317	1843	0	1005	40240	1874	0
father-son	1005	14317	1843		1	14317	1843	0	1005	40160	1872	0
father-son	1005	14319	1878		1	14319	1878	0	1005	14306	1909	0
father-son	1005	15684	1849		1	15684	1849	0	1005	26574	1882	0
father-son	1005	15684	1849		1	15684	1849	0	1005	110662	1885	0
father-son	1005	15684	1849		1	15684	1849	0	1005	63704	1890	0
father-son	1005	15684	1849		1	15684	1849	0	1005	18688	1886	0
father-son	1005	17071	1845		1	17071	1845	0	1005	27215	1885	0
father-son	1005	17071	1845		1	17071	1845	0	1005	27127	1870	0
father-son	1005	17071	1845		1	17071	1845	0	1005	59639	1873	0
father-son	1005	17071	1845		1	17071	1845	0	1005	27211	1879	0
father-son	1005	20667	1876		1	20667	1876	0	1005	7882	1899	0
father-son	1005	20667	1876		1	20667	1876	0	1005	20672	1908	0
father-son	1005	20667	1876		1	20667	1876	0	1005	20670	1897	0
father-son	1005	24545	1873		1	24545	1873	0	1005	14307	1908	0
father-son	1005	24545	1873		1	24545	1873	0	1005	14304	1897	0
father-son	1005	24875	1814	1		24875	1814	0	1005	24876	1852	0
father-son	1005	26574	1882		1	26574	1882	0	1005	7007	1910	0
father-son	1005	27211	1879		1	27211	1879	0	1005	64218	1905	0
father-son	1005	27211	1879		1	27211	1879	0	1005	10655	1912	0
father-son	1005	28069	1846		1	28069	1846	0	1005	63385	1880	0
father-son	1005	28069	1846		1	28069	1846	0	1005	60080	1885	0
father-son	1005	28069	1846		1	28069	1846	0	1005	12553	1877	0
father-son	1005	28069	1846		1	28069	1846	0	1005	8935	1882	0
father-son	1005	28109	1883		1	28109	1883	0	1005	11000	1914	0
father-son	1005	40240	1874		1	40240	1874	0	1005	110625	1912	0
father-son	1005	40240	1874		1	40240	1874	0	1005	110624	1910	0
father-son	1005	40240	1874		1	40240	1874	0	1005	110623	1909	0
father-son	1005	40240	1874		1	40240	1874	0	1005	110622	1907	0
father-son	1005	59639	1873		1	59639	1873	0	1005	66496	1916	0
father-son	1005	59639	1873		1	59639	1873	0	1005	23475	1912	0
father-son	1005	59639	1873		1	59639	1873	0	1005	28640	1904	0
father-son	1005	60080	1885		1	60080	1885	0	1005	26084	1910	0
father-son	1005	110662	1885		1	110662	1885	0	1005	131074	1916	0
father-son	1005	123756	1778	1		123756	1778	0	1005	14314	1814	0
father-son	1005	123756	1778	1		123756	1778	0	1005	123764	1816	0
father-son	1005	123756	1778	1		123756	1778	0	1005	134659	1807	0
father-son	1005	123759	1881		1	123759	1881	0	1005	123821	1907	0
father-son	1005	123759	1881		1	123759	1881	0	1005	123818	1906	0
father-son	1005	123759	1881		1	123759	1881	0	1005	123817	1905	0
father-son	1005	123759	1881		1	123759	1881	0	1005	123824	1916	0
father-son	1005	123761	1813	1		123761	1813	0	1005	123776	1843	0
father-son	1005	123761	1813	1		123761	1813	0	1005	123778	1850	0
father-son	1005	123761	1813		1	123761	1813	0	1005	123783	1860	0
father-son	1005	123764	1816	1		123764	1816	0	1005	123768	1850	0
father-son	1005	123776	1843		1	123776	1843	0	1005	123789	1872	0
father-son	1005	123776	1843		1	123776	1843	0	1005	123790	1869	0
father-son	1005	123776	1843		1	123776	1843	0	1005	123791	1871	0
father-son	1005	123776	1843		1	123776	1843	0	1005	123793	1877	0
father-son	1005	123776	1843		1	123776	1843	0	1005	123795	1882	0
father-son	1005	123776	1843		1	123776	1843	0	1005	123796	1884	0
father-son	1005	123776	1843		1	123776	1843	0	1005	123794	1879	0
father-son	1005	123778	1850		1	123778	1850	0	1005	123814	1894	0
father-son	1005	123778	1850		1	123778	1850	0	1005	123772	1879	0
father-son	1005	123778	1850		1	123778	1850	0	1005	123759	1881	0
father-son	1005	123783	1860		1	123783	1860	0	1005	123787	1886	0
father-son	1005	123790	1869		1	123790	1869	0	1005	123855	1909	0
father-son	1005	123790	1869		1	123790	1869	0	1005	123854	1905	0
father-son	1005	123793	1877		1	123793	1877	0	1005	123799	1908	0
father-son	1005	123793	1877		1	123793	1877	0	1005	123801	1917	0
father-son	1005	134643	1772	1		134643	1772	0	1005	17070	1816	0
father-son	1005	134643	1772	1		134643	1772	0	1005	134652	1819	0
father-son	1005	134643	1772	1		134643	1772	0	1005	24875	1814	0
father-son	1005	134643	1772	1		134643	1772	0	1005	123758	1809	0
father-son	1005	134643	1772	1		134643	1772	0	1005	134647	1813	0
father-son	1005	134643	1772	1		134643	1772	0	1005	134648	1811	0
father-son	1007	16851	1868		1	16851	1868	0	1007	12934	1893	0
father-son	1007	19436	1836		1	19436	1836	0	1007	25896	1865	0
father-son	1007	19436	1836		1	19436	1836	0	1007	16851	1868	0
father-son	1007	19436	1836		1	19436	1836	0	1007	19439	1866	0
father-son	1007	19436	1836		1	19436	1836	0	1007	109916	1868	0
father-son	1007	19439	1866		1	19439	1866	0	1007	64480	1913	0
father-son	1007	19439	1866		1	19439	1866	0	1007	25840	1903	0
father-son	1007	19439	1866		1	19439	1866	0	1007	16852	1896	0
father-son	1007	109916	1868		1	109916	1868	0	1007	15615	1899	0
father-son	1008	15792	1854		1	15792	1854	0	1008	13615	1877	0
father-son	1009	8338	1841		1	8338	1841	0	1009	14725	1872	0
father-son	1009	8338	1841		1	8338	1841	0	1009	14669	1875	0
father-son	1009	8338	1841		1	8338	1841	0	1009	14421	1876	0
father-son	1009	10427	1836		1	10427	1836	0	1009	108140	1868	0
father-son	1009	10427	1836		1	10427	1836	0	1009	17315	1875	0
father-son	1009	14421	1876		1	14421	1876	0	1009	25579	1916	0
father-son	1009	14421	1876		1	14421	1876	0	1009	25553	1914	0
father-son	1009	14421	1876		1	14421	1876	0	1009	25236	1906	0
father-son	1009	14669	1875		1	14669	1875	0	1009	22256	1898	0
father-son	1009	16378	1879		1	16378	1879	0	1009	11816	1905	0
father-son	1009	22508	1849		1	22508	1849	0	1009	16378	1879	0
father-son	1009	63386	1880		1	63386	1880	0	1009	137044	1914	0
father-son	1009	63386	1880		1	63386	1880	0	1009	137041	1907	0
father-son	1009	63386	1880		1	63386	1880	0	1009	137040	1904	0
father-son	1009	63386	1880		1	63386	1880	0	1009	137037	1899	0
father-son	1012	22578	1863		1	22578	1863	0	1012	27250	1894	0
father-son	1012	22578	1863		1	22578	1863	0	1012	25947	1907	0
father-son	1012	108160	1833		1	108160	1833	0	1012	22578	1863	0
father-son	1012	108162	1802	1		108162	1802	0	1012	108169	1846	0
father-son	1012	108162	1802	1		108162	1802	0	1012	108160	1833	0
father-son	1012	108162	1802	1		108162	1802	0	1012	21458	1843	0
father-son	1012	108162	1802	1		108162	1802	0	1012	14024	1848	0
father-son	1012	108169	1846		1	108169	1846	0	1012	108182	1873	0
father-son	1015	8445	1837		1	8445	1837	0	1015	63030	1869	0
father-son	1015	8445	1837		1	8445	1837	0	1015	74671	1863	0
father-son	1015	8445	1837		1	8445	1837	0	1015	20828	1871	0
father-son	1015	8445	1837		1	8445	1837	0	1015	60198	1889	0
father-son	1015	8500	1793	1		8500	1793	0	1015	15980	1819	0
father-son	1015	8500	1793	1		8500	1793	0	1015	107392	1821	0
father-son	1015	8500	1793	1		8500	1793	0	1015	107405	1836	0
father-son	1015	11965	1880		1	11965	1880	0	1015	26483	1916	0
father-son	1015	11965	1880		1	11965	1880	0	1015	15834	1906	0
father-son	1015	11966	1882		1	11966	1882	0	1015	11969	1907	0
father-son	1015	11966	1882		1	11966	1882	0	1015	11970	1908	0
father-son	1015	15196	1887		1	15196	1887	0	1015	76133	1910	0
father-son	1015	15980	1819	1		15980	1819	0	1015	62474	1855	0
father-son	1015	15980	1819		1	15980	1819	0	1015	26736	1862	0
father-son	1015	16025	1844		1	16025	1844	0	1015	75239	1881	0
father-son	1015	16025	1844		1	16025	1844	0	1015	28337	1873	0
father-son	1015	16025	1844		1	16025	1844	0	1015	12031	1871	0
father-son	1015	16025	1844		1	16025	1844	0	1015	18574	1888	0
father-son	1015	16658	1847		1	16658	1847	0	1015	26404	1882	0
father-son	1015	16658	1847		1	16658	1847	0	1015	15196	1887	0
father-son	1015	23528	1877		1	23528	1877	0	1015	25471	1900	0
father-son	1015	23528	1877		1	23528	1877	0	1015	24907	1901	0
father-son	1015	26404	1882		1	26404	1882	0	1015	26917	1914	0
father-son	1015	26652	1809	1		26652	1809	0	1015	16025	1844	0
father-son	1015	26652	1809	1		26652	1809	0	1015	26797	1852	0
father-son	1015	26736	1862		1	26736	1862	0	1015	26460	1891	0
father-son	1015	27365	1820	1		27365	1820	0	1015	74537	1859	0
father-son	1015	27365	1820	1		27365	1820	0	1015	39374	1849	0
father-son	1015	28337	1873		1	28337	1873	0	1015	8812	1913	0
father-son	1015	28337	1873		1	28337	1873	0	1015	7290	1906	0
father-son	1015	74537	1859		1	74537	1859	0	1015	8711	1905	0
father-son	1015	74537	1859		1	74537	1859	0	1015	18741	1911	0
father-son	1015	75239	1881		1	75239	1881	0	1015	11400	1915	0
father-son	1015	102136	1847		1	102136	1847	0	1015	11966	1882	0
father-son	1015	102136	1847		1	102136	1847	0	1015	11985	1898	0
father-son	1015	102136	1847		1	102136	1847	0	1015	27337	1892	0
father-son	1015	102136	1847		1	102136	1847	0	1015	11990	1890	0
father-son	1015	102136	1847		1	102136	1847	0	1015	23528	1877	0
father-son	1015	102136	1847		1	102136	1847	0	1015	22695	1884	0
father-son	1015	102136	1847		1	102136	1847	0	1015	11965	1880	0
father-son	1015	119876	1794	1		119876	1794	0	1015	27365	1820	0
father-son	1015	119880	1833		1	119880	1833	0	1015	119889	1865	0
father-son	1015	119880	1833		1	119880	1833	0	1015	119891	1870	0
father-son	1015	119880	1833	1		119880	1833	0	1015	119884	1857	0
father-son	1015	119880	1833		1	119880	1833	0	1015	119892	1873	0
father-son	1015	119884	1857		1	119884	1857	0	1015	119899	1893	0
father-son	1015	119884	1857		1	119884	1857	0	1015	119895	1890	0
father-son	1015	119889	1865		1	119889	1865	0	1015	119915	1898	0
father-son	1015	119889	1865		1	119889	1865	0	1015	119912	1888	0
father-son	1015	119892	1873		1	119892	1873	0	1015	119933	1897	0
father-son	1015	119892	1873		1	119892	1873	0	1015	119932	1895	0
father-son	1015	119892	1873		1	119892	1873	0	1015	119937	1903	0
father-son	1015	119912	1888		1	119912	1888	0	1015	119919	1915	0
father-son	1015	403502	1829	1		403502	1829	0	1015	107400	1859	0
father-son	1015	403502	1829	1		403502	1829	0	1015	59000	1857	0
father-son	1016	12806	1879		1	12806	1879	0	1016	20506	1903	0
father-son	1016	12806	1879		1	12806	1879	0	1016	20477	1905	0
father-son	1016	26287	1855		1	26287	1855	0	1016	26269	1895	0
father-son	1016	26287	1855		1	26287	1855	0	1016	12806	1879	0
father-son	1016	26287	1855		1	26287	1855	0	1016	106176	1880	0
father-son	1016	26287	1855		1	26287	1855	0	1016	20505	1902	0
father-son	1016	28775	1844		1	28775	1844	0	1016	63894	1895	0
father-son	1016	106176	1880		1	106176	1880	0	1016	19056	1910	0
father-son	1016	106182	1834	1		106182	1834	0	1016	26287	1855	0
father-son	1016	106184	1811	1		106184	1811	0	1016	28775	1844	0
father-son	1016	106184	1811	1		106184	1811	0	1016	28774	1832	0
father-son	1016	106184	1811	1		106184	1811	0	1016	106182	1834	0
father-son	1016	123874	1782	1		123874	1782	0	1016	106184	1811	0
father-son	1020	14726	1822		1	14726	1822	0	1020	24142	1869	0
father-son	1020	14726	1822		1	14726	1822	0	1020	62821	1864	0
father-son	1020	14726	1822		1	14726	1822	0	1020	14729	1876	0
father-son	1020	14726	1822	1		14726	1822	0	1020	22449	1855	0
father-son	1020	14729	1876		1	14729	1876	0	1020	22510	1910	0
father-son	1020	120892	1798	1		120892	1798	0	1020	120895	1830	0
father-son	1020	120892	1798	1		120892	1798	0	1020	120897	1821	0
father-son	1020	120892	1798	1		120892	1798	0	1020	120896	1828	0
father-son	1020	120892	1798	1		120892	1798	0	1020	14726	1822	0
father-son	1020	120897	1821	1		120897	1821	0	1020	120898	1847	0
father-son	1020	120897	1821	1		120897	1821	0	1020	39375	1849	0
father-son	1020	403198	1844		1	403198	1844	0	1020	106219	1875	0
father-son	1020	403198	1844		1	403198	1844	0	1020	106220	1877	0
father-son	1021	7251	1883		1	7251	1883	0	1021	15877	1904	0
father-son	1021	9398	1818	1		9398	1818	0	1021	9404	1854	0
father-son	1021	9398	1818	1		9398	1818	0	1021	9403	1852	0
father-son	1021	9398	1818	1		9398	1818	0	1021	22451	1857	0
father-son	1021	9398	1818	1		9398	1818	0	1021	9400	1846	0
father-son	1021	9398	1818		1	9398	1818	0	1021	9406	1864	0
father-son	1021	9400	1846		1	9400	1846	0	1021	16106	1894	0
father-son	1021	9400	1846		1	9400	1846	0	1021	22358	1888	0
father-son	1021	9401	1847		1	9401	1847	0	1021	21239	1877	0
father-son	1021	9403	1852		1	9403	1852	0	1021	9407	1875	0
father-son	1021	9403	1852		1	9403	1852	0	1021	9412	1880	0
father-son	1021	9403	1852		1	9403	1852	0	1021	9411	1878	0
father-son	1021	9407	1875		1	9407	1875	0	1021	12941	1897	0
father-son	1021	9408	1878		1	9408	1878	0	1021	16108	1901	0
father-son	1021	9408	1878		1	9408	1878	0	1021	12945	1908	0
father-son	1021	9411	1878		1	9411	1878	0	1021	14984	1902	0
father-son	1021	9411	1878		1	9411	1878	0	1021	14985	1904	0
father-son	1021	12941	1897		1	12941	1897	0	1021	13721	1919	0
father-son	1021	16105	1884		1	16105	1884	1	1021	26211	1913	0
father-son	1021	21239	1877		1	21239	1877	0	1021	23331	1915	0
father-son	1021	21759	1820	1		21759	1820	0	1021	16882	1851	0
father-son	1021	21759	1820	1		21759	1820	0	1021	9401	1847	0
father-son	1021	22451	1857		1	22451	1857	0	1021	59991	1882	0
father-son	1021	22451	1857		1	22451	1857	0	1021	59917	1880	0
father-son	1021	22451	1857		1	22451	1857	0	1021	23686	1901	0
father-son	1021	22451	1857		1	22451	1857	0	1021	9408	1878	0
father-son	1021	22451	1857		1	22451	1857	0	1021	16105	1884	1
father-son	1021	24388	1822	1		24388	1822	0	1021	15981	1843	0
father-son	1021	24388	1822	1		24388	1822	0	1021	14731	1849	0
father-son	1021	59991	1882		1	59991	1882	0	1021	64132	1901	0
father-son	1022	9664	1871		1	9664	1871	0	1022	9666	1900	0
father-son	1022	9664	1871		1	9664	1871	0	1022	28643	1915	0
father-son	1022	9664	1871		1	9664	1871	0	1022	16140	1905	0
father-son	1022	13588	1873		1	13588	1873	0	1022	27251	1916	0
father-son	1022	21788	1838		1	21788	1838	0	1022	9664	1871	0
father-son	1022	21788	1838		1	21788	1838	0	1022	12344	1869	0
father-son	1022	21788	1838		1	21788	1838	0	1022	13588	1873	0
father-son	1022	21788	1838		1	21788	1838	0	1022	7739	1876	0
father-son	1022	21788	1838	1		21788	1838	0	1022	14733	1857	0
father-son	1022	21788	1838		1	21788	1838	0	1022	26738	1881	0
father-son	1022	21788	1838		1	21788	1838	0	1022	117093	1880	0
father-son	1022	21789	1877		1	21789	1877	0	1022	15435	1913	0
father-son	1022	26738	1881		1	26738	1881	0	1022	25948	1916	0
father-son	1022	27592	1882		1	27592	1882	0	1022	22258	1905	0
father-son	1022	27592	1882		1	27592	1882	0	1022	106254	1913	0
father-son	1022	106230	1852		1	106230	1852	0	1022	21789	1877	0
father-son	1022	106230	1852		1	106230	1852	0	1022	27592	1882	0
father-son	1022	106230	1852		1	106230	1852	0	1022	15959	1880	0
father-son	1022	117093	1880		1	117093	1880	0	1022	24573	1915	0
father-son	1022	117093	1880		1	117093	1880	0	1022	106250	1910	0
father-son	1022	123876	1810	1		123876	1810	0	1022	21788	1838	0
father-son	1022	123876	1810	1		123876	1810	0	1022	106230	1852	0
father-son	1022	123876	1810	1		123876	1810	0	1022	123881	1855	0
father-son	1022	900145	1786	1		900145	1786	0	1022	123876	1810	0
father-son	1022	910020	1749	1		910020	1749	0	1022	900145	1786	0
father-son	1023	7641	1861		1	7641	1861	0	1023	20989	1891	0
father-son	1023	7641	1861		1	7641	1861	0	1023	11991	1893	0
father-son	1023	24726	1807	1		24726	1807	1	1023	8115	1836	0
father-son	1023	24726	1807	1		24726	1807	1	1023	8114	1835	0
father-son	1023	25602	1832		1	25602	1832	0	1023	63113	1870	0
father-son	1023	25602	1832		1	25602	1832	0	1023	483573	1869	0
father-son	1023	26123	1797	1		26123	1797	0	1023	119495	1852	0
father-son	1023	26123	1797		1	26123	1797	0	1023	119514	1866	0
father-son	1023	27956	1817	1		27956	1817	0	1023	21760	1845	0
father-son	1023	119473	1795	1		119473	1795	0	1023	119479	1829	0
father-son	1023	119477	1818	1		119477	1818	0	1023	119486	1845	0
father-son	1023	119477	1818	1		119477	1818	0	1023	119669	1838	0
father-son	1023	119477	1818	1		119477	1818	0	1023	119671	1847	0
father-son	1023	119486	1845		1	119486	1845	0	1023	119517	1870	0
father-son	1023	119488	1848		1	119488	1848	0	1023	119528	1878	0
father-son	1023	119488	1848		1	119488	1848	0	1023	119542	1886	0
father-son	1023	119512	1865		1	119512	1865	0	1023	119746	1893	0
father-son	1023	119512	1865		1	119512	1865	0	1023	119753	1900	0
father-son	1023	119514	1866		1	119514	1866	0	1023	119568	1900	0
father-son	1023	119517	1870		1	119517	1870	0	1023	119560	1898	0
father-son	1023	119517	1870		1	119517	1870	0	1023	119573	1902	0
father-son	1023	119517	1870		1	119517	1870	0	1023	119562	1899	0
father-son	1023	119518	1871		1	119518	1871	0	1023	119569	1900	0
father-son	1023	119518	1871		1	119518	1871	0	1023	19910	1906	0
father-son	1023	119528	1878		1	119528	1878	0	1023	119587	1908	0
father-son	1023	119666	1821	1		119666	1821	0	1023	119493	1851	0
father-son	1023	119666	1821	1		119666	1821	0	1023	119488	1848	0
father-son	1023	119680	1796	1		119680	1796	0	1023	119477	1818	0
father-son	1023	119680	1796	1		119680	1796	0	1023	119481	1834	0
father-son	1023	119680	1796	1		119680	1796	0	1023	119666	1821	0
father-son	1023	119681	1814		1	119681	1814	0	1023	119512	1865	0
father-son	1023	119681	1814	1		119681	1814	0	1023	119700	1849	0
father-son	1023	119683	1820	1		119683	1820	0	1023	119706	1855	0
father-son	1023	119683	1820	1		119683	1820	0	1023	119702	1852	0
father-son	1023	119683	1820	1		119683	1820	0	1023	119694	1846	0
father-son	1023	119694	1846		1	119694	1846	0	1023	119737	1885	0
father-son	1023	119694	1846		1	119694	1846	0	1023	119719	1875	0
father-son	1023	119694	1846		1	119694	1846	0	1023	119731	1882	0
father-son	1023	119694	1846		1	119694	1846	0	1023	119715	1871	0
father-son	1023	119702	1852		1	119702	1852	0	1023	119717	1875	0
father-son	1023	119702	1852		1	119702	1852	0	1023	119721	1877	0
father-son	1023	119702	1852		1	119702	1852	0	1023	119734	1885	0
father-son	1023	119705	1854		1	119705	1854	0	1023	119552	1894	0
father-son	1023	119706	1855		1	119706	1855	0	1023	119857	1879	0
father-son	1023	119706	1855		1	119706	1855	0	1023	119728	1881	0
father-son	1023	119706	1855		1	119706	1855	0	1023	119739	1886	0
father-son	1023	119721	1877		1	119721	1877	0	1023	119756	1903	0
father-son	1023	119721	1877		1	119721	1877	0	1023	119754	1901	0
father-son	1023	119731	1882		1	119731	1882	0	1023	119760	1905	0
father-son	1024	8389	1834		1	8389	1834	0	1024	63636	1887	0
father-son	1024	8389	1834		1	8389	1834	0	1024	63155	1872	0
father-son	1024	8389	1834		1	8389	1834	0	1024	112968	1869	0
father-son	1024	8963	1884		1	8963	1884	0	1024	8964	1910	0
father-son	1024	8963	1884		1	8963	1884	0	1024	8965	1912	0
father-son	1024	8998	1865		1	8998	1865	0	1024	14541	1889	0
father-son	1024	23852	1886		1	23852	1886	0	1024	14516	1913	0
father-son	1024	23852	1886		1	23852	1886	0	1024	18777	1915	0
father-son	1024	23852	1886		1	23852	1886	0	1024	23855	1910	0
father-son	1024	23853	1886		1	23853	1886	0	1024	18775	1911	0
father-son	1024	23872	1834		1	23872	1834	0	1024	8963	1884	0
father-son	1024	23872	1834		1	23872	1834	0	1024	14534	1872	0
father-son	1024	23872	1834		1	23872	1834	0	1024	8998	1865	0
father-son	1024	23872	1834		1	23872	1834	0	1024	23853	1886	0
father-son	1024	23872	1834		1	23872	1834	0	1024	23852	1886	0
father-son	1024	63155	1872		1	63155	1872	0	1024	112965	1900	0
father-son	1024	133744	1803	1		133744	1803	0	1024	8389	1834	0
father-son	1024	133744	1803	1		133744	1803	0	1024	133747	1830	0
father-son	1024	133744	1803	1		133744	1803	0	1024	133748	1832	0
father-son	1024	133744	1803	1		133744	1803	0	1024	133751	1840	0
father-son	1024	133744	1803	1		133744	1803	0	1024	133752	1843	0
father-son	1024	133744	1803	1		133744	1803	0	1024	133746	1828	0
father-son	1024	133746	1828		1	133746	1828	0	1024	133762	1863	0
father-son	1024	133746	1828	1		133746	1828	0	1024	133758	1850	0
father-son	1024	133746	1828	1		133746	1828	0	1024	133757	1849	0
father-son	1024	133748	1832	1		133748	1832	0	1024	133789	1854	0
father-son	1024	133748	1832	1		133748	1832	0	1024	133790	1858	0
father-son	1024	133748	1832		1	133748	1832	0	1024	133792	1862	0
father-son	1024	133757	1849		1	133757	1849	0	1024	133767	1886	0
father-son	1024	133767	1886		1	133767	1886	0	1024	133771	1914	0
father-son	1024	133767	1886		1	133767	1886	0	1024	133772	1916	0
father-son	1024	133789	1854		1	133789	1854	0	1024	133795	1878	0
father-son	1024	133789	1854		1	133789	1854	0	1024	133796	1880	0
father-son	1024	133789	1854		1	133789	1854	0	1024	133798	1883	0
father-son	1024	133790	1858		1	133790	1858	0	1024	133826	1887	0
father-son	1024	133790	1858		1	133790	1858	0	1024	133828	1906	0
father-son	1024	133790	1858		1	133790	1858	0	1024	133825	1885	0
father-son	1024	133792	1862		1	133792	1862	0	1024	133835	1885	0
father-son	1024	133792	1862		1	133792	1862	0	1024	133839	1893	0
father-son	1024	133792	1862		1	133792	1862	0	1024	133838	1891	0
father-son	1024	133792	1862		1	133792	1862	0	1024	133842	1903	0
father-son	1024	133792	1862		1	133792	1862	0	1024	133836	1886	0
father-son	1024	133792	1862		1	133792	1862	0	1024	133841	1900	0
father-son	1024	133796	1880		1	133796	1880	0	1024	133808	1904	0
father-son	1024	133796	1880		1	133796	1880	0	1024	133810	1913	0
father-son	1024	133798	1883		1	133798	1883	0	1024	133801	1914	0
father-son	1024	133835	1885		1	133835	1885	0	1024	133871	1912	0
father-son	1024	133838	1891		1	133838	1891	0	1024	133855	1913	0
father-son	1024	483575	1773	1		483575	1773	0	1024	133744	1803	0
father-son	1026	5112	1771	1		5112	1771	0	1026	23364	1789	0
father-son	1026	5112	1771	1		5112	1771	0	1026	5113	1806	0
father-son	1026	5112	1771	1		5112	1771	0	1026	483585	1800	0
father-son	1026	5113	1806	1		5113	1806	0	1026	23365	1835	0
father-son	1026	5113	1806	1		5113	1806	0	1026	10209	1839	0
father-son	1026	7470	1781	1		7470	1781	0	1026	7472	1824	0
father-son	1026	7470	1781	1		7470	1781	0	1026	7471	1822	0
father-son	1026	7472	1824	1		7472	1824	0	1026	8937	1854	0
father-son	1026	7472	1824	1		7472	1824	0	1026	8938	1857	0
father-son	1026	8937	1854		1	8937	1854	0	1026	8929	1894	0
father-son	1026	9221	1874		1	9221	1874	0	1026	15367	1905	0
father-son	1026	9221	1874		1	9221	1874	0	1026	15356	1899	0
father-son	1026	10209	1839		1	10209	1839	0	1026	63361	1879	1
father-son	1026	10209	1839		1	10209	1839	0	1026	9221	1874	0
father-son	1026	10209	1839		1	10209	1839	0	1026	23366	1884	0
father-son	1026	27527	1869		1	27527	1869	0	1026	20413	1905	0
father-son	1026	483585	1800	1		483585	1800	0	1026	483589	1844	0
father-son	1026	483585	1800	1		483585	1800	0	1026	483594	1851	0
father-son	1026	483585	1800	1		483585	1800	0	1026	483591	1847	0
father-son	1026	483585	1800	1		483585	1800	0	1026	483592	1849	0
father-son	1027	8117	1854		1	8117	1854	0	1027	8121	1890	0
father-son	1027	8117	1854		1	8117	1854	0	1027	8120	1887	0
father-son	1027	8117	1854		1	8117	1854	0	1027	27203	1879	0
father-son	1027	8453	1850		1	8453	1850	0	1027	27217	1888	0
father-son	1027	8454	1853		1	8454	1853	0	1027	8460	1877	0
father-son	1027	8454	1853		1	8454	1853	0	1027	8458	1875	0
father-son	1027	8454	1853		1	8454	1853	0	1027	8461	1879	0
father-son	1027	8458	1875		1	8458	1875	0	1027	8469	1911	0
father-son	1027	8458	1875		1	8458	1875	0	1027	8123	1900	0
father-son	1027	8458	1875		1	8458	1875	0	1027	16281	1902	0
father-son	1027	8458	1875		1	8458	1875	0	1027	15941	1913	0
father-son	1027	8458	1875		1	8458	1875	0	1027	8464	1903	0
father-son	1027	8458	1875		1	8458	1875	0	1027	8124	1903	0
father-son	1027	8458	1875		1	8458	1875	0	1027	8466	1907	0
father-son	1027	8460	1877		1	8460	1877	0	1027	8465	1903	0
father-son	1027	8461	1879		1	8461	1879	0	1027	8130	1905	0
father-son	1027	8486	1803	1		8486	1803	0	1027	16661	1834	0
father-son	1027	8486	1803	1		8486	1803	0	1027	106298	1837	0
father-son	1027	27203	1879		1	27203	1879	0	1027	8133	1914	0
father-son	1027	27203	1879		1	27203	1879	0	1027	8131	1909	0
father-son	1027	27217	1888		1	27217	1888	0	1027	8468	1911	0
father-son	1027	27217	1888		1	27217	1888	0	1027	8132	1913	0
father-son	1027	106298	1837		1	106298	1837	0	1027	134949	1868	0
father-son	1027	403210	1846		1	403210	1846	0	1027	106291	1871	0
father-son	1027	403210	1846		1	403210	1846	0	1027	106290	1869	0
father-son	1027	403210	1846		1	403210	1846	0	1027	106295	1880	0
father-son	1027	830958	1832	1		830958	1832	0	1027	8117	1854	0
father-son	1027	830958	1832		1	830958	1832	0	1027	483609	1867	0
father-son	1028	8222	1878		1	8222	1878	0	1028	8224	1904	0
father-son	1028	8222	1878		1	8222	1878	0	1028	12420	1902	0
father-son	1028	8222	1878		1	8222	1878	0	1028	8223	1900	0
father-son	1028	8234	1843		1	8234	1843	0	1028	12419	1890	0
father-son	1028	8234	1843		1	8234	1843	0	1028	10221	1876	0
father-son	1028	8234	1843		1	8234	1843	0	1028	106340	1873	0
father-son	1028	8234	1843		1	8234	1843	0	1028	8222	1878	0
father-son	1028	12532	1845		1	12532	1845	0	1028	27922	1866	0
father-son	1028	13210	1850		1	13210	1850	0	1028	23129	1880	0
father-son	1028	13210	1850		1	13210	1850	0	1028	18778	1878	0
father-son	1028	19582	1836		1	19582	1836	0	1028	19660	1868	0
father-son	1028	19582	1836		1	19582	1836	0	1028	106315	1880	0
father-son	1028	19582	1836	1		19582	1836	0	1028	19583	1859	0
father-son	1028	19582	1836		1	19582	1836	0	1028	28112	1882	0
father-son	1028	19582	1836		1	19582	1836	0	1028	19638	1866	0
father-son	1028	19582	1836		1	19582	1836	0	1028	19585	1862	0
father-son	1028	19585	1862		1	19585	1862	0	1028	19642	1895	0
father-son	1028	19585	1862		1	19585	1862	0	1028	11708	1900	0
father-son	1028	19585	1862		1	19585	1862	0	1028	19588	1891	0
father-son	1028	19585	1862		1	19585	1862	0	1028	19580	1892	0
father-son	1028	19585	1862		1	19585	1862	0	1028	11701	1889	0
father-son	1028	19588	1891		1	19588	1891	0	1028	6945	1917	0
father-son	1028	19638	1866		1	19638	1866	0	1028	11702	1906	0
father-son	1028	25060	1893		1	25060	1893	0	1028	25116	1917	0
father-son	1028	26333	1848		1	26333	1848	0	1028	13104	1888	0
father-son	1028	26333	1848		1	26333	1848	0	1028	26329	1880	0
father-son	1028	27922	1866		1	27922	1866	0	1028	27912	1897	0
father-son	1028	27922	1866		1	27922	1866	0	1028	27911	1896	0
father-son	1028	28112	1882		1	28112	1882	0	1028	15847	1909	0
father-son	1028	28112	1882		1	28112	1882	0	1028	12999	1907	0
father-son	1028	28112	1882		1	28112	1882	0	1028	12912	1911	0
father-son	1028	73875	1842		1	73875	1842	0	1028	113452	1868	0
father-son	1028	73875	1842		1	73875	1842	0	1028	113492	1882	0
father-son	1028	73875	1842		1	73875	1842	0	1028	113455	1879	0
father-son	1028	106315	1880		1	106315	1880	0	1028	12815	1915	0
father-son	1028	106321	1852		1	106321	1852	0	1028	132921	1882	0
father-son	1028	106321	1852		1	106321	1852	0	1028	132924	1891	0
father-son	1028	106321	1852		1	106321	1852	0	1028	132919	1878	0
father-son	1028	106323	1856		1	106323	1856	0	1028	63535	1884	0
father-son	1028	106323	1856		1	106323	1856	0	1028	132980	1887	0
father-son	1028	106323	1856		1	106323	1856	0	1028	25060	1893	0
father-son	1028	106325	1822	1		106325	1822	0	1028	106323	1856	0
father-son	1028	106325	1822	1		106325	1822	0	1028	106324	1859	0
father-son	1028	106325	1822	1		106325	1822	0	1028	106321	1852	0
father-son	1028	106340	1873		1	106340	1873	0	1028	63979	1897	0
father-son	1028	112542	1811	1		112542	1811	0	1028	7782	1846	0
father-son	1028	112542	1811	1		112542	1811	0	1028	19582	1836	0
father-son	1028	112542	1811	1		112542	1811	0	1028	13210	1850	0
father-son	1028	112542	1811	1		112542	1811	0	1028	112545	1841	0
father-son	1028	112542	1811	1		112542	1811	0	1028	8234	1843	0
father-son	1028	112625	1862		1	112625	1862	0	1028	113550	1884	0
father-son	1028	112625	1862		1	112625	1862	0	1028	113561	1888	0
father-son	1028	112625	1862		1	112625	1862	0	1028	113566	1890	0
father-son	1028	112625	1862		1	112625	1862	0	1028	113567	1892	0
father-son	1028	112625	1862		1	112625	1862	0	1028	113572	1898	0
father-son	1028	112625	1862		1	112625	1862	0	1028	113575	1906	0
father-son	1028	113440	1791	1		113440	1791	0	1028	113447	1831	0
father-son	1028	113440	1791	1		113440	1791	0	1028	106325	1822	0
father-son	1028	113440	1791	1		113440	1791	0	1028	113445	1827	0
father-son	1028	113447	1831		1	113447	1831	0	1028	112625	1862	0
father-son	1028	113447	1831		1	113447	1831	0	1028	113501	1864	0
father-son	1028	113447	1831		1	113447	1831	0	1028	113520	1875	0
father-son	1028	113447	1831	1		113447	1831	0	1028	112626	1856	0
father-son	1028	113455	1879		1	113455	1879	0	1028	113480	1914	0
father-son	1028	113455	1879		1	113455	1879	0	1028	113458	1911	0
father-son	1028	113455	1879		1	113455	1879	0	1028	113490	1919	0
father-son	1028	113520	1875		1	113520	1875	0	1028	113528	1902	0
father-son	1028	113520	1875		1	113520	1875	0	1028	113524	1900	0
father-son	1028	113550	1884		1	113550	1884	0	1028	113556	1916	0
father-son	1028	113620	1783	1		113620	1783	0	1028	112542	1811	0
father-son	1028	132919	1878		1	132919	1878	0	1028	132928	1899	0
father-son	1028	132980	1887		1	132980	1887	0	1028	132997	1917	0
father-son	1028	394421	1815	1		394421	1815	0	1028	394430	1852	0
father-son	1028	394421	1815	1		394421	1815	0	1028	394429	1850	0
father-son	1028	394421	1815	1		394421	1815	0	1028	394425	1842	0
father-son	1028	394421	1815	1		394421	1815	0	1028	26333	1848	0
father-son	1028	394430	1852		1	394430	1852	0	1028	394451	1893	0
father-son	1028	394430	1852		1	394430	1852	0	1028	394438	1880	0
father-son	1028	394455	1782	1		394455	1782	0	1028	394458	1806	0
father-son	1028	394455	1782	1		394455	1782	0	1028	26331	1819	0
father-son	1028	394455	1782	1		394455	1782	0	1028	394421	1815	0
father-son	1028	394458	1806	1		394458	1806	0	1028	394471	1838	0
father-son	1028	394471	1838		1	394471	1838	0	1028	394476	1862	0
father-son	1028	394486	1790	1		394486	1790	0	1028	394499	1831	0
father-son	1028	394486	1790	1		394486	1790	0	1028	394494	1820	0
father-son	1028	394486	1790	1		394486	1790	0	1028	394496	1826	0
father-son	1028	394486	1790	1		394486	1790	0	1028	394493	1818	0
father-son	1028	394486	1790	1		394486	1790	0	1028	394503	1840	0
father-son	1028	394486	1790	1		394486	1790	0	1028	394497	1828	0
father-son	1028	394493	1818	1		394493	1818	0	1028	394505	1841	0
father-son	1028	394496	1826		1	394496	1826	0	1028	394513	1862	0
father-son	1028	394496	1826	1		394496	1826	0	1028	394512	1859	0
father-son	1028	394496	1826		1	394496	1826	0	1028	394514	1871	0
father-son	1028	394499	1831		1	394499	1831	0	1028	394554	1871	0
father-son	1028	394499	1831		1	394499	1831	0	1028	394550	1863	0
father-son	1028	394499	1831	1		394499	1831	0	1028	394568	1854	0
father-son	1028	394512	1859		1	394512	1859	0	1028	394521	1893	0
father-son	1028	394512	1859		1	394512	1859	0	1028	394522	1896	0
father-son	1028	394513	1862		1	394513	1862	0	1028	394539	1891	0
father-son	1028	394513	1862		1	394513	1862	0	1028	394538	1889	0
father-son	1028	394550	1863		1	394550	1863	0	1028	394560	1913	0
father-son	1028	394550	1863		1	394550	1863	0	1028	394557	1905	0
father-son	1028	394554	1871		1	394554	1871	0	1028	394619	1898	0
father-son	1028	394568	1854		1	394568	1854	0	1028	394576	1888	0
father-son	1028	394568	1854		1	394568	1854	0	1028	394573	1881	0
father-son	1028	394568	1854		1	394568	1854	0	1028	394577	1890	0
father-son	1028	394568	1854		1	394568	1854	0	1028	394575	1884	0
father-son	1028	394573	1881		1	394573	1881	0	1028	394580	1919	0
father-son	1028	394575	1884		1	394575	1884	0	1028	394587	1905	0
father-son	1028	394577	1890		1	394577	1890	0	1028	394600	1916	0
father-son	1029	5568	1794	1		5568	1794	0	1029	24190	1837	0
father-son	1029	5568	1794	1		5568	1794	0	1029	26720	1839	0
father-son	1029	6133	1787	1		6133	1787	0	1029	26718	1817	0
father-son	1029	6133	1787	1		6133	1787	0	1029	106373	1825	0
father-son	1029	8260	1792	1		8260	1792	0	1029	12385	1817	0
father-son	1029	8318	1871		1	8318	1871	0	1029	60362	1894	0
father-son	1029	8339	1806	1		8339	1806	0	1029	23239	1832	0
father-son	1029	8339	1806	1		8339	1806	0	1029	106358	1827	0
father-son	1029	8339	1806	1		8339	1806	0	1029	23241	1858	0
father-son	1029	9998	1883		1	9998	1883	0	1029	14422	1918	0
father-son	1029	10428	1851		1	10428	1851	0	1029	9998	1883	0
father-son	1029	10428	1851		1	10428	1851	0	1029	21344	1879	0
father-son	1029	10428	1851		1	10428	1851	0	1029	25336	1888	0
father-son	1029	21762	1848		1	21762	1848	0	1029	18141	1879	0
father-son	1029	21762	1848		1	21762	1848	0	1029	22511	1881	0
father-son	1029	23239	1832		1	23239	1832	0	1029	23247	1878	0
father-son	1029	23239	1832		1	23239	1832	0	1029	8318	1871	0
father-son	1029	23239	1832		1	23239	1832	0	1029	7740	1874	0
father-son	1029	23239	1832		1	23239	1832	0	1029	23243	1868	0
father-son	1029	23239	1832		1	23239	1832	0	1029	23242	1865	0
father-son	1029	23243	1868		1	23243	1868	0	1029	11818	1908	0
father-son	1029	23243	1868		1	23243	1868	0	1029	15197	1895	0
father-son	1029	23243	1868		1	23243	1868	0	1029	14672	1903	0
father-son	1029	23243	1868		1	23243	1868	0	1029	14671	1901	0
father-son	1029	23243	1868		1	23243	1868	0	1029	11014	1910	0
father-son	1029	24348	1828	1		24348	1828	0	1029	10428	1851	0
father-son	1029	26718	1817	1		26718	1817	0	1029	21762	1848	0
father-son	1029	26718	1817	1		26718	1817	0	1029	74201	1850	0
father-son	1029	399321	1869		1	399321	1869	0	1029	399320	1908	0
father-son	1029	483618	1764	1		483618	1764	0	1029	5567	1787	0
father-son	1031	15138	1827	1		15138	1827	0	1031	9413	1850	0
father-son	1032	7245	1875		1	7245	1875	0	1032	14358	1910	0
father-son	1032	7245	1875		1	7245	1875	0	1032	28763	1911	0
father-son	1032	11128	1840		1	11128	1840	0	1032	7245	1875	0
father-son	1032	11128	1840		1	11128	1840	0	1032	109472	1877	0
father-son	1032	13153	1816	1		13153	1816	0	1032	14423	1843	0
father-son	1034	144	1774	1		144	1774	0	1034	22863	1804	0
father-son	1034	144	1774	1		144	1774	0	1034	7539	1815	0
father-son	1034	144	1774	1		144	1774	0	1034	7537	1806	0
father-son	1034	144	1774	1		144	1774	0	1034	106408	1802	0
father-son	1034	7537	1806	1		7537	1806	0	1034	10222	1830	0
father-son	1034	7537	1806	1		7537	1806	0	1034	17291	1844	0
father-son	1034	7537	1806	1		7537	1806	0	1034	24896	1857	0
father-son	1034	8630	1876		1	8630	1876	0	1034	10111	1916	0
father-son	1034	8630	1876		1	8630	1876	0	1034	22950	1910	0
father-son	1034	17291	1844		1	17291	1844	0	1034	23415	1878	0
father-son	1034	17291	1844		1	17291	1844	0	1034	8630	1876	0
father-son	1034	17291	1844		1	17291	1844	0	1034	25639	1865	0
father-son	1034	20744	1842		1	20744	1842	0	1034	20678	1890	0
father-son	1034	20744	1842		1	20744	1842	0	1034	20676	1885	0
father-son	1034	20744	1842		1	20744	1842	0	1034	20746	1876	0
father-son	1034	22686	1892		1	22686	1892	0	1034	6956	1912	0
father-son	1034	22686	1892		1	22686	1892	0	1034	28038	1918	0
father-son	1034	22686	1892		1	22686	1892	0	1034	12718	1914	0
father-son	1034	23415	1878		1	23415	1878	0	1034	11973	1915	0
father-son	1034	23415	1878		1	23415	1878	0	1034	8633	1908	0
father-son	1034	24896	1857		1	24896	1857	0	1034	10804	1904	0
father-son	1034	25639	1865		1	25639	1865	0	1034	8632	1896	0
father-son	1034	25639	1865		1	25639	1865	0	1034	22686	1892	0
father-son	1034	25639	1865		1	25639	1865	0	1034	23521	1900	1
father-son	1034	25639	1865		1	25639	1865	0	1034	28536	1895	0
father-son	1034	26895	1839		1	26895	1839	0	1034	26897	1862	0
father-son	1034	106408	1802	1		106408	1802	0	1034	26895	1839	0
father-son	1034	106408	1802	1		106408	1802	0	1034	20744	1842	0
father-son	1037	10224	1843		1	10224	1843	0	1037	23102	1873	0
father-son	1037	10224	1843		1	10224	1843	0	1037	108190	1871	0
father-son	1043	7518	1881		1	7518	1881	0	1043	29187	1913	0
father-son	1043	7518	1881		1	7518	1881	0	1043	14360	1911	0
father-son	1043	12170	1831	1		12170	1831	0	1043	8096	1857	0
father-son	1043	14542	1888		1	14542	1888	0	1043	66582	1917	0
father-son	1043	14542	1888		1	14542	1888	0	1043	13723	1912	0
father-son	1043	15983	1824	1		15983	1824	0	1043	74202	1850	0
father-son	1043	15983	1824		1	15983	1824	0	1043	109492	1862	0
father-son	1043	24426	1850		1	24426	1850	0	1043	7518	1881	0
father-son	1043	24426	1850		1	24426	1850	0	1043	19829	1875	0
father-son	1043	24426	1850		1	24426	1850	0	1043	14542	1888	0
father-son	1044	5585	1781	1		5585	1781	0	1044	23270	1821	0
father-son	1044	20592	1800	1		20592	1800	0	1044	24437	1831	0
father-son	1044	20639	1884		1	20639	1884	0	1044	20537	1911	0
father-son	1044	24437	1831	1		24437	1831	0	1044	12851	1859	0
father-son	1044	24437	1831		1	24437	1831	0	1044	24970	1869	0
father-son	1044	24970	1869		1	24970	1869	0	1044	14218	1897	0
father-son	1044	58801	1852		1	58801	1852	0	1044	20639	1884	0
father-son	1045	9928	1808	1		9928	1808	0	1045	18523	1849	0
father-son	1045	9928	1808	1		9928	1808	0	1045	10781	1844	0
father-son	1045	9928	1808	1		9928	1808	0	1045	26704	1841	0
father-son	1045	9928	1808	1		9928	1808	0	1045	24483	1852	0
father-son	1045	9928	1808	1		9928	1808	0	1045	11733	1836	0
father-son	1045	10781	1844		1	10781	1844	0	1045	10784	1878	0
father-son	1045	10781	1844		1	10781	1844	0	1045	40758	1890	0
father-son	1045	10781	1844		1	10781	1844	0	1045	10783	1876	0
father-son	1045	10783	1876		1	10783	1876	0	1045	23494	1912	0
father-son	1045	10784	1878		1	10784	1878	0	1045	10763	1901	0
father-son	1045	11669	1863		1	11669	1863	0	1045	8635	1893	0
father-son	1045	11669	1863		1	11669	1863	0	1045	11001	1887	0
father-son	1045	11669	1863		1	11669	1863	0	1045	20799	1912	0
father-son	1045	12534	1795	1		12534	1795	0	1045	106440	1826	0
father-son	1045	12534	1795	1		12534	1795	0	1045	14543	1836	0
father-son	1045	12534	1795	1		12534	1795	0	1045	17814	1830	0
father-son	1045	12534	1795	1		12534	1795	0	1045	22415	1824	0
father-son	1045	14543	1836		1	14543	1836	0	1045	20930	1881	1
father-son	1045	16271	1840		1	16271	1840	0	1045	17847	1872	0
father-son	1045	16271	1840		1	16271	1840	0	1045	27254	1881	0
father-son	1045	16271	1840		1	16271	1840	0	1045	17842	1879	0
father-son	1045	16271	1840		1	16271	1840	0	1045	15953	1868	0
father-son	1045	16271	1840		1	16271	1840	0	1045	11709	1875	0
father-son	1045	17813	1816	1		17813	1816	0	1045	16271	1840	0
father-son	1045	17813	1816	1		17813	1816	0	1045	22416	1834	0
father-son	1045	17814	1830	1		17814	1830	0	1045	22112	1858	0
father-son	1045	17814	1830		1	17814	1830	0	1045	14556	1867	0
father-son	1045	17814	1830		1	17814	1830	0	1045	11669	1863	0
father-son	1045	17842	1879		1	17842	1879	0	1045	17771	1912	0
father-son	1045	18160	1886		1	18160	1886	0	1045	76168	1911	0
father-son	1045	18523	1849		1	18523	1849	0	1045	22067	1884	0
father-son	1045	18523	1849		1	18523	1849	0	1045	18575	1873	0
father-son	1045	18575	1873		1	18575	1873	0	1045	18467	1899	0
father-son	1045	22415	1824		1	22415	1824	0	1045	22417	1862	0
father-son	1045	22417	1862		1	22417	1862	0	1045	11658	1888	0
father-son	1045	22417	1862		1	22417	1862	0	1045	11161	1914	0
father-son	1045	22417	1862		1	22417	1862	0	1045	27837	1912	0
father-son	1045	24483	1852		1	24483	1852	0	1045	18160	1886	0
father-son	1045	24483	1852		1	24483	1852	0	1045	12777	1899	0
father-son	1045	24483	1852		1	24483	1852	0	1045	14388	1882	0
father-son	1046	11081	1813	1		11081	1813	0	1046	106480	1838	0
father-son	1046	11081	1813	1		11081	1813	0	1046	11082	1841	0
father-son	1046	11082	1841		1	11082	1841	0	1046	25237	1869	0
father-son	1046	18382	1875		1	18382	1875	0	1046	21496	1908	0
father-son	1046	18382	1875		1	18382	1875	0	1046	18386	1894	0
father-son	1046	18393	1837	1		18393	1837	0	1046	58951	1856	0
father-son	1046	18393	1837		1	18393	1837	0	1046	59276	1863	0
father-son	1046	18393	1837		1	18393	1837	0	1046	59394	1866	0
father-son	1046	18393	1837		1	18393	1837	0	1046	59505	1869	0
father-son	1046	18393	1837	1		18393	1837	0	1046	138694	1858	0
father-son	1046	18393	1837		1	18393	1837	0	1046	59742	1876	0
father-son	1046	25237	1869		1	25237	1869	0	1046	9088	1905	0
father-son	1046	25237	1869		1	25237	1869	0	1046	15879	1902	0
father-son	1046	25237	1869		1	25237	1869	0	1046	25203	1911	1
father-son	1046	40566	1884		1	40566	1884	0	1046	138698	1910	1
father-son	1046	58951	1856		1	58951	1856	0	1046	18382	1875	0
father-son	1046	58951	1856		1	58951	1856	0	1046	18385	1877	0
father-son	1046	59742	1876		1	59742	1876	0	1046	134958	1911	0
father-son	1046	106480	1838		1	106480	1838	0	1046	483663	1868	0
father-son	1046	106480	1838		1	106480	1838	0	1046	483660	1861	1
father-son	1046	106480	1838		1	106480	1838	0	1046	483662	1864	0
father-son	1046	138694	1858		1	138694	1858	0	1046	40566	1884	0
father-son	1046	483660	1861		1	483660	1861	1	1046	483668	1885	0
father-son	1046	483660	1861		1	483660	1861	1	1046	483669	1897	0
father-son	1046	483660	1861		1	483660	1861	1	1046	483667	1884	0
father-son	1048	4106	1780	1		4106	1780	0	1048	20600	1822	0
father-son	1048	4106	1780	1		4106	1780	0	1048	133420	1832	0
father-son	1048	4106	1780	1		4106	1780	0	1048	13583	1814	0
father-son	1048	5703	1791	1		5703	1791	0	1048	112980	1845	0
father-son	1048	5703	1791	1		5703	1791	0	1048	24880	1838	0
father-son	1048	10300	1866		1	10300	1866	0	1048	64186	1904	0
father-son	1048	10300	1866		1	10300	1866	0	1048	27457	1898	0
father-son	1048	10300	1866		1	10300	1866	0	1048	20540	1899	0
father-son	1048	13583	1814	1		13583	1814	0	1048	13884	1842	0
father-son	1048	13884	1842		1	13884	1842	0	1048	63277	1876	0
father-son	1048	13884	1842		1	13884	1842	0	1048	10300	1866	0
father-son	1048	13884	1842		1	13884	1842	0	1048	7519	1884	0
father-son	1048	13884	1842		1	13884	1842	0	1048	19684	1880	0
father-son	1048	20600	1822		1	20600	1822	0	1048	20539	1888	0
father-son	1048	20600	1822		1	20600	1822	0	1048	63156	1872	0
father-son	1048	20600	1822		1	20600	1822	0	1048	20644	1882	0
father-son	1048	20644	1882		1	20644	1882	0	1048	10301	1910	0
father-son	1048	25394	1885		1	25394	1885	0	1048	15617	1912	0
father-son	1048	112980	1845		1	112980	1845	0	1048	25394	1885	0
father-son	1049	5570	1775	1		5570	1775	0	1049	20110	1802	0
father-son	1049	6071	1799	1		6071	1799	0	1049	106485	1826	0
father-son	1049	6071	1799	1		6071	1799	0	1049	22512	1848	0
father-son	1049	6071	1799	1		6071	1799	0	1049	10837	1846	0
father-son	1049	6071	1799	1		6071	1799	0	1049	26953	1843	0
father-son	1049	10837	1846		1	10837	1846	0	1049	7586	1877	0
father-son	1049	14737	1863		1	14737	1863	0	1049	28465	1895	0
father-son	1049	14737	1863		1	14737	1863	0	1049	27056	1899	0
father-son	1049	14737	1863		1	14737	1863	0	1049	12094	1890	0
father-son	1049	14737	1863		1	14737	1863	0	1049	13620	1902	0
father-son	1049	16381	1874		1	16381	1874	0	1049	22514	1897	0
father-son	1049	21240	1839		1	21240	1839	0	1049	16381	1874	0
father-son	1049	21764	1808	1		21764	1808	0	1049	27957	1839	0
father-son	1049	21764	1808	1		21764	1808	0	1049	14736	1837	0
father-son	1049	22512	1848		1	22512	1848	0	1049	27234	1882	0
father-son	1049	22512	1848		1	22512	1848	0	1049	9703	1875	0
father-son	1049	23249	1804	1		23249	1804	0	1049	114060	1828	0
father-son	1049	23249	1804	1		23249	1804	0	1049	21240	1839	0
father-son	1049	23249	1804	1		23249	1804	0	1049	23250	1834	0
father-son	1049	23783	1869		1	23783	1869	0	1049	28466	1899	0
father-son	1049	23783	1869		1	23783	1869	0	1049	9457	1909	0
father-son	1049	24349	1830		1	24349	1830	0	1049	39824	1861	0
father-son	1049	24349	1830		1	24349	1830	0	1049	19686	1865	0
father-son	1049	24349	1830		1	24349	1830	0	1049	59119	1860	0
father-son	1049	26953	1843		1	26953	1843	0	1049	9455	1877	0
father-son	1049	26953	1843		1	26953	1843	0	1049	23734	1870	0
father-son	1049	26953	1843		1	26953	1843	0	1049	16028	1864	0
father-son	1049	27957	1839		1	27957	1839	0	1049	23783	1869	0
father-son	1049	27957	1839		1	27957	1839	0	1049	14737	1863	0
father-son	1049	27957	1839		1	27957	1839	0	1049	8327	1867	0
father-son	1049	59119	1860		1	59119	1860	0	1049	399327	1886	0
father-son	1049	59119	1860		1	59119	1860	0	1049	60421	1896	0
father-son	1050	13838	1828	1		13838	1828	0	1050	13839	1850	0
father-son	1050	13838	1828	1		13838	1828	0	1050	13840	1857	0
father-son	1050	13839	1850		1	13839	1850	0	1050	20495	1881	0
father-son	1050	13839	1850		1	13839	1850	0	1050	63925	1895	0
father-son	1050	13839	1850		1	13839	1850	0	1050	23359	1894	0
father-son	1050	13840	1857		1	13840	1857	0	1050	106506	1883	0
father-son	1050	13840	1857		1	13840	1857	0	1050	13842	1891	0
father-son	1050	13840	1857		1	13840	1857	0	1050	63637	1887	0
father-son	1050	13840	1857		1	13840	1857	0	1050	23358	1888	0
father-son	1050	13840	1857		1	13840	1857	0	1050	27208	1893	0
father-son	1050	13842	1891		1	13842	1891	0	1050	50699	1919	0
father-son	1052	18576	1863		1	18576	1863	0	1052	18579	1894	0
father-son	1052	18576	1863		1	18576	1863	0	1052	28339	1889	0
father-son	1052	18576	1863		1	18576	1863	0	1052	18615	1898	0
father-son	1052	18576	1863		1	18576	1863	0	1052	13106	1891	0
father-son	1052	18576	1863		1	18576	1863	0	1052	12048	1887	0
father-son	1052	18578	1882		1	18578	1882	0	1052	17426	1912	0
father-son	1052	22750	1845		1	22750	1845	0	1052	23509	1888	0
father-son	1052	22750	1845		1	22750	1845	0	1052	6322	1890	0
father-son	1052	22750	1845		1	22750	1845	0	1052	23511	1898	0
father-son	1052	22750	1845		1	22750	1845	0	1052	19059	1895	0
father-son	1052	23509	1888		1	23509	1888	0	1052	22747	1911	0
father-son	1052	120911	1852		1	120911	1852	0	1052	18578	1882	0
father-son	1053	10740	1795	1		10740	1795	0	1053	15688	1837	1
father-son	1053	15688	1837		1	15688	1837	1	1053	18689	1866	0
father-son	1053	15688	1837		1	15688	1837	1	1053	74642	1862	0
father-son	1053	18689	1866		1	18689	1866	0	1053	60755	1907	0
father-son	1053	109930	1868		1	109930	1868	0	1053	28608	1891	0
father-son	1054	7460	1830		1	7460	1830	0	1054	7461	1861	0
father-son	1054	7461	1861		1	7461	1861	0	1054	7452	1903	0
father-son	1054	7461	1861		1	7461	1861	0	1054	7453	1907	0
father-son	1054	10817	1796	1		10817	1796	0	1054	10819	1825	0
father-son	1054	10817	1796	1		10817	1796	0	1054	22751	1843	0
father-son	1054	10817	1796	1		10817	1796	0	1054	7460	1830	0
father-son	1054	10817	1796	1		10817	1796	0	1054	10820	1835	0
father-son	1054	12614	1825	1		12614	1825	0	1054	22400	1852	0
father-son	1054	12614	1825	1		12614	1825	0	1054	22399	1850	0
father-son	1054	12614	1825	1		12614	1825	0	1054	18948	1858	0
father-son	1054	22399	1850		1	22399	1850	0	1054	22380	1892	0
father-son	1054	22400	1852		1	22400	1852	0	1054	21366	1886	0
father-son	1054	22400	1852		1	22400	1852	0	1054	4685	1882	0
father-son	1058	465	1780	1		465	1780	0	1058	26128	1820	0
father-son	1058	466	1782	1		466	1782	0	1058	102174	1821	0
father-son	1058	466	1782	1		466	1782	0	1058	138077	1810	0
father-son	1058	466	1782	1		466	1782	0	1058	6507	1811	0
father-son	1058	9415	1860		1	9415	1860	0	1058	12950	1883	0
father-son	1058	9415	1860		1	9415	1860	0	1058	15880	1893	0
father-son	1058	9415	1860		1	9415	1860	0	1058	12951	1886	0
father-son	1058	9415	1860		1	9415	1860	0	1058	12949	1881	0
father-son	1058	12949	1881		1	12949	1881	0	1058	23396	1916	0
father-son	1058	12949	1881		1	12949	1881	0	1058	16112	1910	0
father-son	1058	12951	1886		1	12951	1886	0	1058	12953	1912	0
father-son	1058	14741	1834		1	14741	1834	0	1058	14742	1863	0
father-son	1058	14741	1834		1	14741	1834	0	1058	9415	1860	0
father-son	1058	19723	1808	1		19723	1808	0	1058	14741	1834	0
father-son	1058	19723	1808	1		19723	1808	0	1058	27418	1851	0
father-son	1058	19723	1808	1		19723	1808	0	1058	21242	1841	0
father-son	1058	112994	1769	1		112994	1769	0	1058	19723	1808	0
father-son	1058	113042	1807	1		113042	1807	0	1058	113040	1841	0
father-son	1058	113042	1807	1		113042	1807	0	1058	113046	1832	0
father-son	1059	7351	1889		1	7351	1889	0	1059	22242	1912	0
father-son	1059	7743	1882		1	7743	1882	0	1059	28718	1912	0
father-son	1059	7827	1890		1	7827	1890	0	1059	7144	1911	0
father-son	1059	11163	1873		1	11163	1873	0	1059	15474	1908	0
father-son	1059	11163	1873		1	11163	1873	0	1059	18427	1897	0
father-son	1059	13294	1826		1	13294	1826	0	1059	74733	1865	0
father-son	1059	13294	1826	1		13294	1826	0	1059	13297	1851	0
father-son	1059	13297	1851		1	13297	1851	0	1059	9494	1890	0
father-son	1059	13297	1851		1	13297	1851	0	1059	14309	1874	0
father-son	1059	13509	1810	1		13509	1810	0	1059	13511	1833	0
father-son	1059	13511	1833		1	13511	1833	0	1059	11163	1873	0
father-son	1059	13511	1833		1	13511	1833	0	1059	21794	1866	0
father-son	1059	13511	1833		1	13511	1833	0	1059	13513	1867	0
father-son	1059	13511	1833		1	13511	1833	0	1059	27131	1864	0
father-son	1059	13511	1833	1		13511	1833	0	1059	28885	1857	0
father-son	1059	13513	1867		1	13513	1867	0	1059	13623	1890	0
father-son	1059	13513	1867		1	13513	1867	0	1059	26919	1897	0
father-son	1059	13513	1867		1	13513	1867	0	1059	25395	1888	0
father-son	1059	14158	1854		1	14158	1854	0	1059	7743	1882	0
father-son	1059	14309	1874		1	14309	1874	0	1059	14300	1908	0
father-son	1059	14470	1885		1	14470	1885	0	1059	27037	1904	0
father-son	1059	15795	1816	1		15795	1816	0	1059	15799	1851	0
father-son	1059	15795	1816	1		15795	1816	0	1059	14158	1854	0
father-son	1059	15797	1818	1		15797	1818	0	1059	74325	1853	0
father-son	1059	16382	1872		1	16382	1872	0	1059	13624	1898	0
father-son	1059	16382	1872		1	16382	1872	0	1059	16383	1900	0
father-son	1059	16382	1872		1	16382	1872	0	1059	22453	1901	0
father-son	1059	17470	1883		1	17470	1883	0	1059	66586	1917	0
father-son	1059	21794	1866		1	21794	1866	0	1059	12310	1898	0
father-son	1059	21794	1866		1	21794	1866	0	1059	23762	1895	0
father-son	1059	21794	1866		1	21794	1866	0	1059	25163	1892	0
father-son	1059	21794	1866		1	21794	1866	0	1059	7827	1890	0
father-son	1059	23272	1819	1		23272	1819	0	1059	26825	1851	0
father-son	1059	24536	1874		1	24536	1874	0	1059	7154	1909	0
father-son	1059	25395	1888		1	25395	1888	0	1059	25238	1912	0
father-son	1059	26825	1851		1	26825	1851	0	1059	24536	1874	0
father-son	1059	26825	1851		1	26825	1851	0	1059	11403	1874	0
father-son	1059	26825	1851		1	26825	1851	0	1059	13491	1881	0
father-son	1059	26825	1851		1	26825	1851	0	1059	13595	1876	0
father-son	1059	26825	1851		1	26825	1851	0	1059	63393	1880	0
father-son	1059	27131	1864		1	27131	1864	0	1059	28114	1887	0
father-son	1059	27131	1864		1	27131	1864	0	1059	22454	1904	0
father-son	1059	27131	1864		1	27131	1864	0	1059	9999	1898	0
father-son	1059	27276	1815	1		27276	1815	0	1059	118086	1846	0
father-son	1059	27276	1815	1		27276	1815	0	1059	118087	1851	0
father-son	1059	27276	1815	1		27276	1815	0	1059	118088	1854	0
father-son	1059	27277	1789	1		27277	1789	0	1059	27279	1822	0
father-son	1059	27277	1789	1		27277	1789	0	1059	27280	1826	0
father-son	1059	27277	1789	1		27277	1789	0	1059	23272	1819	0
father-son	1059	27277	1789	1		27277	1789	0	1059	15797	1818	0
father-son	1059	27279	1822	1		27279	1822	0	1059	13296	1851	0
father-son	1059	27279	1822	1		27279	1822	0	1059	27283	1843	0
father-son	1059	27279	1822		1	27279	1822	0	1059	27285	1860	0
father-son	1059	27283	1843		1	27283	1843	0	1059	16382	1872	0
father-son	1059	27283	1843		1	27283	1843	0	1059	27287	1867	0
father-son	1059	27283	1843		1	27283	1843	0	1059	27289	1881	0
father-son	1059	27283	1843		1	27283	1843	0	1059	21301	1870	0
father-son	1059	27285	1860		1	27285	1860	0	1059	27290	1892	0
father-son	1059	27287	1867		1	27287	1867	0	1059	15809	1902	0
father-son	1059	27287	1867		1	27287	1867	0	1059	15780	1895	0
father-son	1059	27289	1881		1	27289	1881	0	1059	13492	1910	0
father-son	1059	28885	1857		1	28885	1857	0	1059	17470	1883	0
father-son	1059	28885	1857		1	28885	1857	0	1059	14470	1885	0
father-son	1059	74325	1853		1	74325	1853	0	1059	7351	1889	0
father-son	1059	118086	1846		1	118086	1846	0	1059	118094	1873	0
father-son	1059	118087	1851		1	118087	1851	0	1059	118151	1876	0
father-son	1059	118087	1851		1	118087	1851	0	1059	118149	1874	0
father-son	1059	118087	1851		1	118087	1851	0	1059	118152	1880	0
father-son	1059	118088	1854		1	118088	1854	0	1059	118133	1883	0
father-son	1059	118088	1854		1	118088	1854	0	1059	118132	1881	0
father-son	1059	118094	1873		1	118094	1873	0	1059	118100	1902	0
father-son	1059	118094	1873		1	118094	1873	0	1059	118102	1908	0
father-son	1059	118094	1873		1	118094	1873	0	1059	118099	1900	0
father-son	1059	118133	1883		1	118133	1883	0	1059	118140	1912	0
father-son	1059	118133	1883		1	118133	1883	0	1059	118141	1918	0
father-son	1059	118149	1874		1	118149	1874	0	1059	118154	1906	0
father-son	1059	118151	1876		1	118151	1876	0	1059	118169	1910	0
father-son	1059	118151	1876		1	118151	1876	0	1059	118156	1905	0
father-son	1059	118152	1880		1	118152	1880	0	1059	118176	1906	0
father-son	1059	118152	1880		1	118152	1880	0	1059	118181	1910	0
father-son	1059	118152	1880		1	118152	1880	0	1059	118187	1917	0
father-son	1060	11930	1870		1	11930	1870	0	1060	24513	1892	0
father-son	1060	28143	1844		1	28143	1844	0	1060	11930	1870	0
father-son	1060	28143	1844		1	28143	1844	0	1060	20603	1871	0
father-son	1060	123653	1820	1		123653	1820	1	1060	28143	1844	0
father-son	1060	399342	1819	1		399342	1819	0	1060	399344	1857	0
father-son	1060	399344	1857		1	399344	1857	0	1060	399346	1882	0
father-son	1062	7894	1820	1		7894	1820	0	1062	73921	1843	0
father-son	1062	7894	1820	1		7894	1820	0	1062	74542	1859	0
father-son	1062	8562	1883		1	8562	1883	0	1062	10107	1913	0
father-son	1062	10337	1829		1	10337	1829	0	1062	18762	1867	0
father-son	1062	10337	1829		1	10337	1829	0	1062	14518	1869	0
father-son	1062	11333	1870		1	11333	1870	0	1062	11319	1907	0
father-son	1062	11333	1870		1	11333	1870	0	1062	11318	1901	0
father-son	1062	11341	1804	1		11341	1804	0	1062	11344	1847	0
father-son	1062	11344	1847		1	11344	1847	0	1062	11333	1870	0
father-son	1062	11344	1847		1	11344	1847	0	1062	74990	1873	0
father-son	1062	12445	1858		1	12445	1858	0	1062	12409	1893	0
father-son	1062	12445	1858		1	12445	1858	0	1062	8562	1883	0
father-son	1062	17869	1863		1	17869	1863	0	1062	17872	1892	0
father-son	1062	18050	1846		1	18050	1846	0	1062	119421	1873	0
father-son	1062	18050	1846		1	18050	1846	0	1062	119422	1879	0
father-son	1062	18050	1846		1	18050	1846	0	1062	18053	1871	0
father-son	1062	18050	1846		1	18050	1846	0	1062	18054	1889	0
father-son	1062	18312	1861		1	18312	1861	0	1062	18314	1898	1
father-son	1062	18312	1861		1	18312	1861	0	1062	16438	1894	0
father-son	1062	18342	1807	1		18342	1807	0	1062	18344	1843	0
father-son	1062	19253	1826	1		19253	1826	0	1062	13212	1853	0
father-son	1062	19253	1826	1		19253	1826	0	1062	74541	1859	0
father-son	1062	19253	1826	1		19253	1826	0	1062	12445	1858	0
father-son	1062	19931	1795	1		19931	1795	0	1062	119407	1826	0
father-son	1062	19932	1798	1		19932	1798	0	1062	105316	1842	0
father-son	1062	19932	1798	1		19932	1798	0	1062	1356	1837	0
father-son	1062	19932	1798	1		19932	1798	0	1062	105308	1831	0
father-son	1062	19932	1798	1		19932	1798	0	1062	10337	1829	0
father-son	1062	19936	1823		1	19936	1823	0	1062	19908	1866	0
father-son	1062	19936	1823	1		19936	1823	0	1062	105338	1858	0
father-son	1062	19936	1823	1		19936	1823	0	1062	19906	1854	0
father-son	1062	24554	1855		1	24554	1855	0	1062	75245	1881	0
father-son	1062	24554	1855		1	24554	1855	0	1062	18753	1879	0
father-son	1062	28333	1801	1		28333	1801	0	1062	19938	1836	0
father-son	1062	28333	1801	1		28333	1801	0	1062	28334	1847	0
father-son	1062	28334	1847		1	28334	1847	0	1062	10193	1902	0
father-son	1062	28334	1847		1	28334	1847	0	1062	23838	1893	0
father-son	1062	29025	1785	1		29025	1785	0	1062	19253	1826	0
father-son	1062	29025	1785	1		29025	1785	0	1062	22223	1811	0
father-son	1062	40285	1875		1	40285	1875	0	1062	134962	1904	0
father-son	1062	40285	1875		1	40285	1875	0	1062	134963	1907	1
father-son	1062	73921	1843		1	73921	1843	0	1062	20659	1897	0
father-son	1062	73921	1843		1	73921	1843	0	1062	40285	1875	0
father-son	1062	73921	1843		1	73921	1843	0	1062	20658	1896	0
father-son	1062	75245	1881		1	75245	1881	0	1062	13405	1918	0
father-son	1062	119408	1762	1		119408	1762	0	1062	19932	1798	0
father-son	1062	119408	1762	1		119408	1762	0	1062	19931	1795	0
father-son	1062	119408	1762	1		119408	1762	0	1062	28333	1801	0
father-son	1062	119415	1805	1		119415	1805	0	1062	3936	1835	0
father-son	1062	119415	1805	1		119415	1805	0	1062	19929	1840	0
father-son	1062	119427	1805	1		119427	1805	0	1062	18050	1846	0
father-son	1062	119427	1805	1		119427	1805	0	1062	119430	1826	0
father-son	1062	119439	1802	1		119439	1802	0	1062	483454	1822	0
father-son	1062	119440	1807	1		119440	1807	0	1062	119447	1852	0
father-son	1062	483448	1824	1		483448	1824	0	1062	483476	1848	0
father-son	1062	483448	1824	1		483448	1824	0	1062	483479	1855	0
father-son	1062	483454	1822	1		483454	1822	0	1062	483464	1847	0
father-son	1062	483476	1848		1	483476	1848	0	1062	483486	1902	0
father-son	1062	483479	1855		1	483479	1855	0	1062	483489	1876	0
father-son	1062	483489	1876		1	483489	1876	0	1062	483494	1908	0
father-son	1062	483489	1876		1	483489	1876	0	1062	483493	1904	0
father-son	1062	483500	1786	1		483500	1786	0	1062	7894	1820	0
father-son	1062	483507	1781	1		483507	1781	0	1062	483512	1831	0
father-son	1062	483507	1781	1		483507	1781	0	1062	483514	1835	0
father-son	1062	483507	1781	1		483507	1781	0	1062	483516	1841	0
father-son	1062	483512	1831		1	483512	1831	0	1062	483523	1877	0
father-son	1062	483512	1831	1		483512	1831	0	1062	483518	1858	0
father-son	1062	483512	1831		1	483512	1831	0	1062	483519	1860	0
father-son	1062	483512	1831		1	483512	1831	0	1062	483520	1866	0
father-son	1062	483512	1831		1	483512	1831	0	1062	483521	1868	0
father-son	1062	483512	1831		1	483512	1831	0	1062	483522	1872	0
father-son	1064	8822	1833		1	8822	1833	0	1064	59647	1873	0
father-son	1064	8822	1833		1	8822	1833	0	1064	74831	1868	0
father-son	1064	8825	1858		1	8825	1858	0	1064	60174	1888	0
father-son	1064	8825	1858		1	8825	1858	0	1064	60245	1890	0
father-son	1064	8825	1858		1	8825	1858	0	1064	12360	1892	0
father-son	1064	8826	1882		1	8826	1882	0	1064	8813	1919	0
father-son	1064	8826	1882		1	8826	1882	0	1064	6874	1911	0
father-son	1064	21795	1875		1	21795	1875	0	1064	25080	1908	0
father-son	1064	21795	1875		1	21795	1875	0	1064	9670	1899	0
father-son	1064	21795	1875		1	21795	1875	0	1064	22518	1906	0
father-son	1064	26741	1852		1	26741	1852	0	1064	21795	1875	0
father-son	1065	7352	1877		1	7352	1877	0	1065	7354	1910	0
father-son	1065	7352	1877		1	7352	1877	0	1065	11437	1907	0
father-son	1065	10175	1848		1	10175	1848	0	1065	15828	1878	0
father-son	1065	10175	1848		1	10175	1848	0	1065	18405	1872	0
father-son	1065	10175	1848		1	10175	1848	0	1065	7838	1874	0
father-son	1065	10175	1848		1	10175	1848	0	1065	20850	1886	0
father-son	1065	10836	1858		1	10836	1858	0	1065	14916	1898	0
father-son	1065	10836	1858		1	10836	1858	0	1065	22519	1889	0
father-son	1065	10916	1891		1	10916	1891	0	1065	10917	1913	0
father-son	1065	13597	1872		1	13597	1872	0	1065	13598	1903	0
father-son	1065	13597	1872		1	13597	1872	0	1065	21487	1896	0
father-son	1065	13597	1872		1	13597	1872	0	1065	26936	1910	0
father-son	1065	14605	1875		1	14605	1875	0	1065	21096	1907	0
father-son	1065	14605	1875		1	14605	1875	0	1065	9288	1903	0
father-son	1065	14915	1884		1	14915	1884	0	1065	11824	1911	0
father-son	1065	14915	1884		1	14915	1884	0	1065	11825	1915	0
father-son	1065	15828	1878		1	15828	1878	0	1065	10263	1911	0
father-son	1065	15828	1878		1	15828	1878	0	1065	19012	1915	0
father-son	1065	16384	1873		1	16384	1873	0	1065	15477	1908	0
father-son	1065	16384	1873		1	16384	1873	0	1065	9459	1904	0
father-son	1065	18405	1872		1	18405	1872	0	1065	18398	1896	0
father-son	1065	18800	1878		1	18800	1878	0	1065	18802	1905	0
father-son	1065	22581	1796	1		22581	1796	0	1065	22582	1838	0
father-son	1065	22581	1796	1		22581	1796	0	1065	73969	1844	0
father-son	1065	22937	1860		1	22937	1860	0	1065	9244	1892	0
father-son	1065	25016	1825		1	25016	1825	0	1065	25134	1865	0
father-son	1065	25016	1825		1	25016	1825	0	1065	25054	1867	0
father-son	1065	25020	1855		1	25020	1855	0	1065	10916	1891	0
father-son	1065	25020	1855		1	25020	1855	0	1065	23132	1884	0
father-son	1065	25020	1855		1	25020	1855	0	1065	14915	1884	0
father-son	1065	25020	1855		1	25020	1855	0	1065	25026	1881	0
father-son	1065	25026	1881		1	25026	1881	0	1065	10918	1913	0
father-son	1065	25036	1787	1		25036	1787	0	1065	25047	1829	0
father-son	1065	25036	1787	1		25036	1787	0	1065	25042	1819	0
father-son	1065	25036	1787	1		25036	1787	0	1065	25016	1825	0
father-son	1065	25036	1787	1		25036	1787	0	1065	25041	1817	0
father-son	1065	25037	1789	1		25037	1789	0	1065	119295	1820	0
father-son	1065	25037	1789	1		25037	1789	0	1065	119296	1823	0
father-son	1065	25037	1789	1		25037	1789	0	1065	119292	1815	0
father-son	1065	25037	1789	1		25037	1789	0	1065	119294	1817	0
father-son	1065	25041	1817	1		25041	1817	0	1065	25020	1855	0
father-son	1065	25041	1817	1		25041	1817	0	1065	10836	1858	0
father-son	1065	25041	1817	1		25041	1817	0	1065	25051	1847	0
father-son	1065	25042	1819	1		25042	1819	0	1065	25019	1855	0
father-son	1065	25042	1819		1	25042	1819	0	1065	14922	1862	0
father-son	1065	25042	1819		1	25042	1819	0	1065	22937	1860	0
father-son	1065	25042	1819	1		25042	1819	0	1065	10175	1848	0
father-son	1065	25042	1819	1		25042	1819	0	1065	106536	1851	0
father-son	1065	25047	1829		1	25047	1829	0	1065	7352	1877	0
father-son	1065	25047	1829		1	25047	1829	0	1065	21796	1863	0
father-son	1065	25047	1829		1	25047	1829	0	1065	16446	1872	0
father-son	1065	25051	1847		1	25051	1847	0	1065	14605	1875	0
father-son	1065	25051	1847		1	25051	1847	0	1065	18800	1878	0
father-son	1065	25473	1868		1	25473	1868	0	1065	25475	1909	0
father-son	1065	25473	1868		1	25473	1868	0	1065	25533	1907	0
father-son	1065	25473	1868		1	25473	1868	0	1065	27221	1913	0
father-son	1065	73969	1844		1	73969	1844	0	1065	13597	1872	0
father-son	1065	73969	1844		1	73969	1844	0	1065	25473	1868	0
father-son	1065	119292	1815	1		119292	1815	0	1065	119301	1849	0
father-son	1065	119292	1815	1		119292	1815	0	1065	119302	1852	0
father-son	1065	119294	1817	1		119294	1817	0	1065	119316	1840	0
father-son	1065	119294	1817	1		119294	1817	0	1065	119317	1843	0
father-son	1065	119295	1820	1		119295	1820	0	1065	119348	1848	0
father-son	1065	119295	1820	1		119295	1820	0	1065	119350	1857	0
father-son	1065	119296	1823	1		119296	1823	0	1065	119380	1851	0
father-son	1065	119296	1823	1		119296	1823	0	1065	119379	1849	0
father-son	1065	119301	1849		1	119301	1849	0	1065	119304	1871	0
father-son	1065	119301	1849		1	119301	1849	0	1065	119305	1873	0
father-son	1065	119301	1849		1	119301	1849	0	1065	119306	1887	0
father-son	1065	119317	1843		1	119317	1843	0	1065	119328	1875	0
father-son	1065	119317	1843		1	119317	1843	0	1065	119332	1883	0
father-son	1065	119317	1843		1	119317	1843	0	1065	119324	1866	0
father-son	1065	119324	1866		1	119324	1866	0	1065	119334	1894	0
father-son	1065	119328	1875		1	119328	1875	0	1065	119383	1909	0
father-son	1065	119332	1883		1	119332	1883	0	1065	119343	1910	0
father-son	1065	119332	1883		1	119332	1883	0	1065	119344	1915	0
father-son	1065	119348	1848		1	119348	1848	0	1065	119354	1876	0
father-son	1065	119348	1848		1	119348	1848	0	1065	119353	1875	0
father-son	1065	119350	1857		1	119350	1857	0	1065	119371	1882	0
father-son	1065	119354	1876		1	119354	1876	0	1065	119358	1910	0
father-son	1065	119354	1876		1	119354	1876	0	1065	119365	1914	0
father-son	1065	119380	1851		1	119380	1851	0	1065	209466	1885	0
father-son	1065	119380	1851		1	119380	1851	0	1065	209465	1880	0
father-son	1065	159690	1843		1	159690	1843	0	1065	159689	1866	0
father-son	1065	159691	1804	1		159691	1804	0	1065	159690	1843	0
father-son	1065	159692	1767	1		159692	1767	0	1065	159691	1804	0
father-son	1067	10765	1877		1	10765	1877	0	1067	10767	1909	0
father-son	1067	24918	1846		1	24918	1846	0	1067	10765	1877	0
father-son	1067	24918	1846		1	24918	1846	0	1067	59648	1873	0
father-son	1067	24918	1846		1	24918	1846	0	1067	9090	1871	0
father-son	1067	24928	1856		1	24928	1856	0	1067	24929	1878	0
father-son	1067	24929	1878		1	24929	1878	0	1067	24932	1903	0
father-son	1067	59648	1873		1	59648	1873	0	1067	60598	1902	0
father-son	1067	59648	1873		1	59648	1873	0	1067	105350	1895	0
father-son	1068	8750	1874		1	8750	1874	0	1068	8636	1901	0
father-son	1068	11405	1882		1	11405	1882	0	1068	7156	1908	0
father-son	1069	15161	1893		1	15161	1893	0	1069	26937	1916	0
father-son	1072	2883	1777	1		2883	1777	0	1072	102202	1810	0
father-son	1072	7507	1878		1	7507	1878	0	1072	41113	1903	0
father-son	1072	8002	1830		1	8002	1830	0	1072	8008	1865	0
father-son	1072	8002	1830		1	8002	1830	0	1072	9932	1868	0
father-son	1072	8002	1830		1	8002	1830	0	1072	7507	1878	0
father-son	1072	8008	1865		1	8008	1865	0	1072	7932	1898	0
father-son	1072	9932	1868		1	9932	1868	0	1072	17299	1903	0
father-son	1072	12171	1872		1	12171	1872	0	1072	25714	1910	0
father-son	1072	18231	1842		1	18231	1842	0	1072	12171	1872	0
father-son	1072	18231	1842		1	18231	1842	0	1072	18233	1868	0
father-son	1072	18231	1842		1	18231	1842	0	1072	74932	1871	0
father-son	1072	26827	1831		1	26827	1831	0	1072	24459	1863	0
father-son	1072	26827	1831		1	26827	1831	0	1072	26744	1871	0
father-son	1072	74932	1871		1	74932	1871	0	1072	63955	1897	0
father-son	1072	102192	1835		1	102192	1835	0	1072	28801	1860	0
father-son	1072	102192	1835		1	102192	1835	0	1072	22583	1862	0
father-son	1072	102196	1807	1		102196	1807	0	1072	8006	1846	0
father-son	1072	102196	1807	1		102196	1807	0	1072	102192	1835	0
father-son	1072	102196	1807	1		102196	1807	0	1072	8002	1830	0
father-son	1072	102202	1810	1		102202	1810	0	1072	102204	1836	0
father-son	1072	102202	1810	1		102202	1810	0	1072	13853	1851	0
father-son	1072	120849	1780	1		120849	1780	0	1072	120852	1818	0
father-son	1072	120849	1780	1		120849	1780	0	1072	120850	1827	0
father-son	1072	120849	1780	1		120849	1780	0	1072	26827	1831	0
father-son	1072	120849	1780	1		120849	1780	0	1072	120853	1834	0
father-son	1072	120849	1780	1		120849	1780	0	1072	9930	1831	0
father-son	1072	120852	1818	1		120852	1818	0	1072	18231	1842	0
father-son	1074	10493	1847		1	10493	1847	0	1074	75247	1881	0
father-son	1074	10493	1847		1	10493	1847	0	1074	19447	1876	0
father-son	1074	18605	1863		1	18605	1863	0	1074	75503	1890	0
father-son	1074	19447	1876		1	19447	1876	0	1074	25424	1913	0
father-son	1074	27659	1834		1	27659	1834	0	1074	28611	1870	0
father-son	1074	27659	1834		1	27659	1834	0	1074	18605	1863	0
father-son	1074	28491	1816	1		28491	1816	0	1074	105360	1859	0
father-son	1074	28611	1870		1	28611	1870	0	1074	28644	1900	0
father-son	1074	28611	1870		1	28611	1870	0	1074	27209	1896	0
father-son	1074	105360	1859		1	105360	1859	0	1074	20991	1894	0
father-son	1076	7528	1859		1	7528	1859	0	1076	18304	1886	0
father-son	1076	7528	1859		1	7528	1859	0	1076	9250	1890	0
father-son	1076	7528	1859		1	7528	1859	0	1076	13493	1880	0
father-son	1076	7528	1859		1	7528	1859	0	1076	22279	1893	0
father-son	1076	7528	1859		1	7528	1859	0	1076	22972	1887	0
father-son	1076	7528	1859		1	7528	1859	0	1076	10769	1895	0
father-son	1076	12311	1863		1	12311	1863	0	1076	14390	1893	0
father-son	1076	12311	1863		1	12311	1863	0	1076	27745	1896	0
father-son	1076	18582	1862		1	18582	1862	0	1076	8953	1890	0
father-son	1076	18602	1868		1	18602	1868	0	1076	18469	1893	0
father-son	1076	18602	1868		1	18602	1868	0	1076	18584	1906	0
father-son	1076	26179	1827		1	26179	1827	0	1076	18582	1862	0
father-son	1076	26179	1827		1	26179	1827	0	1076	18602	1868	0
father-son	1076	26179	1827		1	26179	1827	0	1076	25741	1866	0
father-son	1076	26179	1827	1		26179	1827	0	1076	26799	1858	0
father-son	1076	26179	1827		1	26179	1827	0	1076	28117	1871	0
father-son	1076	26179	1827	1		26179	1827	0	1076	28455	1859	0
father-son	1076	26179	1827		1	26179	1827	0	1076	62830	1864	0
father-son	1076	26799	1858		1	26799	1858	0	1076	18471	1911	0
father-son	1076	26799	1858		1	26799	1858	0	1076	60269	1891	0
father-son	1076	26799	1858		1	26799	1858	0	1076	18562	1888	0
father-son	1076	28455	1859		1	28455	1859	0	1076	28423	1889	0
father-son	1076	28455	1859		1	28455	1859	0	1076	8639	1893	0
father-son	1076	28518	1829	1		28518	1829	0	1076	7528	1859	0
father-son	1076	28518	1829		1	28518	1829	0	1076	12311	1863	0
father-son	1076	28518	1829	1		28518	1829	0	1076	28520	1855	0
father-son	1076	28520	1855		1	28520	1855	0	1076	27235	1889	0
father-son	1076	62830	1864		1	62830	1864	0	1076	41033	1900	1
father-son	1076	62830	1864		1	62830	1864	0	1076	75537	1891	0
father-son	1076	119281	1795	1		119281	1795	0	1076	28518	1829	0
father-son	1076	119281	1795	1		119281	1795	0	1076	26179	1827	0
father-son	1078	8009	1857		1	8009	1857	0	1078	7936	1896	0
father-son	1078	8009	1857		1	8009	1857	0	1078	7934	1888	0
father-son	1078	8009	1857		1	8009	1857	0	1078	7937	1906	0
father-son	1078	8009	1857		1	8009	1857	0	1078	23419	1897	0
father-son	1080	27982	1816	1		27982	1816	0	1080	23277	1851	0
father-son	1080	118233	1791	1		118233	1791	0	1080	483700	1829	0
father-son	1080	118233	1791	1		118233	1791	0	1080	27982	1816	0
father-son	1081	9125	1856		1	9125	1856	0	1081	9555	1884	0
father-son	1081	9125	1856		1	9125	1856	0	1081	25743	1887	0
father-son	1081	9555	1884		1	9555	1884	0	1081	25715	1913	0
father-son	1081	25743	1887		1	25743	1887	0	1081	27229	1915	0
father-son	1081	25759	1820		1	25759	1820	0	1081	24434	1862	0
father-son	1081	25759	1820	1		25759	1820	0	1081	15543	1843	0
father-son	1081	25759	1820	1		25759	1820	0	1081	62058	1845	0
father-son	1081	25759	1820	1		25759	1820	0	1081	9125	1856	0
father-son	1081	27500	1797	1		27500	1797	0	1081	25759	1820	0
father-son	1081	27500	1797	1		27500	1797	0	1081	109943	1835	0
father-son	1081	59923	1880		1	59923	1880	0	1081	109966	1908	0
father-son	1081	59923	1880		1	59923	1880	0	1081	109964	1904	0
father-son	1081	109950	1843		1	109950	1843	0	1081	59923	1880	0
father-son	1081	109954	1835		1	109954	1835	0	1081	119985	1869	0
father-son	1081	109954	1835		1	109954	1835	0	1081	119984	1863	0
father-son	1081	109954	1835	1		109954	1835	0	1081	39727	1858	0
father-son	1081	109956	1801	1		109956	1801	0	1081	109954	1835	0
father-son	1082	10496	1841		1	10496	1841	0	1082	27849	1887	0
father-son	1082	18234	1835		1	18234	1835	0	1082	14744	1860	0
father-son	1082	18234	1835		1	18234	1835	0	1082	13827	1868	0
father-son	1082	18234	1835		1	18234	1835	0	1082	13300	1861	0
father-son	1082	18234	1835		1	18234	1835	0	1082	25398	1866	0
father-son	1082	24367	1802	1		24367	1802	0	1082	18234	1835	0
father-son	1082	24367	1802	1		24367	1802	0	1082	26746	1828	0
father-son	1082	24367	1802	1		24367	1802	0	1082	10496	1841	0
father-son	1084	9496	1886		1	9496	1886	0	1084	8794	1916	0
father-son	1084	13843	1818	1		13843	1818	0	1084	16483	1842	0
father-son	1084	13843	1818	1		13843	1818	0	1084	26830	1851	0
father-son	1084	13843	1818	1		13843	1818	0	1084	23191	1847	0
father-son	1084	13843	1818	1		13843	1818	0	1084	26747	1844	0
father-son	1084	13843	1818	1		13843	1818	0	1084	26829	1849	0
father-son	1084	23191	1847		1	23191	1847	0	1084	9496	1886	0
father-son	1084	23191	1847		1	23191	1847	0	1084	63571	1885	0
father-son	1084	23361	1882		1	23361	1882	0	1084	76173	1911	0
father-son	1084	26830	1851		1	26830	1851	0	1084	22455	1885	0
father-son	1084	110522	1846		1	110522	1846	0	1084	25166	1890	0
father-son	1084	110522	1846		1	110522	1846	0	1084	110530	1888	0
father-son	1084	110522	1846		1	110522	1846	0	1084	110523	1873	0
father-son	1084	110522	1846		1	110522	1846	0	1084	10002	1893	0
father-son	1085	7770	1882		1	7770	1882	0	1085	11831	1911	0
father-son	1085	7770	1882		1	7770	1882	0	1085	22347	1919	0
father-son	1085	7783	1841		1	7783	1841	0	1085	20680	1877	0
father-son	1085	7783	1841		1	7783	1841	0	1085	7770	1882	0
father-son	1085	116224	1823	1		116224	1823	0	1085	116229	1856	0
father-son	1085	116224	1823		1	116224	1823	0	1085	116232	1864	0
father-son	1085	116224	1823		1	116224	1823	0	1085	116230	1860	0
father-son	1085	116224	1823		1	116224	1823	0	1085	116231	1862	0
father-son	1085	116224	1823	1		116224	1823	0	1085	62289	1850	0
father-son	1085	116226	1776	1		116226	1776	0	1085	116224	1823	0
father-son	1085	116229	1856		1	116229	1856	0	1085	116276	1884	0
father-son	1085	116229	1856		1	116229	1856	0	1085	116278	1890	0
father-son	1085	116230	1860		1	116230	1860	0	1085	116234	1884	0
father-son	1085	116231	1862		1	116231	1862	0	1085	116239	1891	0
father-son	1085	116231	1862		1	116231	1862	0	1085	116243	1898	0
father-son	1085	116232	1864		1	116232	1864	0	1085	116250	1901	0
father-son	1085	116276	1884		1	116276	1884	0	1085	116287	1915	0
father-son	1086	21686	1870		1	21686	1870	0	1086	26408	1898	0
father-son	1086	21686	1870		1	21686	1870	0	1086	12727	1895	0
father-son	1086	27136	1821		1	27136	1821	0	1086	21686	1870	0
father-son	1086	27136	1821	1		27136	1821	0	1086	14472	1856	0
father-son	1086	27136	1821		1	27136	1821	0	1086	62952	1868	0
father-son	1086	27136	1821		1	27136	1821	0	1086	74933	1871	0
father-son	1086	133427	1787	1		133427	1787	0	1086	27136	1821	0
father-son	1087	8270	1872		1	8270	1872	0	1087	12389	1900	0
father-son	1087	8270	1872		1	8270	1872	0	1087	14429	1908	0
father-son	1087	8392	1822	1		8392	1822	0	1087	8397	1849	0
father-son	1087	8392	1822	1		8392	1822	0	1087	23013	1853	0
father-son	1087	8394	1827	1		8394	1827	0	1087	9586	1853	0
father-son	1087	8394	1827	1		8394	1827	0	1087	19589	1848	0
father-son	1087	8394	1827		1	8394	1827	0	1087	10178	1865	0
father-son	1087	8394	1827		1	8394	1827	0	1087	23014	1860	0
father-son	1087	8394	1827	1		8394	1827	0	1087	12677	1851	0
father-son	1087	8397	1849		1	8397	1849	0	1087	60177	1888	0
father-son	1087	9586	1853		1	9586	1853	0	1087	12555	1876	0
father-son	1087	10179	1872		1	10179	1872	0	1087	8379	1906	0
father-son	1087	10182	1881		1	10182	1881	0	1087	12688	1909	0
father-son	1087	12677	1851		1	12677	1851	0	1087	12680	1887	0
father-son	1087	12677	1851		1	12677	1851	0	1087	10182	1881	0
father-son	1087	12677	1851		1	12677	1851	0	1087	10181	1879	0
father-son	1087	12677	1851		1	12677	1851	0	1087	10179	1872	0
father-son	1087	14473	1809	1		14473	1809	0	1087	14474	1841	0
father-son	1087	14473	1809	1		14473	1809	0	1087	24369	1838	0
father-son	1087	14473	1809	1		14473	1809	0	1087	19448	1836	0
father-son	1087	14474	1841		1	14474	1841	0	1087	18167	1888	0
father-son	1087	18167	1888		1	18167	1888	0	1087	14430	1911	0
father-son	1087	19589	1848		1	19589	1848	0	1087	19574	1888	0
father-son	1087	19589	1848		1	19589	1848	0	1087	26426	1884	0
father-son	1087	19589	1848		1	19589	1848	0	1087	19599	1873	0
father-son	1087	19589	1848		1	19589	1848	0	1087	19646	1878	0
father-son	1087	19646	1878		1	19646	1878	0	1087	28813	1914	0
father-son	1087	19646	1878		1	19646	1878	0	1087	11710	1912	0
father-son	1087	19646	1878		1	19646	1878	0	1087	19593	1907	0
father-son	1087	19646	1878		1	19646	1878	0	1087	19608	1916	0
father-son	1087	23013	1853		1	23013	1853	0	1087	16017	1887	0
father-son	1087	23013	1853		1	23013	1853	0	1087	19961	1889	0
father-son	1087	23014	1860		1	23014	1860	0	1087	16217	1892	0
father-son	1087	23014	1860		1	23014	1860	0	1087	40842	1893	0
father-son	1087	23014	1860		1	23014	1860	0	1087	16007	1899	0
father-son	1087	23014	1860		1	23014	1860	0	1087	16006	1895	0
father-son	1087	23014	1860		1	23014	1860	0	1087	16218	1897	0
father-son	1087	23014	1860		1	23014	1860	0	1087	21930	1897	0
father-son	1087	23014	1860		1	23014	1860	0	1087	16220	1902	0
father-son	1087	23368	1786	1		23368	1786	0	1087	8394	1827	0
father-son	1087	23368	1786	1		23368	1786	0	1087	8392	1822	0
father-son	1087	24369	1838		1	24369	1838	0	1087	39878	1863	0
father-son	1087	24369	1838		1	24369	1838	0	1087	8270	1872	0
father-son	1089	13302	1847		1	13302	1847	0	1089	14394	1897	0
father-son	1089	120916	1820	1		120916	1820	0	1089	13302	1847	0
father-son	1091	10958	1859		1	10958	1859	0	1091	15205	1894	0
father-son	1091	16459	1890		1	16459	1890	0	1091	22191	1919	0
father-son	1091	18982	1863		1	18982	1863	0	1091	10922	1897	0
father-son	1091	18982	1863		1	18982	1863	0	1091	16459	1890	0
father-son	1091	22485	1816	1		22485	1816	0	1091	10958	1859	0
father-son	1091	22485	1816	1		22485	1816	0	1091	102168	1846	0
father-son	1091	22485	1816		1	22485	1816	0	1091	18982	1863	0
father-son	1091	22485	1816	1		22485	1816	0	1091	74412	1855	0
father-son	1091	102168	1846		1	102168	1846	0	1091	123890	1878	0
father-son	1091	102168	1846		1	102168	1846	0	1091	123887	1875	0
father-son	1091	102168	1846		1	102168	1846	0	1091	123891	1882	0
father-son	1092	2014	1776	1		2014	1776	0	1092	104877	1827	0
father-son	1092	2014	1776	1		2014	1776	0	1092	3589	1812	0
father-son	1092	2014	1776	1		2014	1776	0	1092	13193	1828	0
father-son	1092	3589	1812	1		3589	1812	0	1092	12670	1839	0
father-son	1092	3589	1812	1		3589	1812	0	1092	13395	1835	0
father-son	1092	3589	1812	1		3589	1812	0	1092	62291	1850	0
father-son	1092	3589	1812	1		3589	1812	0	1092	13829	1844	0
father-son	1092	3589	1812	1		3589	1812	0	1092	28346	1847	0
father-son	1092	10705	1877		1	10705	1877	0	1092	10709	1910	0
father-son	1092	10742	1841		1	10742	1841	0	1092	10704	1876	0
father-son	1092	10742	1841		1	10742	1841	0	1092	10743	1874	0
father-son	1092	13193	1828		1	13193	1828	0	1092	39925	1864	0
father-son	1092	13193	1828		1	13193	1828	0	1092	10705	1877	0
father-son	1092	13193	1828	1		13193	1828	0	1092	13196	1852	0
father-son	1092	13193	1828		1	13193	1828	0	1092	74874	1869	0
father-son	1092	13194	1850		1	13194	1850	0	1092	7430	1892	0
father-son	1092	13194	1850		1	13194	1850	0	1092	11512	1885	0
father-son	1092	13194	1850		1	13194	1850	0	1092	12642	1899	0
father-son	1092	13196	1852		1	13196	1852	0	1092	25849	1878	0
father-son	1092	13196	1852		1	13196	1852	0	1092	63606	1886	0
father-son	1092	25849	1878		1	25849	1878	0	1092	9497	1917	0
father-son	1092	25849	1878		1	25849	1878	0	1092	25905	1911	0
father-son	1092	25849	1878		1	25849	1878	0	1092	7431	1913	0
father-son	1092	25849	1878		1	25849	1878	0	1092	10708	1908	0
father-son	1092	25849	1878		1	25849	1878	0	1092	10707	1906	0
father-son	1092	28346	1847		1	28346	1847	0	1092	14280	1890	0
father-son	1092	28346	1847		1	28346	1847	0	1092	15960	1885	0
father-son	1092	74874	1869		1	74874	1869	0	1092	23690	1897	0
father-son	1092	74874	1869		1	74874	1869	0	1092	15516	1895	0
father-son	1096	13213	1817		1	13213	1817	0	1096	18347	1861	0
father-son	1096	13213	1817	1		13213	1817	0	1096	23171	1847	0
father-son	1096	13213	1817	1		13213	1817	0	1096	113404	1849	0
father-son	1096	14250	1837		1	14250	1837	0	1096	19871	1870	1
father-son	1096	18793	1812	1		18793	1812	0	1096	74485	1857	0
father-son	1096	18793	1812	1		18793	1812	0	1096	39281	1846	0
father-son	1096	18793	1812	1		18793	1812	0	1096	18796	1838	0
father-son	1096	18793	1812	1		18793	1812	0	1096	18797	1848	0
father-son	1096	18793	1812	1		18793	1812	0	1096	62419	1853	0
father-son	1096	18796	1838		1	18796	1838	0	1096	18780	1898	0
father-son	1096	18796	1838		1	18796	1838	0	1096	23016	1860	0
father-son	1096	18796	1838		1	18796	1838	0	1096	10330	1898	0
father-son	1096	18796	1838		1	18796	1838	0	1096	9251	1870	0
father-son	1096	23016	1860		1	23016	1860	0	1096	10184	1891	0
father-son	1096	23016	1860		1	23016	1860	0	1096	16201	1895	0
father-son	1096	23016	1860		1	23016	1860	0	1096	16222	1904	0
father-son	1096	23016	1860		1	23016	1860	0	1096	23019	1886	0
father-son	1096	23824	1821	1		23824	1821	0	1096	20007	1854	0
father-son	1096	113404	1849		1	113404	1849	0	1096	12892	1872	0
father-son	1097	8278	1832		1	8278	1832	0	1097	10393	1867	0
father-son	1097	8278	1832		1	8278	1832	0	1097	13238	1861	0
father-son	1097	8278	1832	1		8278	1832	0	1097	102234	1852	0
father-son	1097	8346	1798	1		8346	1798	0	1097	8278	1832	0
father-son	1097	13238	1861		1	13238	1861	0	1097	18964	1878	0
father-son	1097	13238	1861		1	13238	1861	0	1097	12241	1897	0
father-son	1097	13238	1861		1	13238	1861	0	1097	21832	1899	0
father-son	1097	13238	1861		1	13238	1861	0	1097	21747	1881	0
father-son	1097	18964	1878		1	18964	1878	0	1097	13454	1899	0
father-son	1097	18964	1878		1	18964	1878	0	1097	10305	1909	0
father-son	1100	333	1783	1		333	1783	0	1100	102248	1809	0
father-son	1100	333	1783	1		333	1783	0	1100	120923	1814	0
father-son	1100	333	1783	1		333	1783	0	1100	120924	1825	0
father-son	1100	1162	1796	1		1162	1796	0	1100	115485	1830	0
father-son	1100	1162	1796	1		1162	1796	0	1100	115483	1823	0
father-son	1100	1162	1796	1		1162	1796	0	1100	15789	1838	0
father-son	1100	1162	1796	1		1162	1796	0	1100	115468	1822	0
father-son	1100	1162	1796	1		1162	1796	0	1100	9256	1827	0
father-son	1100	8139	1836		1	8139	1836	0	1100	8147	1862	0
father-son	1100	8139	1836		1	8139	1836	0	1100	60031	1883	0
father-son	1100	8139	1836		1	8139	1836	0	1100	18821	1869	0
father-son	1100	8143	1849		1	8143	1849	0	1100	8153	1893	0
father-son	1100	8143	1849		1	8143	1849	0	1100	102258	1869	0
father-son	1100	8143	1849		1	8143	1849	0	1100	13257	1878	0
father-son	1100	8147	1862		1	8147	1862	0	1100	20731	1899	0
father-son	1100	8151	1881		1	8151	1881	0	1100	107542	1899	0
father-son	1100	8476	1825		1	8476	1825	0	1100	117477	1864	0
father-son	1100	8476	1825	1		8476	1825	0	1100	39577	1854	0
father-son	1100	8476	1825	1		8476	1825	0	1100	117463	1852	0
father-son	1100	8476	1825		1	8476	1825	0	1100	117478	1867	0
father-son	1100	9256	1827		1	9256	1827	0	1100	21766	1862	0
father-son	1100	9256	1827		1	9256	1827	0	1100	26636	1866	0
father-son	1100	9256	1827		1	9256	1827	0	1100	9487	1877	0
father-son	1100	9256	1827		1	9256	1827	0	1100	9259	1880	0
father-son	1100	9256	1827		1	9256	1827	0	1100	28137	1885	0
father-son	1100	9256	1827		1	9256	1827	0	1100	9258	1875	0
father-son	1100	9487	1877		1	9487	1877	0	1100	25573	1902	0
father-son	1100	10844	1850		1	10844	1850	0	1100	9809	1893	0
father-son	1100	10844	1850		1	10844	1850	0	1100	120995	1885	0
father-son	1100	10844	1850		1	10844	1850	0	1100	22815	1890	0
father-son	1100	10844	1850		1	10844	1850	0	1100	59652	1873	0
father-son	1100	11355	1877		1	11355	1877	0	1100	8571	1915	0
father-son	1100	11355	1877		1	11355	1877	0	1100	12822	1904	0
father-son	1100	11553	1835		1	11553	1835	0	1100	12273	1862	0
father-son	1100	11553	1835		1	11553	1835	0	1100	12780	1861	0
father-son	1100	11553	1835		1	11553	1835	0	1100	13256	1871	0
father-son	1100	11553	1835		1	11553	1835	0	1100	102256	1873	0
father-son	1100	13257	1878		1	13257	1878	0	1100	12653	1903	0
father-son	1100	17700	1849		1	17700	1849	0	1100	107482	1883	0
father-son	1100	17700	1849		1	17700	1849	0	1100	60335	1893	0
father-son	1100	17700	1849		1	17700	1849	0	1100	11356	1885	0
father-son	1100	17700	1849		1	17700	1849	0	1100	27606	1887	0
father-son	1100	17700	1849		1	17700	1849	0	1100	11355	1877	0
father-son	1100	39577	1854		1	39577	1854	0	1100	75341	1884	0
father-son	1100	59082	1859		1	59082	1859	0	1100	63865	1893	0
father-son	1100	59652	1873		1	59652	1873	0	1100	10564	1906	0
father-son	1100	59685	1874		1	59685	1874	0	1100	117461	1908	0
father-son	1100	59685	1874		1	59685	1874	0	1100	117462	1913	0
father-son	1100	62367	1852		1	62367	1852	0	1100	107547	1870	0
father-son	1100	62367	1852		1	62367	1852	0	1100	8151	1881	0
father-son	1100	102248	1809	1		102248	1809	0	1100	107468	1840	0
father-son	1100	102248	1809	1		102248	1809	0	1100	62367	1852	0
father-son	1100	102248	1809	1		102248	1809	0	1100	8143	1849	0
father-son	1100	102248	1809	1		102248	1809	0	1100	8139	1836	0
father-son	1100	102248	1809	1		102248	1809	0	1100	8138	1834	0
father-son	1100	102248	1809	1		102248	1809	0	1100	107466	1832	0
father-son	1100	102258	1869		1	102258	1869	0	1100	18822	1893	0
father-son	1100	102260	1832		1	102260	1832	0	1100	107433	1874	0
father-son	1100	102260	1832	1		102260	1832	0	1100	59082	1859	0
father-son	1100	102260	1832	1		102260	1832	0	1100	8146	1858	0
father-son	1100	102260	1832		1	102260	1832	0	1100	74679	1863	0
father-son	1100	102260	1832		1	102260	1832	0	1100	107432	1871	0
father-son	1100	102260	1832		1	102260	1832	0	1100	107430	1868	0
father-son	1100	102272	1849		1	102272	1849	0	1100	119992	1872	0
father-son	1100	102284	1856		1	102284	1856	0	1100	13650	1886	0
father-son	1100	102284	1856		1	102284	1856	0	1100	18721	1889	0
father-son	1100	102284	1856		1	102284	1856	0	1100	12873	1883	0
father-son	1100	106602	1783	1		106602	1783	0	1100	115499	1821	0
father-son	1100	106602	1783	1		106602	1783	0	1100	8476	1825	0
father-son	1100	106602	1783	1		106602	1783	0	1100	11553	1835	0
father-son	1100	106602	1783	1		106602	1783	0	1100	102260	1832	0
father-son	1100	107432	1871		1	107432	1871	0	1100	107449	1912	0
father-son	1100	107432	1871		1	107432	1871	0	1100	107446	1896	0
father-son	1100	107468	1840		1	107468	1840	0	1100	107494	1870	0
father-son	1100	107468	1840		1	107468	1840	0	1100	107497	1874	0
father-son	1100	107468	1840		1	107468	1840	0	1100	107506	1875	0
father-son	1100	107468	1840		1	107468	1840	0	1100	107510	1877	0
father-son	1100	107506	1875		1	107506	1875	0	1100	107508	1907	0
father-son	1100	107510	1877		1	107510	1877	0	1100	107517	1918	0
father-son	1100	107510	1877		1	107510	1877	0	1100	117449	1911	0
father-son	1100	107510	1877		1	107510	1877	0	1100	107513	1909	0
father-son	1100	107510	1877		1	107510	1877	0	1100	107512	1907	0
father-son	1100	115468	1822		1	115468	1822	0	1100	115476	1863	0
father-son	1100	115483	1823		1	115483	1823	0	1100	115492	1877	0
father-son	1100	115499	1821	1		115499	1821	0	1100	74287	1852	0
father-son	1100	115499	1821	1		115499	1821	0	1100	17700	1849	0
father-son	1100	115499	1821	1		115499	1821	0	1100	10844	1850	0
father-son	1100	117463	1852		1	117463	1852	0	1100	117466	1876	0
father-son	1100	117463	1852		1	117463	1852	0	1100	117468	1877	0
father-son	1100	117463	1852		1	117463	1852	0	1100	59685	1874	0
father-son	1100	120923	1814	1		120923	1814	0	1100	120931	1841	0
father-son	1100	120924	1825	1		120924	1825	0	1100	120968	1857	0
father-son	1100	120931	1841		1	120931	1841	0	1100	120935	1864	0
father-son	1100	120935	1864		1	120935	1864	0	1100	120939	1889	0
father-son	1100	120935	1864		1	120935	1864	0	1100	120941	1895	0
father-son	1100	120935	1864		1	120935	1864	0	1100	120942	1898	0
father-son	1100	120939	1889		1	120939	1889	0	1100	120945	1914	0
father-son	1100	120968	1857		1	120968	1857	0	1100	120971	1887	0
father-son	1100	120968	1857		1	120968	1857	0	1100	120977	1898	0
father-son	1100	120968	1857		1	120968	1857	0	1100	120974	1892	0
father-son	1100	120968	1857		1	120968	1857	0	1100	120975	1894	0
father-son	1100	120968	1857		1	120968	1857	0	1100	120972	1889	0
father-son	1100	120971	1887		1	120971	1887	0	1100	120981	1914	1
father-son	1101	17475	1879		1	17475	1879	0	1101	18916	1898	0
father-son	1101	22335	1832	1		22335	1832	0	1101	22338	1856	0
father-son	1101	22335	1832	1		22335	1832	0	1101	22337	1855	0
father-son	1101	22337	1855		1	22337	1855	0	1101	25426	1883	0
father-son	1101	22338	1856		1	22338	1856	0	1101	26503	1883	0
father-son	1101	25170	1883		1	25170	1883	0	1101	18433	1904	0
father-son	1101	102286	1834	1		102286	1834	0	1101	10498	1859	0
father-son	1101	102286	1834		1	102286	1834	0	1101	8289	1860	0
father-son	1101	102290	1846		1	102290	1846	0	1101	17475	1879	0
father-son	1101	102290	1846		1	102290	1846	0	1101	12175	1874	0
father-son	1101	102290	1846		1	102290	1846	0	1101	22928	1870	0
father-son	1101	119971	1803	1		119971	1803	0	1101	102290	1846	0
father-son	1101	119971	1803	1		119971	1803	0	1101	102286	1834	0
father-son	1101	119971	1803	1		119971	1803	0	1101	22335	1832	0
father-son	1103	7744	1842		1	7744	1842	0	1103	40448	1880	0
father-son	1103	7744	1842		1	7744	1842	0	1103	7746	1883	0
father-son	1103	7744	1842		1	7744	1842	0	1103	28395	1876	0
father-son	1103	7744	1842		1	7744	1842	0	1103	7717	1872	0
father-son	1103	7746	1883		1	7746	1883	0	1103	27750	1919	0
father-son	1103	12176	1839		1	12176	1839	0	1103	12177	1876	0
father-son	1103	12177	1876		1	12177	1876	0	1103	25205	1907	0
father-son	1103	12177	1876		1	12177	1876	0	1103	16778	1905	1
father-son	1103	13625	1882		1	13625	1882	0	1103	28717	1916	0
father-son	1103	26752	1857		1	26752	1857	0	1103	27594	1889	0
father-son	1103	26752	1857		1	26752	1857	0	1103	22281	1893	0
father-son	1103	26752	1857		1	26752	1857	0	1103	26831	1885	0
father-son	1103	26831	1885		1	26831	1885	0	1103	22263	1911	0
father-son	1103	26831	1885		1	26831	1885	0	1103	7058	1918	0
father-son	1103	26831	1885		1	26831	1885	0	1103	28646	1915	0
father-son	1103	28395	1876		1	28395	1876	0	1103	64538	1915	0
father-son	1103	28395	1876		1	28395	1876	0	1103	64191	1904	0
father-son	1103	28395	1876		1	28395	1876	0	1103	28396	1908	0
father-son	1103	28395	1876		1	28395	1876	0	1103	9153	1905	0
father-son	1103	39459	1851		1	39459	1851	0	1103	108006	1887	0
father-son	1103	39459	1851		1	39459	1851	0	1103	108004	1883	0
father-son	1103	39459	1851		1	39459	1851	0	1103	108007	1889	0
father-son	1103	39459	1851		1	39459	1851	0	1103	108002	1877	0
father-son	1103	107996	1810	1		107996	1810	0	1103	108030	1846	0
father-son	1103	107996	1810	1		107996	1810	0	1103	39459	1851	0
father-son	1103	107996	1810	1		107996	1810	0	1103	12176	1839	0
father-son	1103	107996	1810	1		107996	1810	0	1103	7744	1842	0
father-son	1103	108004	1883		1	108004	1883	0	1103	108010	1902	0
father-son	1103	108004	1883		1	108004	1883	0	1103	108014	1910	0
father-son	1103	108004	1883		1	108004	1883	0	1103	121080	1915	0
father-son	1103	108030	1846		1	108030	1846	0	1103	108031	1876	0
father-son	1103	108030	1846		1	108030	1846	0	1103	108033	1877	0
father-son	1103	108030	1846		1	108030	1846	0	1103	59688	1874	0
father-son	1103	108031	1876		1	108031	1876	0	1103	121041	1914	0
father-son	1103	108031	1876		1	108031	1876	0	1103	108043	1910	0
father-son	1103	118235	1777	1		118235	1777	0	1103	108054	1821	0
father-son	1103	120996	1849		1	120996	1849	0	1103	121004	1890	0
father-son	1103	120996	1849		1	120996	1849	0	1103	20381	1887	0
father-son	1103	120996	1849		1	120996	1849	0	1103	121003	1889	0
father-son	1103	120996	1849		1	120996	1849	0	1103	121001	1886	0
father-son	1103	120996	1849		1	120996	1849	0	1103	120998	1882	0
father-son	1103	120996	1849		1	120996	1849	0	1103	20549	1880	0
father-son	1103	121014	1817	1		121014	1817	0	1103	121020	1858	0
father-son	1103	121014	1817	1		121014	1817	0	1103	121017	1852	0
father-son	1103	121014	1817	1		121014	1817	0	1103	120996	1849	0
father-son	1103	121017	1852		1	121017	1852	0	1103	121045	1881	0
father-son	1103	121017	1852		1	121017	1852	0	1103	121048	1885	0
father-son	1103	121017	1852		1	121017	1852	0	1103	121047	1883	0
father-son	1103	121020	1858		1	121020	1858	0	1103	121073	1888	0
father-son	1103	121020	1858		1	121020	1858	0	1103	27402	1890	0
father-son	1103	121022	1779	1		121022	1779	0	1103	121031	1827	0
father-son	1103	121022	1779	1		121022	1779	0	1103	121014	1817	0
father-son	1103	121022	1779	1		121022	1779	0	1103	107996	1810	0
father-son	1103	121048	1885		1	121048	1885	0	1103	121059	1914	0
father-son	1103	121048	1885		1	121048	1885	0	1103	121057	1911	0
father-son	1103	121099	1765	1		121099	1765	0	1103	121111	1802	0
father-son	1103	121101	1771	1		121101	1771	0	1103	121123	1800	0
father-son	1103	121111	1802	1		121111	1802	0	1103	121151	1838	0
father-son	1103	121111	1802	1		121111	1802	0	1103	121148	1829	0
father-son	1103	121111	1802	1		121111	1802	0	1103	121145	1825	0
father-son	1103	121123	1800	1		121123	1800	0	1103	121130	1831	0
father-son	1103	121140	1822		1	121140	1822	0	1103	121163	1864	0
father-son	1103	121140	1822		1	121140	1822	0	1103	121164	1868	0
father-son	1103	121140	1822	1		121140	1822	0	1103	121154	1848	0
father-son	1103	121140	1822	1		121140	1822	0	1103	121155	1851	0
father-son	1103	121140	1822	1		121140	1822	0	1103	121159	1859	0
father-son	1103	121145	1825		1	121145	1825	0	1103	121147	1862	0
father-son	1103	121155	1851		1	121155	1851	0	1103	121169	1878	0
father-son	1103	121155	1851		1	121155	1851	0	1103	121177	1882	0
father-son	1103	121164	1868		1	121164	1868	0	1103	121168	1904	0
father-son	1103	121164	1868		1	121164	1868	0	1103	121165	1900	0
father-son	1103	403614	1850		1	403614	1850	0	1103	13625	1882	0
father-son	1103	403614	1850		1	403614	1850	0	1103	40288	1875	0
father-son	1104	11357	1854		1	11357	1854	0	1104	11711	1884	0
father-son	1104	12785	1829	1		12785	1829	0	1104	59014	1856	0
father-son	1104	12785	1829	1		12785	1829	0	1104	11354	1853	0
father-son	1104	12785	1829	1		12785	1829	0	1104	11357	1854	0
father-son	1104	14608	1882		1	14608	1882	0	1104	25856	1912	0
father-son	1104	21306	1853		1	21306	1853	0	1104	112938	1880	0
father-son	1104	21306	1853		1	21306	1853	0	1104	18170	1885	0
father-son	1104	21306	1853		1	21306	1853	0	1104	14608	1882	0
father-son	1104	59014	1856		1	59014	1856	0	1104	483727	1894	0
father-son	1104	59014	1856		1	59014	1856	0	1104	483725	1891	0
father-son	1104	59014	1856		1	59014	1856	0	1104	483723	1887	0
father-son	1104	112938	1880		1	112938	1880	0	1104	25381	1917	0
father-son	1104	112938	1880		1	112938	1880	0	1104	13518	1914	0
father-son	1104	483723	1887		1	483723	1887	0	1104	483732	1919	1
father-son	1104	483723	1887		1	483723	1887	0	1104	483731	1915	1
father-son	1105	26609	1858		1	26609	1858	0	1105	25640	1883	0
father-son	1105	26609	1858		1	26609	1858	0	1105	19543	1899	0
father-son	1105	110693	1816	1		110693	1816	0	1105	111620	1851	0
father-son	1105	110693	1816	1		110693	1816	0	1105	26609	1858	0
father-son	1105	110696	1857		1	110696	1857	0	1105	110700	1882	0
father-son	1105	110696	1857		1	110696	1857	0	1105	110702	1883	0
father-son	1105	110696	1857		1	110696	1857	0	1105	110706	1891	0
father-son	1105	110696	1857		1	110696	1857	0	1105	110703	1886	0
father-son	1105	111590	1827	1		111590	1827	0	1105	111595	1859	0
father-son	1105	111590	1827	1		111590	1827	0	1105	110696	1857	0
father-son	1105	111590	1827		1	111590	1827	0	1105	111600	1874	0
father-son	1105	111620	1851		1	111620	1851	0	1105	111626	1888	0
father-son	1105	111620	1851		1	111620	1851	0	1105	111624	1885	0
father-son	1105	133439	1793	1		133439	1793	0	1105	133441	1840	0
father-son	1105	133439	1793	1		133439	1793	0	1105	133442	1825	0
father-son	1105	133439	1793	1		133439	1793	0	1105	111590	1827	0
father-son	1105	133441	1840		1	133441	1840	0	1105	133476	1878	0
father-son	1105	133441	1840		1	133441	1840	0	1105	133477	1880	0
father-son	1105	133441	1840		1	133441	1840	0	1105	133478	1887	0
father-son	1105	133441	1840		1	133441	1840	0	1105	133473	1871	0
father-son	1105	133442	1825	1		133442	1825	0	1105	133461	1859	0
father-son	1105	133442	1825	1		133442	1825	0	1105	133459	1856	0
father-son	1105	133442	1825	1		133442	1825	0	1105	133447	1852	0
father-son	1105	133442	1825	1		133442	1825	0	1105	133446	1850	0
father-son	1105	133442	1825		1	133442	1825	0	1105	133462	1860	0
father-son	1105	133446	1850		1	133446	1850	0	1105	133457	1879	0
father-son	1105	133447	1852		1	133447	1852	0	1105	133450	1882	0
father-son	1105	133473	1871		1	133473	1871	0	1105	133479	1908	0
father-son	1105	133477	1880		1	133477	1880	0	1105	133487	1911	0
father-son	1105	133495	1786	1		133495	1786	0	1105	110693	1816	0
father-son	1105	399595	1816	1		399595	1816	0	1105	399594	1841	0
father-son	1106	9520	1879		1	9520	1879	0	1106	41009	1899	0
father-son	1106	9528	1845		1	9528	1845	0	1106	9521	1880	0
father-son	1106	9528	1845		1	9528	1845	0	1106	9520	1879	0
father-son	1106	9528	1845		1	9528	1845	0	1106	28786	1891	0
father-son	1106	133496	1813	1		133496	1813	0	1106	9528	1845	0
father-son	1107	7198	1873		1	7198	1873	0	1107	21629	1904	0
father-son	1107	7198	1873		1	7198	1873	0	1107	20825	1899	0
father-son	1107	7198	1873		1	7198	1873	0	1107	28542	1916	0
father-son	1107	8209	1888		1	8209	1888	0	1107	20123	1909	0
father-son	1107	21640	1842		1	21640	1842	0	1107	7198	1873	0
father-son	1107	21640	1842		1	21640	1842	0	1107	8209	1888	0
father-son	1107	22456	1877		1	22456	1877	0	1107	23700	1911	0
father-son	1107	24988	1820	1		24988	1820	0	1107	21640	1842	0
father-son	1107	24998	1777	1		24998	1777	0	1107	25001	1818	0
father-son	1107	24998	1777	1		24998	1777	0	1107	25000	1810	0
father-son	1107	24998	1777	1		24998	1777	0	1107	114682	1802	0
father-son	1107	24998	1777	1		24998	1777	0	1107	24988	1820	0
father-son	1107	25001	1818		1	25001	1818	0	1107	25003	1864	0
father-son	1107	25003	1864		1	25003	1864	0	1107	27884	1896	0
father-son	1107	25003	1864		1	25003	1864	0	1107	20326	1899	0
father-son	1107	114682	1802	1		114682	1802	0	1107	114688	1827	0
father-son	1107	114682	1802	1		114682	1802	0	1107	26832	1831	0
father-son	1107	399584	1806	1		399584	1806	0	1107	399583	1850	0
father-son	1108	7785	1852		1	7785	1852	0	1108	60054	1884	0
father-son	1108	7785	1852		1	7785	1852	0	1108	7786	1875	0
father-son	1108	7785	1852		1	7785	1852	0	1108	24523	1886	0
father-son	1108	12595	1810	1		12595	1810	0	1108	7785	1852	0
father-son	1108	12595	1810	1		12595	1810	0	1108	13216	1850	0
father-son	1108	12595	1810	1		12595	1810	0	1108	15578	1857	0
father-son	1108	12595	1810	1		12595	1810	0	1108	21353	1845	0
father-son	1108	60054	1884		1	60054	1884	0	1108	22963	1912	0
father-son	1109	21748	1888		1	21748	1888	0	1109	7185	1913	0
father-son	1109	24576	1876		1	24576	1876	0	1109	64106	1900	0
father-son	1109	24576	1876		1	24576	1876	0	1109	13033	1905	0
father-son	1109	24576	1876		1	24576	1876	0	1109	9466	1914	0
father-son	1109	26754	1851		1	26754	1851	0	1109	20082	1895	0
father-son	1109	26754	1851		1	26754	1851	0	1109	21748	1888	0
father-son	1109	26754	1851		1	26754	1851	0	1109	22457	1879	0
father-son	1109	26754	1851		1	26754	1851	0	1109	24576	1876	0
father-son	1109	26754	1851		1	26754	1851	0	1109	40490	1881	0
father-son	1110	1074	1806	1		1074	1806	0	1110	132850	1831	0
father-son	1110	7939	1873		1	7939	1873	0	1110	27886	1903	0
father-son	1110	10365	1804	1		10365	1804	0	1110	10368	1826	0
father-son	1110	10366	1810	1		10366	1810	0	1110	10371	1838	0
father-son	1110	10366	1810	1		10366	1810	0	1110	110369	1847	0
father-son	1110	10366	1810	1		10366	1810	0	1110	10372	1850	0
father-son	1110	10368	1826	1		10368	1826	0	1110	10374	1859	0
father-son	1110	10371	1838		1	10371	1838	0	1110	60032	1883	0
father-son	1110	10371	1838		1	10371	1838	0	1110	62724	1860	0
father-son	1110	10371	1838		1	10371	1838	0	1110	11495	1871	0
father-son	1110	10371	1838		1	10371	1838	0	1110	7939	1873	0
father-son	1110	10371	1838		1	10371	1838	0	1110	10375	1869	0
father-son	1110	10371	1838		1	10371	1838	0	1110	25630	1863	0
father-son	1110	10372	1850		1	10372	1850	0	1110	11498	1883	0
father-son	1110	11495	1871		1	11495	1871	0	1110	11503	1914	0
father-son	1110	11495	1871		1	11495	1871	0	1110	25633	1910	0
father-son	1110	11495	1871		1	11495	1871	0	1110	11499	1903	0
father-son	1110	25630	1863		1	25630	1863	0	1110	25641	1884	0
father-son	1110	25630	1863		1	25630	1863	0	1110	27188	1888	0
father-son	1110	25630	1863		1	25630	1863	0	1110	110384	1891	0
father-son	1110	25641	1884		1	25641	1884	0	1110	7844	1913	0
father-son	1110	25641	1884		1	25641	1884	0	1110	8015	1915	0
father-son	1110	62724	1860		1	62724	1860	0	1110	110392	1888	0
father-son	1110	110350	1780	1		110350	1780	0	1110	10366	1810	0
father-son	1110	110350	1780	1		110350	1780	0	1110	1074	1806	0
father-son	1114	758	1771	1		758	1771	0	1114	759	1810	0
father-son	1114	2743	1809	1		2743	1809	0	1114	18351	1845	0
father-son	1114	2743	1809	1		2743	1809	0	1114	14547	1839	0
father-son	1114	14546	1838		1	14546	1838	0	1114	23048	1868	0
father-son	1114	16053	1814	1		16053	1814	0	1114	12597	1855	0
father-son	1114	18351	1845		1	18351	1845	0	1114	40328	1876	0
father-son	1114	18351	1845		1	18351	1845	0	1114	27522	1887	0
father-son	1114	18351	1845		1	18351	1845	0	1114	18326	1892	0
father-son	1114	18351	1845		1	18351	1845	0	1114	18325	1889	0
father-son	1114	22634	1865		1	22634	1865	0	1114	6952	1904	0
father-son	1114	22634	1865		1	22634	1865	0	1114	12556	1898	0
father-son	1114	22634	1865		1	22634	1865	0	1114	40864	1894	0
father-son	1114	22678	1829		1	22678	1829	0	1114	22634	1865	0
father-son	1114	25932	1807	1		25932	1807	0	1114	14549	1842	0
father-son	1114	25932	1807	1		25932	1807	0	1114	14546	1838	0
father-son	1114	25932	1807	1		25932	1807	0	1114	22678	1829	0
father-son	1117	8034	1879		1	8034	1879	0	1117	17480	1909	0
father-son	1117	8034	1879		1	8034	1879	0	1117	26997	1907	0
father-son	1117	8275	1829	1		8275	1829	0	1117	10504	1855	0
father-son	1117	8275	1829	1		8275	1829	0	1117	10503	1853	0
father-son	1117	10007	1890		1	10007	1890	0	1117	7940	1916	0
father-son	1117	10394	1866		1	10394	1866	0	1117	12223	1896	0
father-son	1117	10395	1879		1	10395	1879	0	1117	14434	1907	0
father-son	1117	10499	1801	1		10499	1801	0	1117	23806	1843	0
father-son	1117	10499	1801	1		10499	1801	0	1117	24372	1846	0
father-son	1117	10499	1801	1		10499	1801	0	1117	8275	1829	0
father-son	1117	10499	1801	1		10499	1801	0	1117	10500	1834	0
father-son	1117	10499	1801	1		10499	1801	0	1117	10501	1835	0
father-son	1117	10500	1834		1	10500	1834	0	1117	25195	1875	0
father-son	1117	10500	1834		1	10500	1834	0	1117	27139	1864	0
father-son	1117	10500	1834		1	10500	1834	0	1117	59618	1872	0
father-son	1117	10500	1834		1	10500	1834	0	1117	10395	1879	0
father-son	1117	10501	1835		1	10501	1835	0	1117	10394	1866	0
father-son	1117	10503	1853		1	10503	1853	0	1117	8034	1879	0
father-son	1117	10504	1855		1	10504	1855	0	1117	10507	1886	0
father-son	1117	10504	1855		1	10504	1855	0	1117	12180	1884	0
father-son	1117	12179	1881		1	12179	1881	0	1117	18829	1907	0
father-son	1117	13562	1848		1	13562	1848	0	1117	12179	1881	0
father-son	1117	13562	1848		1	13562	1848	0	1117	10009	1901	0
father-son	1117	13562	1848		1	13562	1848	0	1117	10007	1890	0
father-son	1117	13562	1848		1	13562	1848	0	1117	117488	1894	0
father-son	1117	24372	1846		1	24372	1846	0	1117	17476	1883	0
father-son	1117	24372	1846		1	24372	1846	0	1117	26377	1880	0
father-son	1117	25195	1875		1	25195	1875	0	1117	17477	1901	0
father-son	1117	25195	1875		1	25195	1875	0	1117	6855	1911	0
father-son	1117	25195	1875		1	25195	1875	0	1117	17478	1903	0
father-son	1117	27139	1864		1	27139	1864	0	1117	18172	1903	0
father-son	1117	27139	1864		1	27139	1864	0	1117	7111	1906	0
father-son	1117	27139	1864		1	27139	1864	0	1117	12393	1908	0
father-son	1117	59618	1872		1	59618	1872	0	1117	12099	1907	0
father-son	1117	59618	1872		1	59618	1872	0	1117	15918	1908	0
father-son	1117	131572	1829	1		131572	1829	0	1117	13562	1848	0
father-son	1119	1438	1785	1		1438	1785	0	1119	1437	1808	0
father-son	1119	14030	1851		1	14030	1851	0	1119	25240	1887	0
father-son	1119	14030	1851		1	14030	1851	0	1119	26417	1888	0
father-son	1119	14030	1851		1	14030	1851	0	1119	12957	1883	0
father-son	1119	15003	1858		1	15003	1858	0	1119	25343	1898	0
father-son	1119	15003	1858		1	15003	1858	0	1119	25342	1893	0
father-son	1119	15003	1858		1	15003	1858	0	1119	14964	1887	0
father-son	1119	17481	1877		1	17481	1877	0	1119	25241	1915	0
father-son	1119	17481	1877		1	17481	1877	0	1119	41367	1911	0
father-son	1119	17481	1877		1	17481	1877	0	1119	12021	1913	0
father-son	1119	18176	1878		1	18176	1878	0	1119	26999	1914	0
father-son	1119	18530	1877		1	18530	1877	0	1119	18607	1910	0
father-son	1119	21192	1822	1		21192	1822	0	1119	14030	1851	0
father-son	1119	21192	1822	1		21192	1822	0	1119	11633	1853	0
father-son	1119	21194	1833	1		21194	1833	0	1119	15003	1858	0
father-son	1119	21194	1833	1		21194	1833	0	1119	21195	1856	0
father-son	1119	21194	1833		1	21194	1833	0	1119	74616	1861	0
father-son	1119	21195	1856		1	21195	1856	0	1119	11088	1891	0
father-son	1119	21195	1856		1	21195	1856	0	1119	18530	1877	0
father-son	1119	21195	1856		1	21195	1856	0	1119	28468	1896	0
father-son	1119	21195	1856		1	21195	1856	0	1119	18176	1878	0
father-son	1119	21195	1856		1	21195	1856	0	1119	15280	1887	0
father-son	1119	21195	1856		1	21195	1856	0	1119	22458	1884	0
father-son	1119	25342	1893		1	25342	1893	0	1119	12474	1915	0
father-son	1119	62957	1868		1	62957	1868	0	1119	112898	1888	0
father-son	1119	112852	1827		1	112852	1827	0	1119	62957	1868	0
father-son	1119	112852	1827		1	112852	1827	0	1119	22002	1870	0
father-son	1119	112852	1827		1	112852	1827	0	1119	17481	1877	0
father-son	1119	112876	1798	1		112876	1798	0	1119	112852	1827	0
father-son	1119	112876	1798	1		112876	1798	0	1119	21194	1833	0
father-son	1119	112876	1798	1		112876	1798	0	1119	21192	1822	0
father-son	1120	26432	1888		1	26432	1888	0	1120	27887	1916	0
father-son	1120	115810	1848		1	115810	1848	0	1120	26432	1888	0
father-son	1120	115810	1848		1	115810	1848	0	1120	25480	1881	0
father-son	1120	115810	1848		1	115810	1848	0	1120	25479	1870	0
father-son	1120	115810	1848		1	115810	1848	0	1120	14569	1879	0
father-son	1120	115810	1848		1	115810	1848	0	1120	17352	1871	0
father-son	1120	115810	1848		1	115810	1848	0	1120	25028	1893	0
father-son	1120	115810	1848		1	115810	1848	0	1120	25216	1873	0
father-son	1120	115815	1814		1	115815	1814	0	1120	115819	1860	0
father-son	1120	115815	1814	1		115815	1814	0	1120	25393	1852	0
father-son	1120	115815	1814	1		115815	1814	0	1120	115817	1854	0
father-son	1120	115815	1814	1		115815	1814	0	1120	115810	1848	0
father-son	1120	115819	1860		1	115819	1860	0	1120	115824	1888	0
father-son	1121	6546	1797	1		6546	1797	0	1121	24373	1831	0
father-son	1121	8276	1870		1	8276	1870	0	1121	14399	1902	0
father-son	1121	8348	1801	1		8348	1801	0	1121	8347	1826	0
father-son	1121	8348	1801	1		8348	1801	0	1121	27613	1845	0
father-son	1121	8348	1801	1		8348	1801	0	1121	27993	1832	0
father-son	1121	8752	1838		1	8752	1838	0	1121	138039	1863	0
father-son	1121	8752	1838		1	8752	1838	0	1121	8755	1864	0
father-son	1121	8752	1838		1	8752	1838	0	1121	8754	1861	0
father-son	1121	8755	1864		1	8755	1864	0	1121	8643	1890	0
father-son	1121	10508	1829		1	10508	1829	0	1121	10401	1879	0
father-son	1121	10508	1829		1	10508	1829	0	1121	10511	1865	0
father-son	1121	10508	1829		1	10508	1829	0	1121	8276	1870	0
father-son	1121	10508	1829		1	10508	1829	0	1121	10513	1874	0
father-son	1121	10508	1829		1	10508	1829	0	1121	14397	1882	0
father-son	1121	10511	1865		1	10511	1865	0	1121	11838	1892	0
father-son	1121	10511	1865		1	10511	1865	0	1121	11841	1898	0
father-son	1121	10511	1865		1	10511	1865	0	1121	11840	1894	0
father-son	1121	10512	1872		1	10512	1872	0	1121	22526	1900	0
father-son	1121	10512	1872		1	10512	1872	0	1121	60765	1907	0
father-son	1121	10512	1872		1	10512	1872	0	1121	60308	1892	0
father-son	1121	16561	1869		1	16561	1869	0	1121	28469	1887	0
father-son	1121	16561	1869		1	16561	1869	0	1121	16564	1902	0
father-son	1121	16561	1869		1	16561	1869	0	1121	60862	1910	0
father-son	1121	16561	1869		1	16561	1869	0	1121	15164	1900	0
father-son	1121	16561	1869		1	16561	1869	0	1121	16563	1893	0
father-son	1121	16563	1893		1	16563	1893	0	1121	6909	1912	0
father-son	1121	24193	1808	1		24193	1808	0	1121	8752	1838	0
father-son	1121	24373	1831		1	24373	1831	0	1121	16561	1869	0
father-son	1121	24373	1831		1	24373	1831	0	1121	15988	1865	0
father-son	1121	24373	1831		1	24373	1831	0	1121	10512	1872	0
father-son	1121	27613	1845		1	27613	1845	0	1121	8351	1874	0
father-son	1121	27613	1845		1	27613	1845	0	1121	13605	1883	0
father-son	1121	27613	1845		1	27613	1845	0	1121	26922	1889	0
father-son	1121	27613	1845		1	27613	1845	0	1121	63280	1876	0
father-son	1121	27613	1845		1	27613	1845	0	1121	108224	1864	0
father-son	1121	27613	1845		1	27613	1845	0	1121	22525	1870	0
father-son	1121	27613	1845		1	27613	1845	0	1121	60337	1893	0
father-son	1121	27993	1832		1	27993	1832	0	1121	62730	1860	0
father-son	1121	28469	1887		1	28469	1887	0	1121	28220	1910	0
father-son	1124	2222	1808	1		2222	1808	0	1124	115530	1833	0
father-son	1124	2222	1808	1		2222	1808	0	1124	21307	1840	0
father-son	1124	2222	1808	1		2222	1808	0	1124	39067	1840	0
father-son	1124	2225	1771	1		2225	1771	0	1124	115523	1797	0
father-son	1124	2225	1771	1		2225	1771	0	1124	115521	1796	0
father-son	1124	7363	1853		1	7363	1853	0	1124	28752	1882	0
father-son	1124	7363	1853		1	7363	1853	0	1124	74970	1872	0
father-son	1124	10627	1846		1	10627	1846	0	1124	10628	1871	0
father-son	1124	14202	1820	1		14202	1820	0	1124	27929	1856	0
father-son	1124	14202	1820	1		14202	1820	0	1124	14205	1851	0
father-son	1124	14202	1820	1		14202	1820	0	1124	10627	1846	0
father-son	1124	14202	1820	1		14202	1820	0	1124	7363	1853	0
father-son	1124	14205	1851		1	14205	1851	0	1124	14172	1887	0
father-son	1124	14205	1851		1	14205	1851	0	1124	27931	1876	0
father-son	1124	15839	1817	1		15839	1817	0	1124	14204	1846	0
father-son	1124	15839	1817	1		15839	1817	0	1124	102404	1840	0
father-son	1124	15839	1817	1		15839	1817	0	1124	24537	1848	0
father-son	1124	24537	1848		1	24537	1848	0	1124	15244	1878	0
father-son	1124	24537	1848		1	24537	1848	0	1124	13748	1879	0
father-son	1124	27929	1856		1	27929	1856	0	1124	27932	1887	0
father-son	1124	28752	1882		1	28752	1882	0	1124	15207	1913	0
father-son	1124	115521	1796	1		115521	1796	0	1124	15839	1817	0
father-son	1124	115521	1796	1		115521	1796	0	1124	14202	1820	0
father-son	1124	115526	1800	1		115526	1800	0	1124	115527	1833	0
father-son	1124	115527	1833	1		115527	1833	0	1124	11918	1859	0
father-son	1124	115527	1833		1	115527	1833	0	1124	11917	1860	0
father-son	1127	8097	1842		1	8097	1842	0	1127	26481	1876	0
father-son	1127	9516	1860		1	9516	1860	0	1127	10017	1893	0
father-son	1127	9516	1860		1	9516	1860	0	1127	7333	1896	0
father-son	1127	14815	1868		1	14815	1868	0	1127	22229	1894	0
father-son	1127	14815	1868		1	14815	1868	0	1127	13989	1904	0
father-son	1127	14815	1868		1	14815	1868	0	1127	26489	1895	0
father-son	1127	14844	1821	1		14844	1821	0	1127	74447	1856	0
father-son	1127	14844	1821		1	14844	1821	0	1127	9516	1860	0
father-son	1127	25823	1868		1	25823	1868	0	1127	10718	1901	0
father-son	1127	25823	1868		1	25823	1868	0	1127	7434	1898	0
father-son	1127	25823	1868		1	25823	1868	0	1127	40846	1893	0
father-son	1127	26481	1876		1	26481	1876	0	1127	28719	1910	0
father-son	1127	102320	1823		1	102320	1823	0	1127	135292	1861	0
father-son	1127	102320	1823		1	102320	1823	0	1127	135295	1870	0
father-son	1127	102320	1823		1	102320	1823	0	1127	135293	1863	0
father-son	1127	102320	1823	1		102320	1823	0	1127	135290	1857	0
father-son	1127	102320	1823		1	102320	1823	0	1127	135294	1865	0
father-son	1127	115534	1788	1		115534	1788	0	1127	102320	1823	0
father-son	1127	115534	1788	1		115534	1788	0	1127	115535	1810	0
father-son	1127	115534	1788	1		115534	1788	0	1127	14844	1821	0
father-son	1127	115534	1788	1		115534	1788	0	1127	2431	1817	0
father-son	1127	115535	1810		1	115535	1810	0	1127	135263	1861	0
father-son	1130	846	1778	1		846	1778	0	1130	9424	1809	0
father-son	1130	846	1778	1		846	1778	0	1130	9423	1811	0
father-son	1130	8999	1791	1		8999	1791	0	1130	19661	1842	0
father-son	1130	9423	1811	1		9423	1811	0	1130	13307	1848	0
father-son	1130	9423	1811	1		9423	1811	0	1130	22401	1845	0
father-son	1130	9424	1809	1		9424	1809	0	1130	61905	1842	0
father-son	1130	13111	1885		1	13111	1885	0	1130	27644	1912	0
father-son	1130	13307	1848		1	13307	1848	0	1130	28118	1875	0
father-son	1130	14075	1848		1	14075	1848	0	1130	40491	1881	0
father-son	1130	14075	1848		1	14075	1848	0	1130	21503	1878	0
father-son	1130	17817	1864		1	17817	1864	0	1130	17773	1891	0
father-son	1130	19661	1842		1	19661	1842	0	1130	40139	1871	0
father-son	1130	19661	1842		1	19661	1842	0	1130	13111	1885	0
father-son	1130	19661	1842		1	19661	1842	0	1130	19649	1882	0
father-son	1130	21503	1878		1	21503	1878	0	1130	21370	1911	0
father-son	1130	21503	1878		1	21503	1878	0	1130	64406	1910	0
father-son	1130	23859	1859		1	23859	1859	0	1130	11947	1902	0
father-son	1130	23881	1822		1	23881	1822	0	1130	8970	1867	0
father-son	1130	23881	1822	1		23881	1822	0	1130	10341	1851	0
father-son	1130	23881	1822		1	23881	1822	0	1130	17817	1864	0
father-son	1130	23881	1822	1		23881	1822	0	1130	23859	1859	0
father-son	1130	27438	1814	1		27438	1814	0	1130	16679	1851	0
father-son	1130	27438	1814	1		27438	1814	0	1130	28524	1843	0
father-son	1130	27438	1814	1		27438	1814	0	1130	14075	1848	0
father-son	1130	28118	1875		1	28118	1875	0	1130	9312	1912	0
father-son	1130	28118	1875		1	28118	1875	0	1130	6852	1905	0
father-son	1130	28118	1875		1	28118	1875	0	1130	9311	1900	0
father-son	1130	28118	1875		1	28118	1875	0	1130	16763	1910	0
father-son	1130	28524	1843		1	28524	1843	0	1130	12313	1884	0
father-son	1130	28524	1843		1	28524	1843	0	1130	74995	1873	0
father-son	1130	28524	1843		1	28524	1843	0	1130	28526	1882	0
father-son	1130	28524	1843		1	28524	1843	0	1130	19065	1880	0
father-son	1130	28524	1843		1	28524	1843	0	1130	15282	1889	0
father-son	1130	40139	1871		1	40139	1871	0	1130	22964	1900	1
father-son	1130	40491	1881		1	40491	1881	0	1130	64436	1911	0
father-son	1130	74995	1873		1	74995	1873	0	1130	108278	1899	0
father-son	1130	74995	1873		1	74995	1873	0	1130	26453	1913	0
father-son	1130	108264	1824	1		108264	1824	0	1130	62423	1853	0
father-son	1130	108264	1824		1	108264	1824	0	1130	16275	1861	0
father-son	1131	14479	1838		1	14479	1838	0	1131	28267	1876	0
father-son	1131	15546	1816	1		15546	1816	0	1131	39510	1852	0
father-son	1131	15546	1816	1		15546	1816	0	1131	58546	1846	0
father-son	1131	15546	1816	1		15546	1816	0	1131	74550	1859	0
father-son	1131	15546	1816		1	15546	1816	0	1131	102328	1865	0
father-son	1131	15546	1816	1		15546	1816	0	1131	39147	1842	0
father-son	1131	17355	1850		1	17355	1850	0	1131	26469	1877	0
father-son	1131	17355	1850		1	17355	1850	0	1131	25347	1883	0
father-son	1131	21854	1815	1		21854	1815	0	1131	22005	1845	0
father-son	1131	21854	1815	1		21854	1815	0	1131	14479	1838	0
father-son	1131	21854	1815	1		21854	1815	0	1131	17355	1850	0
father-son	1131	21854	1815	1		21854	1815	0	1131	17607	1853	0
father-son	1131	25347	1883		1	25347	1883	0	1131	25348	1909	0
father-son	1131	28267	1876		1	28267	1876	0	1131	28222	1908	0
father-son	1131	39147	1842		1	39147	1842	0	1131	74835	1868	0
father-son	1131	39147	1842		1	39147	1842	0	1131	63129	1871	0
father-son	1131	39147	1842		1	39147	1842	0	1131	102336	1877	0
father-son	1131	39510	1852		1	39510	1852	0	1131	75706	1897	0
father-son	1131	39510	1852		1	39510	1852	0	1131	60213	1889	0
father-son	1131	39510	1852		1	39510	1852	0	1131	60147	1887	0
father-son	1131	39510	1852		1	39510	1852	0	1131	20993	1892	0
father-son	1131	39510	1852		1	39510	1852	0	1131	40492	1881	0
father-son	1131	40492	1881		1	40492	1881	0	1131	117497	1914	0
father-son	1131	40605	1885		1	40605	1885	0	1131	102344	1917	0
father-son	1131	63129	1871		1	63129	1871	0	1131	102356	1907	0
father-son	1131	74550	1859		1	74550	1859	0	1131	40605	1885	0
father-son	1131	74550	1859		1	74550	1859	0	1131	75223	1880	0
father-son	1131	102328	1865		1	102328	1865	0	1131	117491	1886	0
father-son	1131	102328	1865		1	102328	1865	0	1131	102378	1906	0
father-son	1131	102328	1865		1	102328	1865	0	1131	102368	1904	0
father-son	1131	102328	1865		1	102328	1865	0	1131	40764	1890	0
father-son	1131	102328	1865		1	102328	1865	0	1131	63837	1893	0
father-son	1131	117540	1779	1		117540	1779	0	1131	117552	1828	0
father-son	1131	117540	1779	1		117540	1779	0	1131	117551	1829	0
father-son	1131	117540	1779	1		117540	1779	0	1131	117769	1827	0
father-son	1131	117540	1779	1		117540	1779	0	1131	117549	1820	0
father-son	1131	117549	1820	1		117549	1820	0	1131	117573	1856	0
father-son	1131	117549	1820		1	117549	1820	0	1131	117589	1865	0
father-son	1131	117551	1829	1		117551	1829	0	1131	117570	1854	0
father-son	1131	117551	1829		1	117551	1829	0	1131	117593	1870	0
father-son	1131	117573	1856		1	117573	1856	0	1131	117622	1891	0
father-son	1131	117573	1856		1	117573	1856	0	1131	117616	1888	0
father-son	1131	117589	1865		1	117589	1865	0	1131	117625	1891	0
father-son	1131	117589	1865		1	117589	1865	0	1131	117620	1890	0
father-son	1131	117769	1827	1		117769	1827	0	1131	117571	1854	0
father-son	1132	15427	1867		1	15427	1867	0	1132	16225	1897	0
father-son	1132	15427	1867		1	15427	1867	0	1132	16224	1890	0
father-son	1132	16250	1824		1	16250	1824	0	1132	28613	1861	0
father-son	1132	23021	1838		1	23021	1838	0	1132	16253	1870	0
father-son	1132	23021	1838		1	23021	1838	0	1132	15427	1867	0
father-son	1132	23021	1838		1	23021	1838	0	1132	63309	1877	0
father-son	1132	25900	1783	1		25900	1783	0	1132	16250	1824	0
father-son	1132	25900	1783	1		25900	1783	0	1132	23021	1838	0
father-son	1133	24935	1885		1	24935	1885	0	1133	9846	1912	0
father-son	1133	24935	1885		1	24935	1885	0	1133	24941	1909	0
father-son	1133	24971	1780	1		24971	1780	0	1133	102385	1807	0
father-son	1133	24971	1780	1		24971	1780	0	1133	115539	1809	0
father-son	1133	24974	1838		1	24974	1838	0	1133	18635	1868	0
father-son	1133	58896	1854		1	58896	1854	0	1133	63839	1893	0
father-son	1133	58896	1854		1	58896	1854	0	1133	63613	1886	0
father-son	1133	58896	1854		1	58896	1854	0	1133	75511	1890	0
father-son	1133	63687	1889		1	63687	1889	0	1133	12034	1912	0
father-son	1133	73841	1841		1	73841	1841	0	1133	63687	1889	0
father-son	1133	73841	1841		1	73841	1841	0	1133	59621	1872	0
father-son	1133	73841	1841		1	73841	1841	0	1133	102389	1873	0
father-son	1133	73841	1841		1	73841	1841	0	1133	24978	1877	0
father-son	1133	73841	1841		1	73841	1841	0	1133	24935	1885	0
father-son	1133	73841	1841		1	73841	1841	0	1133	24977	1874	0
father-son	1133	102385	1807	1		102385	1807	0	1133	73841	1841	0
father-son	1133	102385	1807	1		102385	1807	0	1133	58896	1854	0
father-son	1133	102385	1807	1		102385	1807	0	1133	24974	1838	0
father-son	1133	102389	1873		1	102389	1873	0	1133	24938	1899	0
father-son	1133	102389	1873		1	102389	1873	0	1133	24937	1893	0
father-son	1133	102389	1873		1	102389	1873	0	1133	8648	1896	0
father-son	1136	8402	1820		1	8402	1820	0	1136	113124	1864	0
father-son	1136	8402	1820	1		8402	1820	0	1136	16257	1850	0
father-son	1136	8402	1820	1		8402	1820	0	1136	23023	1845	0
father-son	1136	9589	1872		1	9589	1872	0	1136	16212	1900	0
father-son	1136	10188	1880		1	10188	1880	0	1136	8376	1908	0
father-son	1136	10595	1865		1	10595	1865	0	1136	10597	1889	0
father-son	1136	10595	1865		1	10595	1865	0	1136	26507	1892	0
father-son	1136	12683	1837		1	12683	1837	0	1136	62766	1862	0
father-son	1136	12683	1837		1	12683	1837	0	1136	9589	1872	0
father-son	1136	12683	1837		1	12683	1837	0	1136	20414	1868	0
father-son	1136	16257	1850		1	16257	1850	0	1136	10188	1880	0
father-son	1136	16257	1850		1	16257	1850	0	1136	17776	1877	0
father-son	1136	17776	1877		1	17776	1877	0	1136	17730	1907	0
father-son	1136	20414	1868		1	20414	1868	0	1136	6928	1913	0
father-son	1136	20414	1868		1	20414	1868	0	1136	8377	1907	0
father-son	1136	23023	1845		1	23023	1845	0	1136	10595	1865	0
father-son	1136	23023	1845		1	23023	1845	0	1136	16226	1871	0
father-son	1136	113124	1864		1	113124	1864	0	1136	115837	1895	0
father-son	1136	115832	1816	1		115832	1816	0	1136	115834	1844	0
father-son	1136	115832	1816	1		115832	1816	0	1136	74027	1845	0
father-son	1136	483745	1823	1		483745	1823	0	1136	832915	1847	0
father-son	1137	8650	1887		1	8650	1887	0	1137	22297	1916	0
father-son	1137	19229	1860		1	19229	1860	0	1137	8650	1887	0
father-son	1137	20758	1828		1	20758	1828	0	1137	74652	1862	0
father-son	1137	20758	1828		1	20758	1828	0	1137	19229	1860	0
father-son	1137	20762	1879		1	20762	1879	0	1137	7884	1904	0
father-son	1137	20762	1879		1	20762	1879	0	1137	20689	1899	0
father-son	1137	22166	1803	1		22166	1803	0	1137	20758	1828	0
father-son	1137	22166	1803	1		22166	1803	0	1137	20759	1834	0
father-son	1137	22166	1803	1		22166	1803	0	1137	20757	1825	0
father-son	1138	22305	1801	1		22305	1801	0	1138	110723	1831	0
father-son	1138	22305	1801	1		22305	1801	0	1138	110725	1834	0
father-son	1138	22305	1801	1		22305	1801	0	1138	110722	1830	0
father-son	1138	22305	1801	1		22305	1801	0	1138	39351	1848	0
father-son	1138	22305	1801	1		22305	1801	0	1138	22312	1850	0
father-son	1138	22305	1801	1		22305	1801	0	1138	22307	1827	0
father-son	1138	22305	1801	1		22305	1801	0	1138	22309	1835	0
father-son	1138	22309	1835		1	22309	1835	0	1138	22316	1870	0
father-son	1138	22316	1870		1	22316	1870	0	1138	22301	1909	0
father-son	1139	7545	1869		1	7545	1869	0	1139	12829	1915	0
father-son	1139	7545	1869		1	7545	1869	0	1139	110745	1895	0
father-son	1139	7545	1869		1	7545	1869	0	1139	12827	1894	0
father-son	1139	110760	1837		1	110760	1837	0	1139	110764	1875	0
father-son	1139	110760	1837		1	110760	1837	0	1139	110763	1871	0
father-son	1139	110760	1837		1	110760	1837	0	1139	7545	1869	0
father-son	1139	110763	1871		1	110763	1871	0	1139	110768	1896	0
father-son	1140	4161	1771	1		4161	1771	0	1140	20766	1809	0
father-son	1140	4161	1771	1		4161	1771	0	1140	20767	1813	0
father-son	1140	11092	1842		1	11092	1842	0	1140	24538	1870	0
father-son	1140	11092	1842		1	11092	1842	0	1140	25242	1884	0
father-son	1140	14069	1858		1	14069	1858	0	1140	20263	1899	0
father-son	1140	14069	1858		1	14069	1858	0	1140	27339	1912	0
father-son	1140	16682	1823	1		16682	1823	0	1140	14069	1858	0
father-son	1140	16682	1823		1	16682	1823	0	1140	22114	1872	0
father-son	1140	18754	1878		1	18754	1878	0	1140	18027	1908	0
father-son	1140	19950	1829		1	19950	1829	0	1140	19955	1868	0
father-son	1140	19955	1868		1	19955	1868	0	1140	64407	1909	0
father-son	1140	20690	1881		1	20690	1881	0	1140	20697	1919	0
father-son	1140	20690	1881		1	20690	1881	0	1140	12426	1912	0
father-son	1140	20690	1881		1	20690	1881	0	1140	9788	1909	0
father-son	1140	20692	1883		1	20692	1883	0	1140	41271	1908	0
father-son	1140	20767	1813	1		20767	1813	0	1140	17819	1846	0
father-son	1140	20767	1813	1		20767	1813	0	1140	20771	1849	0
father-son	1140	20767	1813	1		20767	1813	0	1140	20775	1854	0
father-son	1140	20771	1849		1	20771	1849	0	1140	63076	1870	0
father-son	1140	20771	1849		1	20771	1849	0	1140	7886	1888	0
father-son	1140	20775	1854		1	20775	1854	0	1140	18754	1878	0
father-son	1140	20775	1854		1	20775	1854	0	1140	20690	1881	0
father-son	1140	20775	1854		1	20775	1854	0	1140	20692	1883	0
father-son	1140	20775	1854		1	20775	1854	0	1140	26495	1894	0
father-son	1140	25242	1884		1	25242	1884	0	1140	17386	1916	0
father-son	1140	63076	1870		1	63076	1870	0	1140	19914	1896	0
father-son	1140	63076	1870		1	63076	1870	0	1140	20693	1897	0
father-son	1143	7621	1820		1	7621	1820	0	1143	117432	1860	0
father-son	1143	7621	1820	1		7621	1820	0	1143	115708	1858	0
father-son	1143	7621	1820	1		7621	1820	0	1143	115720	1857	0
father-son	1143	19763	1821	1		19763	1821	0	1143	19765	1844	0
father-son	1143	19763	1821	1		19763	1821	0	1143	13886	1857	0
father-son	1143	19765	1844		1	19765	1844	0	1143	20607	1879	0
father-son	1143	19765	1844		1	19765	1844	0	1143	13002	1874	0
father-son	1143	19765	1844		1	19765	1844	0	1143	59815	1876	0
father-son	1143	19765	1844		1	19765	1844	0	1143	20645	1885	0
father-son	1143	19765	1844		1	19765	1844	0	1143	20555	1882	0
father-son	1143	20555	1882		1	20555	1882	0	1143	19190	1914	0
father-son	1143	20607	1879		1	20607	1879	0	1143	6961	1910	0
father-son	1143	21936	1881		1	21936	1881	0	1143	14366	1909	0
father-son	1143	26909	1810	1		26909	1810	0	1143	39697	1857	0
father-son	1143	26909	1810	1		26909	1810	0	1143	73797	1840	0
father-son	1143	28776	1879		1	28776	1879	0	1143	22351	1898	0
father-son	1143	29077	1858		1	29077	1858	0	1143	21936	1881	0
father-son	1143	29077	1858		1	29077	1858	0	1143	28776	1879	0
father-son	1143	75618	1894		1	75618	1894	0	1143	115694	1914	0
[truncated: 721,124+ more rows]

## Sheet: Table 2 Literacy 1754-1889
Relationship	nid	pidf	byrf	pid0	lit0	byr0	myr0	nid	pid1	lit1	byr1	myr1
parent-child	1009	23237	1812	23237	1	1812	1843.99	1009	58492	1	1845	1867.46
parent-child	1009	23237	1812	6499	1	1812	1843.99	1009	58492	1	1845	1867.46
parent-child	1015	8500	1793	8500	0	1793	1817.86	1015	15980	1	1819	1845.8
parent-child	1015	8500	1793	23266	0	1793	1817.86	1015	15980	1	1819	1845.8
parent-child	1020	14726	1822	14726	1	1822	1846.38	1020	62713	0	1861	1886.16
parent-child	1020	14726	1822	14726	1	1822	1846.38	1020	74014	1	1845	1867.31
parent-child	1020	120892	1798	120892	0	1798	1817.69	1020	14726	1	1822	1846.38
parent-child	1020	120892	1798	120892	0	1798	1817.69	1020	120897	1	1821	1841.62
parent-child	1020	120892	1798	120893	1	1798	1817.69	1020	14726	1	1822	1846.38
parent-child	1020	120892	1798	120893	1	1798	1817.69	1020	120897	1	1821	1841.62
parent-child	1020	120897	1821	120897	1	1821	1841.62	1020	39375	1	1849	1871.75
parent-child	1020	120897	1821	120897	1	1821	1841.62	1020	120899	1	1859	1880.98
parent-child	1020	120897	1821	16599	0	1821	1841.62	1020	39375	1	1849	1871.75
parent-child	1020	120897	1821	16599	0	1821	1841.62	1020	120899	1	1859	1880.98
parent-child	1021	9398	1818	9398	1	1818	1843.62	1021	9400	1	1846	1874.8
parent-child	1021	9398	1818	9398	1	1818	1843.62	1021	9403	1	1852	1873.09
parent-child	1021	9398	1818	9398	1	1818	1843.62	1021	22451	1	1857	1878.36
parent-child	1021	9398	1818	9399	1	1818	1843.62	1021	9400	1	1846	1874.8
parent-child	1021	9398	1818	9399	1	1818	1843.62	1021	9403	1	1852	1873.09
parent-child	1021	9398	1818	9399	1	1818	1843.62	1021	22451	1	1857	1878.36
parent-child	1021	24388	1822	24388	0	1822	1844.84	1021	14731	0	1849	1871.27
parent-child	1021	24388	1822	24388	0	1822	1844.84	1021	15981	1	1843	1876.98
parent-child	1021	24388	1822	24388	0	1822	1844.84	1021	58495	1	1845	1873.84
parent-child	1021	24388	1822	14730	0	1822	1844.84	1021	14731	0	1849	1871.27
parent-child	1021	24388	1822	14730	0	1822	1844.84	1021	15981	1	1843	1876.98
parent-child	1021	24388	1822	14730	0	1822	1844.84	1021	58495	1	1845	1873.84
parent-child	1022	900145	1786	900145	1	1786	1807.71	1022	123876	1	1810	1836.47
parent-child	1022	900145	1786	901503	1	1786	1807.71	1022	123876	1	1810	1836.47
parent-child	1024	133744	1803	133744	1	1803	1827.14	1024	8389	1	1834	1861.62
parent-child	1024	133744	1803	133744	1	1803	1827.14	1024	133747	1	1830	1853.12
parent-child	1024	133744	1803	133744	1	1803	1827.14	1024	133748	1	1832	1852.98
parent-child	1024	133744	1803	133745	1	1803	1827.14	1024	8389	1	1834	1861.62
parent-child	1024	133744	1803	133745	1	1803	1827.14	1024	133747	1	1830	1853.12
parent-child	1024	133744	1803	133745	1	1803	1827.14	1024	133748	1	1832	1852.98
parent-child	1024	133748	1832	133748	1	1832	1852.98	1024	133789	1	1854	1876.98
parent-child	1024	133748	1832	133748	1	1832	1852.98	1024	133790	1	1858	1883.39
parent-child	1024	133748	1832	133748	1	1832	1852.98	1024	133791	1	1860	1881.84
parent-child	1024	133748	1832	133748	1	1832	1852.98	1024	133792	1	1862	1884.12
parent-child	1024	133748	1832	133788	1	1832	1852.98	1024	133789	1	1854	1876.98
parent-child	1024	133748	1832	133788	1	1832	1852.98	1024	133790	1	1858	1883.39
parent-child	1024	133748	1832	133788	1	1832	1852.98	1024	133791	1	1860	1881.84
parent-child	1024	133748	1832	133788	1	1832	1852.98	1024	133792	1	1862	1884.12
parent-child	1029	5567	1787	5567	1	1787	1809.5	1029	483629	1	1814	1834.24
parent-child	1029	5567	1787	27604	1	1787	1809.5	1029	483629	1	1814	1834.24
parent-child	1029	5568	1794	5568	1	1794	1820.98	1029	24190	1	1837	1867.2
parent-child	1029	5568	1794	19721	1	1794	1830.04	1029	24190	1	1837	1867.2
parent-child	1029	8339	1806	8339	1	1806	1825.33	1029	23239	1	1832	1875.53
parent-child	1029	8339	1806	8339	1	1806	1825.33	1029	23241	0	1858	1883.81
parent-child	1029	8339	1806	8339	1	1806	1825.33	1029	74700	0	1864	1883.69
parent-child	1029	8339	1806	8339	1	1806	1825.33	1029	106358	1	1827	1856.39
parent-child	1029	8339	1806	106354	0	1806	1825.33	1029	23239	1	1832	1875.53
parent-child	1029	8339	1806	106354	0	1806	1825.33	1029	106358	1	1827	1856.39
parent-child	1029	23239	1832	23239	1	1832	1875.53	1029	23242	1	1865	1886.32
parent-child	1029	23239	1832	23239	1	1832	1875.53	1029	23243	1	1868	1888.98
parent-child	1029	23239	1832	23240	0	1832	1875.53	1029	23242	1	1865	1886.32
parent-child	1029	23239	1832	23240	0	1832	1875.53	1029	23243	1	1868	1888.98
parent-child	1029	118075	1754	118075	1	1754	1786.75	1029	5568	1	1794	1820.98
parent-child	1029	118075	1754	118075	1	1754	1786.75	1029	8260	1	1792	1812.99
parent-child	1029	118075	1754	118076	0	1754	1786.75	1029	5568	1	1794	1820.98
parent-child	1029	118075	1754	118076	0	1754	1786.75	1029	8260	1	1792	1812.99
parent-child	1029	483611	1730	483611	1	1730	1753.37	1029	118075	1	1754	1786.75
parent-child	1029	483611	1730	483611	1	1730	1753.37	1029	483615	1	1757	1787.72
parent-child	1029	483611	1730	483611	1	1730	1753.37	1029	483618	1	1764	1785.93
parent-child	1029	483618	1764	483618	1	1764	1785.93	1029	5567	1	1787	1809.5
parent-child	1029	483618	1764	483619	0	1764	1785.93	1029	5567	1	1787	1809.5
parent-child	1029	483622	1754	483616	1	1754	1787.72	1029	483623	1	1795	1826.53
parent-child	1029	483642	1804	483642	1	1804	1834.24	1029	483646	1	1846	1865.96
parent-child	1029	483642	1804	483629	1	1804	1834.24	1029	483646	1	1846	1865.96
parent-child	1044	20592	1800	20592	1	1800	1823.06	1044	24437	1	1831	1852.81
parent-child	1044	20592	1800	20592	1	1800	1823.06	1044	106421	1	1823	1848.12
parent-child	1044	20592	1800	20593	0	1800	1823.06	1044	24437	1	1831	1852.81
parent-child	1044	20592	1800	20593	0	1800	1823.06	1044	106421	1	1823	1848.12
parent-child	1044	24437	1831	24437	1	1831	1852.81	1044	39875	1	1863	1885.28
parent-child	1044	24437	1831	24437	1	1831	1852.81	1044	74475	1	1857	1879.87
parent-child	1044	24437	1831	20595	1	1831	1852.81	1044	39875	1	1863	1885.28
parent-child	1044	24437	1831	20595	1	1831	1852.81	1044	74475	1	1857	1879.87
parent-child	1045	12534	1795	12534	1	1795	1821.96	1045	17814	1	1830	1856.98
parent-child	1045	12534	1795	12534	1	1795	1821.96	1045	106433	0	1821	1844.88
parent-child	1045	12534	1795	12534	1	1795	1821.96	1045	106440	1	1826	1855.46
parent-child	1045	12534	1795	106432	1	1795	1821.96	1045	17814	1	1830	1856.98
parent-child	1045	12534	1795	106432	1	1795	1821.96	1045	106433	0	1821	1844.88
parent-child	1045	12534	1795	106432	1	1795	1821.96	1045	106440	1	1826	1855.46
parent-child	1045	17814	1830	17814	1	1830	1856.98	1045	22112	1	1858	1884
parent-child	1045	17814	1830	12537	1	1830	1856.98	1045	22112	1	1858	1884
parent-child	1048	4106	1780	4106	0	1780	1807.8	1048	133421	0	1825	1845.36
parent-child	1048	4106	1780	20598	0	1780	1807.8	1048	133421	0	1825	1845.36
parent-child	1049	6071	1799	6071	1	1799	1824.51	1049	10837	1	1846	1876.61
parent-child	1049	6071	1799	6071	1	1799	1824.51	1049	22512	1	1848	1871.14
parent-child	1049	6071	1799	6071	1	1799	1824.51	1049	26953	1	1843	1862.58
parent-child	1049	6071	1799	6071	1	1799	1824.51	1049	39497	1	1852	1876.61
parent-child	1049	6071	1799	6071	1	1799	1824.51	1049	106484	1	1830	1851.59
parent-child	1049	6071	1799	6071	1	1799	1824.51	1049	114056	1	1832	1857.97
parent-child	1049	6071	1799	14735	1	1799	1840.72	1049	10837	1	1846	1876.61
parent-child	1049	6071	1799	14735	1	1799	1840.72	1049	22512	1	1848	1871.14
parent-child	1049	6071	1799	14735	1	1799	1840.72	1049	26953	1	1843	1862.58
parent-child	1049	6071	1799	14735	1	1799	1840.72	1049	39497	1	1852	1876.61
parent-child	1049	6071	1799	5017	1	1799	1824.51	1049	106484	1	1830	1851.59
parent-child	1049	6071	1799	5017	1	1799	1824.51	1049	114056	1	1832	1857.97
parent-child	1049	21764	1808	21764	0	1808	1835.95	1049	14736	1	1837	1856.52
parent-child	1049	21764	1808	21764	0	1808	1835.95	1049	27957	1	1839	1861.25
parent-child	1049	21764	1808	21764	0	1808	1835.95	1049	62481	1	1855	1884.49
parent-child	1049	21764	1808	21764	0	1808	1835.95	1049	74204	1	1850	1882.56
parent-child	1049	21764	1808	26777	1	1808	1835.95	1049	14736	1	1837	1856.52
parent-child	1049	21764	1808	26777	1	1808	1835.95	1049	27957	1	1839	1861.25
parent-child	1049	21764	1808	26777	1	1808	1835.95	1049	62481	1	1855	1884.49
parent-child	1049	21764	1808	26777	1	1808	1835.95	1049	74204	1	1850	1882.56
parent-child	1049	27957	1839	27957	1	1839	1861.25	1049	14737	1	1863	1888.56
parent-child	1049	27957	1839	19722	1	1839	1861.25	1049	14737	1	1863	1888.56
parent-child	1049	483673	1775	483673	1	1775	1798.01	1049	6071	1	1799	1824.51
parent-child	1049	483673	1775	483673	1	1775	1798.01	1049	483674	1	1814	1840.78
parent-child	1049	483673	1775	483673	1	1775	1798.01	1049	483675	1	1811	1833.74
parent-child	1049	483673	1775	10431	0	1775	1798.01	1049	6071	1	1799	1824.51
parent-child	1049	483673	1775	10431	0	1775	1798.01	1049	483674	1	1814	1840.78
parent-child	1049	483673	1775	10431	0	1775	1798.01	1049	483675	1	1811	1833.74
parent-child	1049	801775		801775	1		1793.69	1049	21764	0	1808	1835.95
parent-child	1049	801775		810271	0		1793.69	1049	21764	0	1808	1835.95
parent-child	1058	466	1782	466	0	1782	1809.69	1058	6507	1	1811	1836.48
parent-child	1058	466	1782	466	0	1782	1809.69	1058	102174	1	1821	1842.66
parent-child	1058	466	1782	466	0	1782	1809.69	1058	102176	1	1808	1828.67
parent-child	1058	466	1782	466	0	1782	1809.69	1058	102177	0	1817	1840.3
parent-child	1058	466	1782	8342	0	1782	1809.69	1058	6507	1	1811	1836.48
parent-child	1058	466	1782	8342	0	1782	1809.69	1058	102174	1	1821	1842.66
parent-child	1058	466	1782	8342	0	1782	1809.69	1058	102176	1	1808	1828.67
parent-child	1058	466	1782	8342	0	1782	1809.69	1058	102177	0	1817	1840.3
parent-child	1058	6507	1811	6507	1	1811	1836.48	1058	61850	1	1841	1859.98
parent-child	1058	6507	1811	826215	1	1811	1836.48	1058	61850	1	1841	1859.98
parent-child	1058	14741	1834	14741	0	1834	1866.46	1058	9415	1	1860	1879.4
parent-child	1058	14741	1834	14741	0	1834	1866.46	1058	14742	1	1863	1886.15
parent-child	1058	14741	1834	14741	0	1834	1866.46	1058	106520	0	1858	1878.79
parent-child	1058	14741	1834	11015	0	1834	1866.46	1058	9415	1	1860	1879.4
parent-child	1058	14741	1834	11015	0	1834	1866.46	1058	14742	1	1863	1886.15
parent-child	1058	14741	1834	11015	0	1834	1866.46	1058	106520	0	1858	1878.79
parent-child	1058	19723	1808	19723	0	1808	1833.1	1058	14741	0	1834	1866.46
parent-child	1058	19723	1808	19723	0	1808	1833.1	1058	61752	0	1839	1864.7
parent-child	1058	19723	1808	113030	0	1808	1833.1	1058	14741	0	1834	1866.46
parent-child	1058	19723	1808	113030	0	1808	1833.1	1058	61752	0	1839	1864.7
parent-child	1058	112990	1795	112990	0	1795	1836.01	1058	112991	0	1837	1857.95
parent-child	1058	112990	1795	112989	0	1795	1836.01	1058	112991	0	1837	1857.95
parent-child	1058	112994	1769	112994	0	1769	1791.84	1058	19723	0	1808	1833.1
parent-child	1058	112994	1769	112994	0	1769	1791.84	1058	112990	0	1795	1836.01
parent-child	1058	112994	1769	112994	0	1769	1791.84	1058	112996	0	1793	1814.98
parent-child	1058	112994	1769	112994	0	1769	1791.84	1058	112997	0	1800	1823.55
parent-child	1058	112994	1769	112994	0	1769	1791.84	1058	112998	0	1802	1822.65
parent-child	1058	112994	1769	112994	0	1769	1791.84	1058	113002	0	1806	1829.55
parent-child	1058	112994	1769	428	0	1769	1791.84	1058	19723	0	1808	1833.1
parent-child	1058	112994	1769	428	0	1769	1791.84	1058	112990	0	1795	1836.01
parent-child	1058	112994	1769	428	0	1769	1791.84	1058	112996	0	1793	1814.98
parent-child	1058	112994	1769	428	0	1769	1791.84	1058	112997	0	1800	1823.55
parent-child	1058	112994	1769	428	0	1769	1791.84	1058	112998	0	1802	1822.65
parent-child	1058	112994	1769	428	0	1769	1791.84	1058	113002	0	1806	1829.55
parent-child	1058	112999	1804	112999	1	1804	1828.17	1058	113001	0	1829	1849.81
parent-child	1058	112999	1804	113000	1	1804	1828.17	1058	113001	0	1829	1849.81
parent-child	1058	113022	1743	113022	1	1743	1765.61	1058	466	0	1782	1809.69
parent-child	1058	113022	1743	113022	1	1743	1765.61	1058	112994	0	1769	1791.84
parent-child	1058	113022	1743	113022	1	1743	1765.61	1058	113012	0	1784	1805.9
parent-child	1058	113022	1743	113022	1	1743	1765.61	1058	113024	0	1794	1814.8
parent-child	1058	113022	1743	113022	1	1743	1765.61	1058	113616	1	1766	1808.81
parent-child	1058	113022	1743	113022	1	1743	1765.61	1058	113622	0	1773	1796.05
parent-child	1058	113022	1743	113023	0	1743	1765.61	1058	466	0	1782	1809.69
parent-child	1058	113022	1743	113023	0	1743	1765.61	1058	112994	0	1769	1791.84
parent-child	1058	113022	1743	113023	0	1743	1765.61	1058	113012	0	1784	1805.9
parent-child	1058	113022	1743	113023	0	1743	1765.61	1058	113024	0	1794	1814.8
parent-child	1058	113022	1743	113023	0	1743	1765.61	1058	113616	1	1766	1808.81
parent-child	1058	113022	1743	113023	0	1743	1765.61	1058	113622	0	1773	1796.05
parent-child	1058	113042	1807	113042	1	1807	1830.85	1058	39174	0	1843	1864.38
parent-child	1058	113042	1807	113042	1	1807	1830.85	1058	113040	1	1841	1878.85
parent-child	1058	113042	1807	113042	1	1807	1830.85	1058	113044	0	1830	1849.48
parent-child	1058	113042	1807	20882	1	1807	1830.85	1058	39174	0	1843	1864.38
parent-child	1058	113042	1807	20882	1	1807	1830.85	1058	113040	1	1841	1878.85
parent-child	1058	113042	1807	20882	1	1807	1830.85	1058	113044	0	1830	1849.48
parent-child	1058	113622	1773	113622	0	1773	1796.05	1058	112999	1	1804	1828.17
parent-child	1058	113622	1773	113622	0	1773	1796.05	1058	113042	1	1807	1830.85
parent-child	1058	113622	1773	113622	0	1773	1796.05	1058	113626	0	1801	1823.61
parent-child	1058	113622	1773	113623	0	1773	1796.05	1058	112999	1	1804	1828.17
parent-child	1058	113622	1773	113623	0	1773	1796.05	1058	113042	1	1807	1830.85
parent-child	1058	113622	1773	113623	0	1773	1796.05	1058	113626	0	1801	1823.61
parent-child	1058	513907	1772	513907	0	1772	1795.02	1058	404310	0	1807	1829.55
parent-child	1058	513907	1772	513908	0	1772	1795.02	1058	404310	0	1807	1829.55
parent-child	1059	13294	1826	13294	1	1826	1849.19	1059	13297	0	1851	1872.88
parent-child	1059	13294	1826	7741	1	1826	1849.19	1059	13297	0	1851	1872.88
parent-child	1059	13509	1810	13509	1	1810	1831.41	1059	13511	1	1833	1853.68
parent-child	1059	13509	1810	13510	0	1810	1831.41	1059	13511	1	1833	1853.68
parent-child	1059	13511	1833	13511	1	1833	1853.68	1059	13513	1	1867	1889.4
parent-child	1059	13511	1833	13511	1	1833	1853.68	1059	21794	1	1866	1888.48
parent-child	1059	13511	1833	13511	1	1833	1853.68	1059	59249	1	1862	1879.22
parent-child	1059	13511	1833	13511	1	1833	1853.68	1059	63067	0	1870	1887.58
parent-child	1059	13511	1833	13511	1	1833	1853.68	1059	102183	1	1854	1874.24
parent-child	1059	13511	1833	13512	1	1833	1853.68	1059	13513	1	1867	1889.4
parent-child	1059	13511	1833	13512	1	1833	1853.68	1059	21794	1	1866	1888.48
parent-child	1059	13511	1833	13512	1	1833	1853.68	1059	59249	1	1862	1879.22
parent-child	1059	13511	1833	13512	1	1833	1853.68	1059	63067	0	1870	1887.58
parent-child	1059	13511	1833	13512	1	1833	1853.68	1059	102183	1	1854	1874.24
parent-child	1059	119457	1756	119457	1	1756	1779.91	1059	13509	1	1810	1831.41
parent-child	1059	119457	1756	119457	1	1756	1779.91	1059	910058	0	1781	1798.77
parent-child	1059	119457	1756	821221	1	1756	1779.91	1059	910058	0	1781	1798.77
parent-child	1062	119436	1765	119436	1	1765	1798.4	1062	11341	1	1804	1834.83
parent-child	1062	119436	1765	119436	1	1765	1798.4	1062	119427	1	1805	1825.28
parent-child	1062	119436	1765	119436	1	1765	1798.4	1062	119438	0	1799	1821.65
parent-child	1062	119436	1765	119436	1	1765	1798.4	1062	119439	0	1802	1821.19
parent-child	1062	119436	1765	119436	1	1765	1798.4	1062	119440	0	1807	1831.3
parent-child	1062	119436	1765	119437	1	1765	1798.4	1062	11341	1	1804	1834.83
parent-child	1062	119436	1765	119437	1	1765	1798.4	1062	119427	1	1805	1825.28
parent-child	1062	119436	1765	119437	1	1765	1798.4	1062	119438	0	1799	1821.65
parent-child	1062	119436	1765	119437	1	1765	1798.4	1062	119439	0	1802	1821.19
parent-child	1062	119436	1765	119437	1	1765	1798.4	1062	119440	0	1807	1831.3
parent-child	1062	119438	1799	119438	0	1799	1821.65	1062	483449	1	1825	1855.02
parent-child	1062	119438	1799	483447	0	1799	1821.65	1062	483449	1	1825	1855.02
parent-child	1062	119439	1802	119439	0	1802	1821.19	1062	483454	1	1822	1846.64
parent-child	1062	119439	1802	119439	0	1802	1821.19	1062	483458	1	1834	1855.9
parent-child	1062	119439	1802	119439	0	1802	1821.19	1062	483460	1	1840	1861.52
parent-child	1062	119439	1802	119439	0	1802	1821.19	1062	483461	1	1842	1863.39
parent-child	1062	119439	1802	483453	1	1802	1821.19	1062	483454	1	1822	1846.64
parent-child	1062	119439	1802	483453	1	1802	1821.19	1062	483458	1	1834	1855.9
parent-child	1062	119439	1802	483453	1	1802	1821.19	1062	483460	1	1840	1861.52
parent-child	1062	119439	1802	483453	1	1802	1821.19	1062	483461	1	1842	1863.39
parent-child	1062	483501	1753	483501	1	1753	1781.06	1062	483506	1	1796	1821.35
parent-child	1062	483501	1753	483502	1	1753	1781.06	1062	483506	1	1796	1821.35
parent-child	1065	25036	1787	25036	0	1787	1814.61	1065	25041	0	1817	1840.85
parent-child	1065	25036	1787	25036	0	1787	1814.61	1065	25042	0	1819	1843.98
parent-child	1065	25036	1787	25036	0	1787	1814.61	1065	25047	0	1829	1850.98
parent-child	1065	25036	1787	25039	0	1787	1814.61	1065	25041	0	1817	1840.85
parent-child	1065	25036	1787	25039	0	1787	1814.61	1065	25042	0	1819	1843.98
parent-child	1065	25036	1787	25039	0	1787	1814.61	1065	25047	0	1829	1850.98
parent-child	1065	25041	1817	25041	0	1817	1840.85	1065	25020	0	1855	1876.78
parent-child	1065	25041	1817	25041	0	1817	1840.85	1065	25051	1	1847	1871.23
parent-child	1065	25041	1817	25041	0	1817	1840.85	1065	74328	0	1853	1877.23
parent-child	1065	25041	1817	25044	0	1817	1840.85	1065	25020	0	1855	1876.78
parent-child	1065	25041	1817	25044	0	1817	1840.85	1065	25051	1	1847	1871.23
parent-child	1065	25041	1817	25044	0	1817	1840.85	1065	74328	0	1853	1877.23
parent-child	1065	25042	1819	25042	0	1819	1843.98	1065	14922	1	1862	1887.98
parent-child	1065	25042	1819	25042	0	1819	1843.98	1065	22937	0	1860	1881.99
parent-child	1065	25042	1819	25042	0	1819	1843.98	1065	25019	0	1855	1883.82
parent-child	1065	25042	1819	25042	0	1819	1843.98	1065	58369	1	1842	1866.3
parent-child	1065	25042	1819	25045	0	1819	1843.98	1065	14922	1	1862	1887.98
parent-child	1065	25042	1819	25045	0	1819	1843.98	1065	22937	0	1860	1881.99
parent-child	1065	25042	1819	25045	0	1819	1843.98	1065	25019	0	1855	1883.82
parent-child	1065	25042	1819	25045	0	1819	1843.98	1065	58369	1	1842	1866.3
parent-child	1072	8002	1830	8002	1	1830	1859.93	1072	74644	1	1862	1888.24
parent-child	1072	8002	1830	8003	1	1830	1859.93	1072	74644	1	1862	1888.24
parent-child	1072	102192	1835	102192	1	1835	1859.11	1072	22583	1	1862	1889.17
parent-child	1072	102192	1835	102192	1	1835	1859.11	1072	59361	1	1865	1889.3
parent-child	1072	102192	1835	10490	1	1835	1859.11	1072	22583	1	1862	1889.17
parent-child	1072	102192	1835	10490	1	1835	1859.11	1072	59361	1	1865	1889.3
parent-child	1072	102196	1807	102196	1	1807	1829.15	1072	8002	1	1830	1859.93
parent-child	1072	102196	1807	102196	1	1807	1829.15	1072	8006	1	1846	1872.65
parent-child	1072	102196	1807	102196	1	1807	1829.15	1072	102192	1	1835	1859.11
parent-child	1072	102196	1807	8001	1	1807	1829.15	1072	8002	1	1830	1859.93
parent-child	1072	102196	1807	8001	1	1807	1829.15	1072	8006	1	1846	1872.65
parent-child	1072	102196	1807	8001	1	1807	1829.15	1072	102192	1	1835	1859.11
parent-child	1072	102202	1810	102202	1	1810	1832.59	1072	13853	1	1851	1875.09
parent-child	1072	102202	1810	102202	1	1810	1832.59	1072	61854	1	1841	1860.81
parent-child	1072	102202	1810	102202	1	1810	1832.59	1072	61945	1	1843	1865.01
parent-child	1072	102202	1810	102202	1	1810	1832.59	1072	74329	1	1853	1873.19
parent-child	1072	102202	1810	102202	1	1810	1832.59	1072	102198	1	1833	1863.87
parent-child	1072	102202	1810	102202	1	1810	1832.59	1072	102204	1	1836	1860.92
parent-child	1072	102202	1810	2884	1	1810	1832.59	1072	13853	1	1851	1875.09
parent-child	1072	102202	1810	2884	1	1810	1832.59	1072	61854	1	1841	1860.81
parent-child	1072	102202	1810	2884	1	1810	1832.59	1072	61945	1	1843	1865.01
parent-child	1072	102202	1810	2884	1	1810	1832.59	1072	74329	1	1853	1873.19
parent-child	1072	102202	1810	2884	1	1810	1832.59	1072	102198	1	1833	1863.87
parent-child	1072	102202	1810	2884	1	1810	1832.59	1072	102204	1	1836	1860.92
parent-child	1072	120849	1780	120849	1	1780	1811.96	1072	9930	1	1831	1850.25
parent-child	1072	120849	1780	120849	1	1780	1811.96	1072	26827	1	1831	1862.89
parent-child	1072	120849	1780	120849	1	1780	1811.96	1072	120850	1	1827	1849.9
parent-child	1072	120849	1780	21797	0	1780	1811.96	1072	9930	1	1831	1850.25
parent-child	1072	120849	1780	21797	0	1780	1811.96	1072	26827	1	1831	1862.89
parent-child	1072	120849	1780	21797	0	1780	1811.96	1072	120850	1	1827	1849.9
parent-child	1080	27982	1816	27982	1	1816	1837.96	1080	23277	1	1851	1883.21
parent-child	1080	27982	1816	27982	1	1816	1837.96	1080	39218	1	1844	1863.19
parent-child	1080	27982	1816	27982	1	1816	1837.96	1080	110740	1	1848	1869.53
parent-child	1080	27982	1816	16671	1	1816	1837.96	1080	23277	1	1851	1883.21
parent-child	1080	27982	1816	16671	1	1816	1837.96	1080	39218	1	1844	1863.19
parent-child	1080	27982	1816	16671	1	1816	1837.96	1080	110740	1	1848	1869.53
parent-child	1080	118233	1791	118233	1	1791	1815.51	1080	27982	1	1816	1837.96
parent-child	1080	118233	1791	118233	1	1791	1815.51	1080	483697	1	1822	1843.67
parent-child	1080	118233	1791	118234	1	1791	1815.51	1080	27982	1	1816	1837.96
parent-child	1080	118233	1791	118234	1	1791	1815.51	1080	483697	1	1822	1843.67
parent-child	1080	483707	1789	483707	1	1789		1080	73702	1	1838	1856.46
parent-child	1080	483707	1789	24631	1	1789	1832.02	1080	73702	1	1838	1856.46
parent-child	1081	25759	1820	25759	0	1820	1842.24	1081	9125	1	1856	1882.34
parent-child	1081	25759	1820	25759	0	1820	1842.24	1081	15543	1	1843	1874.6
parent-child	1081	25759	1820	25759	0	1820	1842.24	1081	58724	1	1850	1868.13
parent-child	1081	25759	1820	25759	0	1820	1842.24	1081	62058	0	1845	1866.24
parent-child	1081	25759	1820	25758	0	1820	1842.24	1081	9125	1	1856	1882.34
parent-child	1081	25759	1820	25758	0	1820	1842.24	1081	15543	1	1843	1874.6
parent-child	1081	25759	1820	25758	0	1820	1842.24	1081	58724	1	1850	1868.13
parent-child	1081	25759	1820	25758	0	1820	1842.24	1081	62058	0	1845	1866.24
parent-child	1081	27500	1797	27500	1	1797	1817.02	1081	25759	0	1820	1842.24
parent-child	1081	27500	1797	25754	0	1797	1817.02	1081	25759	0	1820	1842.24
parent-child	1081	109956	1801	109956	1	1801	1825.62	1081	109954	1	1835	1857.99
parent-child	1081	109956	1801	109956	1	1801	1825.62	1081	109958	1	1827	1860.79
parent-child	1081	109956	1801	109957	1	1801	1825.62	1081	109954	1	1835	1857.99
parent-child	1081	109956	1801	109957	1	1801	1825.62	1081	109958	1	1827	1860.79
parent-child	1082	18234	1835	18234	1	1835	1859.31	1082	14744	1	1860	1887.16
parent-child	1082	18234	1835	15349	1	1835	1859.31	1082	14744	1	1860	1887.16
parent-child	1082	22584	1795	22584	0	1795	1826.93	1082	115659	0	1829	1846.5
parent-child	1082	22584	1795	835897	0	1795	1826.93	1082	115659	0	1829	1846.5
parent-child	1082	24367	1802	24367	1	1802	1823.36	1082	10496	1	1841	1874.99
parent-child	1082	24367	1802	24367	1	1802	1823.36	1082	18234	1	1835	1859.31
parent-child	1082	24367	1802	24367	1	1802	1823.36	1082	26746	1	1828	1849.14
parent-child	1082	24367	1802	21303	1	1802	1823.36	1082	10496	1	1841	1874.99
parent-child	1082	24367	1802	21303	1	1802	1823.36	1082	18234	1	1835	1859.31
parent-child	1082	24367	1802	21303	1	1802	1823.36	1082	26746	1	1828	1849.14
parent-child	1087	4765	1783	4765	0	1783	1807.37	1087	2310	1	1812	1836.57
parent-child	1087	4765	1783	4765	0	1783	1807.37	1087	14473	1	1809	1836.62
parent-child	1087	4765	1783	4765	0	1783	1807.37	1087	17349	1	1821	1848.4
parent-child	1087	4765	1783	4765	0	1783	1807.37	1087	102215	1	1818	1846.13
parent-child	1087	4765	1783	4765	0	1783	1807.37	1087	102220	1	1826	1848.43
parent-child	1087	4765	1783	4765	0	1783	1807.37	1087	102221	1	1823	1851.34
parent-child	1087	4765	1783	4765	0	1783	1807.37	1087	102222	1	1814	1837.24
parent-child	1087	4765	1783	22683	1	1783	1807.37	1087	2310	1	1812	1836.57
parent-child	1087	4765	1783	22683	1	1783	1807.37	1087	14473	1	1809	1836.62
parent-child	1087	4765	1783	22683	1	1783	1807.37	1087	17349	1	1821	1848.4
parent-child	1087	4765	1783	22683	1	1783	1807.37	1087	102215	1	1818	1846.13
parent-child	1087	4765	1783	22683	1	1783	1807.37	1087	102220	1	1826	1848.43
parent-child	1087	4765	1783	22683	1	1783	1807.37	1087	102221	1	1823	1851.34
parent-child	1087	4765	1783	22683	1	1783	1807.37	1087	102222	1	1814	1837.24
parent-child	1087	14473	1809	14473	1	1809	1836.62	1087	14474	1	1841	1866.66
parent-child	1087	14473	1809	14473	1	1809	1836.62	1087	19448	1	1836	1859.08
parent-child	1087	14473	1809	14473	1	1809	1836.62	1087	24369	0	1838	1861.27
parent-child	1087	14473	1809	14473	1	1809	1836.62	1087	73971	1	1844	1865.22
parent-child	1087	14473	1809	14473	1	1809	1836.62	1087	102226	1	1849	1866.54
parent-child	1087	14473	1809	14473	1	1809	1836.62	1087	131086	1	1832	1854.56
parent-child	1087	14473	1809	22684	0	1809	1836.62	1087	14474	1	1841	1866.66
parent-child	1087	14473	1809	22684	0	1809	1836.62	1087	19448	1	1836	1859.08
parent-child	1087	14473	1809	22684	0	1809	1836.62	1087	24369	0	1838	1861.27
parent-child	1087	14473	1809	22684	0	1809	1836.62	1087	73971	1	1844	1865.22
parent-child	1087	14473	1809	22684	0	1809	1836.62	1087	102226	1	1849	1866.54
parent-child	1087	14473	1809	22684	0	1809	1836.62	1087	131086	1	1832	1854.56
parent-child	1087	24369	1838	24369	0	1838	1861.27	1087	39878	0	1863	1884.78
parent-child	1087	24369	1838	24121	0	1838	1861.27	1087	39878	0	1863	1884.78
parent-child	1087	133433	1746	133433	1	1746	1772.35	1087	4765	0	1783	1807.37
parent-child	1087	133433	1746	133433	1	1746	1772.35	1087	23368	1	1786	1813.2
parent-child	1087	133433	1746	133433	1	1746	1772.35	1087	133434	1	1773	1798.31
parent-child	1087	133433	1746	133433	1	1746	1772.35	1087	133435	0	1775	1798.84
parent-child	1087	133433	1746	839914	0	1746	1772.35	1087	4765	0	1783	1807.37
parent-child	1087	133433	1746	839914	0	1746	1772.35	1087	23368	1	1786	1813.2
parent-child	1087	133433	1746	839914	0	1746	1772.35	1087	133434	1	1773	1798.31
parent-child	1087	133433	1746	839914	0	1746	1772.35	1087	133435	0	1775	1798.84
parent-child	1091	22485	1816	22485	0	1816	1844.98	1091	18982	1	1863	1889.99
parent-child	1091	22485	1816	18981	0	1816	1844.98	1091	18982	1	1863	1889.99
parent-child	1091	102170	1826	102170	1	1826	1845.36	1091	58888	1	1854	1879.28
parent-child	1091	102170	1826	19449	1	1826	1845.36	1091	58888	1	1854	1879.28
parent-child	1097	8278	1832	8278	1	1832	1855.54	1097	13238	1	1861	1880.97
parent-child	1097	8278	1832	8278	1	1832	1855.54	1097	102234	1	1852	1878.44
parent-child	1097	8278	1832	21799	1	1832	1855.54	1097	13238	1	1861	1880.97
parent-child	1097	8278	1832	21799	1	1832	1855.54	1097	102234	1	1852	1878.44
parent-child	1101	22335	1832	22335	0	1832	1854.73	1101	22337	1	1855	1882.44
parent-child	1101	22335	1832	22335	0	1832	1854.73	1101	62656	1	1859	1885.26
parent-child	1101	22335	1832	22334	0	1832	1854.73	1101	22337	1	1855	1882.44
parent-child	1101	22335	1832	22334	0	1832	1854.73	1101	62656	1	1859	1885.26
parent-child	1101	102286	1834	102286	0	1834	1853.89	1101	39880	1	1863	1885.09
parent-child	1101	102286	1834	102286	0	1834	1853.89	1101	58890	1	1854	1879.84
parent-child	1101	102286	1834	102286	0	1834	1853.89	1101	74444	1	1856	1878.5
parent-child	1101	102286	1834	14252	0	1834	1853.89	1101	39880	1	1863	1885.09
parent-child	1101	102286	1834	14252	0	1834	1853.89	1101	58890	1	1854	1879.84
parent-child	1101	102286	1834	14252	0	1834	1853.89	1101	74444	1	1856	1878.5
parent-child	1103	107996	1810	107996	1	1810	1836.68	1103	7744	1	1842	1868.13
parent-child	1103	107996	1810	107996	1	1810	1836.68	1103	12176	1	1839	1868.67
parent-child	1103	107996	1810	107996	1	1810	1836.68	1103	39459	1	1851	1875.43
parent-child	1103	107996	1810	107996	1	1810	1836.68	1103	58891	1	1854	1876.88
parent-child	1103	107996	1810	107996	1	1810	1836.68	1103	58959	1	1856	1888.53
parent-child	1103	107996	1810	107996	1	1810	1836.68	1103	62723	1	1861	1880.78
parent-child	1103	107996	1810	107996	1	1810	1836.68	1103	107999	1	1837	1858.65
parent-child	1103	107996	1810	107996	1	1810	1836.68	1103	108030	1	1846	1874.4
parent-child	1103	107996	1810	107996	1	1810	1836.68	1103	121034	1	1844	1869.46
parent-child	1103	107996	1810	107996	1	1810	1836.68	1103	121035	1	1849	1876.25
parent-child	1103	107996	1810	107997	1	1810	1836.68	1103	7744	1	1842	1868.13
parent-child	1103	107996	1810	107997	1	1810	1836.68	1103	12176	1	1839	1868.67
parent-child	1103	107996	1810	107997	1	1810	1836.68	1103	39459	1	1851	1875.43
parent-child	1103	107996	1810	107997	1	1810	1836.68	1103	58891	1	1854	1876.88
parent-child	1103	107996	1810	107997	1	1810	1836.68	1103	58959	1	1856	1888.53
parent-child	1103	107996	1810	107997	1	1810	1836.68	1103	62723	1	1861	1880.78
parent-child	1103	107996	1810	107997	1	1810	1836.68	1103	107999	1	1837	1858.65
parent-child	1103	107996	1810	107997	1	1810	1836.68	1103	108030	1	1846	1874.4
parent-child	1103	107996	1810	107997	1	1810	1836.68	1103	121034	1	1844	1869.46
parent-child	1103	107996	1810	107997	1	1810	1836.68	1103	121035	1	1849	1876.25
parent-child	1103	121022	1779	121022	1	1779	1805.73	1103	107996	1	1810	1836.68
parent-child	1103	121022	1779	121022	1	1779	1805.73	1103	121014	1	1817	1848.84
parent-child	1103	121022	1779	121023	1	1779	1805.73	1103	107996	1	1810	1836.68
parent-child	1103	121022	1779	121023	1	1779	1805.73	1103	121014	1	1817	1848.84
parent-child	1103	121096	1736	121096	0	1736	1760.44	1103	121022	1	1779	1805.73
parent-child	1103	121096	1736	121096	0	1736	1760.44	1103	121100	0	1768	1795.85
parent-child	1103	121096	1736	121097	1	1736	1760.44	1103	121022	1	1779	1805.73
parent-child	1103	121096	1736	121097	1	1736	1760.44	1103	121100	0	1768	1795.85
parent-child	1103	121100	1768	121100	0	1768	1795.85	1103	121116	0	1802	1823.37
parent-child	1103	121100	1768	121100	0	1768	1795.85	1103	121118	0	1807	1825.58
parent-child	1103	121100	1768	121100	0	1768	1795.85	1103	121119	1	1810	1829.41
parent-child	1103	121100	1768	121112	0	1768	1795.85	1103	121116	0	1802	1823.37
parent-child	1103	121100	1768	121112	0	1768	1795.85	1103	121118	0	1807	1825.58
parent-child	1103	121100	1768	121112	0	1768	1795.85	1103	121119	1	1810	1829.41
parent-child	1105	110693	1816	110693	0	1816	1839.98	1105	26609	1	1858	1882.85
parent-child	1105	110693	1816	110693	0	1816	1839.98	1105	61860	1	1840	1862.76
parent-child	1105	110693	1816	110694	0	1816	1839.98	1105	26609	1	1858	1882.85
parent-child	1105	110693	1816	110694	0	1816	1839.98	1105	61860	1	1840	1862.76
parent-child	1105	111590	1827	111590	1	1827	1852.64	1105	110696	0	1857	1879.96
parent-child	1105	111590	1827	111591	1	1827	1852.64	1105	110696	0	1857	1879.96
parent-child	1105	133439	1793	133439	0	1793	1818.78	1105	111590	1	1827	1852.64
parent-child	1105	133439	1793	133439	0	1793	1818.78	1105	133441	1	1840	1869.05
parent-child	1105	133439	1793	133439	0	1793	1818.78	1105	133442	1	1825	1849.67
parent-child	1105	133439	1793	133444	0	1793	1818.78	1105	111590	1	1827	1852.64
parent-child	1105	133439	1793	133444	0	1793	1818.78	1105	133441	1	1840	1869.05
parent-child	1105	133439	1793	133444	0	1793	1818.78	1105	133442	1	1825	1849.67
parent-child	1105	133442	1825	133442	1	1825	1849.67	1105	133447	1	1852	1874.53
parent-child	1105	133442	1825	133442	1	1825	1849.67	1105	133460	0	1858	1878.07
parent-child	1105	133442	1825	133442	1	1825	1849.67	1105	133461	0	1859	1883.67
parent-child	1105	133442	1825	133445	0	1825	1849.67	1105	133447	1	1852	1874.53
parent-child	1105	133442	1825	133445	0	1825	1849.67	1105	133460	0	1858	1878.07
parent-child	1105	133442	1825	133445	0	1825	1849.67	1105	133461	0	1859	1883.67
parent-child	1105	133495	1786	133495	1	1786	1808.16	1105	110693	0	1816	1839.98
parent-child	1105	133495	1786	821298	0	1786	1808.16	1105	110693	0	1816	1839.98
parent-child	1107	24988	1820	24988	1	1820	1841.9	1107	58893	1	1854	1872.29
parent-child	1107	24988	1820	24988	1	1820	1841.9	1107	59125	1	1860	1885.45
parent-child	1107	24988	1820	24988	1	1820	1841.9	1107	74711	1	1864	1888.49
parent-child	1107	24988	1820	114674	1	1820	1841.9	1107	58893	1	1854	1872.29
parent-child	1107	24988	1820	114674	1	1820	1841.9	1107	59125	1	1860	1885.45
parent-child	1107	24988	1820	114674	1	1820	1841.9	1107	74711	1	1864	1888.49
parent-child	1107	24998	1777	24998	1	1777	1801.33	1107	24988	1	1820	1841.9
parent-child	1107	24998	1777	24998	1	1777	1801.33	1107	25000	1	1810	1853.2
parent-child	1107	24998	1777	24998	1	1777	1801.33	1107	25001	1	1818	1851.78
parent-child	1107	24998	1777	24998	1	1777	1801.33	1107	114680	1	1814	1840.17
parent-child	1107	24998	1777	24998	1	1777	1801.33	1107	114686	1	1807	1829.42
parent-child	1107	24998	1777	24999	0	1777	1801.33	1107	24988	1	1820	1841.9
parent-child	1107	24998	1777	24999	0	1777	1801.33	1107	25000	1	1810	1853.2
parent-child	1107	24998	1777	24999	0	1777	1801.33	1107	25001	1	1818	1851.78
parent-child	1107	24998	1777	24999	0	1777	1801.33	1107	114680	1	1814	1840.17
parent-child	1107	24998	1777	24999	0	1777	1801.33	1107	114686	1	1807	1829.42
parent-child	1107	25001	1818	25001	1	1818	1851.78	1107	39461	1	1851	1874.83
parent-child	1107	25001	1818	25001	1	1818	1851.78	1107	59015	1	1857	1888.58
parent-child	1107	25001	1818	25001	1	1818	1851.78	1107	114676	1	1860	1887.63
parent-child	1107	25001	1818	25002	1	1818	1851.78	1107	39461	1	1851	1874.83
parent-child	1107	25001	1818	25002	1	1818	1851.78	1107	59015	1	1857	1888.58
parent-child	1107	25001	1818	25002	1	1818	1851.78	1107	114676	1	1860	1887.63
parent-child	1107	399584	1806	399584	1	1806	1828.79	1107	399583	1	1850	1872.83
parent-child	1107	399584	1806	513176	0	1806	1828.79	1107	399583	1	1850	1872.83
parent-child	1108	12595	1810	12595	0	1810	1833.71	1108	21353	1	1845	1867.65
parent-child	1108	12595	1810	12594	0	1810	1833.71	1108	21353	1	1845	1867.65
parent-child	1110	10365	1804	10365	0	1804	1822.71	1110	10368	0	1826	1858.91
parent-child	1110	10365	1804	829219	0	1804	1822.71	1110	10368	0	1826	1858.91
parent-child	1110	10366	1810	10366	0	1810	1835.97	1110	10371	0	1838	1860.65
parent-child	1110	10366	1810	10366	0	1810	1835.97	1110	10372	1	1850	1874.28
parent-child	1110	10366	1810	10367	0	1810	1835.97	1110	10371	0	1838	1860.65
parent-child	1110	10366	1810	10367	0	1810	1835.97	1110	10372	1	1850	1874.28
parent-child	1110	10368	1826	10368	0	1826	1858.91	1110	10374	1	1859	1887.1
parent-child	1110	10368	1826	110360	1	1826	1858.91	1110	10374	1	1859	1887.1
parent-child	1110	10371	1838	10371	0	1838	1860.65	1110	25630	1	1863	1883.39
parent-child	1110	10371	1838	10370	0	1838	1860.65	1110	25630	1	1863	1883.39
parent-child	1110	110350	1780	110350	0	1780	1802.42	1110	1074	0	1806	1830.63
parent-child	1110	110350	1780	110350	0	1780	1802.42	1110	10366	0	1810	1835.97
parent-child	1110	110350	1780	110350	0	1780	1802.42	1110	110354	0	1809	1827.84
parent-child	1110	110350	1780	110350	0	1780	1802.42	1110	110390	0	1814	1838.97
parent-child	1110	110350	1780	110351	0	1780	1802.42	1110	1074	0	1806	1830.63
parent-child	1110	110350	1780	110351	0	1780	1802.42	1110	10366	0	1810	1835.97
parent-child	1110	110350	1780	110351	0	1780	1802.42	1110	110354	0	1809	1827.84
parent-child	1110	110350	1780	110351	0	1780	1802.42	1110	110390	0	1814	1838.97
parent-child	1110	110368	1835	110368	1	1835	1859.87	1110	119998	1	1865	1889.08
parent-child	1110	110368	1835	119995	1	1835	1859.87	1110	119998	1	1865	1889.08
parent-child	1117	8275	1829	8275	1	1829	1850.48	1117	10503	1	1853	1876.31
parent-child	1117	8275	1829	8275	1	1829	1850.48	1117	10504	1	1855	1881.98
parent-child	1117	8275	1829	8275	1	1829	1850.48	1117	39731	1	1858	1878.75
parent-child	1117	8275	1829	8275	1	1829	1850.48	1117	58762	0	1851	1876.37
parent-child	1117	8275	1829	112920	1	1829	1850.48	1117	10503	1	1853	1876.31
parent-child	1117	8275	1829	112920	1	1829	1850.48	1117	10504	1	1855	1881.98
parent-child	1117	8275	1829	112920	1	1829	1850.48	1117	39731	1	1858	1878.75
parent-child	1117	8275	1829	112920	1	1829	1850.48	1117	58762	0	1851	1876.37
parent-child	1117	10499	1801	10499	1	1801	1827.98	1117	8275	1	1829	1850.48
parent-child	1117	10499	1801	10499	1	1801	1827.98	1117	10500	1	1834	1857.01
parent-child	1117	10499	1801	10499	1	1801	1827.98	1117	10501	1	1835	1857.85
parent-child	1117	10499	1801	112912	1	1801	1827.98	1117	8275	1	1829	1850.48
parent-child	1117	10499	1801	112912	1	1801	1827.98	1117	10500	1	1834	1857.01
parent-child	1117	10499	1801	112912	1	1801	1827.98	1117	10501	1	1835	1857.85
parent-child	1117	10500	1834	10500	1	1834	1857.01	1117	59439	1	1867	1887.98
parent-child	1117	10500	1834	10500	1	1834	1857.01	1117	63074	1	1870	1887.38
parent-child	1117	10500	1834	10500	1	1834	1857.01	1117	74583	1	1860	1879.68
parent-child	1117	10500	1834	10500	1	1834	1857.01	1117	74647	1	1862	1880.74
parent-child	1117	10500	1834	10502	0	1834	1857.01	1117	59439	1	1867	1887.98
parent-child	1117	10500	1834	10502	0	1834	1857.01	1117	63074	1	1870	1887.38
parent-child	1117	10500	1834	10502	0	1834	1857.01	1117	74583	1	1860	1879.68
parent-child	1117	10500	1834	10502	0	1834	1857.01	1117	74647	1	1862	1880.74
parent-child	1117	10501	1835	10501	1	1835	1857.85	1117	10394	1	1866	1884.02
parent-child	1117	10501	1835	10501	1	1835	1857.85	1117	39884	1	1863	1881.9
parent-child	1117	10501	1835	10501	1	1835	1857.85	1117	62762	1	1861	1881.12
parent-child	1117	10501	1835	10501	1	1835	1857.85	1117	74879	1	1869	1888.98
parent-child	1117	10501	1835	112934	0	1835	1857.85	1117	10394	1	1866	1884.02
parent-child	1117	10501	1835	112934	0	1835	1857.85	1117	39884	1	1863	1881.9
parent-child	1117	10501	1835	112934	0	1835	1857.85	1117	62762	1	1861	1881.12
parent-child	1117	10501	1835	112934	0	1835	1857.85	1117	74879	1	1869	1888.98
parent-child	1117	131572	1829	131572	0	1829	1847.92	1117	13562	0	1848	1888.6
parent-child	1117	131572	1829	131573	0	1829	1847.92	1117	13562	0	1848	1888.6
parent-child	1121	6546	1797	6546	0	1797	1819.61	1121	24373	0	1831	1852.72
parent-child	1121	6546	1797	108238	0	1797	1819.61	1121	24373	0	1831	1852.72
parent-child	1121	8348	1801	8348	0	1801	1824.92	1121	27613	1	1845	1866.24
parent-child	1121	8348	1801	8348	0	1801	1824.92	1121	27993	1	1832	1858.56
parent-child	1121	8348	1801	8348	0	1801	1824.92	1121	108230	0	1824	1865.72
parent-child	1121	8348	1801	8348	0	1801	1824.92	1121	108231	0	1829	1858.99
parent-child	1121	8348	1801	8348	0	1801	1824.92	1121	108232	1	1834	1855.71
parent-child	1121	8348	1801	8349	0	1801	1824.92	1121	27613	1	1845	1866.24
parent-child	1121	8348	1801	8349	0	1801	1824.92	1121	27993	1	1832	1858.56
parent-child	1121	8348	1801	8349	0	1801	1824.92	1121	108230	0	1824	1865.72
parent-child	1121	8348	1801	8349	0	1801	1824.92	1121	108231	0	1829	1858.99
parent-child	1121	8348	1801	8349	0	1801	1824.92	1121	108232	1	1834	1855.71
parent-child	1121	24373	1831	24373	0	1831	1852.72	1121	15988	1	1865	1885.85
parent-child	1121	24373	1831	24373	0	1831	1852.72	1121	16561	1	1869	1888.61
parent-child	1121	24373	1831	24402	1	1831	1852.72	1121	15988	1	1865	1885.85
parent-child	1121	24373	1831	24402	1	1831	1852.72	1121	16561	1	1869	1888.61
parent-child	1121	113136	1763	113136	1	1763	1788.05	1121	6546	0	1797	1819.61
parent-child	1121	113136	1763	113136	1	1763	1788.05	1121	8348	0	1801	1824.92
parent-child	1121	113136	1763	113136	1	1763	1788.05	1121	113138	0	1791	1836.43
parent-child	1121	113136	1763	113136	1	1763	1788.05	1121	113140	0	1794	1818.64
parent-child	1121	113136	1763	6547	1	1763	1788.05	1121	6546	0	1797	1819.61
parent-child	1121	113136	1763	6547	1	1763	1788.05	1121	8348	0	1801	1824.92
parent-child	1121	113136	1763	6547	1	1763	1788.05	1121	113138	0	1791	1836.43
parent-child	1121	113136	1763	6547	1	1763	1788.05	1121	113140	0	1794	1818.64
parent-child	1121	801051	1786	801051	1	1786	1820.24	1121	10508	1	1829	1863.11
parent-child	1121	801051	1786	811048	1	1786	1820.24	1121	10508	1	1829	1863.11
parent-child	1124	2225	1771	2225	1	1771	1794.95	1124	115521	1	1796	1816.98
parent-child	1124	2225	1771	2220	0	1771	1794.95	1124	115521	1	1796	1816.98
parent-child	1124	14202	1820	14202	1	1820	1841.49	1124	10627	1	1846	1870.41
parent-child	1124	14202	1820	14202	1	1820	1841.49	1124	27929	1	1856	1885.88
parent-child	1124	14202	1820	14202	1	1820	1841.49	1124	39385	1	1849	1877.54
parent-child	1124	14202	1820	14202	1	1820	1841.49	1124	61954	1	1843	1870.84
parent-child	1124	14202	1820	14202	1	1820	1841.49	1124	62193	1	1848	1873.78
parent-child	1124	14202	1820	14199	1	1820	1841.49	1124	10627	1	1846	1870.41
parent-child	1124	14202	1820	14199	1	1820	1841.49	1124	27929	1	1856	1885.88
parent-child	1124	14202	1820	14199	1	1820	1841.49	1124	39385	1	1849	1877.54
parent-child	1124	14202	1820	14199	1	1820	1841.49	1124	61954	1	1843	1870.84
parent-child	1124	14202	1820	14199	1	1820	1841.49	1124	62193	1	1848	1873.78
parent-child	1124	15839	1817	15839	1	1817	1839.65	1124	14204	1	1846	1869.2
parent-child	1124	15839	1817	15839	1	1817	1839.65	1124	24537	1	1848	1874.64
parent-child	1124	15839	1817	15839	1	1817	1839.65	1124	61904	1	1842	1867.78
parent-child	1124	15839	1817	15839	1	1817	1839.65	1124	102404	1	1840	1860.56
parent-child	1124	15839	1817	14201	1	1817	1839.65	1124	14204	1	1846	1869.2
parent-child	1124	15839	1817	14201	1	1817	1839.65	1124	24537	1	1848	1874.64
parent-child	1124	15839	1817	14201	1	1817	1839.65	1124	61904	1	1842	1867.78
parent-child	1124	15839	1817	14201	1	1817	1839.65	1124	102404	1	1840	1860.56
parent-child	1124	115521	1796	115521	1	1796	1816.98	1124	14202	1	1820	1841.49
parent-child	1124	115521	1796	115521	1	1796	1816.98	1124	15839	1	1817	1839.65
parent-child	1124	115521	1796	2229	1	1796	1816.98	1124	14202	1	1820	1841.49
parent-child	1124	115521	1796	2229	1	1796	1816.98	1124	15839	1	1817	1839.65
parent-child	1124	115526	1800	115526	1	1800	1833.38	1124	115527	1	1833	1858.66
parent-child	1124	115526	1800	115526	1	1800	1833.38	1124	115528	1	1837	1873.23
parent-child	1124	115526	1800	28180	1	1800	1833.38	1124	115527	1	1833	1858.66
parent-child	1124	115526	1800	28180	1	1800	1833.38	1124	115528	1	1837	1873.23
parent-child	1127	14844	1821	14844	1	1821	1842.79	1127	9516	1	1860	1881.6
parent-child	1127	14844	1821	14844	1	1821	1842.79	1127	58810	1	1852	1872.44
parent-child	1127	14844	1821	14844	1	1821	1842.79	1127	62112	0	1846	1878.76
parent-child	1127	14844	1821	14843	0	1821	1842.79	1127	9516	1	1860	1881.6
parent-child	1127	14844	1821	14843	0	1821	1842.79	1127	58810	1	1852	1872.44
parent-child	1127	14844	1821	14843	0	1821	1842.79	1127	62112	0	1846	1878.76
parent-child	1130	845	1776	845	1	1776	1810.35	1130	133413	1	1815	1838.76
parent-child	1130	845	1776	845	1	1776	1810.35	1130	133415	1	1820	1855.11
parent-child	1130	845	1776	844	1	1776	1810.35	1130	133413	1	1815	1838.76
parent-child	1130	845	1776	844	1	1776	1810.35	1130	133415	1	1820	1855.11
parent-child	1130	846	1778	846	1	1778	1802.66	1130	9423	1	1811	1842.02
parent-child	1130	27438	1814	27438	1	1814	1840.4	1130	14075	1	1848	1870.1
parent-child	1130	27438	1814	27438	1	1814	1840.4	1130	16679	1	1851	1877.59
parent-child	1130	27438	1814	27438	1	1814	1840.4	1130	28524	1	1843	1872.59
parent-child	1130	27438	1814	23281	1	1814	1840.4	1130	14075	1	1848	1870.1
parent-child	1130	27438	1814	23281	1	1814	1840.4	1130	16679	1	1851	1877.59
parent-child	1130	27438	1814	23281	1	1814	1840.4	1130	28524	1	1843	1872.59
parent-child	1131	15546	1816	15546	0	1816	1840.4	1131	39147	1	1842	1867.38
parent-child	1131	15546	1816	15546	0	1816	1840.4	1131	39510	0	1852	1880.93
parent-child	1131	15546	1816	15546	0	1816	1840.4	1131	74550	0	1859	1879.42
parent-child	1131	15546	1816	15546	0	1816	1840.4	1131	74651	1	1862	1885.57
parent-child	1131	15546	1816	15546	0	1816	1840.4	1131	102322	1	1856	1881.27
parent-child	1131	15546	1816	15546	0	1816	1840.4	1131	102328	1	1865	1888.5
parent-child	1131	15546	1816	15547	1	1816	1840.4	1131	39147	1	1842	1867.38
parent-child	1131	15546	1816	15547	1	1816	1840.4	1131	39510	0	1852	1880.93
parent-child	1131	15546	1816	15547	1	1816	1840.4	1131	74550	0	1859	1879.42
parent-child	1131	15546	1816	15547	1	1816	1840.4	1131	74651	1	1862	1885.57
parent-child	1131	15546	1816	15547	1	1816	1840.4	1131	102322	1	1856	1881.27
parent-child	1131	15546	1816	15547	1	1816	1840.4	1131	102328	1	1865	1888.5
parent-child	1131	117540	1779	117540	1	1779	1812.37	1131	117549	1	1820	1847.3
parent-child	1131	117540	1779	117540	1	1779	1812.37	1131	117551	1	1829	1850.88
parent-child	1131	117540	1779	117540	1	1779	1812.37	1131	117767	1	1822	1847.57
parent-child	1131	117540	1779	117540	1	1779	1812.37	1131	117768	1	1824	1843.46
parent-child	1131	117540	1779	117540	1	1779	1812.37	1131	117769	1	1827	1853.16
parent-child	1131	117540	1779	117540	1	1779	1812.37	1131	117770	1	1832	1852.74
parent-child	1131	117540	1779	117536	0	1779	1818	1131	117549	1	1820	1847.3
parent-child	1131	117540	1779	117536	0	1779	1818	1131	117551	1	1829	1850.88
parent-child	1131	117540	1779	117536	0	1779	1818	1131	117767	1	1822	1847.57
parent-child	1131	117540	1779	117536	0	1779	1818	1131	117768	1	1824	1843.46
parent-child	1131	117540	1779	117536	0	1779	1818	1131	117769	1	1827	1853.16
parent-child	1131	117540	1779	117536	0	1779	1818	1131	117770	1	1832	1852.74
parent-child	1131	117549	1820	117549	1	1820	1847.3	1131	117573	1	1856	1881.9
parent-child	1131	117549	1820	117549	1	1820	1847.3	1131	117589	1	1865	1889.92
parent-child	1131	117549	1820	117550	1	1820	1847.3	1131	117573	1	1856	1881.9
parent-child	1131	117549	1820	117550	1	1820	1847.3	1131	117589	1	1865	1889.92
parent-child	1131	117551	1829	117551	1	1829	1850.88	1131	117565	1	1851	1877.69
parent-child	1131	117551	1829	117551	1	1829	1850.88	1131	117570	1	1854	1882.33
parent-child	1131	117551	1829	117551	1	1829	1850.88	1131	117575	1	1856	1878.15
parent-child	1131	117551	1829	117551	1	1829	1850.88	1131	117579	1	1858	1879.11
parent-child	1131	117551	1829	117551	1	1829	1850.88	1131	117584	1	1861	1887.93
parent-child	1131	117551	1829	117551	1	1829	1850.88	1131	117587	1	1865	1885.61
parent-child	1131	117551	1829	117555	1	1829	1850.88	1131	117565	1	1851	1877.69
parent-child	1131	117551	1829	117555	1	1829	1850.88	1131	117570	1	1854	1882.33
parent-child	1131	117551	1829	117555	1	1829	1850.88	1131	117575	1	1856	1878.15
parent-child	1131	117551	1829	117555	1	1829	1850.88	1131	117579	1	1858	1879.11
parent-child	1131	117551	1829	117555	1	1829	1850.88	1131	117584	1	1861	1887.93
parent-child	1131	117551	1829	117555	1	1829	1850.88	1131	117587	1	1865	1885.61
parent-child	1132	16250	1824	16250	1	1824	1848.42	1132	28613	1	1861	1882.12
parent-child	1132	16250	1824	16250	1	1824	1848.42	1132	39465	1	1851	1873.3
parent-child	1132	16250	1824	102383	1	1824	1848.42	1132	28613	1	1861	1882.12
parent-child	1132	16250	1824	102383	1	1824	1848.42	1132	39465	1	1851	1873.3
parent-child	1133	24971	1780	5734	0	1780	1809.01	1133	102385	0	1807	1835.16
parent-child	1133	24971	1780	5734	0	1780	1809.01	1133	115539	0	1809	1837.23
parent-child	1133	102385	1807	102385	0	1807	1835.16	1133	24974	0	1838	1867.15
parent-child	1133	102385	1807	102385	0	1807	1835.16	1133	73841	0	1841	1868.45
parent-child	1133	102385	1807	24973	0	1807	1835.16	1133	24974	0	1838	1867.15
parent-child	1133	102385	1807	24973	0	1807	1835.16	1133	73841	0	1841	1868.45
parent-child	1143	6258	1776	6258	1	1776	1812.42	1143	19762	0	1816	1857.3
parent-child	1143	6258	1776	6258	1	1776	1812.42	1143	19763	1	1821	1844.35
parent-child	1143	6258	1776	6258	1	1776	1812.42	1143	113108	0	1814	1834.13
parent-child	1143	6258	1776	6258	1	1776	1812.42	1143	113110	1	1817	1836.79
parent-child	1143	6258	1776	6258	1	1776	1812.42	1143	113111	1	1819	1843.24
parent-child	1143	6258	1776	6258	1	1776	1812.42	1143	113112	1	1823	1842.52
parent-child	1143	6258	1776	26908	1	1776	1812.42	1143	19762	0	1816	1857.3
parent-child	1143	6258	1776	26908	1	1776	1812.42	1143	19763	1	1821	1844.35
parent-child	1143	6258	1776	26908	1	1776	1812.42	1143	113108	0	1814	1834.13
parent-child	1143	6258	1776	26908	1	1776	1812.42	1143	113110	1	1817	1836.79
parent-child	1143	6258	1776	26908	1	1776	1812.42	1143	113111	1	1819	1843.24
parent-child	1143	6258	1776	26908	1	1776	1812.42	1143	113112	1	1823	1842.52
parent-child	1143	7621	1820	7621	0	1820	1851.76	1143	115708	1	1858	1878.04
parent-child	1143	7621	1820	7621	0	1820	1851.76	1143	115720	1	1857	1878.46
parent-child	1143	7621	1820	7621	0	1820	1851.76	1143	115730	1	1863	1886.1
parent-child	1143	7621	1820	7621	0	1820	1851.76	1143	117432	1	1860	1887
parent-child	1143	7621	1820	115707	0	1820	1851.76	1143	115708	1	1858	1878.04
parent-child	1143	7621	1820	115707	0	1820	1851.76	1143	115720	1	1857	1878.46
parent-child	1143	7621	1820	115707	0	1820	1851.76	1143	115730	1	1863	1886.1
parent-child	1143	7621	1820	115707	0	1820	1851.76	1143	117432	1	1860	1887
parent-child	1143	19763	1821	19763	1	1821	1844.35	1143	13886	1	1857	1888.84
parent-child	1143	19763	1821	19763	1	1821	1844.35	1143	39325	1	1847	1869.26
parent-child	1143	19763	1821	2127	1	1821	1844.35	1143	39325	1	1847	1869.26
parent-child	1143	26909	1810	26909	1	1810	1837.84	1143	39424	1	1850	1876.1
parent-child	1143	26909	1810	26909	1	1810	1837.84	1143	62426	0	1853	1875.43
parent-child	1143	26909	1810	24169	1	1810	1837.84	1143	39424	1	1850	1876.1
parent-child	1143	26909	1810	24169	1	1810	1837.84	1143	62426	0	1853	1875.43
parent-child	1143	115692	1789	115692	0	1789	1812.68	1143	28358	1	1817	1862.93
parent-child	1143	115692	1789	115693	0	1789	1812.68	1143	28358	1	1817	1862.93
parent-child	1144	13896	1806	13896	1	1806	1833.81	1144	13890	1	1834	1861.51
parent-child	1144	13896	1806	13896	1	1806	1833.81	1144	61766	1	1839	1862.85
parent-child	1144	13896	1806	13895	1	1806	1833.81	1144	13890	1	1834	1861.51
parent-child	1144	13896	1806	13895	1	1806	1833.81	1144	61766	1	1839	1862.85
parent-child	1144	13898	1809	13898	1	1809	1828.33	1144	20612	1	1831	1851.44
parent-child	1144	13898	1809	13898	1	1809	1828.33	1144	20613	1	1844	1864.93
parent-child	1144	13898	1809	13898	1	1809	1828.33	1144	115735	1	1846	1869.8
parent-child	1144	13898	1809	2131	1	1809	1828.33	1144	20612	1	1831	1851.44
parent-child	1144	13898	1809	2131	1	1809	1828.33	1144	20613	1	1844	1864.93
parent-child	1144	13898	1809	2131	1	1809	1828.33	1144	115735	1	1846	1869.8
parent-child	1144	20609	1803	20609	1	1803	1821.71	1144	23807	1	1839	1864.69
parent-child	1144	20609	1803	20609	1	1803	1821.71	1144	102423	1	1835	1855.98
parent-child	1144	20609	1803	20610	1	1803	1821.71	1144	23807	1	1839	1864.69
parent-child	1144	20609	1803	20610	1	1803	1821.71	1144	102423	1	1835	1855.98
parent-child	1144	120862	1796	120862	1	1796	1819.28	1144	120860	1	1827	1859.28
parent-child	1144	120862	1796	13894	1	1796	1819.28	1144	120860	1	1827	1859.28
parent-child	1144	120863	1774	120863	1	1774	1802.6	1144	13896	1	1806	1833.81
parent-child	1144	120863	1774	120863	1	1774	1802.6	1144	20609	1	1803	1821.71
parent-child	1144	120863	1774	120863	1	1774	1802.6	1144	120866	1	1810	1829.34
parent-child	1144	120863	1774	120863	1	1774	1802.6	1144	120870	1	1816	1853.25
parent-child	1144	120863	1774	120872	1	1774	1802.6	1144	13896	1	1806	1833.81
parent-child	1144	120863	1774	120872	1	1774	1802.6	1144	20609	1	1803	1821.71
parent-child	1144	120863	1774	120872	1	1774	1802.6	1144	120866	1	1810	1829.34
parent-child	1144	120863	1774	120872	1	1774	1802.6	1144	120870	1	1816	1853.25
parent-child	1148	802758		802758	1		1790.35	1148	483773	1	1797	1819.67
parent-child	1148	802758		810135	1		1790.35	1148	483773	1	1797	1819.67
parent-child	1149	14885	1817	14885	0	1817	1841.99	1149	14887	1	1842	1866.7
parent-child	1149	14885	1817	14885	0	1817	1841.99	1149	14889	1	1846	1869.28
parent-child	1149	14885	1817	14885	0	1817	1841.99	1149	14894	1	1860	1883.96
parent-child	1149	14885	1817	14885	0	1817	1841.99	1149	62491	1	1855	1877.57
parent-child	1149	14885	1817	115882	0	1817	1841.99	1149	14887	1	1842	1866.7
parent-child	1149	14885	1817	115882	0	1817	1841.99	1149	14889	1	1846	1869.28
parent-child	1149	14885	1817	115882	0	1817	1841.99	1149	14894	1	1860	1883.96
parent-child	1149	14885	1817	115882	0	1817	1841.99	1149	62491	1	1855	1877.57
parent-child	1149	14886	1834	14886	1	1834	1855.73	1149	14891	1	1855	1882.61
parent-child	1149	14886	1834	14886	1	1834	1855.73	1149	14892	1	1856	1888.4
parent-child	1149	14886	1834	115751	0	1834	1855.73	1149	14891	1	1855	1882.61
parent-child	1149	14886	1834	115751	0	1834	1855.73	1149	14892	1	1856	1888.4
parent-child	1155	1280	1780	1280	1	1780	1804.93	1155	11093	1	1815	1835.74
parent-child	1155	1280	1780	1280	1	1780	1804.93	1155	11095	1	1821	1840.11
parent-child	1155	1280	1780	1280	1	1780	1804.93	1155	11096	1	1827	1848.85
parent-child	1155	1280	1780	1280	1	1780	1804.93	1155	17693	1	1822	1853.95
parent-child	1155	1280	1780	1280	1	1780	1804.93	1155	110314	1	1817	1835.9
parent-child	1155	1280	1780	1280	1	1780	1804.93	1155	110316	1	1824	1844.9
parent-child	1155	1280	1780	1280	1	1780	1804.93	1155	110317	1	1831	1847.34
parent-child	1155	1280	1780	110312	0	1780	1804.93	1155	11093	1	1815	1835.74
parent-child	1155	1280	1780	110312	0	1780	1804.93	1155	11095	1	1821	1840.11
parent-child	1155	1280	1780	110312	0	1780	1804.93	1155	11096	1	1827	1848.85
parent-child	1155	1280	1780	110312	0	1780	1804.93	1155	17693	1	1822	1853.95
parent-child	1155	1280	1780	110312	0	1780	1804.93	1155	110314	1	1817	1835.9
parent-child	1155	1280	1780	110312	0	1780	1804.93	1155	110316	1	1824	1844.9
parent-child	1155	1280	1780	110312	0	1780	1804.93	1155	110317	1	1831	1847.34
parent-child	1155	10516	1836	10516	0	1836	1858.05	1155	62934	1	1866	1887.68
parent-child	1155	10516	1836	10516	0	1836	1858.05	1155	74655	1	1862	1888.36
parent-child	1155	10516	1836	10517	0	1836	1858.05	1155	62934	1	1866	1887.68
parent-child	1155	10516	1836	10517	0	1836	1858.05	1155	74655	1	1862	1888.36
parent-child	1155	11093	1815	11093	1	1815	1835.74	1155	10516	0	1836	1858.05
parent-child	1155	11093	1815	11093	1	1815	1835.74	1155	58333	0	1841	1861.46
parent-child	1155	11093	1815	138044	0	1815	1835.74	1155	10516	0	1836	1858.05
parent-child	1155	11093	1815	138044	0	1815	1835.74	1155	58333	0	1841	1861.46
parent-child	1155	11095	1821	11095	1	1821	1840.11	1155	73845	1	1841	1862.88
parent-child	1155	11095	1821	11095	1	1821	1840.11	1155	74068	1	1846	1872.8
parent-child	1155	11095	1821	1279	1	1821	1840.11	1155	73845	1	1841	1862.88
parent-child	1155	11095	1821	1279	1	1821	1840.11	1155	74068	1	1846	1872.8
parent-child	1155	11096	1827	11096	1	1827	1848.85	1155	14038	1	1862	1883.23
parent-child	1155	11096	1827	11096	1	1827	1848.85	1155	25196	1	1854	1883.4
parent-child	1155	11096	1827	11096	1	1827	1848.85	1155	26761	1	1856	1879.15
parent-child	1155	11096	1827	11096	1	1827	1848.85	1155	27146	1	1858	1886.28
parent-child	1155	11096	1827	11096	1	1827	1848.85	1155	62837	1	1864	1882.77
parent-child	1155	11096	1827	11096	1	1827	1848.85	1155	74259	0	1851	1868.63
parent-child	1155	11096	1827	110324	1	1827	1848.85	1155	14038	1	1862	1883.23
parent-child	1155	11096	1827	110324	1	1827	1848.85	1155	25196	1	1854	1883.4
parent-child	1155	11096	1827	110324	1	1827	1848.85	1155	26761	1	1856	1879.15
parent-child	1155	11096	1827	110324	1	1827	1848.85	1155	27146	1	1858	1886.28
parent-child	1155	11096	1827	110324	1	1827	1848.85	1155	62837	1	1864	1882.77
parent-child	1155	11096	1827	110324	1	1827	1848.85	1155	74259	0	1851	1868.63
parent-child	1155	17693	1822	17693	1	1822	1853.95	1155	17695	1	1856	1883.77
parent-child	1155	17693	1822	17692	0	1822	1853.95	1155	17695	1	1856	1883.77
parent-child	1157	10520	1821	10520	1	1821	1850.06	1157	62662	1	1859	1887.61
parent-child	1157	10520	1821	10520	1	1821	1850.06	1157	74294	1	1852	1879.8
parent-child	1157	10520	1821	10519	1	1821	1850.06	1157	62662	1	1859	1887.61
parent-child	1157	10520	1821	10519	1	1821	1850.06	1157	74294	1	1852	1879.8
parent-child	1157	11230	1798	11230	1	1798	1825.48	1157	58217	1	1838	1860.41
parent-child	1157	11230	1798	11231	0	1798	1825.48	1157	58217	1	1838	1860.41
parent-child	1157	11736	1802	11736	1	1802	1829.18	1157	109031	1	1834	1855.15
parent-child	1157	11736	1802	11735	1	1802	1829.18	1157	109031	1	1834	1855.15
parent-child	1157	15692	1811	15692	1	1811	1836.25	1157	58766	1	1851	1879.59
parent-child	1157	15692	1811	15692	1	1811	1836.25	1157	74421	1	1855	1885.67
parent-child	1157	15692	1811	16690	1	1811	1836.25	1157	58766	1	1851	1879.59
parent-child	1157	15692	1811	16690	1	1811	1836.25	1157	74421	1	1855	1885.67
parent-child	1157	20154	1812	20154	1	1812	1840.74	1157	17292	1	1856	1877.19
parent-child	1157	20154	1812	116221	0	1812	1840.74	1157	17292	1	1856	1877.19
parent-child	1157	24494	1825	24494	1	1825	1846.98	1157	14759	1	1861	1886.31
parent-child	1157	24494	1825	24494	1	1825	1846.98	1157	58653	1	1848	1875.15
parent-child	1157	24494	1825	24494	1	1825	1846.98	1157	62297	1	1850	1874.95
parent-child	1157	24494	1825	115878	0	1825	1846.98	1157	14759	1	1861	1886.31
parent-child	1157	24494	1825	115878	0	1825	1846.98	1157	58653	1	1848	1875.15
parent-child	1157	24494	1825	115878	0	1825	1846.98	1157	62297	1	1850	1874.95
parent-child	1157	115855	1801	115855	1	1801	1822.3	1157	24731	1	1833	1864.78
parent-child	1157	115855	1801	115855	1	1801	1822.3	1157	115856	1	1826	1849.3
parent-child	1157	115855	1801	12184	1	1801	1822.3	1157	24731	1	1833	1864.78
parent-child	1157	115855	1801	12184	1	1801	1822.3	1157	115856	1	1826	1849.3
parent-child	1157	115861	1770	115861	1	1770	1797.71	1157	11736	1	1802	1829.18
parent-child	1157	115861	1770	1485	1	1770	1800.28	1157	11736	1	1802	1829.18
parent-child	1157	115865	1779	115866	1	1779	1799.73	1157	115855	1	1801	1822.3
parent-child	1157	115875	1779	115875	1	1779	1807.49	1157	14758	1	1821	1838.76
parent-child	1157	115875	1779	115875	1	1779	1807.49	1157	15692	1	1811	1836.25
parent-child	1157	115875	1779	115875	1	1779	1807.49	1157	16691	1	1809	1847.11
parent-child	1157	115875	1779	115875	1	1779	1807.49	1157	115873	1	1808	1829
parent-child	1157	115875	1779	115875	1	1779	1807.49	1157	115874	1	1816	1845.88
parent-child	1157	115875	1779	115876	1	1779	1807.49	1157	14758	1	1821	1838.76
parent-child	1157	115875	1779	115876	1	1779	1807.49	1157	15692	1	1811	1836.25
parent-child	1157	115875	1779	115876	1	1779	1807.49	1157	16691	1	1809	1847.11
parent-child	1157	115875	1779	115876	1	1779	1807.49	1157	115873	1	1808	1829
parent-child	1157	115875	1779	115876	1	1779	1807.49	1157	115874	1	1816	1845.88
parent-child	1159	6468	1821	6468	1	1821	1844.75	1159	39426	1	1850	1871.35
parent-child	1159	6468	1821	6468	1	1821	1844.75	1159	62247	1	1848	1881.22
parent-child	1159	6468	1821	6468	1	1821	1844.75	1159	62494	1	1855	1880.09
parent-child	1159	6468	1821	24300	0	1821	1844.75	1159	39426	1	1850	1871.35
parent-child	1159	6468	1821	24300	0	1821	1844.75	1159	62247	1	1848	1881.22
parent-child	1159	6468	1821	24300	0	1821	1844.75	1159	62494	1	1855	1880.09
parent-child	1170	109002	1823	109003	0	1823	1836.99	1170	109004	1	1853	1880.57
parent-child	1170	109002	1823	109003	0	1823	1836.99	1170	109006	1	1844	1871.72
parent-child	1170	118239	1782	118239	0	1782	1811.1	1170	19997	0	1826	1849.98
parent-child	1170	118239	1782	118239	0	1782	1811.1	1170	118237	0	1815	1836.99
parent-child	1170	118239	1782	118239	0	1782	1811.1	1170	118238	1	1832	1864.96
parent-child	1170	118239	1782	118239	0	1782	1811.1	1170	118241	0	1819	1844.97
parent-child	1170	118239	1782	118240	0	1782	1811.1	1170	19997	0	1826	1849.98
parent-child	1170	118239	1782	118240	0	1782	1811.1	1170	118237	0	1815	1836.99
parent-child	1170	118239	1782	118240	0	1782	1811.1	1170	118238	1	1832	1864.96
parent-child	1170	118239	1782	118240	0	1782	1811.1	1170	118241	0	1819	1844.97
parent-child	1188	21029	1826	21029	1	1826	1857.68	1188	62620	1	1858	1881.93
parent-child	1188	21029	1826	21028	1	1826	1857.68	1188	62620	1	1858	1881.93
parent-child	1192	5378	1780	5378	1	1780	1802.11	1192	27439	1	1802	1836.31
parent-child	1192	5378	1780	5378	1	1780	1802.11	1192	109111	1	1818	1841.18
parent-child	1192	5378	1780	5378	1	1780	1802.11	1192	118246	1	1807	1833.47
parent-child	1192	5378	1780	109230	1	1780	1802.11	1192	27439	1	1802	1836.31
parent-child	1192	5378	1780	109230	1	1780	1802.11	1192	109111	1	1818	1841.18
parent-child	1192	5378	1780	109230	1	1780	1802.11	1192	118246	1	1807	1833.47
parent-child	1192	14765	1799	14765	1	1799	1823.6	1192	14766	1	1836	1862.45
parent-child	1192	14765	1799	14765	1	1799	1823.6	1192	17091	1	1837	1864.1
parent-child	1192	14765	1799	14765	1	1799	1823.6	1192	109106	1	1828	1856.56
parent-child	1192	14765	1799	14765	1	1799	1823.6	1192	109107	1	1826	1845.82
parent-child	1192	14765	1799	14765	1	1799	1823.6	1192	131085	1	1824	1846.12
parent-child	1192	14765	1799	2407	1	1799	1823.6	1192	14766	1	1836	1862.45
parent-child	1192	14765	1799	2407	1	1799	1823.6	1192	17091	1	1837	1864.1
parent-child	1192	14765	1799	2407	1	1799	1823.6	1192	109106	1	1828	1856.56
parent-child	1192	14765	1799	2407	1	1799	1823.6	1192	109107	1	1826	1845.82
parent-child	1192	14765	1799	2407	1	1799	1823.6	1192	131085	1	1824	1846.12
parent-child	1192	14766	1836	14766	1	1836	1862.45	1192	109066	1	1863	1882.72
parent-child	1192	14766	1836	826541	1	1836	1862.45	1192	109066	1	1863	1882.72
parent-child	1192	24407	1823	24407	1	1823	1846.61	1192	62164	1	1847	1869.51
parent-child	1192	24407	1823	24407	1	1823	1846.61	1192	109063	1	1852	1876.14
parent-child	1192	24407	1823	24407	1	1823	1846.61	1192	109064	1	1858	1874.98
parent-child	1192	24407	1823	24407	1	1823	1846.61	1192	109100	1	1862	1884.55
parent-child	1192	24407	1823	109060	1	1823	1846.61	1192	62164	1	1847	1869.51
parent-child	1192	24407	1823	109060	1	1823	1846.61	1192	109063	1	1852	1876.14
parent-child	1192	24407	1823	109060	1	1823	1846.61	1192	109064	1	1858	1874.98
parent-child	1192	24407	1823	109060	1	1823	1846.61	1192	109100	1	1862	1884.55
parent-child	1192	109110	1818	109110	1	1818	1841.18	1192	58614	1	1847	1877.7
parent-child	1192	109110	1818	109110	1	1818	1841.18	1192	109112	1	1842	1867.47
parent-child	1192	109110	1818	109110	1	1818	1841.18	1192	109117	1	1857	1879.28
parent-child	1192	109110	1818	109111	1	1818	1841.18	1192	58614	1	1847	1877.7
parent-child	1192	109110	1818	109111	1	1818	1841.18	1192	109112	1	1842	1867.47
parent-child	1192	109110	1818	109111	1	1818	1841.18	1192	109117	1	1857	1879.28
parent-child	1192	135814	1775	135814	1	1775	1817.39	1192	24407	1	1823	1846.61
parent-child	1192	135814	1775	135814	1	1775	1817.39	1192	109110	1	1818	1841.18
parent-child	1192	135814	1775	135815	1	1775	1817.39	1192	24407	1	1823	1846.61
parent-child	1192	135814	1775	135815	1	1775	1817.39	1192	109110	1	1818	1841.18
parent-child	1192	135817	1730	135817	1	1730	1766.09	1192	5378	1	1780	1802.11
parent-child	1192	135817	1730	135817	1	1730	1766.09	1192	135814	1	1775	1817.39
parent-child	1192	135817	1730	135818	1	1730	1766.09	1192	5378	1	1780	1802.11
parent-child	1192	135817	1730	135818	1	1730	1766.09	1192	135814	1	1775	1817.39
parent-child	1198	17621	1820	17621	1	1820	1848.81	1198	27161	0	1853	1876.08
parent-child	1198	17621	1820	27157	1	1820	1848.81	1198	27161	0	1853	1876.08
parent-child	1198	27159	1825	27159	1	1825	1854.29	1198	116917	1	1855	1875.98
parent-child	1198	27159	1825	835728	1	1825	1854.29	1198	116917	1	1855	1875.98
parent-child	1200	5068	1775	5068	1	1775	1807.92	1200	16370	1	1817	1861.5
parent-child	1200	5068	1775	5068	1	1775	1807.92	1200	102545	0		1851.8
parent-child	1200	5068	1775	23286	1	1775	1816.23	1200	16370	1	1817	1861.5
parent-child	1200	5068	1775	23286	1	1775	1816.23	1200	102545	0		1851.8
parent-child	1200	133736	1735	133736	1	1735	1759.09	1200	5068	1	1775	1807.92
parent-child	1200	133736	1735	133736	1	1735	1759.09	1200	133738	1	1760	1781.46
parent-child	1200	133736	1735	133736	1	1735	1759.09	1200	133739	1	1761	1783.93
parent-child	1200	133736	1735	133737	1	1735	1759.09	1200	5068	1	1775	1807.92
parent-child	1200	133736	1735	133737	1	1735	1759.09	1200	133738	1	1760	1781.46
parent-child	1200	133736	1735	133737	1	1735	1759.09	1200	133739	1	1761	1783.93
parent-child	1203	6574	1794	6574	1	1794	1833.9	1203	108894	0	1831	1858.23
parent-child	1203	6574	1794	6574	1	1794	1833.9	1203	108912	0	1829	1855.33
parent-child	1203	6574	1794	6574	1	1794	1833.9	1203	108914	0	1837	1858.63
parent-child	1203	6574	1794	6574	1	1794	1833.9	1203	108915	0	1840	1860.26
parent-child	1203	6574	1794	108906	0	1794	1833.9	1203	108894	0	1831	1858.23
parent-child	1203	6574	1794	108906	0	1794	1833.9	1203	108912	0	1829	1855.33
parent-child	1203	6574	1794	108906	0	1794	1833.9	1203	108914	0	1837	1858.63
parent-child	1203	6574	1794	108906	0	1794	1833.9	1203	108915	0	1840	1860.26
parent-child	1203	8356	1841	8356	1	1841	1861.99	1203	102548	1	1865	1884.8
parent-child	1203	8356	1841	8356	1	1841	1861.99	1203	108986	0	1861	1882.98
parent-child	1203	8356	1841	8357	0	1841	1861.99	1203	102548	1	1865	1884.8
parent-child	1203	8356	1841	8357	0	1841	1861.99	1203	108986	0	1861	1882.98
parent-child	1203	28003	1831	28003	0	1831	1854.19	1203	5071	1	1857	1876.64
parent-child	1203	28003	1831	28003	0	1831	1854.19	1203	102546	1	1864	1887.57
parent-child	1203	28003	1831	8354	0	1831	1854.19	1203	5071	1	1857	1876.64
parent-child	1203	28003	1831	8354	0	1831	1854.19	1203	102546	1	1864	1887.57
parent-child	1203	108950	1834	108950	1	1834	1857.45	1203	16700	1	1858	1883.35
parent-child	1203	108950	1834	108950	1	1834	1857.45	1203	22534	1	1860	1881.08
parent-child	1203	108950	1834	108950	1	1834	1857.45	1203	108953	1	1864	1887.27
parent-child	1203	108950	1834	108951	1	1834	1857.45	1203	16700	1	1858	1883.35
parent-child	1203	108950	1834	108951	1	1834	1857.45	1203	22534	1	1860	1881.08
parent-child	1203	108950	1834	108951	1	1834	1857.45	1203	108953	1	1864	1887.27
parent-child	1203	133604	1787	133604	0	1787	1811.4	1203	28003	0	1831	1854.19
parent-child	1203	133604	1787	133604	0	1787	1811.4	1203	108950	1	1834	1857.45
parent-child	1203	133604	1787	133604	0	1787	1811.4	1203	133614	0	1826	1845.74
parent-child	1203	133604	1787	481	0	1787	1811.4	1203	28003	0	1831	1854.19
parent-child	1203	133604	1787	481	0	1787	1811.4	1203	108950	1	1834	1857.45
parent-child	1203	133604	1787	481	0	1787	1811.4	1203	133614	0	1826	1845.74
parent-child	1203	133617	1828	133617	1	1828	1853.62	1203	133619	1	1854	1876.88
parent-child	1203	133617	1828	133617	1	1828	1853.62	1203	133620	1	1856	1878.2
parent-child	1203	133617	1828	133617	1	1828	1853.62	1203	133621	0	1858	1882.59
parent-child	1203	133617	1828	133618	0	1828	1853.62	1203	133619	1	1854	1876.88
parent-child	1203	133617	1828	133618	0	1828	1853.62	1203	133620	1	1856	1878.2
parent-child	1203	133617	1828	133618	0	1828	1853.62	1203	133621	0	1858	1882.59
parent-child	1203	133624	1821	133624	1	1821	1845.34	1203	133627	0	1846	1865.78
parent-child	1203	133624	1821	397563	0	1821	1845.34	1203	133627	0	1846	1865.78
parent-child	1205	3137	1758	3137	1	1758	1790.64	1205	12188	1	1798	1831.14
parent-child	1205	3137	1758	3137	1	1758	1790.64	1205	17628	1	1794	1814.81
parent-child	1205	3137	1758	3137	1	1758	1790.64	1205	18724	1	1792	1819.57
parent-child	1205	3137	1758	3133	1	1758	1790.64	1205	12188	1	1798	1831.14
parent-child	1205	3137	1758	3133	1	1758	1790.64	1205	17628	1	1794	1814.81
parent-child	1205	3137	1758	3133	1	1758	1790.64	1205	18724	1	1792	1819.57
parent-child	1205	6586	1800	6586	1	1800	1824.99	1205	17632	1	1828	1857.97
parent-child	1205	6586	1800	6586	1	1800	1824.99	1205	115554	1	1825	1852.55
parent-child	1205	6586	1800	6586	1	1800	1824.99	1205	115556	1	1833	1857.55
parent-child	1205	6586	1800	28005	1	1800	1824.99	1205	17632	1	1828	1857.97
parent-child	1205	6586	1800	28005	1	1800	1824.99	1205	115554	1	1825	1852.55
parent-child	1205	6586	1800	28005	1	1800	1824.99	1205	115556	1	1833	1857.55
parent-child	1205	12188	1798	12188	1	1798	1831.14	1205	39294	1	1846	1868.84
parent-child	1205	12188	1798	12188	1	1798	1831.14	1205	74178	1	1849	1877.43
parent-child	1205	14484	1798	14484	1	1798	1819.66	1205	14486	0	1830	1854.15
parent-child	1205	14484	1798	14484	1	1798	1819.66	1205	18241	1	1837	1856.19
parent-child	1205	14484	1798	14484	1	1798	1819.66	1205	24916	0	1824	1854.15
parent-child	1205	14484	1798	14484	1	1798	1819.66	1205	102591	1	1825	1853.98
parent-child	1205	14484	1798	14484	1	1798	1819.66	1205	102592	1	1833	1853.62
parent-child	1205	14484	1798	14485	1	1798	1819.66	1205	14486	0	1830	1854.15
parent-child	1205	14484	1798	14485	1	1798	1819.66	1205	18241	1	1837	1856.19
parent-child	1205	14484	1798	14485	1	1798	1819.66	1205	24916	0	1824	1854.15
parent-child	1205	14484	1798	14485	1	1798	1819.66	1205	102591	1	1825	1853.98
parent-child	1205	14484	1798	14485	1	1798	1819.66	1205	102592	1	1833	1853.62
parent-child	1205	14486	1830	14486	0	1830	1854.15	1205	14490	0	1862	1887.98
parent-child	1205	14486	1830	14486	0	1830	1854.15	1205	59451	0	1867	1884.22
parent-child	1205	14486	1830	14487	1	1830	1854.15	1205	14490	0	1862	1887.98
parent-child	1205	14486	1830	14487	1	1830	1854.15	1205	59451	0	1867	1884.22
parent-child	1205	17632	1828	17632	1	1828	1857.97	1205	74718	1	1864	1886.15
parent-child	1205	17632	1828	102580	1	1828	1857.97	1205	74718	1	1864	1886.15
parent-child	1205	18241	1837	18241	1	1837	1856.19	1205	59024	1	1857	1876.39
parent-child	1205	18241	1837	18241	1	1837	1856.19	1205	62668	1	1859	1882.29
parent-child	1205	18241	1837	18240	1	1837	1856.19	1205	59024	1	1857	1876.39
parent-child	1205	18241	1837	18240	1	1837	1856.19	1205	62668	1	1859	1882.29
parent-child	1205	18724	1792	18724	1	1792	1819.57	1205	103048	1	1821	1850.94
parent-child	1205	18724	1792	23290	1	1792	1819.57	1205	103048	1	1821	1850.94
parent-child	1205	27460	1799	27460	1	1799	1820.49	1205	17823	1	1851	1877.85
parent-child	1205	27460	1799	27460	1	1799	1820.49	1205	102576	1	1835	1858.95
parent-child	1205	27460	1799	6380	0	1799	1820.49	1205	102576	1	1835	1858.95
parent-child	1215	1597	1774	1597	1	1774	1801.28	1215	12191	1	1802	1848.2
parent-child	1215	1597	1774	1597	1	1774	1801.28	1215	12193	1	1804	1833.69
parent-child	1215	1597	1774	1597	1	1774	1801.28	1215	12622	1	1807	1842.91
parent-child	1215	1597	1774	1597	1	1774	1801.28	1215	27164	1	1819	1853.25
parent-child	1215	1597	1774	1597	1	1774	1801.28	1215	28326	1	1821	1850.15
parent-child	1215	1597	1774	1594	0	1774	1801.28	1215	12191	1	1802	1848.2
parent-child	1215	1597	1774	1594	0	1774	1801.28	1215	12193	1	1804	1833.69
parent-child	1215	1597	1774	1594	0	1774	1801.28	1215	12622	1	1807	1842.91
parent-child	1215	1597	1774	1594	0	1774	1801.28	1215	27164	1	1819	1853.25
parent-child	1215	1597	1774	1594	0	1774	1801.28	1215	28326	1	1821	1850.15
parent-child	1215	12194	1806	12194	1	1806	1828.62	1215	102694	1	1829	1850.86
parent-child	1215	12194	1806	12192	1	1806	1828.62	1215	102694	1	1829	1850.86
parent-child	1215	17640	1798	17640	1	1798	1821.25	1215	10532	1	1837	1858.7
parent-child	1215	17640	1798	17640	1	1798	1821.25	1215	102668	1	1823	1853.54
parent-child	1215	17640	1798	3143	1	1798	1821.25	1215	10532	1	1837	1858.7
parent-child	1215	17640	1798	3143	1	1798	1821.25	1215	102668	1	1823	1853.54
parent-child	1215	17641	1823	17641	1	1823	1846.21	1215	17497	1	1863	1887.47
parent-child	1215	17641	1823	17641	1	1823	1846.21	1215	24380	1	1846	1870.43
parent-child	1215	17641	1823	17641	1	1823	1846.21	1215	59516	1	1869	1889.67
parent-child	1215	17641	1823	17641	1	1823	1846.21	1215	102680	1	1852	1873.87
parent-child	1215	17641	1823	17641	1	1823	1846.21	1215	102690	1	1856	1873.98
parent-child	1215	17641	1823	17641	1	1823	1846.21	1215	102692	1	1861	1885.03
parent-child	1215	17641	1823	17641	1	1823	1846.21	1215	102700	1	1854	1876.54
parent-child	1215	17641	1823	17641	1	1823	1846.21	1215	131096	1	1848	1868.28
parent-child	1215	17641	1823	17642	1	1823	1846.21	1215	17497	1	1863	1887.47
parent-child	1215	17641	1823	17642	1	1823	1846.21	1215	24380	1	1846	1870.43
parent-child	1215	17641	1823	17642	1	1823	1846.21	1215	59516	1	1869	1889.67
parent-child	1215	17641	1823	17642	1	1823	1846.21	1215	102680	1	1852	1873.87
parent-child	1215	17641	1823	17642	1	1823	1846.21	1215	102690	1	1856	1873.98
parent-child	1215	17641	1823	17642	1	1823	1846.21	1215	102692	1	1861	1885.03
parent-child	1215	17641	1823	17642	1	1823	1846.21	1215	102700	1	1854	1876.54
parent-child	1215	17641	1823	17642	1	1823	1846.21	1215	131096	1	1848	1868.28
parent-child	1215	28326	1821	28326	1	1821	1850.15	1215	58774	1	1851	1873.54
parent-child	1215	28326	1821	28326	1	1821	1850.15	1215	62435	1	1853	1874.14
parent-child	1215	28326	1821	397631	1	1821	1850.15	1215	58774	1	1851	1873.54
parent-child	1215	28326	1821	397631	1	1821	1850.15	1215	62435	1	1853	1874.14
parent-child	1215	103032	1789	103032	1	1789	1814.5	1215	5379	1	1816	1841.5
parent-child	1215	103032	1789	103032	1	1789	1814.5	1215	17641	1	1823	1846.21
parent-child	1215	103032	1789	4304	1	1789	1814.5	1215	5379	1	1816	1841.5
parent-child	1215	103032	1789	4304	1	1789	1814.5	1215	17641	1	1823	1846.21
parent-child	1215	130027	1749	130027	1	1749	1784.13	1215	17640	1	1798	1821.25
parent-child	1215	130027	1749	5380	0	1749	1784.13	1215	17640	1	1798	1821.25
parent-child	1215	130042	1796	130042	1	1796	1823.9	1215	26845	1	1828	1870.97
parent-child	1215	130042	1796	397652	1	1796	1823.9	1215	26845	1	1828	1870.97
parent-child	1215	130162	1784	130162	1	1784	1805.29	1215	24379	1	1812	1834.07
parent-child	1215	130162	1784	130162	1	1784	1805.29	1215	130166	0	1806	1838.98
parent-child	1215	130162	1784	130163	1	1784	1805.29	1215	24379	1	1812	1834.07
parent-child	1215	130162	1784	130163	1	1784	1805.29	1215	130166	0	1806	1838.98
parent-child	1220	1489	1786	1489	0	1786	1814.59	1220	105650	0	1828	1849.31
parent-child	1220	1489	1786	1489	0	1786	1814.59	1220	105668	0	1817	1837.89
parent-child	1220	1489	1786	105644	0	1786	1814.59	1220	105650	0	1828	1849.31
parent-child	1220	1489	1786	105644	0	1786	1814.59	1220	105668	0	1817	1837.89
parent-child	1220	105650	1828	105650	0	1828	1849.31	1220	105394	1	1851	1873.42
parent-child	1220	105650	1828	105650	0	1828	1849.31	1220	105395	1	1853	1876.42
parent-child	1220	105650	1828	105650	0	1828	1849.31	1220	105404	1	1861	1884.98
parent-child	1220	105650	1828	105650	0	1828	1849.31	1220	105412	1	1867	1888.35
parent-child	1220	105650	1828	105390	1	1828	1849.31	1220	105394	1	1851	1873.42
parent-child	1220	105650	1828	105390	1	1828	1849.31	1220	105395	1	1853	1876.42
parent-child	1236	19467	1797	19467	1	1797	1819.28	1236	27826	1	1819	1839.75
parent-child	1236	19467	1797	19467	1	1797	1819.28	1236	483296	0	1828	1851.61
parent-child	1236	19467	1797	19468	1	1797	1819.28	1236	27826	1	1819	1839.75
parent-child	1236	19467	1797	19468	1	1797	1819.28	1236	483296	0	1828	1851.61
parent-child	1236	483797	1763	483797	1	1763	1795.26	1236	19467	1	1797	1819.28
parent-child	1236	483797	1763	483798	1	1763	1795.26	1236	19467	1	1797	1819.28
parent-child	1239	803154	1841	803154	1	1841	1860.44	1239	399494	1	1863	1881.74
parent-child	1239	803154	1841	812279	1	1841	1860.44	1239	399494	1	1863	1881.74
parent-child	1248	483845	1755	483845	1	1755	1789.25	1248	483849	0	1793	1818.83
parent-child	1248	483845	1755	483845	1	1755	1789.25	1248	801468	0	1801	1822.64
parent-child	1248	483845	1755	483846	0	1755	1789.25	1248	483849	0	1793	1818.83
parent-child	1248	483845	1755	483846	0	1755	1789.25	1248	801468	0	1801	1822.64
parent-child	1248	484476	1825	484476	1	1825	1849.08	1248	484210	1	1858	1881.89
parent-child	1248	484476	1825	484476	1	1825	1849.08	1248	485089	1	1864	1889.42
parent-child	1248	484476	1825	485145	1	1825	1849.08	1248	484210	1	1858	1881.89
parent-child	1248	484476	1825	485145	1	1825	1849.08	1248	485089	1	1864	1889.42
parent-child	1248	801468	1801	801468	0	1801	1822.64	1248	483807	0	1839	1871.9
parent-child	1248	801468	1801	801468	0	1801	1822.64	1248	483810	0	1850	1883.25
parent-child	1248	801468	1801	810084	1	1801	1822.64	1248	483807	0	1839	1871.9
parent-child	1248	801468	1801	810084	1	1801	1822.64	1248	483810	0	1850	1883.25
parent-child	1249	8358	1818	8358	1	1818	1846.97	1249	16707	0	1856	1884.61
parent-child	1249	8358	1818	8358	1	1818	1846.97	1249	116561	0	1849	1875.24
parent-child	1249	8358	1818	8359	1	1818	1846.97	1249	16707	0	1856	1884.61
parent-child	1249	8358	1818	8359	1	1818	1846.97	1249	116561	0	1849	1875.24
parent-child	1249	100811	1823	100811	0	1823	1851.45	1249	18565	1	1860	1887.83
parent-child	1249	105828	1805	105828	1	1805	1828.01	1249	116602	1	1833	1857.45
parent-child	1249	105828	1805	105828	1	1805	1828.01	1249	116873	1	1828	1855.23
parent-child	1249	105828	1805	105828	1	1805	1828.01	1249	116877	1	1829	1853.66
parent-child	1249	105828	1805	26767	1	1805	1828.01	1249	116602	1	1833	1857.45
parent-child	1249	105828	1805	26767	1	1805	1828.01	1249	116873	1	1828	1855.23
parent-child	1249	105828	1805	26767	1	1805	1828.01	1249	116877	1	1829	1853.66
parent-child	1249	116531	1744	116531	1	1744	1773.1	1249	105832	1	1785	1818.9
parent-child	1249	116531	1744	116531	1	1744	1773.1	1249	116533	1	1774	1795.6
parent-child	1249	116531	1744	116531	1	1744	1773.1	1249	116534	1	1775	1804.67
parent-child	1249	116531	1744	116531	1	1744	1773.1	1249	116536	0	1777	1814.77
parent-child	1249	116531	1744	116531	1	1744	1773.1	1249	116537	1	1782	1819.32
parent-child	1249	116531	1744	116531	1	1744	1773.1	1249	116538	0	1783	1809.7
parent-child	1249	116531	1744	116531	1	1744	1773.1	1249	116539	0	1787	1810.69
parent-child	1249	116531	1744	116531	1	1744	1773.1	1249	116540	0	1789	1817.46
parent-child	1249	116531	1744	116531	1	1744	1773.1	1249	116545	0	1790	1824.5
parent-child	1249	116531	1744	116531	1	1744	1773.1	1249	116548	1	1795	1819.35
parent-child	1249	116531	1744	116532	1	1744	1773.1	1249	105832	1	1785	1818.9
parent-child	1249	116531	1744	116532	1	1744	1773.1	1249	116533	1	1774	1795.6
parent-child	1249	116531	1744	116532	1	1744	1773.1	1249	116534	1	1775	1804.67
parent-child	1249	116531	1744	116532	1	1744	1773.1	1249	116536	0	1777	1814.77
parent-child	1249	116531	1744	116532	1	1744	1773.1	1249	116537	1	1782	1819.32
parent-child	1249	116531	1744	116532	1	1744	1773.1	1249	116538	0	1783	1809.7
parent-child	1249	116531	1744	116532	1	1744	1773.1	1249	116539	0	1787	1810.69
parent-child	1249	116531	1744	116532	1	1744	1773.1	1249	116540	0	1789	1817.46
parent-child	1249	116531	1744	116532	1	1744	1773.1	1249	116545	0	1790	1824.5
parent-child	1249	116531	1744	116532	1	1744	1773.1	1249	116548	1	1795	1819.35
parent-child	1249	116533	1774	116533	1	1774	1795.6	1249	105828	1	1805	1828.01
parent-child	1249	116533	1774	116533	1	1774	1795.6	1249	116576	1	1809	1834.01
parent-child	1249	116533	1774	116533	1	1774	1795.6	1249	116591	1	1800	1824.03
parent-child	1249	116533	1774	116533	1	1774	1795.6	1249	128077	1	1813	1840.83
parent-child	1249	116533	1774	116533	1	1774	1795.6	1249	128078	1	1815	1836.27
parent-child	1249	116533	1774	116577	1	1774	1795.6	1249	105828	1	1805	1828.01
parent-child	1249	116533	1774	116577	1	1774	1795.6	1249	116576	1	1809	1834.01
parent-child	1249	116533	1774	116577	1	1774	1795.6	1249	116591	1	1800	1824.03
parent-child	1249	116533	1774	116577	1	1774	1795.6	1249	128077	1	1813	1840.83
parent-child	1249	116533	1774	116577	1	1774	1795.6	1249	128078	1	1815	1836.27
parent-child	1249	116534	1775	116534	1	1775	1804.67	1249	8358	1	1818	1846.97
parent-child	1249	116534	1775	116534	1	1775	1804.67	1249	116550	1	1807	1827.42
parent-child	1249	116534	1775	116534	1	1775	1804.67	1249	116551	1	1808	1833.32
parent-child	1249	116534	1775	116534	1	1775	1804.67	1249	116552	1	1813	1845.88
parent-child	1249	116534	1775	116535	0	1775	1804.67	1249	8358	1	1818	1846.97
parent-child	1249	116534	1775	116535	0	1775	1804.67	1249	116550	1	1807	1827.42
parent-child	1249	116534	1775	116535	0	1775	1804.67	1249	116551	1	1808	1833.32
parent-child	1249	116534	1775	116535	0	1775	1804.67	1249	116552	1	1813	1845.88
parent-child	1249	116540	1789	116540	0	1789	1817.46	1249	116543	1	1822	1847.48
parent-child	1249	116540	1789	116541	0	1789	1817.46	1249	116543	1	1822	1847.48
parent-child	1249	116552	1813	116552	1	1813	1845.88	1249	116554	1	1835	1856.97
parent-child	1249	116552	1813	116553	0	1813	1845.88	1249	116554	1	1835	1856.97
parent-child	1249	116576	1809	116576	1	1809	1834.01	1249	116564	1	1840	1860.46
parent-child	1249	116576	1809	116576	1	1809	1834.01	1249	116579	1	1838	1859.84
parent-child	1249	116576	1809	116576	1	1809	1834.01	1249	116619	1	1857	1878.8
parent-child	1249	116576	1809	116576	1	1809	1834.01	1249	116887	1	1864	1889.76
parent-child	1249	116576	1809	13564	1	1809	1834.01	1249	116564	1	1840	1860.46
parent-child	1249	116576	1809	13564	1	1809	1834.01	1249	116579	1	1838	1859.84
parent-child	1249	116591	1800	116591	1	1800	1824.03	1249	116870	1	1825	1852.24
parent-child	1249	116591	1800	116592	1	1800	1824.03	1249	116870	1	1825	1852.24
parent-child	1249	116885	1809	116885	0	1809	1833.94	1249	105840	1	1842	1870.3
parent-child	1249	116885	1809	116885	0	1809	1833.94	1249	105841	1	1846	1867.7
parent-child	1249	116885	1809	116885	0	1809	1833.94	1249	105842	1	1849	1873.62
parent-child	1249	116885	1809	116885	0	1809	1833.94	1249	105843	1	1851	1868
parent-child	1249	116885	1809	105836	1	1809	1833.94	1249	105840	1	1842	1870.3
parent-child	1249	116885	1809	105836	1	1809	1833.94	1249	105841	1	1846	1867.7
parent-child	1249	116885	1809	105836	1	1809	1833.94	1249	105842	1	1849	1873.62
parent-child	1249	116885	1809	105836	1	1809	1833.94	1249	105843	1	1851	1868
parent-child	1250	5410	1783	5410	1	1783	1805.88	1250	24383	1	1808	1834.41
parent-child	1250	5410	1783	5410	1	1783	1805.88	1250	483376	1	1815	1838.35
parent-child	1250	5410	1783	5410	1	1783	1805.88	1250	802503	1	1813	1834.61
parent-child	1250	10536	1835	10536	1	1835	1858.64	1250	74850	1	1868	1886.09
parent-child	1250	10536	1835	10536	1	1835	1858.64	1250	105854	0	1862	1879.24
parent-child	1250	10536	1835	10535	1	1835	1858.64	1250	74850	1	1868	1886.09
parent-child	1250	10536	1835	10535	1	1835	1858.64	1250	105854	0	1862	1879.24
parent-child	1250	24383	1808	24383	1	1808	1834.41	1250	10536	1	1835	1858.64
parent-child	1250	24383	1808	24383	1	1808	1834.41	1250	10537	1	1844	1872.98
parent-child	1250	24383	1808	24383	1	1808	1834.41	1250	39037	1	1839	1861.16
parent-child	1250	24383	1808	24383	1	1808	1834.41	1250	39119	0	1841	1867.38
parent-child	1250	24383	1808	24383	1	1808	1834.41	1250	39298	0	1846	1870.43
parent-child	1250	24383	1808	20113	1	1808	1834.41	1250	10536	1	1835	1858.64
parent-child	1250	24383	1808	20113	1	1808	1834.41	1250	10537	1	1844	1872.98
parent-child	1250	24383	1808	20113	1	1808	1834.41	1250	39037	1	1839	1861.16
parent-child	1250	24383	1808	20113	1	1808	1834.41	1250	39119	0	1841	1867.38
parent-child	1250	24383	1808	20113	1	1808	1834.41	1250	39298	0	1846	1870.43
parent-child	1250	483377	1760	483377	1	1760	1781.5	1250	5410	1	1783	1805.88
parent-child	1250	483377	1760	483377	1	1760	1781.5	1250	483381	1	1787	1806.79
parent-child	1250	483377	1760	483378	1	1760	1781.5	1250	5410	1	1783	1805.88
parent-child	1250	483377	1760	483378	1	1760	1781.5	1250	483381	1	1787	1806.79
parent-child	1250	802503	1813	802503	1	1813	1834.61	1250	58978	1	1856	1876.87
parent-child	1250	802503	1813	802503	1	1813	1834.61	1250	61923	1	1842	1872.25
parent-child	1250	802503	1813	802503	1	1813	1834.61	1250	74077	0	1846	1869
parent-child	1252	10543	1815	10543	1	1815	1841.14	1252	62085	1	1845	1862.41
parent-child	1252	10543	1815	10543	1	1815	1841.14	1252	74224	1	1850	1882.78
parent-child	1252	10543	1815	10543	1	1815	1841.14	1252	102784	1	1847	1871.38
parent-child	1252	10543	1815	102782	1	1815	1841.14	1252	62085	1	1845	1862.41
parent-child	1252	10543	1815	102782	1	1815	1841.14	1252	74224	1	1850	1882.78
parent-child	1252	10543	1815	102782	1	1815	1841.14	1252	102784	1	1847	1871.38
parent-child	1252	102780	1832	102780	1	1832	1854.98	1252	59032	0	1857	1875.57
parent-child	1252	102780	1832	102780	1	1832	1854.98	1252	74432	0	1855	1875.51
parent-child	1252	102780	1832	14497	1	1832	1854.98	1252	59032	0	1857	1875.57
parent-child	1252	102780	1832	14497	1	1832	1854.98	1252	74432	0	1855	1875.51
parent-child	1252	120842	1794	120842	1	1794	1829.19	1252	102780	1	1832	1854.98
parent-child	1252	120842	1794	120842	1	1794	1829.19	1252	105874	1	1836	1857.8
parent-child	1252	120842	1794	14496	1	1794	1829.19	1252	102780	1	1832	1854.98
parent-child	1252	120842	1794	14496	1	1794	1829.19	1252	105874	1	1836	1857.8
parent-child	1262	4710	1759	4710	1	1759	1784.15	1262	22469	1	1786	1818.83
parent-child	1262	4710	1759	835174	1	1759	1784.15	1262	22469	1	1786	1818.83
parent-child	1262	6717	1812	6717	1	1812	1836.52	1262	19328	1	1841	1867.8
parent-child	1262	6717	1812	6719	1	1812	1836.52	1262	19328	1	1841	1867.8
parent-child	1262	9810	1801	9810	1	1801	1823.42	1262	7569	1	1836	1860.55
parent-child	1262	9810	1801	9810	1	1801	1823.42	1262	9811	1	1828	1857.36
parent-child	1262	9810	1801	118248	1	1801	1823.42	1262	7569	1	1836	1860.55
parent-child	1262	9810	1801	118248	1	1801	1823.42	1262	9811	1	1828	1857.36
parent-child	1262	9811	1828	9811	1	1828	1857.36	1262	62625	1	1858	1880.1
parent-child	1262	9811	1828	20140	1	1828	1857.36	1262	62625	1	1858	1880.1
parent-child	1262	10436	1805	10436	1	1805	1833.28	1262	10441	1	1847	1866.29
parent-child	1262	10436	1805	10436	1	1805	1833.28	1262	21768	1	1835	1862.98
parent-child	1262	10436	1805	10436	1	1805	1833.28	1262	24612	1	1837	1864.52
parent-child	1262	10436	1805	10436	1	1805	1833.28	1262	61827	1	1839	1861.06
parent-child	1262	10436	1805	10436	1	1805	1833.28	1262	74182	1	1849	1876.81
parent-child	1262	10436	1805	10436	1	1805	1833.28	1262	108514	1	1834	1854.26
parent-child	1262	10436	1805	10436	1	1805	1833.28	1262	108517	1	1842	1867.41
parent-child	1262	10436	1805	10437	1	1805	1833.28	1262	10441	1	1847	1866.29
parent-child	1262	10436	1805	10437	1	1805	1833.28	1262	21768	1	1835	1862.98
parent-child	1262	10436	1805	10437	1	1805	1833.28	1262	24612	1	1837	1864.52
parent-child	1262	10436	1805	10437	1	1805	1833.28	1262	61827	1	1839	1861.06
parent-child	1262	10436	1805	10437	1	1805	1833.28	1262	74182	1	1849	1876.81
parent-child	1262	10436	1805	10437	1	1805	1833.28	1262	108514	1	1834	1854.26
parent-child	1262	10436	1805	10437	1	1805	1833.28	1262	108517	1	1842	1867.41
parent-child	1262	10438	1832	10438	1	1832	1863.4	1262	63050	1	1869	1888.74
parent-child	1262	10438	1832	12119	1	1832	1863.4	1262	63050	1	1869	1888.74
parent-child	1262	10938	1794	10938	0	1794	1813.18	1262	10939	0	1816	1837.86
parent-child	1262	10938	1794	10938	0	1794	1813.18	1262	483412	0	1814	1832.83
parent-child	1262	10938	1794	483415	1	1794	1813.18	1262	10939	0	1816	1837.86
parent-child	1262	10938	1794	483415	1	1794	1813.18	1262	483412	0	1814	1832.83
parent-child	1262	10939	1816	10939	0	1816	1837.86	1262	10941	1	1841	1871.41
parent-child	1262	10939	1816	483416	0	1816	1837.86	1262	10941	1	1841	1871.41
parent-child	1262	21768	1835	21768	1	1835	1862.98	1262	106560	1	1863	1882.19
parent-child	1262	21768	1835	26723	1	1835	1862.98	1262	106560	1	1863	1882.19
parent-child	1262	28364	1806	28364	0	1806	1830.98	1262	9264	0	1843	1881.94
parent-child	1262	28364	1806	28364	0	1806	1830.98	1262	16889	1	1837	1867.8
parent-child	1262	28364	1806	28364	0	1806	1830.98	1262	483417	0	1831	1857.53
parent-child	1262	28364	1806	28365	0	1806	1830.98	1262	9264	0	1843	1881.94
parent-child	1262	28364	1806	28365	0	1806	1830.98	1262	16889	1	1837	1867.8
parent-child	1262	28364	1806	28365	0	1806	1830.98	1262	483417	0	1831	1857.53
parent-child	1262	28366	1797	28366	0	1797	1827.27	1262	10438	1	1832	1863.4
parent-child	1262	28366	1797	28366	0	1797	1827.27	1262	10940	1	1841	1873.98
parent-child	1262	28366	1797	28366	0	1797	1827.27	1262	18969	1	1846	1877.88
parent-child	1262	28366	1797	28366	0	1797	1827.27	1262	120843	1	1835	1858.91
parent-child	1262	28366	1797	28363	0	1797	1827.27	1262	10438	1	1832	1863.4
parent-child	1262	28366	1797	28363	0	1797	1827.27	1262	10940	1	1841	1873.98
parent-child	1262	28366	1797	28363	0	1797	1827.27	1262	18969	1	1846	1877.88
parent-child	1262	28366	1797	28363	0	1797	1827.27	1262	120843	1	1835	1858.91
parent-child	1262	108542	1801	108542	1	1801	1824.85	1262	108564	1	1845	1875.51
parent-child	1262	108542	1801	108542	1	1801	1824.85	1262	108571	1	1848	1875.76
parent-child	1262	108542	1801	108542	1	1801	1824.85	1262	108578	1	1851	1875.08
parent-child	1262	108545	1807	108545	0	1807	1855.12	1262	108586	1	1856	1879.59
parent-child	1262	108545	1807	108552	1	1807	1855.12	1262	108586	1	1856	1879.59
parent-child	1262	108547	1810	108547	1	1810	1844.69	1262	39711	1	1857	1888.38
parent-child	1262	108547	1810	108547	1	1810	1844.69	1262	108566	1	1844	1864.52
parent-child	1262	108547	1810	108547	1	1810	1844.69	1262	108569	1	1846	1865.56
parent-child	1262	108547	1810	108547	1	1810	1844.69	1262	108579	1	1853	1874.39
parent-child	1262	108547	1810	108547	1	1810	1844.69	1262	108587	0	1859	1883.56
parent-child	1262	108547	1810	108547	1	1810	1844.69	1262	120844	0	1855	1885.47
parent-child	1262	108547	1810	108551	0	1810	1844.69	1262	39711	1	1857	1888.38
parent-child	1262	108547	1810	108551	0	1810	1844.69	1262	108566	1	1844	1864.52
parent-child	1262	108547	1810	108551	0	1810	1844.69	1262	108569	1	1846	1865.56
parent-child	1262	108547	1810	108551	0	1810	1844.69	1262	108579	1	1853	1874.39
parent-child	1262	108547	1810	108551	0	1810	1844.69	1262	108587	0	1859	1883.56
parent-child	1262	108547	1810	108551	0	1810	1844.69	1262	120844	0	1855	1885.47
parent-child	1262	108548	1811	108548	1	1811	1832.22	1262	108553	1	1834	1870.87
parent-child	1262	108548	1811	108548	1	1811	1832.22	1262	108560	0	1843	1874.18
parent-child	1262	108548	1811	108548	1	1811	1832.22	1262	108575	1	1850	1870.49
parent-child	1262	108548	1811	108548	1	1811	1832.22	1262	108783	0	1836	1862.32
parent-child	1262	108548	1811	108548	1	1811	1832.22	1262	108784	1	1832	1851.76
parent-child	1262	108548	1811	108546	1	1811	1832.22	1262	108553	1	1834	1870.87
parent-child	1262	108548	1811	108546	1	1811	1832.22	1262	108560	0	1843	1874.18
parent-child	1262	108548	1811	108546	1	1811	1832.22	1262	108575	1	1850	1870.49
parent-child	1262	108548	1811	108546	1	1811	1832.22	1262	108783	0	1836	1862.32
parent-child	1262	108548	1811	108546	1	1811	1832.22	1262	108784	1	1832	1851.76
parent-child	1262	108554	1836	108554	1	1836	1860.78	1262	108791	1	1863	1887.58
parent-child	1262	108554	1836	108790	1	1836	1860.78	1262	108791	1	1863	1887.58
parent-child	1262	118249	1772	118249	1	1772	1797.21	1262	108542	1	1801	1824.85
parent-child	1262	118249	1772	118249	1	1772	1797.21	1262	108547	1	1810	1844.69
parent-child	1262	118249	1772	397633	1	1772	1797.21	1262	108542	1	1801	1824.85
parent-child	1262	118249	1772	397633	1	1772	1797.21	1262	108547	1	1810	1844.69
parent-child	1262	483394	1732	483394	1	1732	1759.04	1262	118249	1	1772	1797.21
parent-child	1262	483394	1732	483395	0	1732	1748.68	1262	118249	1	1772	1797.21
parent-child	1262	483405	1786	483405	0	1786	1805.15	1262	6717	1	1812	1836.52
parent-child	1262	483405	1786	483405	0	1786	1805.15	1262	10436	1	1805	1833.28
parent-child	1262	483405	1786	483405	0	1786	1805.15	1262	483409	0	1817	1839.05
parent-child	1262	483405	1786	513297	1	1786	1805.15	1262	6717	1	1812	1836.52
parent-child	1262	483405	1786	513297	1	1786	1805.15	1262	10436	1	1805	1833.28
parent-child	1262	483405	1786	513297	1	1786	1805.15	1262	483409	0	1817	1839.05
parent-child	1263	2997	1782	2997	0	1782	1803.09	1263	27374	1	1811	1839.77
parent-child	1263	2997	1782	2997	0	1782	1803.09	1263	114111	0	1825	1841.75
parent-child	1263	2997	1782	2997	0	1782	1803.09	1263	126684	0	1813	1832.69
parent-child	1263	2997	1782	17228	0	1782	1803.09	1263	27374	1	1811	1839.77
parent-child	1263	2997	1782	17228	0	1782	1803.09	1263	114111	0	1825	1841.75
parent-child	1263	2997	1782	17228	0	1782	1803.09	1263	126684	0	1813	1832.69
parent-child	1263	4413	1767	4413	1	1767	1795.94	1263	4417	1	1795	1828.89
parent-child	1263	4413	1767	397507	1	1767	1795.94	1263	4417	1	1795	1828.89
parent-child	1263	4417	1795	4417	1	1795	1828.89	1263	22809	1	1831	1861.15
parent-child	1263	4417	1795	3038	1	1795	1828.89	1263	22809	1	1831	1861.15
parent-child	1263	108864	1805	108864	1	1805	1827.71	1263	108867	0	1830	1848.47
parent-child	1263	108864	1805	17231	0	1805	1827.71	1263	108867	0	1830	1848.47
parent-child	1263	801773		801773	0		1788.97	1263	20465	1	1797	1819.59
parent-child	1263	801773		801773	0		1788.97	1263	108864	1	1805	1827.71
parent-child	1263	801773		811001	0		1788.97	1263	20465	1	1797	1819.59
parent-child	1263	801773		811001	0		1788.97	1263	108864	1	1805	1827.71
parent-child	1270	119228	1798	119228	0	1798	1822.48	1270	119221	0	1831	1857.28
parent-child	1270	119228	1798	119228	0	1798	1822.48	1270	119226	1	1837	1869.33
parent-child	1270	119228	1798	119228	0	1798	1822.48	1270	119230	1	1845	1877.44
parent-child	1270	119228	1798	28493	0	1798	1822.48	1270	119221	0	1831	1857.28
parent-child	1270	119228	1798	28493	0	1798	1822.48	1270	119226	1	1837	1869.33
parent-child	1270	119228	1798	28493	0	1798	1822.48	1270	119230	1	1845	1877.44
parent-child	1270	119234	1795	119234	0	1795	1829.8	1270	26616	1	1842	1864.1
parent-child	1270	119234	1795	119234	0	1795	1829.8	1270	119236	1	1837	1859.84
parent-child	1270	119234	1795	119234	0	1795	1829.8	1270	119237	1	1839	1868.28
parent-child	1270	119234	1795	119234	0	1795	1829.8	1270	119248	1	1845	1863.72
parent-child	1270	119234	1795	119235	1	1795	1829.8	1270	26616	1	1842	1864.1
parent-child	1270	119234	1795	119235	1	1795	1829.8	1270	119236	1	1837	1859.84
parent-child	1270	119234	1795	119235	1	1795	1829.8	1270	119237	1	1839	1868.28
parent-child	1270	119234	1795	119235	1	1795	1829.8	1270	119248	1	1845	1863.72
parent-child	1272	26640	1824	26640	0	1824	1847.78	1272	8295	1	1857	1879.34
parent-child	1272	26640	1824	26640	0	1824	1847.78	1272	9558	1	1863	1885.26
parent-child	1272	26640	1824	26640	0	1824	1847.78	1272	26769	1	1861	1883.86
parent-child	1272	26640	1824	26640	0	1824	1847.78	1272	39562	1	1853	1876.74
parent-child	1272	26640	1824	111131	1	1824	1847.78	1272	8295	1	1857	1879.34
parent-child	1272	26640	1824	111131	1	1824	1847.78	1272	9558	1	1863	1885.26
parent-child	1272	26640	1824	111131	1	1824	1847.78	1272	26769	1	1861	1883.86
parent-child	1272	26640	1824	111131	1	1824	1847.78	1272	39562	1	1853	1876.74
parent-child	1274	109252	1833	109252	1	1833	1856.22	1274	109250	1	1856	1881.48
parent-child	1274	109252	1833	109252	1	1833	1856.22	1274	109260	1	1859	1880.33
parent-child	1274	109252	1833	109252	1	1833	1856.22	1274	109262	1	1862	1887.1
parent-child	1274	109252	1833	109253	0	1833	1856.22	1274	109250	1	1856	1881.48
parent-child	1274	109252	1833	109253	0	1833	1856.22	1274	109260	1	1859	1880.33
parent-child	1274	109252	1833	109253	0	1833	1856.22	1274	109262	1	1862	1887.1
parent-child	1274	109270	1809	109270	1	1809	1831.83	1274	109273	1	1832	1855.88
parent-child	1274	109270	1809	109270	1	1809	1831.83	1274	109284	1	1842	1867.78
parent-child	1274	109270	1809	109270	1	1809	1831.83	1274	109290	1	1844	1867.92
parent-child	1274	109270	1809	109270	1	1809	1831.83	1274	109296	1	1846	1884.3
parent-child	1274	109270	1809	109270	1	1809	1831.83	1274	109297	1	1848	1873.72
parent-child	1274	109270	1809	109271	1	1809	1831.83	1274	109273	1	1832	1855.88
parent-child	1274	109270	1809	109272	1	1809	1834.42	1274	109284	1	1842	1867.78
parent-child	1274	109270	1809	109272	1	1809	1834.42	1274	109290	1	1844	1867.92
parent-child	1274	109270	1809	109272	1	1809	1834.42	1274	109296	1	1846	1884.3
parent-child	1274	109270	1809	109272	1	1809	1834.42	1274	109297	1	1848	1873.72
parent-child	1276	1464	1804	1464	1	1804	1824.33	1276	15997	1	1838	1866.98
parent-child	1276	1464	1804	1464	1	1804	1824.33	1276	21325	1	1843	1863.88
parent-child	1276	1464	1804	1464	1	1804	1824.33	1276	39085	1	1840	1862.9
parent-child	1276	1464	1804	1464	1	1804	1824.33	1276	113292	1	1833	1857.99
parent-child	1276	1464	1804	1464	1	1804	1824.33	1276	113293	1	1825	1861.98
parent-child	1276	1464	1804	113290	1	1804	1824.33	1276	15997	1	1838	1866.98
parent-child	1276	1464	1804	113290	1	1804	1824.33	1276	21325	1	1843	1863.88
parent-child	1276	1464	1804	113290	1	1804	1824.33	1276	39085	1	1840	1862.9
parent-child	1276	1464	1804	113290	1	1804	1824.33	1276	113292	1	1833	1857.99
parent-child	1276	1464	1804	113290	1	1804	1824.33	1276	113293	1	1825	1861.98
parent-child	1276	4006	1807	4006	1	1807	1828.84	1276	8309	1	1830	1863.98
parent-child	1276	4006	1807	4006	1	1807	1828.84	1276	13568	1	1836	1875.87
parent-child	1276	4006	1807	4006	1	1807	1828.84	1276	22599	1	1846	1878.67
parent-child	1276	4006	1807	23300	1	1807	1828.84	1276	8309	1	1830	1863.98
parent-child	1276	4006	1807	23300	1	1807	1828.84	1276	13568	1	1836	1875.87
parent-child	1276	4006	1807	23300	1	1807	1828.84	1276	22599	1	1846	1878.67
parent-child	1276	21325	1843	21325	1	1843	1863.88	1276	13330	1	1864	1886.53
parent-child	1279	8296	1839	8296	1	1839	1861.05	1279	14650	1	1862	1881.29
parent-child	1279	8296	1839	8296	1	1839	1861.05	1279	74817	1	1867	1889.59
parent-child	1279	8296	1839	26641	0	1839	1861.05	1279	14650	1	1862	1881.29
parent-child	1279	8296	1839	26641	0	1839	1861.05	1279	74817	1	1867	1889.59
parent-child	1279	14789	1821	14789	1	1821	1842.68	1279	8297	1	1853	1876.05
parent-child	1279	14789	1821	14789	1	1821	1842.68	1279	39746	1	1858	1876.96
parent-child	1279	14789	1821	14789	1	1821	1842.68	1279	58439	1	1843	1873.42
parent-child	1279	14789	1821	14789	1	1821	1842.68	1279	58563	1	1846	1876.5
parent-child	1279	14789	1821	14789	1	1821	1842.68	1279	62590	1	1856	1880.98
parent-child	1279	14789	1821	14789	1	1821	1842.68	1279	74598	1	1860	1880.16
parent-child	1279	14789	1821	14789	1	1821	1842.68	1279	106606	1	1845	1864.7
parent-child	1279	14789	1821	14790	1	1821	1842.68	1279	8297	1	1853	1876.05
parent-child	1279	14789	1821	14790	1	1821	1842.68	1279	39746	1	1858	1876.96
parent-child	1279	14789	1821	14790	1	1821	1842.68	1279	58439	1	1843	1873.42
parent-child	1279	14789	1821	14790	1	1821	1842.68	1279	58563	1	1846	1876.5
parent-child	1279	14789	1821	14790	1	1821	1842.68	1279	62590	1	1856	1880.98
parent-child	1279	14789	1821	14790	1	1821	1842.68	1279	74598	1	1860	1880.16
parent-child	1279	14789	1821	14790	1	1821	1842.68	1279	106606	1	1845	1864.7
parent-child	1279	119167	1786	119167	0	1786	1812.51	1279	8361	1	1825	1856.83
parent-child	1279	119167	1786	119167	0	1786	1812.51	1279	14789	1	1821	1842.68
parent-child	1279	119167	1786	119167	0	1786	1812.51	1279	119170	0	1815	1838.81
parent-child	1279	119167	1786	119168	1	1786	1812.51	1279	8361	1	1825	1856.83
parent-child	1279	119167	1786	119168	1	1786	1812.51	1279	14789	1	1821	1842.68
parent-child	1279	119167	1786	119168	1	1786	1812.51	1279	119170	0	1815	1838.81
parent-child	1283	399565	1807	399565	1	1807	1828.96	1283	399567	1	1829	1860.39
parent-child	1283	399565	1807	399565	1	1807	1828.96	1283	399569	0	1834	1855.71
parent-child	1283	399565	1807	399565	1	1807	1828.96	1283	399573	0	1844	1868.83
parent-child	1283	399565	1807	399566	1	1807	1828.96	1283	399567	1	1829	1860.39
parent-child	1283	399565	1807	399566	1	1807	1828.96	1283	399569	0	1834	1855.71
parent-child	1283	399565	1807	399566	1	1807	1828.96	1283	399573	0	1844	1868.83
parent-child	1283	399567	1829	399567	1	1829	1860.39	1283	499779	1	1861	1883.11
parent-child	1283	399567	1829	499780	1	1829	1860.39	1283	499779	1	1861	1883.11
parent-child	1283	499730	1808	499730	1	1808	1835.98	1283	499026	1	1854	1875.68
parent-child	1283	499730	1808	499730	1	1808	1835.98	1283	499106	0	1846	1869.09
parent-child	1283	499730	1808	499730	1	1808	1835.98	1283	499292	1	1836	1865.54
parent-child	1283	499730	1808	499506	1	1808	1835.98	1283	499026	1	1854	1875.68
parent-child	1283	499730	1808	499506	1	1808	1835.98	1283	499106	0	1846	1869.09
parent-child	1283	499730	1808	499506	1	1808	1835.98	1283	499292	1	1836	1865.54
parent-child	1284	23309	1819	23309	1	1819	1842.32	1284	16714	1	1854	1878.3
parent-child	1284	23309	1819	23309	1	1819	1842.32	1284	58445	1	1843	1864.05
parent-child	1284	23309	1819	23309	1	1819	1842.32	1284	58743	1	1850	1875.24
parent-child	1284	23309	1819	23309	1	1819	1842.32	1284	62399	1	1852	1873.76
parent-child	1284	23309	1819	115912	0	1819	1842.32	1284	16714	1	1854	1878.3
parent-child	1284	23309	1819	115912	0	1819	1842.32	1284	58445	1	1843	1864.05
parent-child	1284	23309	1819	115912	0	1819	1842.32	1284	58743	1	1850	1875.24
parent-child	1284	23309	1819	115912	0	1819	1842.32	1284	62399	1	1852	1873.76
parent-child	1290	13332	1778	13332	0	1778	1815.6	1290	111175	1	1834	1858.46
parent-child	1290	13332	1778	13332	0	1778	1815.6	1290	111179	1	1830	1856.09
parent-child	1290	13332	1778	13332	0	1778	1815.6	1290	111188	0	1817	1841.26
parent-child	1290	13332	1778	13332	0	1778	1815.6	1290	111191	1	1839	1874.13
parent-child	1290	13332	1778	111174	0	1778	1815.6	1290	111175	1	1834	1858.46
parent-child	1290	13332	1778	111174	0	1778	1815.6	1290	111179	1	1830	1856.09
parent-child	1290	13332	1778	111174	0	1778	1815.6	1290	111188	0	1817	1841.26
parent-child	1290	13332	1778	111174	0	1778	1815.6	1290	111191	1	1839	1874.13
parent-child	1290	111175	1834	111175	1	1834	1858.46	1290	111183	1	1866	1883.31
parent-child	1290	111175	1834	111175	1	1834	1858.46	1290	111185	1	1870	1889.63
parent-child	1290	111175	1834	111180	1	1834	1858.46	1290	111183	1	1866	1883.31
parent-child	1290	111175	1834	111180	1	1834	1858.46	1290	111185	1	1870	1889.63
parent-child	1298	118990	1805	118990	0	1805	1832.07	1298	26621	0	1848	1868.86
parent-child	1298	118990	1805	118990	0	1805	1832.07	1298	108404	0	1843	1866.45
parent-child	1298	118990	1805	118990	0	1805	1832.07	1298	119006	0	1854	1877.67
parent-child	1298	118990	1805	118991	0	1805	1832.07	1298	26621	0	1848	1868.86
parent-child	1298	118990	1805	118991	0	1805	1832.07	1298	108404	0	1843	1866.45
parent-child	1298	118990	1805	118991	0	1805	1832.07	1298	119006	0	1854	1877.67
parent-child	1298	118996	1819	118996	1	1819	1844.69	1298	119010	1	1845	1877.29
parent-child	1298	118996	1819	118996	1	1819	1844.69	1298	119011	0	1847	1877.75
parent-child	1298	118996	1819	118996	1	1819	1844.69	1298	119013	1	1850	1879.65
parent-child	1298	118996	1819	118996	1	1819	1844.69	1298	119015	1	1862	1882.41
parent-child	1298	118996	1819	119009	0	1819	1844.69	1298	119010	1	1845	1877.29
parent-child	1298	118996	1819	119009	0	1819	1844.69	1298	119011	0	1847	1877.75
parent-child	1298	118996	1819	119009	0	1819	1844.69	1298	119013	1	1850	1879.65
parent-child	1298	118996	1819	119009	0	1819	1844.69	1298	119015	1	1862	1882.41
parent-child	1298	119064	1773	119064	0	1773	1799.06	1298	118990	0	1805	1832.07
parent-child	1298	119064	1773	119064	0	1773	1799.06	1298	131414	0	1799	1819.37
parent-child	1298	119064	1773	131413	1	1773	1799.06	1298	118990	0	1805	1832.07
parent-child	1298	119064	1773	131413	1	1773	1799.06	1298	131414	0	1799	1819.37
parent-child	1298	131416	1769	131416	0	1769	1814.35	1298	118996	1	1819	1844.69
parent-child	1298	131416	1769	131416	0	1769	1814.35	1298	118997	1	1821	1853.93
parent-child	1298	131416	1769	131416	0	1769	1814.35	1298	118998	1	1827	1857.85
parent-child	1298	131416	1769	118993	1	1769	1814.35	1298	118996	1	1819	1844.69
parent-child	1298	131416	1769	118993	1	1769	1814.35	1298	118997	1	1821	1853.93
parent-child	1298	131416	1769	118993	1	1769	1814.35	1298	118998	1	1827	1857.85
parent-child	1301	492	1767	492	1	1767	1790.55	1301	5406	1	1799	1822.98
parent-child	1301	492	1767	492	1	1767	1790.55	1301	11692	1	1813	1836.98
parent-child	1301	492	1767	492	1	1767	1790.55	1301	106736	1	1796	1819.93
parent-child	1301	492	1767	492	1	1767	1790.55	1301	106750	1	1792	1812.76
parent-child	1301	492	1767	492	1	1767	1790.55	1301	106761	1	1806	1829.17
parent-child	1301	492	1767	397501	0	1767	1790.55	1301	5406	1	1799	1822.98
parent-child	1301	492	1767	397501	0	1767	1790.55	1301	11692	1	1813	1836.98
parent-child	1301	492	1767	397501	0	1767	1790.55	1301	106736	1	1796	1819.93
parent-child	1301	492	1767	397501	0	1767	1790.55	1301	106750	1	1792	1812.76
parent-child	1301	492	1767	397501	0	1767	1790.55	1301	106761	1	1806	1829.17
parent-child	1301	5406	1799	5406	1	1799	1822.98	1301	58276	1	1839	1861.67
parent-child	1301	5406	1799	5406	1	1799	1822.98	1301	58522	1	1845	1869.91
parent-child	1301	5406	1799	5406	1	1799	1822.98	1301	106752	1	1826	1845.82
parent-child	1301	5406	1799	5406	1	1799	1822.98	1301	106753	1	1828	1851.7
parent-child	1301	5406	1799	126712	0	1799	1822.98	1301	58276	1	1839	1861.67
parent-child	1301	5406	1799	126712	0	1799	1822.98	1301	58522	1	1845	1869.91
parent-child	1301	5406	1799	126712	0	1799	1822.98	1301	106752	1	1826	1845.82
parent-child	1301	5406	1799	126712	0	1799	1822.98	1301	106753	1	1828	1851.7
parent-child	1301	11692	1813	11692	1	1813	1836.98	1301	16719	1	1842	1865.48
parent-child	1301	11692	1813	11692	1	1813	1836.98	1301	23315	1	1839	1863.08
parent-child	1301	11692	1813	11692	1	1813	1836.98	1301	106746	1	1837	1859.02
parent-child	1301	11692	1813	1468	1	1813	1836.98	1301	16719	1	1842	1865.48
parent-child	1301	11692	1813	1468	1	1813	1836.98	1301	23315	1	1839	1863.08
parent-child	1301	11692	1813	1468	1	1813	1836.98	1301	106746	1	1837	1859.02
parent-child	1301	19731	1820	19731	1	1820	1845.51	1301	18309	0	1848	1869.58
parent-child	1301	19731	1820	834826	0	1820	1845.51	1301	18309	0	1848	1869.58
parent-child	1301	23312	1824	23312	1	1824	1845.65	1301	58573	0	1846	1875.45
parent-child	1301	23312	1824	23312	1	1824	1845.65	1301	62851	1	1864	1886.64
parent-child	1301	23312	1824	23312	1	1824	1845.65	1301	74232	1	1850	1870.89
parent-child	1301	23312	1824	26773	0	1824	1845.65	1301	58573	0	1846	1875.45
parent-child	1301	23312	1824	26773	0	1824	1845.65	1301	62851	1	1864	1886.64
parent-child	1301	23312	1824	26773	0	1824	1845.65	1301	74232	1	1850	1870.89
parent-child	1301	106736	1796	106736	1	1796	1819.93	1301	19731	1	1820	1845.51
parent-child	1301	106736	1796	106736	1	1796	1819.93	1301	23312	1	1824	1845.65
parent-child	1301	106736	1796	835882	1	1796	1819.93	1301	19731	1	1820	1845.51
parent-child	1301	106736	1796	835882	1	1796	1819.93	1301	23312	1	1824	1845.65
parent-child	1301	106750	1792	106750	1	1792	1812.76	1301	28027	0	1819	1845.65
parent-child	1301	106750	1792	106750	1	1792	1812.76	1301	106754	0	1812	1851.35
parent-child	1301	106750	1792	126576	0	1792	1812.76	1301	28027	0	1819	1845.65
parent-child	1301	106750	1792	126576	0	1792	1812.76	1301	106754	0	1812	1851.35
parent-child	1304	1380	1794	1380	0	1794	1818.78	1304	21654	1	1819	1840.75
parent-child	1304	1380	1794	6805	1	1794	1818.78	1304	21654	1	1819	1840.75
parent-child	1304	8281	1836	8281	0	1836	1857.65	1304	8301	0	1863	1883.27
parent-child	1304	8281	1836	8300	0	1836	1857.65	1304	8301	0	1863	1883.27
parent-child	1304	8311	1801	8311	1	1801	1823.36	1304	21824	1	1830	1858.74
parent-child	1304	8311	1801	8311	1	1801	1823.36	1304	26712	1	1824	1854.98
parent-child	1304	8311	1801	8311	1	1801	1823.36	1304	26809	1	1842	1867.81
parent-child	1304	8311	1801	8311	1	1801	1823.36	1304	102940	0	1838	1862.02
parent-child	1304	8311	1801	102964	1	1801	1823.36	1304	21824	1	1830	1858.74
parent-child	1304	8311	1801	102964	1	1801	1823.36	1304	26712	1	1824	1854.98
parent-child	1304	8311	1801	102964	1	1801	1823.36	1304	26809	1	1842	1867.81
parent-child	1304	8311	1801	102964	1	1801	1823.36	1304	102940	0	1838	1862.02
parent-child	1304	8762	1831	8762	1	1831	1856.68	1304	59389	1	1865	1889.59
parent-child	1304	8762	1831	8762	1	1831	1856.68	1304	59459	1	1867	1885.8
parent-child	1304	8762	1831	8762	1	1831	1856.68	1304	74694	1	1863	1886.11
parent-child	1304	8762	1831	8762	1	1831	1856.68	1304	102936	1	1859	1888.31
parent-child	1304	8762	1831	17285	1	1831	1856.68	1304	59389	1	1865	1889.59
parent-child	1304	8762	1831	17285	1	1831	1856.68	1304	59459	1	1867	1885.8
parent-child	1304	8762	1831	17285	1	1831	1856.68	1304	74694	1	1863	1886.11
parent-child	1304	8762	1831	17285	1	1831	1856.68	1304	102936	1	1859	1888.31
parent-child	1304	16722	1813	16722	1	1813	1834.46	1304	8281	0	1836	1857.65
parent-child	1304	16722	1813	16722	1	1813	1834.46	1304	39489	0	1851	1873.98
parent-child	1304	16722	1813	16722	1	1813	1834.46	1304	58233	0	1838	1864.22
parent-child	1304	16722	1813	16722	1	1813	1834.46	1304	102942	0	1846	1867.79
parent-child	1304	16722	1813	8365	0	1813	1834.46	1304	8281	0	1836	1857.65
parent-child	1304	16722	1813	8365	0	1813	1834.46	1304	39489	0	1851	1873.98
parent-child	1304	16722	1813	8365	0	1813	1834.46	1304	58233	0	1838	1864.22
parent-child	1304	16722	1813	8365	0	1813	1834.46	1304	102942	0	1846	1867.79
parent-child	1304	21824	1830	21824	1	1830	1858.74	1304	14795	0	1859	1879.34
parent-child	1304	21824	1830	21824	1	1830	1858.74	1304	112670	1	1863	1882.99
parent-child	1304	21824	1830	112674	0	1830	1858.74	1304	14795	0	1859	1879.34
parent-child	1304	21824	1830	112674	0	1830	1858.74	1304	112670	1	1863	1882.99
parent-child	1304	26712	1824	26712	1	1824	1854.98	1304	22030	1	1855	1880.65
parent-child	1304	26712	1824	26712	1	1824	1854.98	1304	39748	1	1858	1881.6
parent-child	1304	26712	1824	26635	1	1824	1854.98	1304	22030	1	1855	1880.65
parent-child	1304	26712	1824	26635	1	1824	1854.98	1304	39748	1	1858	1881.6
parent-child	1304	58233	1838	58233	0	1838	1864.22	1304	115921	1	1863	1884.86
parent-child	1304	58233	1838	115920	1	1838	1864.22	1304	115921	1	1863	1884.86
parent-child	1304	102940	1838	102940	0	1838	1862.02	1304	18699	0	1868	1888.99
parent-child	1304	102940	1838	102940	0	1838	1862.02	1304	24666	1	1863	1885.26
parent-child	1304	102940	1838	21826	0	1838	1862.02	1304	18699	0	1868	1888.99
parent-child	1304	102940	1838	21826	0	1838	1862.02	1304	24666	1	1863	1885.26
parent-child	1304	102969	1805	102969	0	1805	1830.21	1304	8762	1	1831	1856.68
parent-child	1304	102969	1805	102969	0	1805	1830.21	1304	18755	0	1843	1879.34
parent-child	1304	102969	1805	19789	1	1805	1830.21	1304	8762	1	1831	1856.68
parent-child	1304	102969	1805	19789	1	1805	1830.21	1304	18755	0	1843	1879.34
parent-child	1304	120359	1770	120359	0	1770	1792.06	1304	1380	0	1794	1818.78
parent-child	1304	120359	1770	120359	0	1770	1792.06	1304	27681	1	1813	1837.08
parent-child	1304	120359	1770	120359	0	1770	1792.06	1304	120356	1	1799	1826.77
parent-child	1304	120359	1770	120360	0	1770	1792.06	1304	1380	0	1794	1818.78
parent-child	1304	120359	1770	120360	0	1770	1792.06	1304	27681	1	1813	1837.08
parent-child	1304	120359	1770	120360	0	1770	1792.06	1304	120356	1	1799	1826.77
parent-child	1312	22117	1796	22117	1	1796	1827.14	1312	118424	1	1833	1878.83
parent-child	1312	22117	1796	22117	1	1796	1827.14	1312	118425	1	1835	1862.04
parent-child	1312	22117	1796	22117	1	1796	1827.14	1312	118427	1	1831	1861.12
parent-child	1312	22117	1796	22117	1	1796	1827.14	1312	118428	1	1840	1862.04
parent-child	1312	22117	1796	22118	0	1796	1827.14	1312	118424	1	1833	1878.83
parent-child	1312	22117	1796	22118	0	1796	1827.14	1312	118425	1	1835	1862.04
parent-child	1312	22117	1796	22118	0	1796	1827.14	1312	118427	1	1831	1861.12
parent-child	1312	22117	1796	22118	0	1796	1827.14	1312	118428	1	1840	1862.04
parent-child	1312	22119	1816	22119	1	1816	1842.38	1312	8839	1	1851	1871.66
parent-child	1312	22119	1816	22120	0	1816	1842.38	1312	8839	1	1851	1871.66
parent-child	1312	118954	1791	118954	0	1791	1817.36	1312	118987	0	1826	1849.52
parent-child	1312	118954	1791	118955	0	1791	1817.36	1312	118987	0	1826	1849.52
parent-child	1315	2054	1787	2054	1	1787	1812.82	1315	17655	1	1815	1835.32
parent-child	1315	2054	1787	2054	1	1787	1812.82	1315	19737	1	1820	1840.21
parent-child	1315	2054	1787	2054	1	1787	1812.82	1315	126664	0	1816	1838.73
parent-child	1315	2054	1787	397504	0	1787	1812.82	1315	17655	1	1815	1835.32
parent-child	1315	2054	1787	397504	0	1787	1812.82	1315	19737	1	1820	1840.21
parent-child	1315	2054	1787	397504	0	1787	1812.82	1315	126664	0	1816	1838.73
parent-child	1315	5428	1769	5428	1	1769		1315	5615	1	1811	1839.45
parent-child	1315	5428	1769	5428	1	1769		1315	118417	1	1810	1832.13
parent-child	1315	6606	1785	6606	1	1785	1803.76	1315	24203	1	1817	1842.73
parent-child	1315	6606	1785	6606	1	1785	1803.76	1315	106804	1	1809	1832.12
parent-child	1315	6606	1785	6606	1	1785	1803.76	1315	106814	1	1807	1828.68
parent-child	1315	6606	1785	6606	1	1785	1803.76	1315	106815	0	1812	1832.35
parent-child	1315	6606	1785	6606	1	1785	1803.76	1315	106816	1	1815	1837.99
parent-child	1315	6606	1785	106812	1	1785	1803.76	1315	24203	1	1817	1842.73
parent-child	1315	6606	1785	106812	1	1785	1803.76	1315	106804	1	1809	1832.12
parent-child	1315	6606	1785	106812	1	1785	1803.76	1315	106814	1	1807	1828.68
parent-child	1315	6606	1785	106812	1	1785	1803.76	1315	106815	0	1812	1832.35
parent-child	1315	6606	1785	106812	1	1785	1803.76	1315	106816	1	1815	1837.99
parent-child	1315	17655	1815	17655	1	1815	1835.32	1315	10345	1	1848	1867.43
parent-child	1315	17655	1815	17655	1	1815	1835.32	1315	24481	1	1852	1888.39
parent-child	1315	17655	1815	17656	0	1815	1835.32	1315	10345	1	1848	1867.43
parent-child	1315	17655	1815	17656	0	1815	1835.32	1315	24481	1	1852	1888.39
parent-child	1315	19737	1820	19737	1	1820	1840.21	1315	8366	1	1846	1868.16
parent-child	1315	19737	1820	19737	1	1820	1840.21	1315	73961	1	1843	1864.69
parent-child	1315	19737	1820	19737	1	1820	1840.21	1315	74158	1	1848	1865.79
parent-child	1315	19737	1820	5234	0	1820	1840.21	1315	8366	1	1846	1868.16
parent-child	1315	19737	1820	5234	0	1820	1840.21	1315	73961	1	1843	1864.69
parent-child	1315	19737	1820	5234	0	1820	1840.21	1315	74158	1	1848	1865.79
parent-child	1315	24203	1817	24203	1	1817	1842.73	1315	39208	0	1843	1864.25
parent-child	1315	24203	1817	5527	1	1817	1842.73	1315	39208	0	1843	1864.25
parent-child	1315	73961	1843	73961	1	1843	1864.69	1315	21772	1	1865	1888.6
parent-child	1315	73961	1843	73961	1	1843	1864.69	1315	22063	1	1866	1887.54
parent-child	1315	73961	1843	22602	1	1843	1864.69	1315	21772	1	1865	1888.6
parent-child	1315	73961	1843	22602	1	1843	1864.69	1315	22063	1	1866	1887.54
parent-child	1315	106804	1809	106804	1	1809	1832.12	1315	24616	1	1847	1871.99
parent-child	1315	106804	1809	106804	1	1809	1832.12	1315	58403	1	1842	1865.87
parent-child	1315	106804	1809	5616	1	1809	1832.12	1315	24616	1	1847	1871.99
parent-child	1315	106804	1809	5616	1	1809	1832.12	1315	58403	1	1842	1865.87
parent-child	1315	118417	1810	118417	1	1810	1832.13	1315	19741	0	1837	1860.98
parent-child	1315	118417	1810	118417	1	1810	1832.13	1315	24614	1	1834	1876.3
parent-child	1315	118417	1810	118417	1	1810	1832.13	1315	27174	1	1851	1887.19
parent-child	1315	118417	1810	118417	1	1810	1832.13	1315	39088	1	1840	1862.25
parent-child	1315	118417	1810	24670	0	1810	1832.13	1315	19741	0	1837	1860.98
parent-child	1315	118417	1810	24670	0	1810	1832.13	1315	24614	1	1834	1876.3
parent-child	1315	118417	1810	24670	0	1810	1832.13	1315	27174	1	1851	1887.19
parent-child	1315	118417	1810	24670	0	1810	1832.13	1315	39088	1	1840	1862.25
parent-child	1317	18972	1834	18972	1	1834	1859.01	1317	59390	1	1865	1889.99
parent-child	1317	18972	1834	18972	1	1834	1859.01	1317	102925	1	1861	1887.84
parent-child	1317	18972	1834	18971	1	1834	1859.01	1317	59390	1	1865	1889.99
parent-child	1317	18972	1834	18971	1	1834	1859.01	1317	102925	1	1861	1887.84
parent-child	1320	120450	1808	120450	1	1808	1838.24	1320	120460	1	1840	1874.77
parent-child	1320	120450	1808	120458	0	1808	1838.24	1320	120460	1	1840	1874.77
parent-child	1334	2212	1787	2212	1	1787	1818.07	1334	107611	1	1818	1844.18
parent-child	1334	2212	1787	107610	1	1787	1818.07	1334	107611	1	1818	1844.18
parent-child	1334	3649	1792	3649	1	1792	1817.47	1334	22155	1	1827	1848.01
parent-child	1334	3649	1792	3649	1	1792	1817.47	1334	107560	1	1825	1846.86
parent-child	1334	3649	1792	3649	1	1792	1817.47	1334	107603	0	1837	1859.31
parent-child	1334	3649	1792	19175	1	1792	1817.47	1334	22155	1	1827	1848.01
parent-child	1334	3649	1792	19175	1	1792	1817.47	1334	107560	1	1825	1846.86
parent-child	1334	3649	1792	19175	1	1792	1817.47	1334	107603	0	1837	1859.31
parent-child	1334	22155	1827	22155	1	1827	1848.01	1334	19199	1	1856	1876.98
parent-child	1334	22155	1827	22155	1	1827	1848.01	1334	39606	1	1854	1873.22
parent-child	1334	22155	1827	22155	1	1827	1848.01	1334	58748	1	1850	1868.84
parent-child	1334	22155	1827	19177	0	1827	1848.01	1334	19199	1	1856	1876.98
parent-child	1334	22155	1827	19177	0	1827	1848.01	1334	39606	1	1854	1873.22
parent-child	1334	22155	1827	19177	0	1827	1848.01	1334	58748	1	1850	1868.84
parent-child	1334	107560	1825	107560	1	1825	1846.86	1334	59114	1	1859	1880.98
parent-child	1334	107560	1825	107560	1	1825	1846.86	1334	74123	1	1847	1865.46
parent-child	1334	107560	1825	107561	1	1825	1846.86	1334	59114	1	1859	1880.98
parent-child	1334	107560	1825	107561	1	1825	1846.86	1334	74123	1	1847	1865.46
parent-child	1334	107611	1818	107611	1	1818	1844.18	1334	16731	1	1845	1868.22
parent-child	1334	107611	1818	107612	1	1818	1844.18	1334	16731	1	1845	1868.22
parent-child	1336	118294	1796	118294	0	1796	1818.36	1336	7369	0	1830	1856.53
parent-child	1336	118294	1796	118294	0	1796	1818.36	1336	118288	0	1826	1852.73
parent-child	1336	118294	1796	118294	0	1796	1818.36	1336	118289	0	1833	1876.46
parent-child	1336	118294	1796	118295	1	1796	1818.36	1336	7369	0	1830	1856.53
parent-child	1336	118294	1796	118295	1	1796	1818.36	1336	118288	0	1826	1852.73
parent-child	1336	118294	1796	118295	1	1796	1818.36	1336	118289	0	1833	1876.46
parent-child	1336	133537	1781	133537	0	1781	1801.9	1336	133538	1	1809	1830.79
parent-child	1336	133537	1781	836067	1	1781	1801.9	1336	133538	1	1809	1830.79
parent-child	1344	9229	1833	9229	1	1833	1861.63	1344	17845	1	1862	1887.94
parent-child	1344	9229	1833	17832	1	1833	1861.63	1344	17845	1	1862	1887.94
parent-child	1344	9276	1815	9276	1	1815	1842.27	1344	120409	0	1845	1868.68
parent-child	1344	9276	1815	9276	1	1815	1842.27	1344	120410	0	1853	1873.87
parent-child	1344	9276	1815	120413	0	1815	1842.27	1344	120409	0	1845	1868.68
parent-child	1344	9276	1815	120413	0	1815	1842.27	1344	120410	0	1853	1873.87
parent-child	1345	102	1798	102	0	1798	1821.28	1345	20889	0	1822	1845.36
parent-child	1345	102	1798	102	0	1798	1821.28	1345	108352	0	1828	1849.98
parent-child	1345	102	1798	108355	0	1798	1821.28	1345	20889	0	1822	1845.36
parent-child	1345	102	1798	108355	0	1798	1821.28	1345	108352	0	1828	1849.98
parent-child	1346	484534	1805	484534	1	1805	1832.27	1346	484539	1	1833	1859.13
parent-child	1346	484534	1805	484538	1	1805	1832.27	1346	484539	1	1833	1859.13
parent-child	1347	395984	1824	395984	1	1824	1845.09	1347	395986	0	1849	1877.11
parent-child	1347	395984	1824	395984	1	1824	1845.09	1347	395987	0	1851	1874.99
parent-child	1347	395984	1824	395984	1	1824	1845.09	1347	395988	0	1857	1877.38
parent-child	1347	395984	1824	395984	1	1824	1845.09	1347	395990	0	1847	1875.83
parent-child	1347	395984	1824	395985	1	1824	1845.09	1347	395986	0	1849	1877.11
parent-child	1347	395984	1824	395985	1	1824	1845.09	1347	395987	0	1851	1874.99
parent-child	1347	395984	1824	395985	1	1824	1845.09	1347	395988	0	1857	1877.38
parent-child	1347	395984	1824	395985	1	1824	1845.09	1347	395990	0	1847	1875.83
parent-child	1347	396002	1823	396002	1	1823	1844.86	1347	396064	1	1845	1871.25
parent-child	1347	396002	1823	396002	1	1823	1844.86	1347	396066	0	1851	1873.17
parent-child	1347	396002	1823	396002	1	1823	1844.86	1347	396067	1	1854	1887.08
parent-child	1347	396002	1823	396002	1	1823	1844.86	1347	396068	0	1856	1879.75
parent-child	1347	396002	1823	396002	1	1823	1844.86	1347	396069	1	1858	1884.95
parent-child	1347	396002	1823	396002	1	1823	1844.86	1347	396071	1	1865	1889.17
parent-child	1347	396002	1823	396002	1	1823	1844.86	1347	484660	0	1860	1884.98
parent-child	1347	396002	1823	396063	1	1823	1844.86	1347	396064	1	1845	1871.25
parent-child	1347	396002	1823	396063	1	1823	1844.86	1347	396066	0	1851	1873.17
parent-child	1347	396002	1823	396063	1	1823	1844.86	1347	396067	1	1854	1887.08
parent-child	1347	396002	1823	396063	1	1823	1844.86	1347	396068	0	1856	1879.75
parent-child	1347	396002	1823	396063	1	1823	1844.86	1347	396069	1	1858	1884.95
parent-child	1347	396002	1823	396063	1	1823	1844.86	1347	396071	1	1865	1889.17
parent-child	1347	396002	1823	396063	1	1823	1844.86	1347	484660	0	1860	1884.98
parent-child	1347	396295	1803	396295	0	1803	1828.4	1347	396298	1	1831	1853.84
parent-child	1347	396295	1803	396295	0	1803	1828.4	1347	396300	1	1843	1870.03
parent-child	1347	396295	1803	396295	0	1803	1828.4	1347	396302	0	1845	1869.61
parent-child	1347	396295	1803	396296	0	1803	1828.4	1347	396298	1	1831	1853.84
parent-child	1347	396295	1803	396296	0	1803	1828.4	1347	396300	1	1843	1870.03
parent-child	1347	396295	1803	396296	0	1803	1828.4	1347	396302	0	1845	1869.61
parent-child	1347	484552	1731	484552	0	1731	1756.95	1347	484556	0	1766	1787.99
parent-child	1347	484552	1731	484553	0	1731	1756.95	1347	484556	0	1766	1787.99
parent-child	1347	484559	1786	484559	1	1786	1821.44	1347	396002	1	1823	1844.86
parent-child	1347	484559	1786	484559	1	1786	1821.44	1347	484617	1	1826	1853.41
parent-child	1347	484559	1786	484569	1	1786	1821.44	1347	396002	1	1823	1844.86
parent-child	1347	484559	1786	484569	1	1786	1821.44	1347	484617	1	1826	1853.41
parent-child	1347	484561	1789	484561	1	1789	1814.85	1347	484629	1	1816	1838.08
parent-child	1347	484561	1789	484561	1	1789	1814.85	1347	484630	1	1816	1840.29
parent-child	1347	484561	1789	484561	1	1789	1814.85	1347	484632	1	1820	1839.33
parent-child	1347	484561	1789	484636	1	1789	1814.85	1347	484629	1	1816	1838.08
parent-child	1347	484561	1789	484636	1	1789	1814.85	1347	484630	1	1816	1840.29
parent-child	1347	484561	1789	484636	1	1789	1814.85	1347	484632	1	1820	1839.33
parent-child	1347	484567	1798	484567	1	1798	1819.38	1347	484574	1	1827	1849.29
parent-child	1347	484567	1798	484567	1	1798	1819.38	1347	484576	1	1832	1853.39
parent-child	1347	484567	1798	484567	1	1798	1819.38	1347	484579	1	1834	1854.1
parent-child	1347	484567	1798	484570	1	1798	1819.38	1347	484574	1	1827	1849.29
parent-child	1347	484567	1798	484570	1	1798	1819.38	1347	484576	1	1832	1853.39
parent-child	1347	484567	1798	484570	1	1798	1819.38	1347	484579	1	1834	1854.1
parent-child	1347	484576	1832	484576	1	1832	1853.39	1347	484582	1	1854	1878.04
parent-child	1347	484576	1832	484576	1	1832	1853.39	1347	484583	1	1856	1881.08
parent-child	1347	484576	1832	484581	1	1832	1853.39	1347	484582	1	1854	1878.04
parent-child	1347	484576	1832	484581	1	1832	1853.39	1347	484583	1	1856	1881.08
parent-child	1350	22485	1816	22485	0	1816	1844.98	1350	104861	1	1850	1866.8
parent-child	1350	22485	1816	18981	0	1816	1844.98	1350	104861	1	1850	1866.8
parent-child	1350	25041	1817	25041	0	1817	1840.85	1350	73880	0	1842	1863.98
parent-child	1350	25041	1817	25044	0	1817	1840.85	1350	73880	0	1842	1863.98
parent-child	1350	123909	1791	123909	0	1791	1814.82	1350	125742	0	1815	1840.61
parent-child	1350	123909	1791	123909	0	1791	1814.82	1350	125743	0	1822	1842.99
parent-child	1350	123909	1791	123909	0	1791	1814.82	1350	125747	0	1832	1855.1
parent-child	1350	123909	1791	123909	0	1791	1814.82	1350	125748	0	1834	1857.51
parent-child	1350	123909	1791	123909	0	1791	1814.82	1350	125750	0	1840	1860.58
parent-child	1350	123909	1791	125723	0	1791	1814.82	1350	125742	0	1815	1840.61
parent-child	1350	123909	1791	125723	0	1791	1814.82	1350	125743	0	1822	1842.99
parent-child	1350	123909	1791	125723	0	1791	1814.82	1350	125747	0	1832	1855.1
parent-child	1350	123909	1791	125723	0	1791	1814.82	1350	125748	0	1834	1857.51
parent-child	1350	123909	1791	125723	0	1791	1814.82	1350	125750	0	1840	1860.58
parent-child	1350	123967	1785	123967	0	1785	1804.94	1350	123996	0	1811	1845.99
parent-child	1350	123967	1785	123967	0	1785	1804.94	1350	124013	0	1822	1843.66
parent-child	1350	123967	1785	125767	0	1785	1804.94	1350	123996	0	1811	1845.99
parent-child	1350	123967	1785	125767	0	1785	1804.94	1350	124013	0	1822	1843.66
parent-child	1350	123973	1787	123973	0	1787	1808.43	1350	123995	0	1808	1831.33
parent-child	1350	123973	1787	123973	0	1787	1808.43	1350	124000	0	1810	1833.16
parent-child	1350	123973	1787	123973	0	1787	1808.43	1350	124007	0	1816	1839.39
parent-child	1350	123973	1787	123973	0	1787	1808.43	1350	125421	0	1813	1842.25
parent-child	1350	123973	1787	123973	0	1787	1808.43	1350	125425	0	1822	1843.36
parent-child	1350	123973	1787	123973	0	1787	1808.43	1350	125426	0	1826	1850.39
parent-child	1350	123973	1787	123973	0	1787	1808.43	1350	125427	0	1828	1851.44
parent-child	1350	123973	1787	123976	0	1787	1808.43	1350	123995	0	1808	1831.33
parent-child	1350	123973	1787	123976	0	1787	1808.43	1350	124000	0	1810	1833.16
parent-child	1350	123973	1787	123976	0	1787	1808.43	1350	124007	0	1816	1839.39
parent-child	1350	123973	1787	123976	0	1787	1808.43	1350	125421	0	1813	1842.25
parent-child	1350	123973	1787	123976	0	1787	1808.43	1350	125425	0	1822	1843.36
parent-child	1350	123973	1787	123976	0	1787	1808.43	1350	125426	0	1826	1850.39
parent-child	1350	123973	1787	123976	0	1787	1808.43	1350	125427	0	1828	1851.44
parent-child	1350	123974	1787	123974	1	1787	1817.3	1350	125704	1	1832	1852.08
parent-child	1350	123974	1787	123982	1	1787	1817.3	1350	125704	1	1832	1852.08
parent-child	1350	123978	1789	123978	1	1789	1812.28	1350	125726	1	1815	1838.52
parent-child	1350	123978	1789	123978	1	1789	1812.28	1350	125727	1	1818	1843.53
parent-child	1350	123978	1789	123978	1	1789	1812.28	1350	125728	1	1834	1879.73
parent-child	1350	123978	1789	123978	1	1789	1812.28	1350	125730	1	1831	1878.92
parent-child	1350	123978	1789	826203	1	1789	1812.28	1350	125726	1	1815	1838.52
parent-child	1350	123978	1789	826203	1	1789	1812.28	1350	125727	1	1818	1843.53
parent-child	1350	123981	1795	123981	0	1795	1823.18	1350	125754	1	1832	1858.37
parent-child	1350	123981	1795	123968	0	1795	1823.18	1350	125754	1	1832	1858.37
parent-child	1350	123990	1802	123990	1	1802	1824.66	1350	124119	1	1845	1869.35
parent-child	1350	123990	1802	123990	1	1802	1824.66	1350	125471	1	1830	1847.47
parent-child	1350	123990	1802	123994	1	1802	1824.66	1350	124119	1	1845	1869.35
parent-child	1350	123990	1802	123994	1	1802	1824.66	1350	125471	1	1830	1847.47
parent-child	1350	123995	1808	123995	0	1808	1831.33	1350	124042	0	1835	1862.17
parent-child	1350	123995	1808	123995	0	1808	1831.33	1350	124065	0	1840	1864.78
parent-child	1350	123995	1808	123995	0	1808	1831.33	1350	124143	1	1852	1875.24
parent-child	1350	123995	1808	123995	0	1808	1831.33	1350	125416	0	1831	1857.01
parent-child	1350	123995	1808	125438	0	1808	1831.33	1350	124042	0	1835	1862.17
parent-child	1350	123995	1808	125438	0	1808	1831.33	1350	124065	0	1840	1864.78
parent-child	1350	123995	1808	125438	0	1808	1831.33	1350	124143	1	1852	1875.24
parent-child	1350	123995	1808	125438	0	1808	1831.33	1350	125416	0	1831	1857.01
parent-child	1350	123996	1811	123996	0	1811	1845.99	1350	124164	1	1856	1879.21
parent-child	1350	123996	1811	124030	0	1811	1845.99	1350	124164	1	1856	1879.21
parent-child	1350	123998	1810	123998	0	1810	1834.49	1350	124040	0	1835	1857.01
parent-child	1350	123998	1810	123998	0	1810	1834.49	1350	124054	1	1839	1872.43
parent-child	1350	123998	1810	124001	1	1810	1834.49	1350	124040	0	1835	1857.01
parent-child	1350	123998	1810	124001	1	1810	1834.49	1350	124054	1	1839	1872.43
parent-child	1350	124000	1810	124000	0	1810	1833.16	1350	124038	0	1831	1856.8
parent-child	1350	124000	1810	124000	0	1810	1833.16	1350	124046	0	1835	1857.42
parent-child	1350	124000	1810	124000	0	1810	1833.16	1350	124048	1	1838	1861.39
parent-child	1350	124000	1810	124000	0	1810	1833.16	1350	124072	0	1841	1863.98
parent-child	1350	124000	1810	123917	1	1810	1833.16	1350	124038	0	1831	1856.8
parent-child	1350	124000	1810	123917	1	1810	1833.16	1350	124046	0	1835	1857.42
parent-child	1350	124000	1810	123917	1	1810	1833.16	1350	124048	1	1838	1861.39
parent-child	1350	124000	1810	123917	1	1810	1833.16	1350	124072	0	1841	1863.98
parent-child	1350	124006	1822	124006	0	1822	1845.13	1350	125544	0	1853	1874.43
parent-child	1350	124006	1822	124006	0	1822	1845.13	1350	125556	0	1861	1881.43
parent-child	1350	124006	1822	124006	0	1822	1845.13	1350	125565	1	1868	1888.38
parent-child	1350	124006	1822	124006	0	1822	1845.13	1350	125775	1	1857	1884.06
parent-child	1350	124006	1822	125739	0	1822	1845.13	1350	125544	0	1853	1874.43
parent-child	1350	124006	1822	125739	0	1822	1845.13	1350	125556	0	1861	1881.43
parent-child	1350	124006	1822	125739	0	1822	1845.13	1350	125565	1	1868	1888.38
parent-child	1350	124006	1822	125739	0	1822	1845.13	1350	125775	1	1857	1884.06
parent-child	1350	124007	1816	124007	0	1816	1839.39	1350	124074	0	1841	1863.98
parent-child	1350	124007	1816	124007	0	1816	1839.39	1350	125441	0	1839	1861.82
parent-child	1350	124007	1816	124007	0	1816	1839.39	1350	125442	1	1847	1869.12
parent-child	1350	124007	1816	123926	0	1816	1839.39	1350	124074	0	1841	1863.98
parent-child	1350	124007	1816	123926	0	1816	1839.39	1350	125441	0	1839	1861.82
parent-child	1350	124007	1816	123926	0	1816	1839.39	1350	125442	1	1847	1869.12
parent-child	1350	124013	1822	124013	0	1822	1843.66	1350	124103	1	1847	1871.71
parent-child	1350	124013	1822	124013	0	1822	1843.66	1350	124186	1	1858	1884.46
parent-child	1350	124013	1822	124013	0	1822	1843.66	1350	124220	0	1863	1887.41
parent-child	1350	124013	1822	124013	0	1822	1843.66	1350	124264	1	1866	1888.59
parent-child	1350	124013	1822	124013	0	1822	1843.66	1350	125545	1	1853	1882.97
parent-child	1350	124013	1822	124005	0	1822	1843.66	1350	124103	1	1847	1871.71
parent-child	1350	124013	1822	124005	0	1822	1843.66	1350	124186	1	1858	1884.46
parent-child	1350	124013	1822	124005	0	1822	1843.66	1350	124220	0	1863	1887.41
parent-child	1350	124013	1822	124005	0	1822	1843.66	1350	124264	1	1866	1888.59
parent-child	1350	124013	1822	124005	0	1822	1843.66	1350	125545	1	1853	1882.97
parent-child	1350	124021	1825	124021	0	1825	1847.16	1350	124117	1	1849	1880.58
parent-child	1350	124021	1825	124021	0	1825	1847.16	1350	124149	0	1852	1873.7
parent-child	1350	124021	1825	124021	0	1825	1847.16	1350	124179	1	1858	1882.1
parent-child	1350	124021	1825	124021	0	1825	1847.16	1350	124210	1	1861	1886.58
parent-child	1350	124021	1825	125774	0	1825	1847.16	1350	124117	1	1849	1880.58
parent-child	1350	124021	1825	125774	0	1825	1847.16	1350	124149	0	1852	1873.7
parent-child	1350	124021	1825	125774	0	1825	1847.16	1350	124179	1	1858	1882.1
parent-child	1350	124021	1825	125774	0	1825	1847.16	1350	124210	1	1861	1886.58
parent-child	1350	124038	1831	124038	0	1831	1856.8	1350	124173	1	1857	1880.45
parent-child	1350	124038	1831	124038	0	1831	1856.8	1350	124181	1	1858	1882.39
parent-child	1350	124038	1831	831193	1	1831	1856.8	1350	124173	1	1857	1880.45
parent-child	1350	124038	1831	831193	1	1831	1856.8	1350	124181	1	1858	1882.39
parent-child	1350	124042	1835	124042	0	1835	1862.17	1350	124199	1	1860	1883.07
parent-child	1350	124042	1835	124058	1	1835	1862.17	1350	124199	1	1860	1883.07
parent-child	1350	124046	1835	124046	0	1835	1857.42	1350	125417	0	1858	1889.31
parent-child	1350	124046	1835	124059	0	1835	1857.42	1350	125417	0	1858	1889.31
parent-child	1350	124074	1841	124074	0	1841	1863.98	1350	124235	1	1864	1883.8
parent-child	1350	124074	1841	124074	0	1841	1863.98	1350	124269	1	1866	1888.88
parent-child	1350	124074	1841	73880	0	1841	1863.98	1350	124235	1	1864	1883.8
parent-child	1350	124074	1841	73880	0	1841	1863.98	1350	124269	1	1866	1888.88
parent-child	1350	125411	1785	125411	0	1785	1824.02	1350	124045	0	1835	1875.03
parent-child	1350	125411	1785	125411	0	1785	1824.02	1350	124068	0	1840	1866.8
parent-child	1350	125411	1785	125411	0	1785	1824.02	1350	125413	0	1830	1856.84
parent-child	1350	125411	1785	125411	0	1785	1824.02	1350	125785	1	1838	1862.4
parent-child	1350	125411	1785	125411	0	1785	1824.02	1350	125786	0	1828	1847.61
parent-child	1350	125411	1785	125412	0	1785	1824.02	1350	124045	0	1835	1875.03
parent-child	1350	125411	1785	125412	0	1785	1824.02	1350	124068	0	1840	1866.8
parent-child	1350	125411	1785	125412	0	1785	1824.02	1350	125413	0	1830	1856.84
parent-child	1350	125411	1785	125412	0	1785	1824.02	1350	125785	1	1838	1862.4
parent-child	1350	125411	1785	125412	0	1785	1824.02	1350	125786	0	1828	1847.61
parent-child	1350	125426	1826	125426	0	1826	1850.39	1350	124142	1	1852	1883.12
parent-child	1350	125426	1826	125426	0	1826	1850.39	1350	125456	1	1864	1883.57
parent-child	1350	125426	1826	125426	0	1826	1850.39	1350	125459	1	1867	1887.93
parent-child	1350	125426	1826	124029	0	1826	1850.39	1350	124142	1	1852	1883.12
parent-child	1350	125426	1826	124029	0	1826	1850.39	1350	125456	1	1864	1883.57
parent-child	1350	125426	1826	124029	0	1826	1850.39	1350	125459	1	1867	1887.93
parent-child	1350	125431	1772	125431	1	1772	1796.2	1350	123998	0	1810	1834.49
parent-child	1350	125431	1772	125431	1	1772	1796.2	1350	125432	0	1802	1824.98
parent-child	1350	125431	1772	125431	1	1772	1796.2	1350	125434	0	1812	1831.39
parent-child	1350	125431	1772	125437	0	1772	1796.2	1350	123998	0	1810	1834.49
parent-child	1350	125431	1772	125437	0	1772	1796.2	1350	125432	0	1802	1824.98
parent-child	1350	125431	1772	125437	0	1772	1796.2	1350	125434	0	1812	1831.39
parent-child	1350	125523	1819	125523	1	1819	1853.29	1350	124202	1	1859	1883.5
parent-child	1350	125523	1819	126085	0	1819	1853.29	1350	124202	1	1859	1883.5
parent-child	1350	125525	1833	125525	1	1833	1856.48	1350	124182	1	1857	1882.48
parent-child	1350	125525	1833	125525	1	1833	1856.48	1350	124273	1	1867	1887.39
parent-child	1350	125525	1833	125529	0	1833	1856.48	1350	124182	1	1857	1882.48
parent-child	1350	125525	1833	125529	0	1833	1856.48	1350	124273	1	1867	1887.39
parent-child	1350	125724	1767	125724	0	1767	1788.12	1350	123978	1	1789	1812.28
parent-child	1350	125724	1767	829084	1	1767	1788.12	1350	123978	1	1789	1812.28
parent-child	1350	125787	1804	125787	1	1804	1825.08	1350	125525	1	1833	1856.48
parent-child	1350	125787	1804	125787	1	1804	1825.08	1350	125530	0	1838	1877.08
parent-child	1350	125787	1804	125787	1	1804	1825.08	1350	125538	1	1843	1877.39
parent-child	1350	125787	1804	125787	1	1804	1825.08	1350	125542	1	1851	1872.13
parent-child	1350	125787	1804	123992	1	1804	1825.08	1350	125525	1	1833	1856.48
parent-child	1350	125787	1804	123992	1	1804	1825.08	1350	125530	0	1838	1877.08
parent-child	1350	125787	1804	123992	1	1804	1825.08	1350	125538	1	1843	1877.39
parent-child	1350	125787	1804	123992	1	1804	1825.08	1350	125542	1	1851	1872.13
parent-child	1350	125805	1811	125805	1	1811	1837.83	1350	125810	1	1841	1869.31
parent-child	1350	125805	1811	125805	1	1811	1837.83	1350	125815	1	1850	1888.07
parent-child	1350	125805	1811	125805	1	1811	1837.83	1350	125819	1	1855	1882.5
parent-child	1350	125805	1811	125895	1	1811	1837.83	1350	125810	1	1841	1869.31
parent-child	1350	125805	1811	125895	1	1811	1837.83	1350	125815	1	1850	1888.07
parent-child	1350	125805	1811	125895	1	1811	1837.83	1350	125819	1	1855	1882.5
parent-child	1350	125877	1771	125877	0	1771	1794.46	1350	125799	1	1794	1839.72
parent-child	1350	125877	1771	125877	0	1771	1794.46	1350	125805	1	1811	1837.83
parent-child	1350	125877	1771	125877	0	1771	1794.46	1350	125806	1	1813	1843.86
parent-child	1350	125877	1771	125877	0	1771	1794.46	1350	125892	1	1805	1825.85
parent-child	1350	125877	1771	125877	0	1771	1794.46	1350	125894	1	1809	1830.85
parent-child	1350	125877	1771	125877	0	1771	1794.46	1350	126059	1	1817	1839.7
parent-child	1350	125877	1771	125877	0	1771	1794.46	1350	126061	1	1823	1850.88
parent-child	1350	125877	1771	125798	0	1771	1794.46	1350	125799	1	1794	1839.72
parent-child	1350	125877	1771	125798	0	1771	1794.46	1350	125805	1	1811	1837.83
parent-child	1350	125877	1771	125798	0	1771	1794.46	1350	125806	1	1813	1843.86
parent-child	1350	125877	1771	125798	0	1771	1794.46	1350	125892	1	1805	1825.85
parent-child	1350	125877	1771	125798	0	1771	1794.46	1350	125894	1	1809	1830.85
parent-child	1350	125877	1771	125798	0	1771	1794.46	1350	126059	1	1817	1839.7
parent-child	1350	125877	1771	125798	0	1771	1794.46	1350	126061	1	1823	1850.88
parent-child	1350	125909	1760	125909	1	1760	1782.9	1350	123974	1	1787	1817.3
parent-child	1350	125909	1760	125909	1	1760	1782.9	1350	125913	1	1783	1808.78
parent-child	1350	125909	1760	125909	1	1760	1782.9	1350	125914	1	1790	1821.83
parent-child	1350	125909	1760	125909	1	1760	1782.9	1350	125915	0	1792	1817.32
parent-child	1350	125909	1760	125909	1	1760	1782.9	1350	125916	1	1794	1828.33
parent-child	1350	125909	1760	125910	1	1760	1782.9	1350	123974	1	1787	1817.3
parent-child	1350	125909	1760	125910	1	1760	1782.9	1350	125913	1	1783	1808.78
parent-child	1350	125909	1760	125910	1	1760	1782.9	1350	125914	1	1790	1821.83
parent-child	1350	125909	1760	125910	1	1760	1782.9	1350	125915	0	1792	1817.32
parent-child	1350	125909	1760	125910	1	1760	1782.9	1350	125916	1	1794	1828.33
parent-child	1350	125939	1820	125939	1	1820	1848.76	1350	125953	1	1849	1874.5
parent-child	1350	125939	1820	836279	1	1820	1848.76	1350	125953	1	1849	1874.5
parent-child	1350	125943	1789	125943	1	1789	1815.74	1350	125939	1	1820	1848.76
parent-child	1350	125943	1789	125943	1	1789	1815.74	1350	125947	1	1831	1859.01
parent-child	1350	125943	1789	125943	1	1789	1815.74	1350	125979	1	1816	1841.17
parent-child	1350	125943	1789	125943	1	1789	1815.74	1350	125981	1	1822	1842.59
parent-child	1350	125943	1789	125943	1	1789	1815.74	1350	125985	1	1829	1852.29
parent-child	1350	125943	1789	125934	1	1789	1815.74	1350	125939	1	1820	1848.76
parent-child	1350	125943	1789	125934	1	1789	1815.74	1350	125947	1	1831	1859.01
parent-child	1350	125943	1789	125934	1	1789	1815.74	1350	125979	1	1816	1841.17
parent-child	1350	125943	1789	125934	1	1789	1815.74	1350	125981	1	1822	1842.59
parent-child	1350	125943	1789	125934	1	1789	1815.74	1350	125985	1	1829	1852.29
parent-child	1350	126084	1795	126084	0	1795	1817.98	1350	124055	1	1839	1859.7
parent-child	1350	126084	1795	126084	0	1795	1817.98	1350	125523	1	1819	1853.29
parent-child	1350	126084	1795	126084	0	1795	1817.98	1350	126093	1	1826	1849.78
parent-child	1350	126084	1795	126084	0	1795	1817.98	1350	126094	1	1831	1853.51
parent-child	1350	126084	1795	126084	0	1795	1817.98	1350	126253	1	1836	1856.75
parent-child	1350	126084	1795	123975	1	1795	1835.76	1350	124055	1	1839	1859.7
parent-child	1350	126084	1795	126090	0	1795	1817.98	1350	125523	1	1819	1853.29
parent-child	1350	126084	1795	126090	0	1795	1817.98	1350	126093	1	1826	1849.78
parent-child	1350	126084	1795	126090	0	1795	1817.98	1350	126094	1	1831	1853.51
parent-child	1350	126084	1795	123975	1	1795	1835.76	1350	126253	1	1836	1856.75
parent-child	1350	126094	1831	126094	1	1831	1853.51	1350	126119	1	1857	1882.6
parent-child	1350	126094	1831	126094	1	1831	1853.51	1350	126126	1	1860	1888.39
parent-child	1350	126094	1831	126094	1	1831	1853.51	1350	126249	1	1864	1889.79
parent-child	1350	126094	1831	126092	1	1831	1853.51	1350	126119	1	1857	1882.6
parent-child	1350	126094	1831	126092	1	1831	1853.51	1350	126126	1	1860	1888.39
parent-child	1350	126094	1831	126092	1	1831	1853.51	1350	126249	1	1864	1889.79
parent-child	1352	128104	1800	128104	1	1800	1829.16	1352	128113	1	1830	1855.33
parent-child	1352	128104	1800	128104	1	1800	1829.16	1352	128114	0	1831	1851.42
parent-child	1352	128104	1800	128104	1	1800	1829.16	1352	128117	1	1835	1858.07
parent-child	1352	128104	1800	128105	1	1800	1829.16	1352	128113	1	1830	1855.33
parent-child	1352	128104	1800	128105	1	1800	1829.16	1352	128114	0	1831	1851.42
parent-child	1352	128104	1800	128105	1	1800	1829.16	1352	128117	1	1835	1858.07
parent-child	1352	128114	1831	128114	0	1831	1851.42	1352	128127	1	1851	1876.85
parent-child	1352	128114	1831	128114	0	1831	1851.42	1352	128132	1	1859	1882.98
parent-child	1352	128114	1831	128114	0	1831	1851.42	1352	128134	1	1861	1884.38
parent-child	1352	128114	1831	128115	0	1831	1851.42	1352	128127	1	1851	1876.85
parent-child	1352	128114	1831	128115	0	1831	1851.42	1352	128132	1	1859	1882.98
parent-child	1352	128114	1831	128115	0	1831	1851.42	1352	128134	1	1861	1884.38
parent-child	1352	128289	1748	128289	1	1748	1790.39	1352	128292	1	1793	1854.76
parent-child	1352	128289	1748	128289	1	1748	1790.39	1352	128293	1	1795	1829.42
parent-child	1352	128289	1748	128291	1	1748	1790.39	1352	128292	1	1793	1854.76
parent-child	1352	128289	1748	128291	1	1748	1790.39	1352	128293	1	1795	1829.42
parent-child	1352	128293	1795	128293	1	1795	1829.42	1352	128297	1	1832	1853.15
parent-child	1352	128293	1795	128293	1	1795	1829.42	1352	128301	1	1836	1854.76
parent-child	1352	128293	1795	128294	1	1795	1829.42	1352	128297	1	1832	1853.15
parent-child	1352	128293	1795	128294	1	1795	1829.42	1352	128301	1	1836	1854.76
parent-child	1352	128297	1832	128297	1	1832	1853.15	1352	128315	1	1857	1876.88
parent-child	1352	128297	1832	128297	1	1832	1853.15	1352	128318	1	1860	1884.17
parent-child	1352	128297	1832	128298	1	1832	1853.15	1352	128315	1	1857	1876.88
parent-child	1352	128297	1832	128298	1	1832	1853.15	1352	128318	1	1860	1884.17
parent-child	1352	128471	1810	128471	1	1810	1845.52	1352	128479	1	1849	1873.01
parent-child	1352	128471	1810	128471	1	1810	1845.52	1352	128480	1	1851	1881.52
parent-child	1352	128471	1810	128471	1	1810	1845.52	1352	128484	1	1855	1885.31
parent-child	1352	128471	1810	128471	1	1810	1845.52	1352	128487	1	1860	1880.76
parent-child	1352	128471	1810	128476	1	1810	1845.52	1352	128479	1	1849	1873.01
parent-child	1352	128471	1810	128476	1	1810	1845.52	1352	128480	1	1851	1881.52
parent-child	1352	128471	1810	128476	1	1810	1845.52	1352	128484	1	1855	1885.31
parent-child	1352	128471	1810	128476	1	1810	1845.52	1352	128487	1	1860	1880.76
parent-child	1352	128764	1835	128764	1	1835	1856.8	1352	128783	1	1859	1877.35
parent-child	1352	128764	1835	128765	0	1835	1856.8	1352	128783	1	1859	1877.35
parent-child	1352	128891	1771	128891	1	1771	1803.52	1352	128897	1	1804	1830.49
parent-child	1352	128891	1771	128891	1	1771	1803.52	1352	128900	1	1809	1832.31
parent-child	1352	128891	1771	128891	1	1771	1803.52	1352	128902	1	1811	1837.35
parent-child	1352	128891	1771	128891	1	1771	1803.52	1352	128909	1	1820	1844.98
parent-child	1352	128891	1771	128891	1	1771	1803.52	1352	128910	1	1823	1848.72
parent-child	1352	128891	1771	128891	1	1771	1803.52	1352	128911	1	1825	1849.39
parent-child	1352	128891	1771	128895	0	1771	1803.52	1352	128897	1	1804	1830.49
parent-child	1352	128891	1771	128895	0	1771	1803.52	1352	128900	1	1809	1832.31
parent-child	1352	128891	1771	128895	0	1771	1803.52	1352	128902	1	1811	1837.35
parent-child	1352	128891	1771	128895	0	1771	1803.52	1352	128909	1	1820	1844.98
parent-child	1352	128891	1771	128895	0	1771	1803.52	1352	128910	1	1823	1848.72
parent-child	1352	128891	1771	128895	0	1771	1803.52	1352	128911	1	1825	1849.39
parent-child	1352	128900	1809	128900	1	1809	1832.31	1352	128915	1	1833	1861.38
parent-child	1352	128900	1809	128903	1	1809	1832.31	1352	128915	1	1833	1861.38
parent-child	1352	128909	1820	128909	1	1820	1844.98	1352	128920	1	1845	1872.98
parent-child	1352	128909	1820	128909	1	1820	1844.98	1352	128922	1	1847	1867.82
parent-child	1352	128909	1820	128909	1	1820	1844.98	1352	128925	1	1849	1872.25
parent-child	1352	128909	1820	128909	1	1820	1844.98	1352	128932	1	1851	1873.42
parent-child	1352	128909	1820	128909	1	1820	1844.98	1352	128933	0	1852	1887.36
parent-child	1352	128909	1820	128909	1	1820	1844.98	1352	128939	1	1857	1879.88
parent-child	1352	128909	1820	128908	1	1820	1844.98	1352	128920	1	1845	1872.98
parent-child	1352	128909	1820	128908	1	1820	1844.98	1352	128922	1	1847	1867.82
parent-child	1352	128909	1820	128908	1	1820	1844.98	1352	128925	1	1849	1872.25
parent-child	1352	128909	1820	128908	1	1820	1844.98	1352	128932	1	1851	1873.42
parent-child	1352	128909	1820	128908	1	1820	1844.98	1352	128933	0	1852	1887.36
parent-child	1352	128909	1820	128908	1	1820	1844.98	1352	128939	1	1857	1879.88
parent-child	1352	128910	1823	128910	1	1823	1848.72	1352	128930	1	1851	1873.42
parent-child	1352	128910	1823	128910	1	1823	1848.72	1352	128935	1	1853	1874.99
parent-child	1352	128910	1823	128910	1	1823	1848.72	1352	128937	1	1855	1882.98
parent-child	1352	128910	1823	128912	1	1823	1848.72	1352	128930	1	1851	1873.42
parent-child	1352	128910	1823	128912	1	1823	1848.72	1352	128935	1	1853	1874.99
parent-child	1352	128910	1823	128912	1	1823	1848.72	1352	128937	1	1855	1882.98
parent-child	1354	130462	1785	130462	1	1785	1817.04	1354	130479	1	1821	1840.5
parent-child	1354	130462	1785	130462	1	1785	1817.04	1354	130480	1	1824	1845.22
parent-child	1354	130462	1785	130462	1	1785	1817.04	1354	130481	1	1827	1846.79
parent-child	1354	130462	1785	130465	1	1785	1817.25	1354	130479	1	1821	1840.5
parent-child	1354	130462	1785	130465	1	1785	1817.25	1354	130480	1	1824	1845.22
parent-child	1354	130462	1785	130465	1	1785	1817.25	1354	130481	1	1827	1846.79
parent-child	1354	130713	1789	130713	1	1789	1817.04	1354	130747	1	1818	1845.22
parent-child	1354	130713	1789	130731	1	1789	1817.25	1354	130747	1	1818	1845.22
parent-child	1354	130714	1793	130714	1	1793	1817.5	1354	130742	1	1830	1851.5
parent-child	1354	130714	1793	130732	1	1793	1817.5	1354	130742	1	1830	1851.5
parent-child	1354	130776	1805	130776	0	1805	1828.39	1354	130780	0	1831	1851.5
parent-child	1354	130776	1805	130776	0	1805	1828.39	1354	130782	1	1834	1855.31
parent-child	1354	130776	1805	130776	0	1805	1828.39	1354	130783	0	1837	1859.5
parent-child	1354	130783	1837	130783	0	1837	1859.5	1354	130786	1	1860	1879.36
parent-child	1354	130783	1837	130783	0	1837	1859.5	1354	130787	1	1861	1884.34
parent-child	1354	130783	1837	130784	1	1837	1859.5	1354	130786	1	1860	1879.36
parent-child	1354	130783	1837	130784	1	1837	1859.5	1354	130787	1	1861	1884.34
parent-child	1355	130162	1784	130162	1	1784	1805.29	1355	130168	1	1810	1831.5
parent-child	1355	130162	1784	130162	1	1784	1805.29	1355	130171	0	1819	1841.5
parent-child	1355	130162	1784	130163	1	1784	1805.29	1355	130168	1	1810	1831.5
parent-child	1355	130162	1784	130163	1	1784	1805.29	1355	130171	0	1819	1841.5
parent-child	1355	130173	1738	130173	1	1738	1758.61	1355	130188	1	1785	1807.9
parent-child	1355	130173	1738	130175	1	1738	1778.5	1355	130188	1	1785	1807.9
parent-child	1355	130294	1809	130294	1	1809	1831.67	1355	130299	1	1836	1860.16
parent-child	1355	130294	1809	130294	1	1809	1831.67	1355	130301	1	1839	1858.5
parent-child	1355	130294	1809	130296	0	1809	1830.25	1355	130299	1	1836	1860.16
parent-child	1355	130294	1809	130296	0	1809	1830.25	1355	130301	1	1839	1858.5
parent-child	1355	130295	1815	130295	1	1815	1836.87	1355	130306	1	1837	1860.69
parent-child	1355	130295	1815	130295	1	1815	1836.87	1355	130307	1	1840	1860.5
parent-child	1355	130295	1815	130295	1	1815	1836.87	1355	130308	1	1842	1872.59
parent-child	1355	130295	1815	130295	1	1815	1836.87	1355	130309	1	1845	1872.5
parent-child	1355	130295	1815	130295	1	1815	1836.87	1355	130310	1	1849	1864.5
parent-child	1355	130295	1815	130295	1	1815	1836.87	1355	130312	1	1854	1880.98
parent-child	1355	130295	1815	130295	1	1815	1836.87	1355	130313	1	1857	1879.5
parent-child	1355	130295	1815	130305	1	1815	1836.5	1355	130306	1	1837	1860.69
parent-child	1355	130295	1815	130305	1	1815	1836.5	1355	130307	1	1840	1860.5
parent-child	1355	130295	1815	130305	1	1815	1836.5	1355	130308	1	1842	1872.59
parent-child	1355	130295	1815	130305	1	1815	1836.5	1355	130309	1	1845	1872.5
parent-child	1355	130295	1815	130305	1	1815	1836.5	1355	130310	1	1849	1864.5
parent-child	1355	130295	1815	130305	1	1815	1836.5	1355	130312	1	1854	1880.98
parent-child	1355	130295	1815	130305	1	1815	1836.5	1355	130313	1	1857	1879.5
parent-child	1355	130307	1840	130307	1	1840	1860.5	1355	130316	1	1861	1882.58
parent-child	1355	130307	1840	130307	1	1840	1860.5	1355	130319	1	1865	1883.44
parent-child	1355	130307	1840	130314	1	1840	1860.5	1355	130316	1	1861	1882.58
parent-child	1355	130307	1840	130314	1	1840	1860.5	1355	130319	1	1865	1883.44
parent-child	1355	130308	1842	130308	1	1842	1872.59	1355	130326	0	1866	1886.95
parent-child	1355	130308	1842	130315	1	1842	1873.22	1355	130326	0	1866	1886.95
parent-child	1355	130954	1788	130954	1	1788	1811.86	1355	130956	1	1809	1832.44
parent-child	1355	130954	1788	130954	1	1788	1811.86	1355	130958	1	1818	1841.76
parent-child	1355	130954	1788	130954	1	1788	1811.86	1355	130960	1	1816	1843.58
parent-child	1355	130954	1788	130955	1	1788	1811.86	1355	130956	1	1809	1832.44
parent-child	1355	130954	1788	130955	1	1788	1811.86	1355	130958	1	1818	1841.76
parent-child	1355	130954	1788	130955	1	1788	1811.86	1355	130960	1	1816	1843.58
parent-child	1356	130162	1784	130162	1	1784	1805.29	1356	130170	0	1817	1840.5
parent-child	1356	130162	1784	130163	1	1784	1805.29	1356	130170	0	1817	1840.5
parent-child	1356	130464	1796	130464	0	1796	1816.5	1356	130468	0	1816	1840.47
parent-child	1356	130464	1796	130464	0	1796	1816.5	1356	130469	1	1820	1848.91
parent-child	1356	130464	1796	130464	0	1796	1816.5	1356	130470	0	1824	1848.91
parent-child	1356	130464	1796	130467	0	1796	1816.5	1356	130468	0	1816	1840.47
parent-child	1356	130464	1796	130467	0	1796	1816.5	1356	130469	1	1820	1848.91
parent-child	1356	130464	1796	130467	0	1796	1816.5	1356	130470	0	1824	1848.91
parent-child	1359	130027	1749	130027	1	1749	1784.13	1359	103032	1	1789	1814.5
parent-child	1359	130027	1749	5380	0	1749	1784.13	1359	103032	1	1789	1814.5
parent-child	1361	131459	1822	131459	1	1822	1846.05	1361	131455	1	1858	1880.74
parent-child	1361	131459	1822	131459	1	1822	1846.05	1361	131462	1	1849	1880.04
parent-child	1361	131459	1822	131459	1	1822	1846.05	1361	131463	1	1851	1876.67
parent-child	1361	131459	1822	131459	1	1822	1846.05	1361	131464	1	1853	1877.16
parent-child	1361	131459	1822	131459	1	1822	1846.05	1361	131466	1	1860	1883.06
parent-child	1361	131459	1822	131460	1	1822	1846.05	1361	131455	1	1858	1880.74
parent-child	1361	131459	1822	131460	1	1822	1846.05	1361	131462	1	1849	1880.04
parent-child	1361	131459	1822	131460	1	1822	1846.05	1361	131463	1	1851	1876.67
parent-child	1361	131459	1822	131460	1	1822	1846.05	1361	131464	1	1853	1877.16
parent-child	1361	131459	1822	131460	1	1822	1846.05	1361	131466	1	1860	1883.06
parent-child	1363	140051	1807	140051	1	1807	1830.5	1363	141495	1	1836	1856.5
parent-child	1363	140051	1807	140051	1	1807	1830.5	1363	141496	0	1832	1853.5
parent-child	1363	140051	1807	140051	1	1807	1830.5	1363	141771	1	1842	1872.5
parent-child	1363	140051	1807	140051	1	1807	1830.5	1363	143010	0	1845	1865.5
parent-child	1363	140051	1807	142282	1	1807	1830.5	1363	141495	1	1836	1856.5
parent-child	1363	140051	1807	142282	1	1807	1830.5	1363	141496	0	1832	1853.5
parent-child	1363	140051	1807	142282	1	1807	1830.5	1363	141771	1	1842	1872.5
parent-child	1363	140051	1807	142282	1	1807	1830.5	1363	143010	0	1845	1865.5
parent-child	1363	140175	1791	140175	1	1791	1822.5	1363	141479	1	1824	1846.5
parent-child	1363	140175	1791	140590	1	1791	1822.5	1363	141479	1	1824	1846.5
parent-child	1363	140238	1803	140238	1	1803	1837.5	1363	144473	1	1840	1872.5
parent-child	1363	140238	1803	142381	1	1803	1837.5	1363	144473	1	1840	1872.5
parent-child	1363	140379	1818	140379	1	1818	1840.5	1363	142249	0	1844	1865.5
parent-child	1363	140379	1818	140419	0	1818	1840.5	1363	142249	0	1844	1865.5
parent-child	1363	140496		144861	1		1843.5	1363	144240	1	1839	1881.5
parent-child	1363	140627	1819	140627	1	1819	1853.5	1363	141666	1	1855	1874.5
parent-child	1363	140627	1819	140627	1	1819	1853.5	1363	144928	1	1859	1883.5
parent-child	1363	140627	1819	140629	1	1819	1853.5	1363	141666	1	1855	1874.5
parent-child	1363	140627	1819	140629	1	1819	1853.5	1363	144928	1	1859	1883.5
parent-child	1363	140678	1770	140678	0	1770	1798.5	1363	143634	0	1812	1838.64
parent-child	1363	140678	1770	140678	0	1770	1798.5	1363	144680	1	1809	1845.5
parent-child	1363	140678	1770	140679	0	1770	1798.5	1363	143634	0	1812	1838.64
parent-child	1363	140678	1770	140679	0	1770	1798.5	1363	144680	1	1809	1845.5
parent-child	1363	140786	1803	140786	0	1803	1828.5	1363	140788	0	1834	1856.5
parent-child	1363	140786	1803	140787	0	1803	1828.5	1363	140788	0	1834	1856.5
parent-child	1363	140790	1749	140790	0	1749	1775.29	1363	140792	0	1781	1803.5
parent-child	1363	140790	1749	140791	0	1749	1775.29	1363	140792	0	1781	1803.5
parent-child	1363	140793	1770	140793	1	1770	1803.5	1363	143736	1	1804	1829.5
parent-child	1363	140793	1770	140792	0	1770	1803.5	1363	143736	1	1804	1829.5
parent-child	1363	141042	1802	141042	1	1802	1828.5	1363	141455	1	1829	1849.5
parent-child	1363	141042	1802	141042	1	1802	1828.5	1363	141462	1	1837	1861.5
parent-child	1363	141042	1802	141042	1	1802	1828.5	1363	144446	1	1831	1853.5
parent-child	1363	141042	1802	145193	1	1802	1828.5	1363	141455	1	1829	1849.5
parent-child	1363	141042	1802	145193	1	1802	1828.5	1363	141462	1	1837	1861.5
parent-child	1363	141042	1802	145193	1	1802	1828.5	1363	144446	1	1831	1853.5
parent-child	1363	141056		141056	1		1756.08	1363	140678	0	1770	1798.5
parent-child	1363	141056		141056	1		1756.08	1363	142323	0	1767	1800.5
parent-child	1363	141056		141056	1		1756.08	1363	142324	1	1776	1802.5
parent-child	1363	141056		141055	1		1756.08	1363	140678	0	1770	1798.5
parent-child	1363	141056		141055	1		1756.08	1363	142323	0	1767	1800.5
parent-child	1363	141056		141055	1		1756.08	1363	142324	1	1776	1802.5
parent-child	1363	141147	1802	141147	1	1802	1827.5	1363	142586	1	1825	1846.5
parent-child	1363	141147	1802	141150	1	1802	1827.5	1363	142586	1	1825	1846.5
parent-child	1363	141181	1770	141181	1	1770	1792.5	1363	140209	1		1845.5
parent-child	1363	141181	1770	141181	1	1770	1792.5	1363	141402	1	1806	1830.5
parent-child	1363	141181	1770	141181	1	1770	1792.5	1363	142849	1	1802	1837.5
parent-child	1363	141181	1770	141181	1	1770	1792.5	1363	143385	1	1793	1818.5
parent-child	1363	141181	1770	141181	1	1770	1792.5	1363	143900	1	1818	1840.5
parent-child	1363	141181	1770	141181	1	1770	1792.5	1363	144238	1	1795	1819.5
parent-child	1363	141181	1770	141181	1	1770	1792.5	1363	145260	1	1801	1837.5
parent-child	1363	141181	1770	142164	1	1770	1792.33	1363	140209	1		1845.5
parent-child	1363	141181	1770	142164	1	1770	1792.33	1363	141402	1	1806	1830.5
parent-child	1363	141181	1770	142164	1	1770	1792.33	1363	142849	1	1802	1837.5
parent-child	1363	141181	1770	142164	1	1770	1792.33	1363	143385	1	1793	1818.5
parent-child	1363	141181	1770	142164	1	1770	1792.33	1363	143900	1	1818	1840.5
parent-child	1363	141181	1770	142164	1	1770	1792.33	1363	144238	1	1795	1819.5
parent-child	1363	141181	1770	142164	1	1770	1792.33	1363	145260	1	1801	1837.5
parent-child	1363	141333	1809	141333	1	1809	1855.5	1363	141036	1	1856	1876.5
parent-child	1363	141333	1809	140163	1	1809	1855.5	1363	141036	1	1856	1876.5
parent-child	1363	141402	1806	141402	1	1806	1830.5	1363	144324	1	1831	1851.5
parent-child	1363	141402	1806	141401	1	1806	1830.5	1363	144324	1	1831	1851.5
parent-child	1363	141455	1829	141455	1	1829	1849.5	1363	141035	1	1852	1876.5
parent-child	1363	141455	1829	141455	1	1829	1849.5	1363	142311	1	1859	1881.5
parent-child	1363	141455	1829	141455	1	1829	1849.5	1363	144632	1	1854	1880.01
parent-child	1363	141455	1829	141460	1	1829	1849.5	1363	141035	1	1852	1876.5
parent-child	1363	141455	1829	141460	1	1829	1849.5	1363	142311	1	1859	1881.5
parent-child	1363	141455	1829	141460	1	1829	1849.5	1363	144632	1	1854	1880.01
parent-child	1363	141473	1804	141473	1	1804	1830.5	1363	144407	1	1843	1868.5
parent-child	1363	141473	1804	141473	1	1804	1830.5	1363	144416	1	1830	1860.5
parent-child	1363	141473	1804	144415	1	1804	1830.5	1363	144407	1	1843	1868.5
parent-child	1363	141473	1804	144415	1	1804	1830.5	1363	144416	1	1830	1860.5
parent-child	1363	141474		141474	1		1818.5	1363	140933	1	1819	1842.5
parent-child	1363	141474		142145	1		1818.5	1363	140933	1	1819	1842.5
parent-child	1363	141488	1807	141488	1	1807	1832.5	1363	140367	1	1832	1864.5
parent-child	1363	141488	1807	141488	1	1807	1832.5	1363	142006	1	1835	1856.5
parent-child	1363	141488	1807	141108	1	1807	1832.5	1363	140367	1	1832	1864.5
parent-child	1363	141488	1807	141108	1	1807	1832.5	1363	142006	1	1835	1856.5
parent-child	1363	141495	1836	141495	1	1836	1856.5	1363	142818	1	1856	1879.5
[truncated: 154,249 more rows]
