# Supplementary material for: The inheritance of social status: England, 1600 to 2022
Source: Proc Natl Acad Sci U S A. 2023 Jun 26;120(27):e2300926120. doi: 10.1073/pnas.2300926120 (PMC10319028; doi:10.1073/pnas.2300926120)
Supplement: Supplementary file 6 — Dataset S04 (XLSX) [file pnas.2300926120.sd04.xlsx]

## Sheet: Notes on Data Labelling
Where a relationship crosses generations, a 0 ending indicates the earlier generation, a 1 ending the later

## Sheet: Table 4 - Variable Definitions
Variable	Definition
ID	Marriage ID
myr	Marriage Year
groom_hiscam_gb	groom occupational status (HISCAM GB)
father_hiscam_gb	father occupational status (HISCAM GB)
finl_hiscam_gb	father in law occupational status (HISCAM GB)
groom_camsis	groom occupational status (CAMSIS 1990)
father_camsis	father occupational status (CAMSIS 1990)
finl_camsis	father in law occupational status (CAMSIS 1990)

## Sheet: Table 4 - 1837-1879
ID	myr	groom_hiscam_gb	father_hiscam_gb	finl_hiscam_gb
10	1837	34.52
11	1837	51.57	51.57	51.61
18	1837	59.88	54.74	47.38
19	1837	34.52
20	1837	43.43	50.99	43.43
44	1837	50
50	1837	51.61	47.38	51.61
54	1837	34.52	34.52	34.52
55	1837	34.52
57	1837	47.83	47.38	51.61
58	1837	50	41.2	51.61
60	1837	46.09
64	1837	62.87	51.61	39.64
69	1838	41.45	34.52	41.15
71	1838	34.52
74	1838	34.52
76	1838	52.67
89	1838	41.45	51.61	34.52
90	1838	41.2	51.61	49.9
94	1838	39.64	39.64	51.61
95	1838	50	50
105	1838	34.52	34.52	34.52
106	1838	29.88	29.88	29.88
112	1838	50.99	50.21	39.64
117	1838	28.28	28.28
120	1838	34.52	47.38	51.61
125	1838	51.61	51.61	54.74
131	1839	34.52	34.52	34.52
135	1839	46.09
137	1839	51.61	51.61	51.61
138	1839	34.52	34.52	34.52
142	1839	34.52	34.52
143	1839	46.09
150	1839	39.64	39.64	34.52
151	1839	51.61	51.61	60.32
155	1839	34.52	34.52	34.52
158	1839	55.81	60.32
160	1839	46.09	50	34.52
166	1839	34.52	34.52	34.52
167	1839	49.9	34.52	34.52
171	1839	47.38	47.38	34.52
172	1840	41.45	51.61
174	1840	51.57
177	1840	34.52	34.52	34.52
178	1840	34.52	34.52	34.52
179	1840	62.87	54.14	50.99
183	1840	34.52
188	1840	51.57
189	1840	46.09	46.09	34.52
204	1840	34.52	34.52	34.52
205	1840	34.52	34.52	34.52
209	1840	51.61	51.61	34.52
214	1840	47.38	34.52	46.65
218	1840	34.52
220	1840	46.65
226	1841	34.52	34.52	34.52
227	1841	65.72	62.73	79.49
228	1841	50	51.61	51.61
231	1841	34.52	34.52	34.52
237	1841	47.38	47.38	50
240	1841	46.65
242	1841	84.05	66.98	52.67
243	1841	58.68
244	1841	72.63	72.63
248	1841	51.57	46.09	51.57
262	1841	44.16	51.61	34.52
266	1841	34.52	34.52	34.52
269	1841	34.52	50
276	1842		51.61	39.64
277	1842	34.52
278	1842	34.52	46.09	35.2
281	1842	34.52	34.52	34.52
282	1842	34.52
288	1842	51.61	51.61	60.32
293	1842	34.52
295	1842	46.09	46.09	34.52
300	1842	34.52	51.61	34.52
303	1842	34.52	51.61	47.38
307	1842	34.52	34.52	34.52
308	1842	34.52
310	1842	51.61	51.61	51.61
313	1842	34.52
315	1842	34.52
317	1842	49.9
321	1842	51.61		51.61
323	1843	39.64	39.64	51.61
325	1843	51.61	51.61	51.61
337	1843	46.09	46.09
340	1843		62.87	74.23
343	1843	46.09	46.09	60.32
345	1843	34.52
346	1843	47.38		34.52
353	1843	34.52	34.52
354	1843			51.61
357	1843	34.52	34.52
358	1843	47.38
362	1844	46.09	46.09
367	1844	34.52	34.52	34.52
368	1844	34.52		34.52
375	1844	51.61		51.61
376	1844	52.67
378	1844	77.12	77.12	47.96
382	1844	34.52
385	1844	50.96	50.96	39.64
386	1844	28.28		41.15
402	1844	50
404	1844	55.81		50.96
406	1844	34.52
407	1844	42.87	42.87	50
408	1844	45.72	45.72	34.52
409	1844	34.52
412	1844	51.57	51.57	50.21
427	1845	39.64		42.53
429	1845	62.87	62.87	43.43
431	1845	34.52	34.52
433	1845	34.52	34.52	34.52
437	1845	34.52
438	1845	47.96	50	37.41
443	1845	34.52	34.52	34.52
448	1845	34.52
453	1845	35.64		35.64
454	1845	37.41	49.9	45.72
455	1845	51.57	45.72	47.38
457	1845	34.52
473	1846	34.52
474	1846	34.52
475	1846	33.2	33.2	45.72
479	1846	34.52
480	1846	33.2		45.72
482	1846	34.52	47.38	34.52
483	1846	51.57	50.96	35.2
484	1846	47.38
491	1846	58.68
497	1846	34.52	34.52	34.52
512	1846	42.53	46.09	42.53
513	1846	34.52	34.52	34.52
515	1846	34.52
521	1846	37.41	37.41	34.52
522	1846	41.08
529	1847	46.09	46.09	51.57
531	1847	55.14		46.09
533	1847	38.33	38.33	50.04
534	1847	60.32	51.61	51.61
535	1847	45.72	51.57
536	1847	38.71	35.2	34.52
537	1847	28.28	34.52	49.9
538	1847	44.16	48.27	45.72
539	1847	51.57	47.38
547	1847	44.16	34.52	51.51
549	1847	42.87	50.04	47.83
552	1847	60.32	51.61	51.61
554	1847	49.9
555	1847	47.38	47.38	45.72
558	1847	34.52	51.61	47.38
559	1847	34.52	74.23	35.2
560	1847	49.46	35.2	47.38
561	1847	91.54	34.52	51.61
563	1847	39.64	34.52	34.52
565	1847	58.68	59.38	59.38
566	1847	34.52	34.52	34.52
567	1847	45.72	45.72	55.14
568	1847	49.24	50.84	34.52
569	1847	46.09	53.5	51.61
570	1847	34.52
571	1847	58.68	47.38	47.38
572	1847	34.52	51.61	51.61
573	1847	55.22	46.09	50.04
574	1847	55.14	45.72	50.82
575	1847	41.45		41.2
576	1847	52.74	50	54.41
577	1847	45.72	50	45.72
579	1847	47.38	47.38	33.2
580	1847	45.72	47.38	51.57
581	1847	34.52	34.52	45.72
583	1847	44.16	34.52
585	1847	46.09	46.09	47.38
587	1847	47.38	55.14	51.57
588	1847	46.09	46.09	44.16
589	1847	50.04	51.61	50.04
590	1847	52.74	52.74	51.57
591	1847	51.57	42.26	49.9
592	1847	50.04	50.04
595	1847	34.52	34.52	50
603	1847	49.24	51.57	34.52
604	1847	34.52
605	1847	47.38	34.52	34.52
606	1847	47.16		28.28
608	1847	46.09	46.09	42.53
611	1847	41.45	34.52	46.65
612	1847	50.04	51.61	28.28
613	1847	34.52	34.52	51.57
614	1847	39.58	39.58	34.52
615	1847	55.14	55.14	41.2
616	1847	34.52
618	1847	47.83	34.52	34.52
619	1847	50.04	41.2	60.32
621	1847	45.72	28.28	45.72
622	1847	34.52	34.52	34.52
623	1847	40.95	34.52	34.52
624	1847	45.72	45.72	45.72
625	1847	50.84	34.52
626	1847	38.33	38.33	41.45
628	1847	34.52	34.52	34.52
630	1847	47.38	34.52	50.04
631	1847	50.96	55.14	39.64
632	1847	51.61	60.32	50.04
636	1847	60.32	41.2	47.38
642	1847	45.72	45.72	55.14
645	1847	34.52
646	1847		45.72
649	1847	59.88	51.61	47.38
653	1848	46.09	34.52	51.61
656	1848	50	34.52	44.16
657	1848	47.38	47.38	47.38
658	1848	34.52	34.52	34.52
659	1848	46.65	50.82	52.74
660	1848	55.14	54.74	34.52
661	1848	45.72	45.72	45.72
662	1848	35.2	34.52	46.09
663	1848	28.28	45.72	34.52
664	1848	46.09	49.5	34.52
665	1848	55.14	34.52	45.72
667	1848	47.38	47.38	49.5
669	1848	55.14	50.21	28.28
670	1848	38.71	50.21	51.61
673	1848	34.52	34.52	34.52
680	1848	51.57	51.57	49.24
681	1848	55.14	55.14	45.25
685	1848	50	50	34.52
687	1848	42.87	42.87	47.38
688	1848	34.52	34.52	43.37
689	1848	45.72	45.72	51.57
690	1848	50.41	59.88	53.31
691	1848	38.71	34.52	45.72
692	1848	58.68	55.28	51.57
693	1848	55.14	50.84	34.52
694	1848	50	34.52	34.52
696	1848	34.52	34.52	51.57
697	1848	50.84	41.2
698	1848	60.32	51.61	54.74
700	1848	39.64	50	41.2
701	1848	45.72	60.32
702	1848	45.72	45.72	42.87
703	1848	51.61	51.61	34.52
704	1848	46.65		46.65
705	1848	45.72	45.72	45.72
709	1848	34.52	34.52	34.52
712	1848	52.74	59.38	41.2
714	1848	45.72	47.83
716	1848	34.52	34.52	34.52
717	1848	34.52
719	1848	34.52	51.57
721	1848	55.14	55.14	54.74
725	1848	42.87	42.87	47.38
726	1848	34.52	34.52	34.52
727	1848	45.72	45.72	47.38
728	1848	50	49.9
729	1848	28.28	28.28	46.09
730	1848	34.52	34.52
731	1848	49.9	49.9	34.52
734	1848	41.45	47.38	47.38
735	1848	46.65	45.72	49.5
736	1848	45.72	45.72	45.72
737	1848	35.2
738	1848	47.83	39.64	41.2
739	1848	51.61	51.61	50.04
740	1848	59.88	51.61	51.61
741	1848	51.57	50.04	46.09
742	1848	51.57	34.52	50.84
744	1848	50	45.72	50.96
745	1848	54.41	51.61	45.72
746	1848	34.52	34.52	60.32
748	1848	42.87	42.87	47.38
749	1848	51.57	42.87	34.52
750	1848	47.16	62.87	54.41
751	1848	34.52	34.52	51.57
752	1848	53.21	53.21	51.61
756	1848	45.72	45.72	47.38
758	1848	45.72	45.72	45.72
759	1848	47.38
760	1848	47.38	28.28	46.65
771	1849	47.38	47.38	46.65
772	1849	50	50	44.62
774	1849	34.52
775	1849	55.14	45.72	34.52
776	1849	51.61	51.61	51.61
777	1849	45.72	45.72	45.72
778	1849	34.52
779	1849	34.52	42.87
783	1849	50.04	39.64	50.04
784	1849	47.38	47.38	34.52
785	1849	60.32	45.72	45.72
789	1849	34.52	34.52	34.52
797	1849	41.45	34.52	34.52
800	1849	34.52	50.04	28.28
801	1849	50.31	50.31	55.14
802	1849	34.68		50.04
803	1849	49.5	52.74	51.61
804	1849	42.87	34.52	34.52
805	1849	34.52	34.52	50
807	1849	45.72	45.72	34.52
808	1849	34.52
809	1849	34.52
811	1849	34.52	34.52	45.72
813	1849	40.95	45.72	34.52
814	1849		60.32	60.32
815	1849	34.52	45.72	51.57
816	1849	34.52	34.52	34.52
817	1849	56.45
819	1849	34.52	45.72	34.52
820	1849	34.52	51.61	49.9
821	1849	34.52	50	34.52
823	1849	44.16	44.16	46.65
827	1849	47.38	47.38	45.72
828	1849	46.09	46.09	34.52
834	1849	34.52	34.52	34.52
836	1849	51.61	46.09	57.45
838	1849	34.52	34.52	50
841	1849	47.38	47.38	34.52
844	1849	45.72	45.72	45.72
847	1849		50.04	51.61
848	1849		34.52	51.57
849	1849	34.52	34.52	34.52
851	1849	34.52
853	1849	28.28	34.52	45.47
854	1849	47.38		55.14
855	1849	44.16	34.52	34.52
857	1849	34.52	34.52	34.52
858	1849	34.52	34.52	34.52
859	1849	50.39	45.72	45.72
862	1849	34.52
864	1849	50	50	34.52
866	1849	34.52	34.52	51.61
867	1849	45.72	45.72	45.72
868	1849	34.52
869	1849	44.16	44.16	45.72
870	1849	45.72		45.72
871	1849	47.38
874	1849	45.72	45.72	45.72
875	1849	50.04
877	1849	34.52	34.52	34.52
878	1849	34.52
881	1849	45.72	45.72	33.2
884	1849	47.16	41.2
885	1849	47.16	47.16	50.31
886	1849	50	50	44.16
891	1850	50.04	78.77	60.32
892	1850	55.14	55.14	34.52
894	1850	34.52
897	1850	54.14	55.14	41.2
899	1850	49.5	59.9	45.72
900	1850	50.82	59.38	34.52
902	1850	45.72	34.52	42.87
913	1850	55.14		45.72
914	1850	45.72	45.72
915	1850	34.52	48.27	34.52
916	1850	38.33	45.72	51.57
919	1850	52.74		84.05
920	1850	50.04	51.61	55.14
921	1850	60.32	50	34.52
923	1850	40.95	45.72	62.87
925	1850	52.74	29.88	45.72
926	1850	49.46	34.52	47.96
927	1850	57.63	50.04	51.19
928	1850	45.72	55.14	34.52
929	1850	34.52
930	1850	41.2	51.61	44.16
931	1850	50.04		51.81
933	1850	44.16	28.28	41.2
935	1850	47.38	41.2
936	1850	45.72	45.72	34.52
940	1850	45.72	47.38	45.72
941	1850	40.95	42.87	42.87
942	1850	51.57	34.52	45.72
948	1850	58.14	58.14	39.64
950	1850	47.38	45.72	34.52
953	1850	34.52
955	1850	34.52	40.95	41.65
958	1850	34.52		34.52
962	1850	34.52	51.61	55.14
964	1850	41.45	41.45	35.2
970	1850	51.61	51.61	51.61
972	1850	48.47
973	1850	45.72	45.72	34.52
974	1850	34.52	34.52	34.52
975	1850	66.02	66.02	41.2
976	1850	50	45.72	49.69
977	1850		54.41	59.88
981	1850	34.52	34.52	49.24
982	1850	44.96	52.74	42.87
983	1850	50.96	45.72	45.72
985	1850	45.72	45.72	60.32
987	1850	34.52	34.52	34.52
990	1850	50	51.57	35.2
992	1850	50	50	59.38
993	1850	51.61	51.61	51.61
1000	1850	34.52	34.52	41.2
1005	1850	45.72	45.72	52.74
1010	1850	34.52
1013	1850	34.52	34.52	34.52
1014	1850	45.72	45.72	45.72
1018	1851	46.09
1019	1851	34.52	45.72	45.72
1020	1851	45.72	45.72	47.38
1021	1851	45.72	45.72	45.72
1022	1851	60.32	51.61	41.2
1024	1851	34.52	34.52	34.52
1025	1851	50.04	50.04	54.41
1027	1851	50	45.72	59.38
1028	1851	46.65	47.38	46.65
1030	1851	50.04	49.9	50.04
1033	1851	46.65	50.82	47.54
1034	1851	44.68	34.52	41.45
1035	1851	45.72	45.72	45.72
1036	1851	29.88	60.32	34.52
1037	1851	62.87	45.72	79.49
1038	1851	34.52	34.52	45.72
1041	1851	45.72	42.87	33.62
1043	1851	34.52	34.52	42.87
1056	1851	60.32	34.52	34.52
1057	1851	34.52	34.52	44.16
1058	1851	49.9	49.9	51.61
1059	1851	54.41	39.64	50.84
1062	1851	34.52	34.52	34.52
1063	1851	33.62	34.52	34.52
1064	1851	34.52		51.61
1065	1851	36.29	36.29	45.72
1066	1851	34.52	34.52	29.88
1067	1851	34.52	51.61	51.57
1068	1851	54.41	62.87
1069	1851	45.72	51.57	55.14
1072	1851	41.45	34.52	44.16
1073	1851	51.57	34.52	34.52
1075	1851	34.52	34.52	51.61
1076	1851	42.87	41.08	51.61
1077	1851	45.72	45.72	34.52
1078	1851	47.38	47.38	34.52
1079	1851	34.52	42.87	41.15
1084	1851	52.74	52.74	45.72
1085	1851	42.26	42.26	45.72
1087	1851	39.64	34.52	34.52
1090	1851	55.14	45.72	54.14
1091	1851	55.14	45.72	34.52
1093	1851	53.21	50.96	34.52
1094	1851	50.41	47.96	51.57
1098	1851	51.61
1099	1851	50.04		50
1101	1851	41.45	41.45	47.38
1102	1851	55.14	54.74	51.57
1105	1851	51.57	51.57	34.52
1110	1851	34.52	34.52	47.38
1112	1851	34.52	34.52	34.52
1114	1851	60.32	52.74	54.41
1115	1851	44.16		45.72
1117	1851	34.52	34.52	54.74
1118	1851	77.12	34.52	28.28
1121	1851	34.52	34.52	34.52
1124	1851	47.38	34.52	47.38
1125	1851	55.14	55.14	34.52
1128	1851	57.97	34.52	60.32
1129	1851	34.52	34.52	45.72
1132	1851	60.32	60.32	44.16
1135	1851	50	41.2	45.72
1136	1851	47.38	34.52	45.72
1137	1851	55.14	40.95
1139	1851	55.14	45.72	45.72
1140	1851	34.52	34.52	50
1142	1851	47.16	45.72	44.68
1143	1851	51.57	42.87	34.52
1144	1851	51.57	51.57	45.72
1146	1851		45.72	38.33
1149	1851	34.52
1150	1851	49.46	47.96	53.5
1151	1851	50.84	51.61	34.52
1153	1851	47.38	46.09	50
1159	1851	50.84	34.52	34.52
1164	1852	55.81	41.2	47.83
1165	1852	51.57	51.57	45.72
1166	1852	41.45
1168	1852	44.16	44.16	41.2
1169	1852	50.96	50.21	50
1170	1852	55.14	35.2	51.57
1171	1852	47.96	47.96	45.72
1172	1852	55.14	28.28	45.72
1173	1852	60.32		33.2
1174	1852	44.16	34.52	51.57
1176	1852	34.52	34.52	45.72
1177	1852	34.52	34.52	45.72
1179	1852	45.72	47.38	45.72
1180	1852	33.2	33.2	37.41
1181	1852	46.09	46.09	53.21
1186	1852	34.52	45.72	44.16
1188	1852	34.52	34.52	34.52
1189	1852	46.65	49.9	47.38
1194	1852	34.52	52.74	34.52
1197	1852	28.28	34.52	50.04
1202	1852	34.52	34.52	45.72
1203	1852	45.72	34.52	50.96
1207	1852	50.96	34.52	55.28
1210	1852	47.96	47.96	46.09
1213	1852	34.52	34.52	34.52
1215	1852	33.62	45.72
1216	1852	34.52
1217	1852	55.14	34.52	55.14
1218	1852	50	50.82	51.61
1219	1852	55.14	41.2	45.72
1220	1852	41.2	50	74.88
1222	1852	34.52	51.61	34.52
1223	1852	45.72	45.72	45.72
1224	1852	55.14	55.14	55.14
1225	1852	45.72	45.72	45.72
1226	1852	45.72	45.72	50
1227	1852	35.2	50	34.52
1229	1852	45.47	45.72	41.08
1230	1852	59.9	44.16	50
1232	1852	34.52	34.52	34.52
1233	1852	46.09	62.87	34.52
1234	1852	51.61	51.61	41.2
1235	1852	46.09		34.52
1236	1852	45.72	45.72	33.2
1237	1852	51.57	51.61	41.2
1238	1852	50	50	49.69
1239	1852	55.14	55.14	34.52
1243	1852	51.57	51.57	46.65
1244	1852	55.14	55.14	45.72
1246	1852	54.41		50.04
1248	1852	50	50	60.32
1249	1852	49.5	34.52	34.52
1253	1852	50	50	51.61
1259	1852	47.83	47.83	38.33
1263	1852	42.87	42.87	42.87
1271	1852	55.14	55.14	45.72
1273	1852	45.72	47.38	51.61
1274	1852	79.41	75.48	74.11
1275	1852	50	48.47	50.84
1276	1852	28.28	34.52	45.72
1281	1852	55.14	50.96	47.38
1282	1852	62.87
1283	1852	51.61	40.95	42.87
1284	1852	45.72	45.72	46.65
1285	1852	51.57	51.57	51.61
1287	1852	44.16	44.16	45.72
1288	1852	55.14	50	34.52
1290	1852	50	34.52	42.87
1292	1852	34.52	34.52	34.52
1293	1852	54.74	49.24	39.64
1294	1852	47.96	34.52	54.74
1295	1852	46.65	46.65	55.14
1297	1852	47.38	45.72	34.52
1298	1852	34.52	34.52	34.52
1299	1852	34.52
1300	1852	49.46	34.52	50.04
1301	1852	46.09
1302	1852	34.52	34.52	45.72
1304	1852	45.72	45.72	45.72
1305	1852	45.72	45.72	45.72
1307	1852	40.95	48.47	34.52
1308	1852	34.52	34.52	34.52
1309	1852	28.28	45.72	46.65
1312	1852	58.14	54.74	59.38
1315	1852	50	50	50.04
1319	1852	77.12	77.12	47.62
1326	1852	45.25	45.25	45.72
1329	1852	45.72	50.04	49.5
1330	1852	47.38		34.52
1333	1853	55.14	45.72	45.72
1334	1853	45.72	50.31	45.72
1335	1853	51.57	45.72	47.38
1336	1853	34.52	50	34.52
1337	1853	34.52	28.28	34.52
1339	1853	46.65
1341	1853	39.64	39.64	45.72
1343	1853	34.52	34.52	34.52
1344	1853	45.72	45.72	46.09
1345	1853	55.14	45.72	45.72
1347	1853	34.52	34.52	34.52
1348	1853	50	50	39.64
1351	1853	52.74	52.74	44.16
1352	1853	50	50	41.45
1355	1853	46.65	50.31
1356	1853	34.52	42.53	34.52
1358	1853	42.26	42.87	49.9
1359	1853	50	49.69	45.72
1361	1853	45.72	34.52	50
1362	1853	46.09		53.21
1363	1853	50.31	60.32	51.61
1366	1853	50	50	45.72
1368	1853	38.33	38.33	45.72
1369	1853	53.21	53.21	51.61
1370	1853	46.65	42.87	47.96
1373	1853	47.38	47.38	51.61
1374	1853	55.14	55.28	41.2
1375	1853	45.72	45.72	50
1376	1853	55.14	47.96	34.52
1377	1853	49.9
1378	1853	50.41	47.38	38.33
1379	1853	34.52	34.52	34.52
1380	1853	45.72	34.52	42.87
1383	1853	45.72	45.72	47.38
1385	1853	38.33	50.39	45.72
1386	1853	58.68		51.61
1388	1853	34.52	34.52	47.38
1389	1853	45.72	45.72	34.52
1391	1853	39.64	50.82
1392	1853	50	47.96	49.9
1394	1853	56.47
1395	1853	55.14	41.2	49.69
1396	1853	47.83	47.83	45.72
1397	1853	45.72	45.72	47.38
1398	1853	47.16	47.16	50
1400	1853	55.14	55.14	44.16
1401	1853	45.72	34.52
1403	1853	55.14	47.96	55.14
1404	1853	44.16	47.38	51.61
1405	1853	34.52	34.52	50
1406	1853	59.88		50.04
1407	1853	50.84	34.52	55.14
1408	1853	45.72	45.72	47.38
1409	1853	60.32	60.32	34.52
1410	1853	55.14	41.2	45.72
1411	1853	44.68	34.52	34.52
1412	1853	34.52	34.52	42.87
1416	1853	55.14	45.72	45.72
1417	1853	50.04		46.09
1418	1853	45.72	45.72	45.72
1419	1853	59.83	50.96	55.14
1420	1853	45.72	45.72	34.52
1421	1853	44.16	44.16	50
1422	1853	49.9	46.09	46.09
1423	1853	45.72	51.61	45.72
1425	1853	55.14	35.2	45.72
1426	1853	55.14	49.69	46.65
1428	1853	54.41	74.11	50.39
1429	1853	50.99	50.99	50.99
1430	1853	50	50	34.52
1435	1853	50.04	42.87	45.72
1436	1853	55.14	45.72	45.72
1440	1854	34.52	34.52	34.52
1445	1854	28.28	34.52	34.52
1446	1854	52.74	47.38	51.61
1447	1854	47.38	50.39	47.38
1448	1854	38.71	51.57	34.52
1449	1854	62.87	45.72	45.72
1450	1854	45.72	45.72	60.32
1451	1854	55.28	60.32	49.5
1453	1854	49.9	42.87	42.87
1454	1854	40.15	34.52	33.2
1455	1854	51.57	45.72	34.52
1456	1854	34.52	33.2	45.72
1457	1854	35.64	35.64	35.64
1458	1854	34.52	34.52	34.52
1459	1854	52.74	55.81	34.52
1461	1854	34.52	34.52	45.72
1462	1854	50.04	51.61	54.41
1463	1854	34.52	58.14	34.52
1465	1854	50.04	51.61	38.71
1467	1854	60.32	44.16	50
1468	1854	46.09	46.09	34.52
1471	1854	46.65	50.82	58.68
1472	1854	39.64	34.52	49.9
1473	1854	45.72	45.72	55.14
1474	1854	41.45	34.52	49.69
1475	1854	55.14	51.61	49.5
1476	1854	58.68	50.04	84.05
1477	1854	45.72	60.32
1478	1854	51.57	34.52	45.72
1480	1854	46.65	46.65	54.41
1482	1854	45.72	45.72	50
1483	1854	28.28	28.28	45.72
1484	1854	34.52	34.52	47.96
1487	1854		54.41	48.47
1488	1854	34.52	34.52	45.72
1489	1854	34.52	34.52	34.52
1491	1854	51.61	51.61	51.61
1494	1854	50	51.61	51.61
1497	1854	50.96	34.52	34.52
1498	1854	34.52	34.52	34.52
1499	1854	34.52	34.52	34.52
1503	1854	45.72	45.72	55.14
1507	1854	45.72	45.72	44.16
1508	1854	51.57	42.87	44.16
1509	1854	41.45	34.52	50
1510	1854	50.96	50.96	47.38
1511	1854	55.14	55.14	55.14
1513	1854	55.14	45.72	53.33
1514	1854	50	50	34.52
1516	1854	50	48.27	41.2
1517	1854	34.52	34.52	34.52
1518	1854	45.72	41.2	46.65
1519	1854	34.52	33.2	34.52
1520	1854	44.16	42.87	45.72
1522	1854	47.38	34.52	34.52
1523	1854	47.16	51.61	59.38
1526	1855	34.52
1527	1855	55.14	50	47.16
1531	1855	44.16		45.72
1532	1855	45.72	45.72	50
1533	1855	50	50	55.14
1534	1855	50	50	54.14
1536	1855	46.65	34.52	47.38
1539	1855	55.14
1540	1855	42.54	48.47	34.52
1543	1855	35.2	51.61	28.28
1544	1855	28.28	28.28
1546	1855	39.64	49.9	33.2
1548	1855	47.38	34.52	47.38
1550	1855	50	42.87	51.61
1551	1855	40.95	54.14	34.52
1552	1855	34.52	34.52	51.61
1554	1855	51.57	33.2	45.72
1555	1855	51.57	51.57	50
1556	1855	58.14	55.14	62.73
1558	1855	54.41	54.41	41.2
1559	1855	45.72		50
1560	1855	55.14	55.14	45.72
1562	1855	46.09	34.52	34.52
1563	1855	50.96	45.72	55.14
1564	1855	42.53	41.2	50.84
1567	1855	55.14	45.72	34.52
1568	1855	50.96	45.72	47.38
1569	1855	45.72	45.72	45.72
1571	1855	62.87	50.04	62.87
1572	1855	39.64	39.64	41.2
1573	1855	66.02	40.95	42.87
1574	1855	77.12	50.04	45.72
1575	1855	47.38	45.72	45.72
1576	1855	47.96	34.52	47.38
1578	1855	45.72
1580	1855	34.52	34.52	34.52
1581	1855	46.65	39.64	42.87
1582	1855	47.83	51.61	34.52
1583	1855	55.14	34.52	45.72
1585	1855	50	50	50
1588	1855	52.81		45.72
1592	1855	34.52	51.61	51.61
1593	1855	50.84	34.52	49.5
1594	1855	45.72	60.32	59.38
1596	1855	34.52	34.52	34.52
1597	1855	49.9	49.9	39.64
1599	1855	46.65	41.45	42.87
1600	1855	38.33	53.5	49.9
1601	1855	45.72	45.72	51.57
1602	1855	55.14	45.72	45.72
1603	1855	60.32	60.32	34.52
1604	1855	34.52	34.52	34.52
1606	1855	34.52	34.52	55.14
1607	1855	45.72	45.72	34.52
1609	1855		33.05	46.09
1610	1855	34.52	34.52	45.72
1611	1855	55.14	45.72	44.16
1612	1855	55.14	45.72	45.72
1613	1855	50.96	45.72	45.72
1614	1855	34.52	34.52	50.96
1615	1855	62.87	60.32	49.26
1616	1855	41.45	42.87	62.73
1619	1856	46.09	38.33	44.16
1620	1856	38.33	49.24	60.32
1621	1856	34.52		34.52
1626	1856	77.12	45.72	44.68
1627	1856	49.23	54.41	59.38
1629	1856	34.52	34.52	34.52
1631	1856	45.72	29.88	45.72
1633	1856	45.72	45.72	45.72
1634	1856	52.74	52.74	45.72
1637	1856	50		45.72
1638	1856	45.72	45.72	45.72
1639	1856	51.57	60.32	54.74
1646	1856	42.15	46.09	37.41
1652	1856	34.52	34.52	34.52
1656	1856	74.11
1660	1856	53.21	53.21
1661	1856	46.09	46.09
1668	1857	50.04	51.61
1669	1857	34.52	34.52	34.52
1670	1857	34.52	34.52	34.52
1681	1857	34.52	34.52
1688	1857	53.5	34.52	50
1701	1858	34.52	34.52	35.2
1704	1858	34.52		34.52
1706	1858		34.52	47.38
1710	1858	50.04	50.21	50.99
1711	1858	34.52	47.38	51.61
1712	1858	34.52	47.38	50.99
1718	1858	55.14		47.38
1727	1858	57.97	57.97	37.41
1729	1858	34.52	58.68	34.52
1730	1858	43.66	51.61
1737	1859	33.2	35.64	34.52
1739	1859	34.52	34.52	34.52
1740	1859	35.64	35.64	35.64
1749	1859	51.57	47.38	51.61
1757	1859	34.52	34.52	34.52
1758	1859	46.09	46.09	46.09
1769	1860	33.2	33.2	51.61
1770	1860	49.9	34.52	34.52
1772	1860		48.27	46.65
1773	1860	50	50	34.52
1784	1860	50.04	50.04	50.04
1788	1860	42.53	59.9	47.38
1790	1860	50.84	50.04	48.27
1792	1860		51.61	51.61
1803	1846	34.52	34.52	34.52
1810	1850	34.52	34.52	34.52
1812	1853	34.52	34.52	68.96
1815	1858	34.52	34.52	60.32
1817	1851	34.52	45.72	34.52
1818	1841	51.61	51.61	51.61
1819	1856	34.52		34.52
1820	1841	34.52	42.87	51.61
1825	1847	39.58	39.58
1828	1839	34.52	34.52	34.52
1829	1845	34.52	34.52	34.52
1832	1850	47.38	47.38
1834	1845	34.52	51.61	34.52
1837	1844	34.52	34.52	34.52
1839	1853	51.57	50.82	34.52
1840	1846	34.52	34.52	47.38
1841	1861	34.52	34.52	34.52
1842	1861	34.52	34.52	34.52
1843	1856	34.52	49.9	50
1845	1843	34.52	34.52	34.52
1846	1849	34.52	34.52
1850	1845	33.2	33.2	33.2
1852	1845		79.41	47.96
1854	1854	34.52	34.52	34.52
1861	1851	34.52	34.52	34.52
1888	1842	34.52	34.52	34.52
1891	1853		45.72	45.72
1892	1860		34.52
1907	1847	34.52	34.52	34.52
1909	1849	34.52	34.52	34.52
1918	1852	28.28	28.28
1929	1845	34.52	34.52	34.52
1931	1838	34.52	34.52	34.52
1935	1858	47.38
1936	1842	34.52	34.52	43.43
1944	1856	34.52
1947	1852	37.41	37.41	46.65
1952	1861	34.52	34.52
1955	1858	34.52	34.52	34.52
1956	1838	34.52	34.52
1966	1856	51.61	51.61	59.38
1967	1851	51.61	51.61	51.61
1968	1843	58.68
1970	1848	34.52	34.52	34.52
1972	1841	34.52	34.52	34.52
1973	1845	34.52
1980	1854	50.96	50.96	51.61
1982	1838	39.64	39.64	34.52
1983	1844	34.52	50	49.9
1986	1850	34.52	42.53	34.52
1989	1849	34.52	34.52	51.61
1992	1848	47.96
1994	1839	34.52	34.52	34.52
1999	1858	34.52	42.53
2002	1840	34.52
2007	1847	51.61	51.61	51.61
2008	1844	59.88		37.37
2012	1853	34.52	34.52	34.52
2018	1837	34.52	34.52	34.52
2050	1842	50	42.53	34.52
2058	1849	34.52
2074	1851	58.14	51.57	42.53
2075	1850	50	34.52	44.16
2077	1855	62.73	62.73	51.61
2090	1845	34.52
2100	1839	34.52	34.52	46.09
2101	1841	34.52	34.52
2103	1854	46.09	46.09	34.52
2107	1844	34.52	34.52	34.52
2110	1845	34.52	34.52	34.52
2128	1854	34.52	34.52	34.52
2129	1840	46.09	42.53	41.15
2130	1844	47.38	51.61	47.38
2131	1850	79.41	58.68	74.23
2134	1850			37.41
2135	1854	34.52	46.09	34.52
2136	1851	41.45	34.52	51.61
2137	1850	40.15
2138	1851	47.38	47.38	47.38
2140	1850	44.16	44.16	58.14
2141	1839	34.52	34.52	50
2143	1858	61.88	61.88	39.58
2144	1854	34.52	34.52	50
2145	1850	34.52	47.83	42.87
2146	1851	38.33	38.33
2147	1839	33.2	33.2	33.2
2148	1838	50
2149	1860	35.2
2150	1858	44.16	50.82	34.52
2151	1839	33.2	33.2	33.2
2152	1843	34.52	33.2	34.52
2153	1855	34.52	34.52	33.2
2154	1850	46.09	46.09	47.38
2155	1850	46.09	48.47	50
2156	1847	34.52	34.52	34.52
2157	1857	34.52	34.52	34.52
2159	1849	34.52	34.52	34.52
2161	1850	46.09	46.09	42.26
2163	1850	42.53	48.27	34.52
2164	1839	34.52	33.05	34.52
2165	1838	50	50	50.04
2166	1844	34.52	34.52	51.61
2167	1839	46.09	45.72	48.47
2168	1849	33.2		42.53
2169	1850	34.52	51.61	55.81
2170	1841	34.52	51.61	34.52
2172	1857	41.2	59.9	60.32
2173	1858	41.45	34.52	34.52
2175	1841	51.61	51.61	51.61
2176	1844	34.52	34.52	34.52
2177	1844	48.47	45.72	48.47
2178	1850	34.52	34.52	34.52
2179	1856	51.61	51.61	49.9
2180	1855	50.04	50.04	50.04
2181	1858	34.52	34.52	34.52
2185	1855	34.52	34.52	34.52
2186	1860	34.52	34.52	34.52
2187	1851	46.65
2188	1851	46.65
2189	1848	34.52	34.52	34.52
2190	1841	42.53	42.53	42.53
2192	1850	46.09	46.09	46.09
2193	1855	34.52	34.52	46.09
2194	1839	42.26	52.74	47.38
2195	1839	34.52	34.52	34.52
2197	1846	34.52	34.52	34.52
2198	1849	50	50	51.61
2199	1841	34.52	34.52
2200	1839	34.52	33.2	33.2
2201	1858	34.52	34.52	34.52
2202	1850	33.2	33.2	33.2
2203	1847	45.72	53.21	45.72
2205	1854	57.45	43.65	46.09
2206	1843	58.14		46.09
2207	1847	34.52	34.52	34.52
2209	1839	47.38	47.38	51.57
2210	1839	47.38	47.38	43.37
2211	1839	45.72	45.72	45.72
2212	1850	34.52	51.61	51.61
2214	1844	45.72	45.72	60.32
2216	1849	34.52	34.52	44.16
2217	1849	33.2	33.2
2218	1850	34.52	34.52	34.52
2219	1839	44.16	50	50.84
2220	1840	51.57
2221	1850	46.65	34.52	45.72
2222	1855	35.2	35.2	52.67
2223	1848	34.52	34.52	50
2224	1849	34.52	47.38	34.52
2225	1839	34.52	34.52	34.52
2226	1842	34.52	34.52	34.52
2228	1849	34.52	34.52	34.52
2229	1839	33.2	46.09	34.52
2231	1841	34.52	34.52	34.52
2232	1850	46.65	46.65	34.52
2233	1857	40.15	40.15	57.97
2234	1852	39.64	39.64	34.52
2235	1839	46.09	34.52	50.41
2236	1850	46.65	50.82	51.61
2237	1840	49.24	49.24	49.69
2238	1850	33.2	33.2	33.2
2239	1838	50.84	45.72	34.52
2240	1838	50.84	45.72	34.52
2242	1838	59.38	59.38
2243	1856	34.52	50.99	33.2
2244	1850	34.52	34.52	34.52
2245	1839	46.09	33.2	35.64
2246	1839	46.09	33.2	35.64
2247	1839	34.52	34.52	34.52
2250	1840	42.87	51.61	34.52
2251	1839	33.2	46.09	29.88
2252	1839	33.2	46.09	29.88
2254	1839	46.09	34.52	46.09
2256	1839	34.52	34.52	34.52
2257	1844	49.69	41.2	34.52
2258	1850	46.09	46.09
2259	1839	46.09	46.09	35.64
2260	1848	46.65	34.52	34.52
2262	1839	34.52	34.52	34.52
2264	1857	50.99	50.99	50.99
2265	1839	40.15
2266	1850	51.61	47.38	46.09
2267	1847	51.57	34.52	51.57
2268	1856	50.31	50	51.61
2269	1844	34.52	33.2	50
2272	1850	42.87	47.83	44.16
2273	1850	34.52	51.61	45.72
2274	1854	38.33	47.38	34.52
2275	1852	34.52	34.52	42.87
2276	1839	50	34.52	34.52
2277	1844	33.2		34.52
2278	1855	49.5	42.53	49.46
2279	1850	49.9	50	50
2280	1850	48.47	48.47	48.47
2281	1857	34.52	34.52	68.96
2282	1860	33.2
2283	1860	33.2
2284	1849	39.46	39.46	33.2
2285	1849	39.46	39.46	33.2
2286	1844	47.38	33.2	34.52
2287	1839	50.99
2288	1841	34.52	34.52
2289	1850	34.52	34.52
2290	1848	34.52	34.52	34.52
2291	1850	51.61	51.61	51.61
2292	1839	49.52	51.61	51.57
2293	1850	50.04	46.09	51.61
2294	1844	50.04	35.2	51.61
2295	1838	34.52	34.52	54.41
2296	1844	34.52	47.38	34.52
2297	1847	34.52		46.09
2298	1850	34.52	34.52	34.52
2299	1846	45.72	34.52	50
2300	1844	50.04		50
2301	1855	34.52	34.52	34.52
2302	1856	34.52	34.52
2303	1851	51.57	51.57	55.14
2304	1858	50.99	34.52	34.52
2305	1843	34.52	34.52	34.52
2306	1850	46.09	46.09	33.2
2307	1850	46.09	46.09	33.2
2308	1848	50	50	44.16
2310	1841	51.61	51.61	51.61
2311	1844	34.52	34.52	34.52
2313	1843	51.51	47.38	70.4
2315	1845	50.04	50.04	51.61
2316	1838	50.04	50.04	41.08
2317	1848	59.38	59.38	57.97
2318	1848	41.45	34.52	34.52
2319	1855	55.81	42.87	44.16
2321	1849	60.32	57.97	50
2323	1856	51.61	51.61	34.52
2324	1848	35.2	35.2	46.09
2326	1839	46.09	34.52	45.72
2327	1839	34.52	51.61	51.61
2328	1850	48.47	48.47	34.52
2329	1850	47.16	47.38	34.52
2331	1840	34.52	34.52	34.52
2332	1860	49.5	34.52	34.52
2333	1839	57.97	51.57	42.87
2335	1849	60.84	45.72	54.57
2336	1859	34.52	34.52	34.52
2337	1853	49.52	44.16	49.52
2338	1853	34.52	34.52	35.2
2340	1839	34.52	34.52	34.52
2341	1839	34.52	34.52	34.52
2342	1860	56.45	34.52	34.52
2345	1841	51.61	34.52	34.52
2346	1840	34.52	34.52	46.09
2347	1844	34.52	50	34.52
2348	1847	34.52	49.9	34.52
2349	1860	37.41	33.05	33.2
2351	1853	34.52	34.52	34.52
2352	1854	33.2	33.2	33.2
2353	1860	55.04	48.47	46.09
2354	1850	35.2	34.52	34.52
2357	1849	34.52	34.52	34.52
2358	1849	38.71
2359	1850	47.38	47.38	44.16
2360	1850	47.38	47.38	44.16
2361	1846	46.65	47.38	41.2
2362	1844	33.2	33.2	35.2
2363	1839	45.72	50	51.57
2364	1854	34.52	34.52	41.2
2365	1860	34.52	35.2	34.52
2367	1850	49.9	34.52
2369	1844	34.52	34.52	34.52
2370	1839	56.45	58.68	42.87
2371	1850	34.52
2372	1850	47.38	47.38	45.72
2375	1850	46.09	42.87	60.07
2376	1850	46.09	42.87	60.07
2378	1858	49.9	49.9	34.52
2380	1839	34.52		34.52
2381	1843	34.52
2382	1839	51.57	51.57
2383	1850	45.72	48.1	50.96
2384	1852	34.52	34.52	44.16
2385	1850	51.61	51.61	45.72
2386	1860	34.52	34.52	51.61
2388	1848	34.52	34.52	34.52
2389	1853	35.2	40.95	52.67
2391	1855	34.52	34.52	34.52
2392	1850	47.38	42.53	28.28
2393	1847	38.33	50.31	33.2
2394	1839	34.52	34.52	47.38
2395	1839	51.57	33.2	34.52
2396	1855	34.52	34.52	34.52
2398	1839		34.52	51.61
2400	1847	57.97	50.99	47.38
2401	1852	34.52	34.52	34.52
2402	1849	34.52	34.52	34.52
2403	1859	34.52	34.52	51.57
2405	1852	34.52	34.52	34.52
2406	1844	41.2	51.61	46.09
2407	1839	33.2	33.05	33.2
2408	1845	35.2	45.72	45.72
2409	1839	45.72	45.72	33.2
2410	1839		53.21	46.09
2411	1850	33.2	33.2	33.2
2412	1850	33.2	33.2	33.2
2413	1839	34.52	34.52	34.52
2414	1860	49.69	46.65	46.09
2415	1846	34.52	49.24	50.99
2416	1846	34.52	34.52	34.52
2417	1854	46.09	46.09	34.52
2418	1839	51.57	34.52	50
2419	1855	45.72		45.72
2420	1845	46.65		51.61
2421	1860	34.52	34.52	34.52
2422	1852	34.52	34.52	34.52
2423	1858	39.58	39.58	39.58
2424	1858	39.58	39.58	39.58
2426	1839	51.61	51.61	51.61
2427	1860	35.2	35.2	33.2
2428	1860	35.2	49.9	42.87
2429	1850	34.52	34.52	34.52
2431	1848	74.88	29.88	46.09
2432	1839	58.14	45.72	51.61
2433	1844	51.57	45.72	45.72
2434	1855	50.04	51.61	59.38
2435	1839	34.52	34.52	34.52
2437	1854	74.11	60.32	51.61
2438	1851	39.64	39.64
2440	1850	51.57	45.72	67.88
2441	1839	33.2	33.2	33.2
2442	1852	44.16	59.38	34.52
2443	1841	34.52	34.52	34.52
2444	1860	35.2	51.61	47.38
2445	1850	47.38	34.52	42.87
2446	1849	35.2	34.52	40.95
2447	1838	47.38	47.38	47.38
2450	1857	34.52	34.52	34.52
2452	1855	47.83	34.52	35.64
2453	1839	46.09
2454	1839	47.16	62.87	50.96
2455	1850	33.2	33.2	46.65
2456	1839	32.56	33.2	37.41
2457	1860	33.2	33.2	33.2
2460	1839	46.09	46.09	33.2
2461	1839	34.52	34.52	34.52
2462	1849	33.2	33.2
2463	1849	33.2	33.2
2464	1838	41.45	74.23	60.32
2465	1850	46.65	46.65	46.65
2466	1848	34.52	34.52	34.52
2467	1839	50	50	51.57
2468	1851	34.52	34.52	47.38
2469	1853	34.52	34.52
2470	1845	51.61	51.61	51.61
2472	1858	41.45	34.52	34.52
2473	1850	34.52	46.09
2474	1856	34.52	34.52	51.57
2475	1839	55.81		46.65
2476	1839	34.52	50	50
2477	1858	58.14	49.69	51.61
2478	1851	34.52	34.52	34.52
2479	1848	34.52	34.52	34.52
2480	1860	52.91
2482	1839	46.09	34.52	33.2
2483	1849	38.33	45.72	49.9
2484	1839	44.16	50	34.52
2485	1839	47.38	51.57	47.38
2486	1860	50
2487	1840	34.52	34.52	51.57
2488	1860	46.65	34.52	46.09
2489	1860	34.52	51.05	46.09
2490	1851	44.16	39.64	34.52
2491	1839	34.52	34.52	34.52
2492	1848	55.81	34.52	45.72
2493	1844	33.2	33.2
2494	1844	33.2	33.2
2495	1839	50	54.74	47.38
2499	1847	34.52	34.52	34.52
2500	1850	34.52	45.72	34.52
2501	1855	34.52	46.09	34.52
2502	1845	40.15	45.72	45.72
2503	1856		50.04	34.52
2504	1849	34.52	34.52	51.61
2505	1845	47.38		58.68
2507	1850	34.52		33.2
2510	1857	34.52	34.52	34.52
2511	1858	51.61	50
2513	1850	45.72	45.72	45.72
2514	1845	34.52	34.52	34.52
2515	1846	34.52	34.52	34.52
2516	1844	41.15	41.15	42.53
2517	1845	34.52	51.61	51.61
2518	1855	34.52	34.52	34.52
2520	1860	35.64	35.64	46.09
2522	1845	34.52	34.52	34.52
2524	1838	34.52	34.52	34.52
2525	1854	46.09	34.52	34.52
2526	1852	34.52	34.52	34.52
2527	1855	51.57	50.82	54.41
2528	1859	47.38	34.52	34.52
2530	1842	34.52	34.52
2531	1839	33.2	33.2	33.2
2532	1850	49.9	33.05	51.61
2533	1852	49.23	44.68	51.61
2534	1838	47.38	50.82	34.52
2536	1839	34.52		34.52
2538	1841	51.61	51.61	39.64
2540	1850	35.2
2543	1839	46.09	34.52	34.52
2544	1841	50.99
2545	1848	50.99	45.72	51.61
2546	1850	33.2	33.2	35.64
2547	1848	34.52	50.84	42.87
2548	1855	50.82	60.84	55.81
2549	1838	34.52	34.52	34.52
2552	1855	33.2	35.64	52.74
2553	1838	34.52	34.52	34.52
2554	1841	34.52	51.61	51.61
2555	1849	47.38	34.52	34.52
2556	1855	50.99	34.52
2557	1839	62.87	45.72	45.72
2558	1850	34.52		47.38
2560	1839	41.65
2561	1844	46.09	46.09	50
2562	1850	55.04	55.04	51.57
2563	1851	50.39	54.41	50
2564	1845	46.65	52.74	57.45
2565	1855	34.52	50	34.52
2566	1839	51.61	51.61
2567	1841	46.09	46.09	44.16
2568	1839	33.2		33.2
2570	1860	55.81	34.52	34.52
2571	1854	40.95	39.64	41.08
2574	1839	34.52	34.52	34.52
2575	1850	33.2	33.2	33.2
2578	1855	47.83	51.61	51.61
2579	1850	51.61	51.61	51.61
2580	1845	41.2	56.45	51.57
2581	1848	34.52	34.52	34.52
2582	1839	47.38	47.38	45.72
2583	1839	34.52	45.72	51.61
2584	1854	41.65	45.72	33.2
2585	1848	55.04	34.52	34.52
2587	1855	49.5	58.68	47.83
2588	1839	33.2	51.61	34.52
2590	1850	34.52	34.52	34.52
2591	1844	34.52	34.52	34.52
2593	1839	44.16	34.52	34.52
2594	1839	44.16	34.52	34.52
2596	1852	34.52	35.2	34.52
2597	1843	34.52	34.52
2598	1843	47.96	50.21	50.21
2600	1842	34.52	34.52	34.52
2601	1851	51.61	51.61	51.61
2602	1850	55.22	54.74	41.08
2603	1847	34.52	39.64	46.09
2604	1844	37.41	34.52	37.41
2605	1844	34.52	34.52	34.52
2606	1845	50.04	50.04
2608	1852	51.61	51.61	51.61
2609	1839	33.2	33.2	34.52
2610	1839	33.2	33.2	34.52
2611	1860	42.26	50.82	40.95
2612	1840	42.53	42.53	42.53
2615	1854	37.41	37.41
2616	1850	47.38	34.52	42.26
2617	1839	47.38	52.74	44.96
2618	1848	34.52	34.52	34.52
2619	1858	34.52	34.52
2620	1844	50.99	51.51	50.31
2621	1849	46.09	46.09	46.09
2622	1850	46.09	46.09	42.53
2623	1849	46.09	35.2	51.57
2624	1854	34.52		42.87
2626	1852	43.65	34.52	34.52
2629	1839	34.52	34.52	34.52
2630	1839	44.16	35.64
2631	1841	50.04	48.27	33.2
2632	1842	34.52	34.52	47.23
2633	1858	34.52	34.52	34.52
2634	1842	51.61	51.61	51.61
2635	1858	34.52	34.52	34.52
2636	1839	34.52	34.52	34.52
2637	1849	51.57	47.38	34.52
2638	1841	54.74	51.61	47.38
2639	1838	34.52	34.52	34.52
2640	1850	51.61	51.61	34.52
2641	1844	34.52	34.52	34.52
2642	1839	42.26	42.26	42.26
2643	1839	41.45	50.99	42.87
2644	1844	34.52	34.52	34.52
2645	1843	44.16	50	51.61
2646	1848	34.52	34.52	34.52
2647	1844	34.52	34.52	34.52
2648	1848	34.52	34.52	34.52
2649	1855	57.63	38.72	40.95
2650	1839	35.2	51.05	34.52
2651	1854	50	50	34.52
2652	1855	45.72
2653	1841	46.09	46.09	51.61
2654	1844	34.52	34.52	50
2656	1847	34.52	34.52	34.52
2657	1838	34.52	34.52	34.52
2658	1839		34.52	55.81
2659	1850	45.72		45.72
2660	1850	34.52	34.52
2661	1850	34.52
2662	1850	46.09		33.2
2663	1850	46.09		33.2
2664	1847	50.99	53.21	34.52
2666	1854	34.52	34.52	34.52
2667	1838	34.52	35.2	45.72
2668	1847	34.52	34.52	34.52
2669	1849	34.52	34.52	34.52
2670	1849	34.52	34.52	34.52
2671	1839	51.57		45.72
2672	1850	33.2	46.65	35.64
2673	1850	58.14	58.68	51.61
2674	1855	34.52	29.88	47.38
2675	1850	35.64	35.64	35.64
2676	1838	46.09		47.38
2677	1858	33.2	33.2	48.27
2678	1855	43.43	34.52	46.65
2679	1848	34.52	34.52	33.2
2680	1844	33.2	47.38	33.2
2682	1849	51.57	45.72	51.57
2683	1838	47.23	34.52
2684	1858	33.2	34.52	34.52
2685	1860	46.65		50.96
2686	1839	43.27	28.28	37.41
2687	1848	51.57	51.57	45.72
2688	1841	45.72
2689	1838	49.9
2691	1855	34.52	34.52	47.38
2692	1850	46.09	46.09	32.56
2693	1850	46.09	46.09	32.56
2694	1860	47.38	40.95	49.1
2695	1850	47.23	51.61	48.47
2696	1839	34.52	51.61	41.45
2698	1838	34.52	34.52	34.52
2699	1841	47.38	47.38
2700	1852	41.2	50	34.52
2701	1839	33.2	33.2	39.46
2703	1839	42.15	42.15	54.74
2704	1839	34.52	34.52	34.52
2706	1850	33.2	33.2	74.23
2707	1845	46.65	50.04	38.71
2708	1839	47.38	35.2	45.72
2709	1858	34.52		34.52
2710	1847	41.45	34.52	47.38
2713	1854	47.96	47.96	33.2
2714	1849	34.52	34.52	34.52
2715	1850	34.52	34.52	34.52
2716	1849	49.9	45.72	45.72
2718	1856	46.09	46.09	42.26
2719	1850	50.99	51.57	34.52
2720	1838	51.61	48.27	34.52
2721	1838	51.61	48.27	34.52
2722	1850	47.96	49.24	42.53
2723	1850	46.09	46.09	34.52
2724	1855	49.23	51.61	50.99
2725	1860	50.04	50	50.04
2726	1855	34.52	34.52	45.72
2727	1847	33.2	33.2	33.2
2728	1842	34.52	35.2	47.96
2729	1845	46.65	47.38	51.61
2730	1843	34.52	34.52	34.52
2732	1860	38.33	57.63	48.27
2733	1860	38.33	57.63	48.27
2734	1839	33.2	33.2	34.52
2736	1858	51.61	41.2	34.52
2737	1842	35.2	35.2	51.61
2738	1850	34.52
2739	1841	34.52	34.52	34.52
2740	1841	61.88	61.88	51.61
2741	1849	47.96	51.61	51.61
2742	1857	34.52	67.88	67.88
2743	1850	49.9	45.72	45.72
2745	1841	33.2	33.2	46.65
2746	1844	34.52	47.38	34.52
2750	1850	34.52	34.52	34.52
2751	1840	34.52	34.52	34.52
2752	1848	58.14		75.48
2753	1848	58.14		75.48
2754	1854	34.52	34.52	34.52
2755	1855	47.38	45.72	45.72
2756	1850	33.2	34.52	33.2
2757	1848	48.47	45.72	55.81
2758	1858	51.57	60.32	51.61
2759	1845	41.45	34.52	34.52
2760	1850	51.57	28.28	28.28
2762	1850	37.37
2764	1850	48.43	34.52	33.2
2765	1851	34.52	34.52	34.52
2766	1854	50	34.52	33.2
2767	1856	34.52	51.61	33.2
2768	1850	33.2	33.2	28.28
2769	1855	46.09	46.09	35.2
2770	1845	49.5	35.2
2771	1838	51.51	34.52	46.09
2773	1852	39.46	34.52	46.09
2774	1852	39.46	34.52	46.09
2775	1843	46.09	46.09	50.21
2776	1839	34.52		47.96
2778	1850	34.52
2779	1858	34.52	34.52	47.38
2780	1839	46.09		50
2781	1850	34.52	34.52	45.72
2782	1844	54.14	47.38	41.2
2783	1852	47.23	47.23	50.96
2784	1850	33.05	33.05	45.72
2785	1848	46.09	46.09	46.09
2786	1847	33.2	33.2	33.2
2787	1840	49.9	49.9	51.61
2788	1852	34.52	34.52	34.52
2789	1843	50.99	34.52	50.99
2792	1838	28.28	28.28	46.09
2793	1843	46.65	51.61	35.2
2794	1855	46.65	50.82	34.52
2795	1849	34.52	51.61	48.47
2796	1858	34.52	50	34.52
2797	1850	33.2	35.64	33.2
2798	1850	47.96	47.96	49.23
2800	1839	47.38	34.52	47.38
2802	1844	51.57		34.52
2804	1854	34.52	34.52	34.52
2805	1850	33.2	33.2	35.64
2808	1860	33.2		33.2
2809	1850	47.38	45.72	51.57
2810	1845	54.14	50.31	46.09
2811	1845	54.14	50.31	46.09
2812	1850	57.45	57.45	35.64
2813	1850	32.56		38.72
2814	1860	51.61	51.61	51.61
2815	1860	35.2	42.87	34.52
2817	1850	34.52	34.52	34.52
2818	1841	38.71	51.61	50.99
2820	1849	50	51.61	50.04
2821	1839	52.74	46.65	34.52
2822	1839	52.74	46.65	34.52
2823	1844	34.52	34.52	34.52
2825	1849	78.16	51.61	50.04
2826	1855	34.52	29.88	50.21
2827	1839	84.05
2829	1850	45.72
2830	1850	34.52	45.72	45.72
2831	1841	44.16	44.16	51.61
2832	1856	46.09	46.09	54.28
2833	1850	33.2	33.2	34.52
2834	1854	50	50	49.9
2835	1851	40.95	34.52	51.61
2836	1852	34.52	34.52	34.52
2838	1851	34.52	34.52	34.52
2839	1850	50
2840	1845	51.61	51.61	51.57
2841	1838	50.99	50.99	50.99
2842	1854	33.2	33.2	33.2
2843	1850	46.09	46.09	51.57
2844	1839	35.64	35.64	35.64
2846	1849	34.52	34.52	34.52
2849	1856	67.88	34.52	42.87
2850	1848	34.52	28.28	34.52
2851	1839	33.2	33.2
2852	1850	47.38	50	39.58
2854	1846	34.52	51.61	41.2
2857	1856	46.09
2858	1856	46.09
2859	1855	50.04	37.98	34.52
2862	1857	49.69	50	41.2
2863	1851	35.2	35.2	41.2
2866	1843	47.23	45.72	33.2
2867	1844	50.99	52.67	52.67
2868	1850	46.65	35.64	46.09
2869	1839	51.61		51.61
2870	1851	50.04	34.52	42.53
2871	1839	47.38	47.38	45.72
2872	1841	35.2	34.52	47.38
2873	1860	50	38.33	34.52
2874	1845	46.09	46.09	42.53
2875	1844	42.87	51.61	52.74
2876	1856	49.5	44.68	42.26
2877	1855	34.52	34.52	34.52
2878	1841	79.41		79.41
2880	1841	42.53		50
2882	1856	50	42.87	35.2
2883	1847	46.09	47.38	34.52
2885	1850	35.2	45.72	51.57
2886	1850	35.2	40.95	45.72
2887	1844	50.31	50.31	50.31
2888	1839	35.2	35.2	60.32
2889	1858	55.14	60.32	39.64
2890	1843	34.52	34.52	46.09
2891	1856	34.52
2892	1850	34.52	34.52	34.52
2893	1850	45.72	45.72	50.96
2894	1844	47.38
2895	1838	34.52	34.52	34.52
2896	1854	33.2	33.2	50.84
2897	1851	46.65
2898	1839	34.52	34.52	34.52
2899	1849	34.52	34.52	34.52
2900	1849	46.65	46.65
2902	1844	52.74	46.65
2903	1844	52.74	46.65
2904	1854	33.2	33.2	46.09
2906	1839	34.52		34.52
2908	1860	46.09	43.37	50
2909	1838	49.5	49.5	49.5
2911	1850	34.52	34.52	42.87
2912	1855	42.26	52.74	34.52
2913	1850	34.52	34.52	46.09
2914	1839	47.38	47.38	54.41
2915	1849	52.74	52.74	50.96
2916	1850	58.68	46.09	50.31
2917	1852	50		49.9
2918	1846	34.52	34.52	34.52
2919	1857	60.32	60.32	50.04
2921	1848	55.65		41.2
2924	1854	35.2	34.52	34.52
2925	1839	48.47	48.47	48.47
2928	1846	34.52	39.58	34.52
2930	1851	32.56	46.09	34.52
2931	1851	32.56	46.09	34.52
2932	1853	33.2	33.2	33.2
2934	1856	34.52		34.52
2936	1845	62.87	42.53	62.73
2937	1839	34.52	34.52	34.52
2938	1839	45.72
2939	1850	50.96	45.72	45.72
2940	1839	35.2	33.2	33.2
2941	1839	34.52	42.53	38.71
2942	1849	34.52	33.2	33.2
2944	1860	49.9	50.04	50
2945	1850	41.65
2946	1847	50	42.53	50
2947	1839	34.52	34.52	34.52
2948	1860	38.33	50	51.57
2949	1858	42.87	34.52	51.61
2950	1841	34.52	44.16	51.61
2951	1839	47.38	28.28	50
2952	1849	51.57
2953	1842	50.99	34.52	34.52
2954	1856	34.52	34.52	34.52
2957	1856	53.33	50.82	50.04
2960	1850	34.52	33.05	34.52
2962	1848	34.52	34.52	46.09
2963	1848	34.52	34.52	50
2964	1839	71.93	47.96	55.04
2965	1850	33.2	34.52	47.38
2966	1857	38.71	34.52	29.88
2967	1848	75.48	75.48	59.38
2969	1845	47.96	34.52	34.52
2970	1849	51.61	33.2	51.61
2971	1845	46.65	51.61	51.61
2972	1850	47.38	50.96	44.16
2973	1850	47.38	50.96	44.16
2974	1838	62.87	49.69	47.62
2977	1854	34.52	34.52	34.52
2978	1850	42.15	58.68	33.2
2979	1843	60.32	60.32	62.87
2980	1856	51.61	34.52	51.61
2981	1850	43.43	51.61	42.87
2982	1850	32.56	33.2	34.52
2984	1845	50.99	55.14	61.88
2987	1838	41.65	50.96	47.38
2989	1851	34.52	34.52	34.52
2990	1860	34.52		46.09
2991	1847	51.61	34.52	51.61
2992	1839	34.52	51.61	49.52
2993	1849	44.16
2995	1839	33.2	35.2	33.2
2996	1852	42.53	33.2	47.38
2997	1852	33.2	33.2
2998	1839	33.2	33.2	46.65
3000	1850	33.2	33.2	33.2
3001	1858	44.68	42.87	42.87
3003	1850	34.52
3004	1839	46.09	46.09	43.43
3005	1858	50	51.61	50.39
3008	1848	34.52	34.52	34.52
3009	1850		52.74
3012	1850	44.16	44.16	52.74
3014	1844	33.2	33.2	45.72
3015	1844	29.88	29.88	45.72
3016	1858	33.2	34.52	34.52
3017	1849	49.52
3018	1843	50.84	44.16	34.52
3019	1849	34.52	34.52	33.2
3020	1841	51.51	42.26	34.52
3021	1843	34.52	34.52	68.96
3023	1838	49.9	49.9	34.52
3024	1839	50	50	42.87
3025	1845	47.38	51.61	51.61
3030	1860	33.2	33.2	33.2
3031	1850	47.38	50.39	50
3032	1850	41.45
3036	1850	46.65	49.24	34.52
3037	1859	42.87	34.52	46.09
3038	1841	47.38	51.61	47.96
3040	1856	34.52	74.11	34.52
3041	1843	33.2	33.2	33.2
3042	1844	47.83	51.61	60.07
3043	1839	45.72	45.72	34.52
3044	1853	51.57	34.52	34.52
3045	1844	49.69	34.52	50
3046	1856	53.21	43.66	34.52
3047	1839	51.57	51.57	47.38
3049	1852	34.52
3050	1847	54.74	54.74
3051	1839	33.2	33.2	33.2
3052	1860	50	50	34.52
3053	1843	34.52	34.52	34.52
3054	1850	39.58	34.52	34.52
3055	1838	34.52	39.58	34.52
3056	1850	33.2	45.72	49.9
3059	1849		45.72	54.28
3060	1858	34.52	34.52	34.52
3061	1847	34.52	34.52	49.9
3062	1860	34.52	47.38	46.09
3063	1855	51.61	51.61	51.61
3064	1843	33.2	34.52	34.52
3065	1843	52.67	49.24	52.67
3066	1856	50.04	54.14	51.61
3067	1841	68.96	60.32	79.41
3068	1839	47.38		45.72
3069	1860	48.27	51.61	46.65
3070	1847	46.65	50
3071	1858	34.52	34.52	34.52
3072	1855	34.52	34.52	34.52
3073	1850	51.61	51.61	50.82
3074	1845	34.52	34.52	51.61
3075	1850	45.72	34.52	45.72
3076	1855	50.96	50.96	45.72
3077	1850	45.72	45.72	34.52
3078	1855	55.14	55.14	34.52
3080	1838	34.52	51.61	47.96
3081	1850	34.52	34.52	34.52
3082	1841	35.2	45.72	51.61
3085	1847	34.52	51.61	42.87
3087	1839	34.52	34.52	34.52
3088	1843	34.52	34.52	34.52
3089	1838	46.09	45.47	46.09
3091	1839	34.52		34.52
3092	1850	34.52	34.52	34.52
3093	1844	44.16	47.96	46.09
3094	1860	33.2	34.52
3095	1844	46.09	49.52	45.72
3096	1843	49.9	49.9	54.74
3097	1841	41.45	51.61	34.52
3098	1855	47.38	49.9	56.01
3099	1850	45.72
3101	1839	47.96	47.96	34.52
3102	1847	51.61	51.61	51.61
3103	1855	51.51	51.51
3104	1850	33.2	55.14	39.46
3105	1860	42.53	42.53	42.53
3107	1848	46.09	50	34.52
3109	1854	50.04	49.24	58.68
3111	1839	33.2	33.2	33.2
3112	1839	33.2	33.2	33.2
3113	1854	34.52
3114	1838	57.57	51.57	51.57
3115	1840	34.52	34.52
3117	1854	34.52	34.52	34.52
3120	1838	34.52	34.52	47.38
3121	1850	34.52	34.52	47.96
3122	1854	34.52	34.52	34.52
3123	1843	34.52	46.09	45.72
3124	1839	52.67
3125	1850	46.09	46.09	34.52
3126	1856	34.52	51.61	34.52
3128	1850	35.64	35.64	41.08
3129	1850	46.09	34.52	37.37
3130	1838	34.52	34.52	47.38
3131	1857	34.52	34.52	34.52
3133	1845	34.52	34.52	33.2
3134	1854	52.67	52.67	52.67
3138	1843	34.52	34.52	34.52
3139	1839	42.26	34.52	56.45
3140	1845	51.61	51.61	51.61
3141	1860	46.09	46.09	41.2
3143	1852	46.65	51.57	39.58
3145	1843	34.52	51.61	34.52
3146	1838	34.52	34.52	50
3147	1848	34.52	34.52	34.52
3148	1850	51.57	62.87	51.57
3150	1854	50	58.14	46.65
3151	1841	34.52	42.53
3152	1850	51.57	51.57	45.72
3153	1843	35.2	33.2	33.2
3154	1852	34.52	34.52	33.2
3155	1857	41.45	34.52	34.52
3156	1839	38.33	45.72	51.57
3157	1846	51.61	34.52	51.61
3159	1854	34.52	34.52	41.15
3160	1845	34.52	47.38	49.24
3161	1860	57.97	57.97	33.2
3162	1854	34.52	34.52	34.52
3163	1854	34.52	34.52	34.52
3164	1839	47.38	34.52	49.9
3165	1856	50.96	50.04	60.32
3166	1850	46.09	50	44.96
3168	1847	34.52	52.67	51.61
3171	1839	34.52	34.52	50
3172	1848	34.52	34.52	34.52
3173	1838		51.61	50.04
3174	1848	46.65	34.52	34.52
3175	1850	39.64	51.61	51.61
3176	1842	34.52	34.52	47.38
3177	1856	44.16	47.38	34.52
3178	1839	45.72	58.14	55.81
3179	1839	50
3180	1839	33.2	33.2	50
3181	1848	51.61	34.52	51.61
3182	1858	44.62
3183	1857	51.61	51.61	51.61
3184	1838	33.2	33.2	33.2
3186	1849	40.15	35.64
3188	1849	50	34.52	34.52
3189	1839	45.72	51.57	50.96
3190	1848	47.38	46.65	35.2
3191	1846	34.52
3192	1849	50.96	55.81	45.72
3195	1854	55.28	47.16	50.04
3197	1847	34.52	34.52
3199	1852	34.52	34.52	34.52
3200	1848	46.09	49.5
3201	1844	41.65	34.52	35.2
3203	1839	49.24	49.24	54.74
3204	1839	34.52	34.52	51.61
3205	1839	34.52	34.52	51.61
3206	1851	50	51.61	51.61
3207	1839	35.2
3208	1840	51.61	51.61	34.52
3209	1852	50.99	50.99	46.09
3210	1838	33.2	48.27	33.2
3211	1839	48.47	48.47	34.52
3212	1839	33.2	33.2	33.2
3213	1847	34.52	34.52	34.52
3214	1850	33.2	47.38	46.09
3215	1844	34.52	34.52	34.52
3216	1844	34.52		33.2
3217	1844	34.52		33.2
3220	1857	34.52	34.52	34.52
3221	1843	55.81	60.32	34.52
3223	1858	34.52		47.38
3224	1844	46.65	50.82	46.65
3225	1850	34.52	44.16
3226	1846	50
3228	1839	34.52	42.87	46.09
3229	1843	33.2	33.2	33.2
3231	1855	34.52	47.38	42.87
3232	1839	51.61
3233	1838	34.52	46.09	34.52
3234	1839	33.2	33.2	33.2
3235	1839	33.2	33.2	33.2
3238	1858	52.67	34.52	34.52
3239	1860	29.88	29.88	33.2
3240	1839	28.28	34.52
3242	1839	47.38	47.38	46.65
3243	1856	34.52	34.52	34.52
3244	1847	33.2	33.2	34.52
3245	1860	62.87	52.74	50.04
3246	1845		50.04	48.27
3247	1852	34.52	34.52	46.09
3250	1859	34.52	34.52	34.52
3252	1851	34.52	50.21	34.52
3253	1850	49.5	49.5	34.52
3254	1839	33.2	33.2	51.61
3256	1839	49.69	49.69	34.52
3257	1860		49.24	57.97
3258	1856	33.2	33.2	33.2
3259	1840	51.61	51.61	51.61
3261	1850	46.09	42.87	34.52
3262	1859	42.87	42.87	51.61
3263	1848	46.65	34.52	47.38
3264	1855	46.65	34.52	34.52
3265	1850	33.2	46.09	33.2
3266	1849	46.09	46.09	49.5
3267	1858	34.52	34.52	41.2
3269	1839	33.2		29.88
3271	1852	53.31	51.61	52.74
3273	1855	41.45	34.52	34.52
3276	1860	34.52	34.52	34.52
3277	1843	59.88
3278	1839	33.2	34.52	34.52
3279	1839	33.2	34.52	34.52
3280	1839	34.52	34.52	34.52
3281	1850	34.52	34.52	34.52
3282	1839	33.2	46.09	32.56
3283	1839	33.2	46.09	32.56
3284	1850	49.5	45.72	47.38
3285	1849	51.57	33.2	54.57
3286	1850	46.65	33.2	33.2
3288	1851	58.68		74.11
3289	1841	34.52	34.52	51.61
3290	1844	51.57
3293	1850	50.99	34.52	34.52
3294	1838	54.57	54.57	51.57
3295	1850	45.72	45.72	45.72
3296	1850	51.57	33.2	50
3297	1851	50.04	51.61	51.61
3298	1839	45.72	45.72	44.16
3299	1848	34.52	34.52	34.52
3301	1838	41.15	34.52	34.52
3302	1839	34.52	34.52	34.52
3303	1844	34.52	34.52	34.52
3304	1839	45.72
3305	1850	48.47	51.61	48.47
3306	1850	57.63	33.05	33.05
3307	1850	33.2	33.2	34.52
3309	1845	34.52	34.52	34.52
3310	1850	34.52	50.82	51.61
3311	1839	50	50	34.52
3313	1839	33.2	33.2	45.72
3314	1839	46.09	33.05	34.52
3315	1852	46.09	45.72	42.53
3316	1855	38.33	35.2	49.9
3317	1850	34.52	52.74	33.2
3318	1850	34.52	34.52	34.52
3319	1852	34.52	34.52	34.52
3320	1838	34.52	34.52
3321	1856	34.52	34.52	42.53
3322	1854	42.87	34.52	34.52
3323	1844	34.52	34.52	34.52
3324	1839	34.52	34.52	34.52
3325	1844	34.52
3326	1844	34.52
3327	1850	34.52	34.52	34.52
3328	1854	34.52	34.52	34.52
3329	1856	34.52	34.52	34.52
3331	1841	33.2	33.2	33.2
3332	1844	46.09	46.09	46.09
3333	1859	71.93	50.04	66.98
3334	1850	56.47	45.72	33.2
3335	1850	46.65	51.57	42.87
3336	1852	51.61	51.61	42.87
3337	1841	41.45	34.52
3338	1858	33.2	33.2	51.61
3339	1845	34.52	46.09	34.52
3342	1852	50.99	46.09	35.2
3343	1854	34.52	34.52	42.87
3344	1847	49.69	49.69	34.52
3346	1844	51.57	45.72
3347	1855	33.2	33.2	33.2
3348	1855	41.45	34.52	34.52
3351	1839	34.52	51.61	34.52
3353	1839	34.52	47.38	34.52
3354	1839	46.09	50.04	44.96
3355	1855	33.2	35.64	33.2
3356	1847	34.52	51.57	34.52
3358	1852	34.52	51.61	51.61
3359	1839	41.45	34.52	47.38
3361	1851	34.52	34.52	34.52
3363	1850	46.09	46.09	47.96
3364	1849	33.2	50.82	33.2
3366	1860	34.52
3367	1850	33.2	33.2	47.38
3368	1838	42.87	45.72	50
3369	1839	46.65
3370	1849	51.57	51.57	67.88
3371	1855	52.67	34.52	51.61
3372	1857	51.61	33.2	45.72
3373	1848	34.52	34.52	34.52
3374	1851	34.52	51.61	34.52
3376	1849	46.09	46.09	50
3377	1843	34.52	51.61	34.52
3378	1838	45.72	45.72	45.72
3379	1844		33.2	33.2
3381	1847	34.52	34.52	34.52
3382	1850	33.2	33.2	44.96
3383	1842	34.52	34.52	50.99
3384	1848	34.52	34.52	34.52
3385	1850	47.38	41.45	41.45
3386	1839	34.52	41.15	51.61
3387	1851	34.52
3388	1851	49.5	40.95	42.87
3389	1838	35.64	33.2	35.64
3391	1840	41.15	41.15	41.08
3393	1850	33.2	33.2	33.2
3394	1850	45.72	50.82	50
3396	1839	49.69	49.69	34.52
3398	1842	34.52	34.52	34.52
3403	1839	34.52	34.52	34.52
3404	1850	47.38	50	50.99
3405	1844	50	46.09	46.09
3406	1850	50.04	50.04	33.2
3407	1851	34.52	34.52	34.52
3408	1843	34.52	34.52	41.15
3409	1838	38.33	38.33	51.61
3410	1844	39.64	51.57	34.52
3413	1838	51.57	45.72	45.72
3414	1850	50.04		51.61
3416	1850	51.61	51.61
3417	1855	39.64	39.64	44.16
3419	1846	38.33	54.41	38.33
3420	1847	49.9	49.9	42.26
3421	1858	34.52	34.52	34.52
3423	1840	50.84	60.32	60.32
3425	1854	34.52	42.87	49.9
3427	1860	47.83	34.52
3428	1859	34.52	34.52	34.52
3429	1852	34.52	34.52	34.52
3430	1839	28.28	28.28	37.41
3431	1839	45.72	45.72	45.72
3432	1845	51.61	50.31	41.2
3433	1838	47.83	47.83	34.52
3434	1842	34.52	34.52	34.52
3435	1850	50.96	34.52	55.81
3436	1841	34.52	50.82
3439	1839	47.38	47.38	45.72
3440	1839	45.72	45.72	45.72
3446	1844	33.2	46.09	33.2
3448	1843	37.38	34.52	37.38
3450	1841	46.09	42.53	47.38
3451	1839	47.38	34.52	34.52
3452	1839	34.52	34.52	46.09
3454	1858	34.52
3455	1850	51.57		34.52
3456	1855	60.32	60.32	49.5
3458	1849	46.09	46.09	47.96
3459	1853	34.52	34.52	34.52
3460	1852	51.61	51.61	51.61
3461	1839	47.38	54.41	34.52
3462	1843	34.52	34.52	34.52
3465	1839	54.28	57.97	44.16
3466	1844	34.52	34.52	34.52
3467	1846	34.52
3468	1849		45.72	45.72
3469	1851	38.71	44.16	62.87
3470	1852	33.2	33.2	34.52
3472	1841	41.45	42.53	49.9
3473	1856	41.2	68.96	42.87
3474	1838	45.72	45.72	34.52
3475	1848	33.2		33.2
3476	1850	34.52		34.52
3479	1838	52.67	34.52	52.67
3481	1850	46.65	46.65	33.2
3482	1838	34.52	34.52	50
3483	1853	39.58	39.58	39.58
3484	1848	34.52	51.61	41.15
3485	1852	58.68	58.68	57.57
3486	1844	33.2	33.2	51.51
3487	1857	34.52	34.52	51.61
3488	1860	47.38	50.04	41.2
3489	1856	34.52	34.52	34.52
3491	1847	33.2	34.52	34.52
3492	1855			49.5
3494	1839	33.2	33.2	33.2
3496	1847	33.2	33.2	33.2
3497	1844	34.52	34.52	34.52
3499	1847	34.52	51.61	51.61
3500	1848	34.52	34.52	34.52
3501	1860	33.2	34.52	33.2
3502	1847	37.37	51.57	47.38
3504	1850	42.87	51.57	57.97
3505	1838	47.38	50.99
3507	1839	46.09	46.09	48.28
3508	1850	50	51.61	54.41
3509	1838	42.87	34.52	51.61
3510	1849	34.52	34.52	34.52
3511	1852	50.99
3513	1839	33.2	33.2	47.38
3514	1854	34.52	34.52	34.52
3515	1845	38.71	51.57	47.96
3516	1850	34.52	34.52	50
3517	1849	34.52		34.52
3518	1852	50	50.82	51.61
3520	1847		50.31	50.04
3521	1854	47.96	47.96	33.2
3522	1839	33.2	34.52	33.2
3523	1838	51.61	51.61	51.61
3524	1850	34.52	33.2	34.52
3526	1839	33.2	33.2	28.28
3527	1850	51.57	51.57	33.2
3529	1839	34.52	34.52	34.52
3530	1850	34.52	34.52	34.52
3531	1839	34.52	34.52	34.52
3532	1845	29.88	29.88	44.16
3533	1841	34.52	34.52	34.52
3535	1842	46.09	41.2	34.52
3537	1844	51.57	49.9	51.57
3539	1844	34.52	34.52	49.9
3540	1839	33.2	33.2	46.65
3542	1850	51.61	51.61	51.61
3543	1850	33.2	33.2	46.65
3544	1841	34.52	34.52
3545	1854	58.14	50	68.96
3546	1840	50.04	51.61	48.27
3547	1838	34.52	34.52	34.52
3548	1850	49.5	49.5	46.09
3549	1856	34.52	35.2	34.52
3551	1841	46.09	42.53	34.52
3552	1839	34.52	33.2	51.57
3555	1838	34.52	34.52	34.52
3556	1839	33.2	33.2	35.64
3557	1860	34.52	50.96	49.5
3558	1852	44.16	50	39.64
3559	1852	74.11	79.41
3560	1838	39.64	49.5	41.2
3561	1860	34.52	34.52	34.52
3562	1847	34.52	34.52	34.52
[truncated: 778,817+ more rows]

## Sheet: Table 4 - 1880-1979
ID	myr	groom_camsis	groom_hiscam_gb	father_camsis	father_hiscam_gb	finl_camsis	finl_hiscam_gb
1000257	1880	29	34.52	29	34.52	29	34.52
1000258	1880	29	34.52	29	34.52	29	34.52
1000259	1880	29	34.52	29	34.52	29	34.52
1000260	1880	36.4	41.45	44.9	51.57	59.5	60.32
1000261	1880	29	34.52	29	34.52	29	34.52
1000262	1880	29	34.52	33.9	44.16	29	34.52
1000263	1880	29	34.52	29	34.52	29	34.52
1000264	1881	29	34.52	29	34.52	29	34.52
1000265	1881	33.5	39.64	33.5	39.64	59.5	60.32
1000266	1881	59.5	50.04	31.6	37.38	55.4	51.61
1000268	1881	41.2	55.04	55.4	51.61	55.4	51.61
1000270	1881	30.7	28.28	33.9	44.16	29	34.52
1000271	1881	29	34.52	29	34.52	30.7	28.28
1000272	1881	33.9	44.16	33.9	44.16	29	34.52
1000273	1881	33.2	46.09	29	34.52	29	34.52
1000274	1881	55.4	51.61	55.4	51.61	55.4	51.61
1000279	1881	29	34.52	29	34.52	41.5	46.09
1000280	1882	29	34.52			29	34.52
1000281	1882	50.7	41.2	29	34.52	29	34.52
1000282	1882	29	34.52	29	34.52	29	34.52
1000283	1882	41.5	50	50.9	82.84	50.7	41.2
1000284	1882	29	34.52	29	34.52	29	34.52
1000285	1882	29	34.52		43.65	34.5	35.2
1000286	1882	29	34.52			29	34.52
1000287	1883	29	34.52
1000288	1883	29	34.52			59.5	60.32
1000290	1883	55.4	51.61	55.4	51.61	55.4	51.61
1000291	1883	29	34.52	29	34.52	29	34.52
1000292	1883	30.7	28.28	30.7	28.28
1000293	1883	29	34.52	29	34.52	39.8	47.38
1000294	1883	29	34.52	29	34.52	29	34.52
1000295	1883	29	34.52	29	34.52	29	34.52
1000296	1883	33.9	44.16	33.9	44.16	29	34.52
1000297	1883	68	62.87			55.4	51.61
1000298	1884	29	34.52	29	34.52	29	34.52
1000299	1884	29	34.52	29	34.52
1000300	1884	29	34.52	29	34.52	29	34.52
1000301	1884	29	34.52	24.9	34.52	24.9	34.52
1000302	1884	29	34.52	29	34.52	29	34.52
1000303	1884	29	34.52	29	34.52	29	34.52
1000304	1884			59.5	60.32	55.4	51.61
1000305	1884	59.5	60.32	59.5	60.32	29	34.52
1000306	1884	29	34.52	29	34.52	29	34.52
1000307	1885	29	34.52	41.5	50	29	34.52
1000308	1885	29	34.52	41.5	50	29	34.52
1000309	1885	55.4	51.61	55.4	51.61	37.8	42.87
1000310	1885	30.7	33.05	30.7	28.28	30.7	28.28
1000311	1885	29	34.52	29	34.52	29	34.52
1000312	1885	28.7	40.95	37.8	42.87	39.8	50.99
1000313	1885	29	34.52	29	40.95	29	34.52
1000314	1885	29	34.52	29	34.52	29	34.52
1000315	1886	29	34.52	29	34.52	29	34.52
1000316	1886	29	34.52	59.5	60.32	29	34.52
1000317	1886	29	34.52	29	34.52	29	34.52
1000318	1886	29	34.52	29	34.52	33.2	46.09
1000319	1886	28.7	58.68	29	34.52	29	34.52
1000320	1886	29	34.52	29	34.52	29	34.52
1000321	1886	30.7	28.28	30.7	33.05	29	34.52
1000322	1886	29	34.52	29	34.52	29	34.52
1000323	1886	29	34.52	29	34.52	24.9	34.52
1000324	1886	29	34.52			28.7	58.68
1000325	1886	29	34.52	29	34.52	29	34.52
1000326	1887	37.8	42.87	59.5	60.32	24.9	34.52
1000327	1887	33.2	46.09	51.9	58.68	59.5	60.32
1000328	1887	29	34.52	29	34.52	29	34.52
1000329	1888	44.9	51.57	29	34.52	30.7	33.05
1000330	1888	29	34.52	29	34.52	56.5	53.5
1000331	1888	29	34.52	44.9	51.57	29	34.52
1000332	1888	29	34.52	24.9	34.52	29	34.52
1000333	1888	29	34.52	24.9	34.52	34.5	35.2
1000334	1889	29	34.52	55.4	51.61	41.5	50
1000335	1889	37.8	42.87	37.8	42.87	29	34.52
1000336	1889	43.6	42.26	39.8	47.38	33.2	46.09
1000337	1889	44.9	51.57	29	34.52	30.7	28.28
1000338	1889	31.5	47.79	41.5	50	56.5	53.5
1000339	1889	29	34.52	29	34.52	29	34.52
1000340	1889	29	34.52			29	34.52
1000341	1889	29	34.52	29	34.52	29	34.52
1000342	1889			29	34.52	29	34.52
1000343	1890	29	34.52	29	34.52	29	34.52
1000344	1891	33.6	46.65	29	34.52	29	34.52
1000345	1891	28.7	58.68	29	34.52	29	34.52
1000346	1891	29	34.52	29	34.52	56.5	53.5
1000347	1891	29	34.52	29	34.52	29	34.52
1000348	1891	35.9	47.83	29	34.52
1000349	1891	33.2	46.09	39.8	47.38
1000350	1891	29	34.52	29	34.52
1000351	1891	30.7	33.05	29	34.52	29	34.52
1000352	1892	29	34.52	29	34.52	29	34.52
1000353	1892	59.5	60.32	59.5	60.32	41.5	46.09
1000354	1892	33.9	44.16			29	34.52
1000355	1892	35.9	47.83	29	34.52	29	34.52
1000356	1892	29	34.52	29	34.52	29	34.52
1000357	1892	39.8	47.38	29	34.52	34.5	35.2
1000358	1892	82.2	74.23	26.3	50.96	63.5	58.71
1000359	1892	31.5	47.79	24.9	34.52	29	34.52
1000360	1892	29	34.52	29	34.52	29	34.52
1000361	1892	29	34.52	29	34.52	29	34.52
1000363	1893	33.6	40.95	33	38.72	29	34.52
1000364	1893	29	34.52	29	34.52	29	34.52
1000365	1893	29	34.52	44.9	51.57	29	34.52
1000366	1893	59.5	50.04	33	38.72	59.5	60.32
1000367	1893	29	34.52	29	34.52	29	34.52
1000368	1893	56.6	59.88			55.4	51.61
1000369	1893	29	34.52	29	34.52	29	34.52
1000370	1893	29	34.52	29	34.52	29	34.52
1000371	1893	29	34.52	29	34.52	29	34.52
1000372	1893	29	34.52	29	34.52	29	34.52
1000373	1893	29	34.52	29	34.52	29	34.52
1000374	1893	29	34.52	29	34.52	29	34.52
1000375	1894	24.6	50.04	24.6	50.04	50.7	41.2
1000376	1894	29	34.52	44.9	51.57	29	34.52
1000377	1894	29	34.52	29	34.52	29	34.52
1000378	1894	28.7	58.68	33.5	39.64	55.4	51.61
1000379	1894	29	34.52	29	34.52	44.9	51.57
1000380	1894	59.5	60.32	50.7	41.2
1000381	1894	29	34.52	29	34.52	29	34.52
1000382	1894	29	34.52	29	34.52	29	34.52
1000383	1894	29	34.52	29	34.52	29	34.52
1000384	1894	29	34.52	29	34.52	29	34.52
1000385	1894	29	34.52	29	34.52	29	34.52
1000386	1894	32.3	50.84	39.8	50.99	59.5	60.32
1000387	1895	29	34.52	44.9	51.57	29	34.52
1000388	1895	29	34.52	29	34.52	29	34.52
1000389	1895	29	34.52	29	34.52	46.6	46.09
1000390	1895	29	34.52	29	34.52	29	34.52
1000391	1895	29	34.52	24.9	34.52	29	34.52
1000392	1895	41.5	50	37.8	42.87	29	34.52
1000393	1895	29	34.52	29	34.52	29	34.52
1000394	1895	30.7	28.28	30.7	28.28	33.6	46.65
1000395	1896	33.9	44.16	29	34.52	29	34.52
1000396	1896	29	34.52	24.9	34.52	29	34.52
1000397	1896	33.9	49.9			29	34.52
1000398	1896	57.4	44.68	29	34.52	29	34.52
1000399	1896	29	34.52	29	34.52	29	34.52
1000400	1896	59.5	60.32	59.5	60.32	24.9	34.52
1000401	1897	33.9	44.16	29	34.52	35.9	39.58
1000402	1897	29	34.52	29	34.52
1000403	1897	24.3	52.74	24.3	52.74	59.5	60.32
1000404	1897	18.3	46.65	39.8	50.31	34.5	35.2
1000405	1897	29	34.52	33.1	75.48	30.7	28.28
1000406	1897	29	34.52	29	34.52	29	34.52
1000407	1898	45.1	49.23	41.5	50
1000408	1898	29	34.52	29	34.52	29	34.52
1000409	1898	36.6	36.62	36.6	34.52	59.5	60.32
1000410	1898	34.5	35.2	34.5	35.2	29	34.52
1000411	1898	29	34.52	35.9	41.08	29	34.52
1000412	1898	29	34.52	29	34.52	59.5	60.32
1000413	1898	33.9	44.16	29	34.52	29	34.52
1000414	1898	24.3	52.74	24.3	52.74	30.7	28.28
1000415	1898	29	34.52
1000416	1899	29	34.52	29	34.52
1000417	1899	29	34.52	29	34.52	33.6	46.65
1000418	1899	29	34.52	50.7	41.2	29	34.52
1000419	1899	33.2	46.09	32.2	39.58	33.2	46.09
1000420	1899	55.4	51.61	55.4	51.61	29	34.52
1000421	1899	29	34.52	29	34.52	29	34.52
1000422	1899	29	34.52	29	34.52	29	34.52
1000423	1900	29	34.52	29	34.52	29	34.52
1000424	1900	29	34.52			24.9	34.52
1000425	1900	29	34.52	29	34.52	37.8	42.87
1000426	1900	33.5	39.64			41.5	50
1000427	1900	37.8	42.87	38.8	45.47	29	34.52
1000428	1900	29	34.52	29	34.52	34.5	35.2
1000429	1900	33.9	44.16	59.5	50.04	59.5	60.32
1000430	1900	29	34.52	29	34.52	29	34.52
1000431	1900	29	34.52	29	34.52	29	34.52
1000432	1900	29	34.52	29	34.52	29	34.52
1000433	1901	29	34.52	35.9	49.46	29	34.52
1000434	1901	29	34.52	29	34.52	29	34.52
1000435	1901	23.7	38.71	42.2	60.84	29	34.52
1000436	1901	34.5	35.2	34.5	35.2	29	34.52
1000437	1901	30.7	28.28	30.7	28.28	33.2	46.09
1000606	1880	29	34.52	41.5	50	50.7	41.2
1000607	1880	24.3	52.74	33.1	75.48	29	34.52
1000608	1880	29	34.52	29	34.52	29	34.52
1000609	1881	41.2	55.04	33.1	75.48	29	34.52
1000610	1881	35.9	47.83	29	34.52	29	34.52
1000611	1881	29	34.52	41.5	50	29	34.52
1000612	1881	29	34.52	29	34.52	29	34.52
1000613	1881	29	34.52	29	34.52	29	34.52
1000614	1881	29	34.52			29	34.52
1000615	1881	29	34.52	29	34.52	29	34.52
1000616	1881	29	34.52	39.8	47.38	29	34.52
1000617	1881	29	34.52	29	34.52	29	34.52
1000618	1881	55.4	51.61	55.4	51.61	55.4	42.53
1000619	1881	29	34.52	29	34.52	29	34.52
1000620	1882	29	34.52	29	34.52	29	34.52
1000621	1882	29	34.52	56.5	53.5	29	34.52
1000622	1882	32.2	39.58	32.2	39.58	29	34.52
1000623	1882	33.9	44.16	33.9	44.16	50.7	41.2
1000624	1882	59.5	60.32	59.5	60.32	29	34.52
1000625	1882	29	34.52	56.5	53.5	29	34.52
1000626	1882	29	34.52	29	34.52	29	34.52
1000627	1882	55.4	48.27	55.4	51.61	59.5	84.05
1000628	1883	29	34.52	29	34.52	29	34.52
1000629	1883	41.5	50	41.5	50	29	34.52
1000630	1883	59.5	50.04	55.4	51.61	59.5	60.32
1000631	1883	29	34.52	29	34.52	44.7	43.37
1000632	1883	29.4	34.52			29	34.52
1000633	1883	55.4	51.61	55.4	42.53	55.4	51.61
1000634	1883	29	34.52	30.3	58.68	59.5	60.32
1000635	1884	29	34.52	29	34.52	29	34.52
1000636	1884	29	34.52	29	34.52	29	34.52
1000637	1884	29	34.52	29	34.52	29	34.52
1000638	1884	29	34.52	29	34.52	29	34.52
1000640	1884	29	34.52	29	34.52	33.2	46.09
1000641	1884	29	34.52	29	34.52	29	34.52
1000642	1884			29	34.52	29	34.52
1000643	1885	29	34.52	29	34.52	39.8	47.38
1000644	1885	29	34.52	29	34.52	41.5	46.09
1000645	1885	33.5	39.64	37.8	42.87	29	34.52
1000646	1885	29	34.52	29	34.52
1000647	1886	29	34.52	29	34.52
1000648	1886	71.9	57.63	64.9	66.78
1000649	1886	29	34.52	29	34.52	29	34.52
1000650	1886	29	34.52	29	34.52	29	34.52
1000651	1886	29	34.52	29	34.52	29	34.52
1000652	1886	29	34.52	29	34.52	29	34.52
1000653	1886	29	34.52	29	34.52	29	34.52
1000654	1886	29	34.52	29	34.52
1000655	1886				82.84	55.4	51.61
1000656	1886	29	34.52	29	34.52	29	34.52
1000657	1887	29	34.52	29	34.52	29	34.52
1000658	1887	29	34.52	59.5	60.32	35.9	41.08
1000659	1887	45.1	38.71	37.8	42.87	29	34.52
1000660	1887	29	34.52			29	34.52
1000661	1887	59.5	60.32	24.9	34.52	35.9	41.08
1000662	1887	55.4	48.27	59.5	60.32	50.7	41.2
1000663	1888	45.1	38.71			29	34.52
1000664	1888	38.8	38.33	33.1	75.48	29	34.52
1000665	1889	29	34.52	29	34.52	29	34.52
1000666	1889	59.5	50.04	55.4	51.61	29	34.52
1000667	1889	29	34.52	55.4	48.27	29	34.52
1000668	1889	29	34.52	29	34.52	29	34.52
1000669	1889	29	34.52	29	34.52	29	34.52
1000670	1890	29	34.52	29	34.52	29	34.52
1000671	1890	29	34.52	29	34.52	29	34.52
1000673	1890	37.8	42.87	37.8	42.87	37.2	60.32
1000674	1890	35.8	41.65	22.5	51.57	55.4	51.61
1000675	1891	38.8	74.24	38.8	45.47	33.2	46.09
1000676	1891	29	34.52	59.5	60.32	29	34.52
1000677	1891	39.8	47.38	13.7	45.72	29	34.52
1000678	1892	29	34.52	29	34.52	29	34.52
1000679	1892	29	34.52	29	34.52	29	34.52
1000680	1892	29	34.52	33.1	75.48	29	34.52
1000681	1892	29	34.52			39.8	47.38
1000682	1892	29	34.52	29	34.52	29	34.52
1000683	1892	56.6	59.88	43.5	48.27	55.4	51.61
1000684	1893	29	34.52	37.8	42.87	29	34.52
1000685	1893	39.8	47.38	59.5	60.32	29	34.52
1000686	1893	57.4	44.68	41.2	58.39	55.4	51.61
1000687	1893	29	34.52	59.5	60.32	29	34.52
1000688	1893	29	34.52	29	34.52	29	34.52
1000689	1894	41.5	50	41.5	50	29	34.52
1000690	1894	29	34.52	29	34.52	29	34.52
1000691	1894	29	34.52	29	34.52	29	34.52
1000692	1894	41.5	50	50.7	41.2	39.8	47.38
1000693	1894	29	34.52	29	34.52	29	34.52
1000694	1894	34.5	35.2	29	34.52	29	34.52
1000695	1894	29	34.52	29	34.52	29	34.52
1000696	1895	29	34.52	24.9	34.52	29	34.52
1000697	1895	29	34.52	29	34.52	30.7	28.28
1000698	1895	51.9	58.68	29	34.52	29	34.52
1000699	1895	29	34.52	30.7	28.28	29	34.52
1000700	1895	29	34.52	29	34.52	29	34.52
1000701	1895	29	34.52	29	34.52	29	34.52
1000702	1895	29	34.52	29	34.52	29	34.52
1000703	1895	29	34.52	29	34.52	29	34.52
1000704	1895	29	34.52	29	34.52	29	34.52
1000705	1896	29	34.52	35.9	41.08	29	34.52
1000707	1896	29	34.52	29	34.52	29	34.52
1000708	1896	29	34.52	29	34.52	29	34.52
1000709	1896	33.5	39.64	33.5	39.64	39.8	47.38
1000710	1896	35.1	35.2	33.5	39.64	29	34.52
1000711	1896	29	34.52			35.9	41.08
1000712	1896	29	34.52	29	34.52	29	34.52
1000713	1897	28.7	58.68	55.4	51.61	29	34.52
1000714	1897	29	34.52	29	34.52	29	34.52
1000715	1897	29	34.52	29	34.52	41.5	50
1000716	1897	29	34.52	29	34.52	50.7	41.2
1000718	1897	38.8	45.47	37.8	42.87
1000720	1897	41.5	50	55.4	48.27	29	34.52
1000721	1897	29	34.52	29	34.52	29	34.52
1000722	1897	29	34.52	29	34.52	29	34.52
1000723	1898	29	34.52	29	34.52	29	34.52
1000724	1898	29	34.52	29	34.52	29	34.52
1000725	1898	38.8	38.33	33.1	75.48	29	34.52
1000726	1898	29	34.52	29	34.52	29	34.52
1000727	1898	29	34.52	29	34.52	29	34.52
1000728	1898	33.9	44.16	29	34.52	29	34.52
1000729	1898	44.9	51.57			35.1	35.2
1000731	1898	39.8	47.38	29	34.52	29	34.52
1000732	1898	33.6	46.65	33.6	46.65	33.2	46.09
1000733	1898	29	34.52	29	34.52	29	34.52
1000734	1898	57.4	44.68	29	34.52	29	34.52
1000735	1900	32.2	34.52	32.2	39.58
1000736	1900	29	34.52	29	34.52	29	34.52
1000737	1901	41.2	49.5	33.5	39.64	29	34.52
1000738	1901	29	34.52	29	34.52	29	34.52
1000739	1901	29	34.52	29	34.52	29	34.52
1000740	1901					77	79.41
1000742	1901	39.6		26.3	50.96	29	34.52
1000756	1885	29	34.52	29	34.52	59.5	50.04
1000757	1882	55.4	51.61	55.4	51.61	55.4	51.61
1000759	1887			55.4	51.61	32.2	34.52
1000761	1888	32.2	34.52	55.4	51.61	55.4	51.61
1000762	1891	17.5	33.2	55.4	51.61	55.4	51.61
1000763	1895	55.4	51.61	55.4	51.61	55.4	51.61
1000764	1900	55.4	48.27	55.4	51.61	55.4	51.61
1000765	1917	55.4	51.61	55.4	51.61	55.4	51.61
1000766	1920	70.7	68.96	55.4	49.75	60	84.05
1000767	1923	55.4	51.61	55.4	51.61	55.4	51.61
1000768	1926	55.4	51.61	55.4	51.61	55.4	51.61
1000777	1882	59.5	50.04	35.1	35.2	33.9	49.9
1000778	1888	55.4	51.61	55.4	51.61	55.4	51.61
1000779	1889	33.9	49.9	33.9	49.9	33.2	46.09
1000780	1895	59.5	50.04	59.5	50.04	59.5	50.04
1000782	1899	35.1	35.2	32.2	34.52	57.4	44.68
1000783	1899	37.8	42.87	29	34.52	29	34.52
1000784	1900	41.2	49.5	41.2	58.39	55.4	51.61
1000785	1903	32.2	34.52	55.4	48.27	32.2	34.52
1000787	1903	32.2	34.52	55.4	51.61
1000789	1903	59.5	50.04	59.5	60.32	44.9	51.57
1000791	1904	35.9	47.83	35.9	47.83	56.5	58.62
1000793	1904	57.4	44.68	55.4	51.61	35.1	35.2
1000794	1905	32.2	34.52	55.4	48.27		43.65
1000795	1905			41.2	55.04	32.3	50.84
1000797	1905	32.2	34.52	32.2	34.52	55.4	48.27
1000798	1905	35.1	35.2	37.8	42.87	55.4	51.61
1000800	1908	32.2	34.52	34.5	35.2	29	34.52
1000801	1909	43.3	55.04	55.4	51.61	33.9	49.9
1000804	1911	35.9	47.83			64.9	49.5
1000806	1912	29	34.52	29	34.52	35.9	41.08
1000807	1915	80.2	74.11	82.2	74.23	59.5	50.04
1000808	1916	32.2	34.52	35.9	47.23
1000809	1917	17.5	33.2			26.9	34.52
1000810	1918			26.9	34.52	29	34.52
1000811	1918	51.9	58.68	35.9	47.83
1000812	1923	55.4	51.61
1000814	1923	55.4	51.61	55.4	51.61	59.5	50.04
1000816	1926	33.2	46.09	33	56.47	29	34.52
1000817	1928	68	62.87			59.5	50.04
1000825	1883	29	34.52	29	34.52	70.9	58.14
1000826	1884	55.4	51.61	59.5	50.04	55.4	51.61
1000827	1884	17.5	33.2	29	34.52	29	34.52
1000828	1887	29	34.52	29	34.52	29	34.52
1000829	1894	29	34.52	55.4	51.61	57.5	35.2
1000830	1901	35.9	41.08	55.4	48.27	29	34.52
1000831	1902	55.4	51.61	55.4	51.61	55.4	51.61
1000832	1907	35.1	35.2	37.8	42.87		43.65
1000833	1910	29	34.52	55.4	51.61	41.5	50
1000834	1913	29	34.52	41.5	50	29	34.52
1000835	1918	29	34.52
1000836	1920	34.5	42.42	33.5	39.64	26.9	34.52
1000849	1882	55.4	51.61	55.4	51.61	55.4	51.61
1000850	1884	38.8	38.33	59.5	60.32	46.5	59.38
1000852	1884	44.9	51.57	44.9	51.57	55.4	51.61
1000853	1885	70.9	58.14	55.4	51.61	63.5	58.71
1000854	1886	55.4	48.27	55.4	51.61	55.4	51.61
1000855	1886	33.6	46.65	33.6	46.65	56.5	58.62
1000856	1893	35.1	35.2	41.5	50
1000858	1894	55.4	51.61	55.4	51.61	55.4	51.61
1000859	1898	33	56.47	33	38.72	37.2	60.32
1000860	1899	55.4	51.61	29	34.52	55.4	51.61
1000861	1899	29	34.52	55.4	51.61	55.4	51.61
1000862	1900	55.4	51.61	55.4	51.61	55.4	51.61
1000864	1908	57.5	82.98	35.9	43.65	56.2	65.72
1000865	1910	32.2	34.52	29	34.52	29	34.52
1000866	1913	55.4	51.61	55.4	51.61	35.9	39.58
1000867	1919	55.4	51.61	55.4	51.61	55.4	51.61
1000868	1920	39.8	50.99	58.3	58.68	38.8	38.33
1000869	1927	55.4	51.61	55.4	51.61	55.4	51.61
1000870	1881	55.4	51.61	55.4	51.61	59.5	67.88
1000872	1904	17.5	33.2			29	34.52
1000873	1920	55.4	51.61			32.2	34.52
1000896	1921	55.4	51.61	55.4	51.61	55.4	49.26
1000898	1923	37.8	42.87	63.7	60.84	70.9	77.77
1000899	1927	45.1	38.71	64.9	66.78	29	34.52
1000908	1887	29	34.52	29	34.52	29	34.52
1000909	1893	24.9	34.52	41.5	50		43.65
1000910	1900	55.4	51.61	55.4	51.61	55.4	51.61
1000911	1900	32.2	34.52	29	34.52	29	34.52
1000912	1907	36.4	50	36.4	50	55.4	51.61
1000913	1907	37.8	42.87	29	34.52	24.9	34.52
1000914	1908	31.5	47.79	31.5	47.79	36.4	50
1000915	1921	55.4	51.61	55.4	51.61	55.4	51.61
1000936	1881	29	34.52			29	34.52
1000937	1883	41.5	50			29	34.52
1000938	1883	37.8	42.87			29	34.52
1000940	1884	29	34.52	29	34.52	29	34.52
1000941	1884	29	34.52			29	34.52
1000943	1884	36.4	41.45			33.2	46.09
1000944	1885	29	34.52			55.4	51.61
1000945	1885	39.8	50.99	33.9	44.16	29	34.52
1000946	1885	29	34.52	29	34.52
1000947	1886	29	34.52
1000948	1888	87.4	74.11	87.4	74.11	82.2	74.23
1000951	1890	57.4	44.68	64.9	50.84	29	34.52
1000952	1890	82.2	74.23	82.2	74.23	82.2	74.23
1000953	1891	33.5	39.64	55.4	51.61	29	34.52
1000954	1891	29	34.52	29	34.52	29	34.52
1000955	1892	29	34.52	29	34.52	35.9	41.08
1000956	1892	24.6	50.04	55.4	51.61	29	34.52
1000957	1893	29	34.52			29	34.52
1000961	1893	29	34.52	44.9	51.57	29	34.52
1000963	1895	29	34.52	33.2	46.09	29	34.52
1000964	1895	29	34.52	59.5	60.32	29	34.52
1000965	1897	55.4	51.61	55.4	51.61	55.4	58.01
1000967	1898			38.6	47.96
1000968	1898	29	34.52	29	34.52
1000969	1898	41.5	50	26.3	50.96	55.4	51.61
1000970	1901	45.1	38.71	29	34.52	35.9	43.43
1000971	1904	37.8	42.87	37.8	42.87	35.9	47.83
1000972	1905	35.9	47.83	29	34.52		43.65
1000974	1905	39.7	46.09	41.5	50	29	34.52
1000978	1905	35.1	35.2	37.8	42.87	35.9	43.43
1000980	1906	29	34.52			29	34.52
1000982	1906	29	34.52	59.5	60.32	35.9	41.08
1000984	1907	37.8	42.87	29	34.52	29	34.52
1000986	1907	29	34.52	29	34.52	29	34.52
1000988	1908	70.7	68.96	51.8	66.64
1000990	1910	38.8	53.21	24.3	38.72	32.2	34.52
1000991	1911	55.4	51.61	55.4	51.61	37.8	42.87
1000993	1911	23.7	49.5	33.9	44.16	29	34.52
1000994	1921	29	34.52	29	34.52	29	34.52
1000996	1921	36.5	42.54	29	34.52	70.4	57.63
1000997	1922	29	34.52	70.4	49.46	35.9	43.43
1000999	1923	63.5	58.71	82.2	74.23	82.2	74.23
1001003	1924	29	34.52	29	34.52	33.9	44.16
1001004	1924	55.4	51.61	55.4	51.61	55.4	51.61
1001006	1925	41.5	50	41.5	50	29	34.52
1001007	1925	29	34.52	29	34.52	29	34.52
1001008	1926	39.8	47.62	51.1	55.81	35.9	39.58
1001010	1926	32.2	34.52	32.2	34.52	33.9	44.16
1001011	1927	55.4	51.61	55.4	51.61	35.9	41.08
1001012	1931	39.8	47.38			32.2	34.52
1001014	1931	55.4	51.61			56.6	59.88
1001015	1932	42.3	42.42	32.2	34.52
1001079	1880	29	34.52	29	34.52	33.6	46.65
1001080	1880	29	34.52	55.4	51.61	29	34.52
1001081	1881	37.8	42.87	29	34.52	41.5	46.09
1001084	1882	28.7	58.68			56.5	53.5
1001085	1882	39.7	42.42	29	34.52	29	34.52
1001086	1882	29	34.52	29	34.52	29	34.52
1001087	1882	29	34.52	29	34.52	29	34.52
1001088	1882	29	34.52	29	34.52	29	34.52
1001089	1883	41.5	50	29	34.52	41.2	49.5
1001090	1883	46.6	46.09	46.6	46.09	46.6	46.09
1001092	1884	31.5	47.79	64.9	66.78	33.6	46.65
1001093	1884	29	34.52	33.2	46.09	29	34.52
1001094	1885	29	34.52	29	34.52	59.5	50.04
1001095	1886	33.6	46.65	41.5	50	36.1	56.64
1001096	1886	29	34.52	29	34.52	29	34.52
1001097	1887	24.9	34.52	29	34.52	29	34.52
1001098	1887	37.2	60.32	29	34.52	29	34.52
1001099	1887	29	34.52	29	34.52	29	34.52
1001100	1889	29	34.52	29	34.52	29	34.52
1001102	1890	57.4	44.68	57.4	44.68	41.5	46.09
1001104	1891	28.7	58.68	34.5	35.2	37.8	42.87
1001105	1891	41.5	46.09	55.4	51.61	35.9	39.58
1001106	1892	29	34.52	29	34.52	29	34.52
1001108	1893	57.4	44.68	34.5	35.2	37.2	60.32
1001109	1893	36.1	56.64	35.9	47.83	33.2	46.09
1001110	1895	35.9	47.83	37.8	42.87	37.8	42.87
1001111	1895	38.8	38.33			29	34.52
1001112	1895	39.8	47.38			39.3	50.96
1001113	1896	34.5	35.2	29	34.52	35.9	39.58
1001114	1896	35.9	47.83	29	34.52	35.9	39.58
1001115	1897	28.7	40.95	24.9	34.52	32.3	50.84
1001116	1897	34.5	35.2	37.8	42.87	29	34.52
1001117	1897	39.8	47.38	39.8	47.38	31.5	47.79
1001118	1897	35.1	35.2	41.5	50	29	34.52
1001119	1899	41.5	50	44.9	51.57	29	34.52
1001120	1900	29	34.52	29	34.52	29	34.52
1001122	1900	29	34.52	29	34.52	39.8	47.38
1001123	1900	42.2	60.84	55.4	51.61	35.9	49.46
1001124	1900	38.8	45.47	39.8	47.38	29	34.52
1001125	1900	33.9	44.16	33.9	50.39	29	34.52
1001126	1901	29	34.52	29	34.52	29	34.52
1001127	1901	29	34.52	29	34.52	29	34.52
1001129	1901	23.8	46.09	55.4	49.26	31.5	47.79
1001130	1901					24.9	34.52
1001132	1902	29	34.52	33	38.72	39.7	46.09
1001133	1902	45.1	38.71	29	34.52	35.9	49.46
1001134	1903	38.8	38.33	35.9	49.46	29	34.52
1001135	1904	41.2	55.04	24.9	34.52	38.8	38.33
1001136	1905	38.8	53.21	38.8	53.21	29	34.52
1001137	1905	17.5	33.2			29	34.52
1001138	1905	38.8	38.33	38.8	51.62	29	34.52
1001139	1905	29	34.52	29	34.52	29	34.52
1001140	1906	39.8	47.38	51.1	58.11	29	34.52
1001141	1906	33.9	44.16	36.4	50	29	34.52
1001142	1907	33.6	40.95	33.2	46.09	36.6	34.52
1001143	1907	41.2	49.5	29	34.52
1001144	1907	29	34.52	37.8	42.87	38.8	38.33
1001145	1907	29	34.52	29	34.52	29	34.52
1001146	1908	45.1	38.71
1001147	1908	38.8	53.21	29	34.52	29	34.52
1001148	1908	38.4	49.82	41.5	50	29	34.52
1001149	1908	29	34.52	29	34.52	31.5	47.79
1001150	1908	38.8	38.33	50.7	41.2	29	34.52
1001152	1908	33.6	53.33	34.5	35.2	29	34.52
1001153	1909	33.2	52.74	33	38.72	41.2	49.5
1001154	1911	38.8	53.21	29	34.52	29	34.52
1001155	1911	29	34.52	29	34.52	29	34.52
1001156	1911	29	34.52	29	34.52
1001157	1912	29	34.52	29	34.52	29	34.52
1001158	1912	38.8	53.21	39.7	50	29	34.52
1001159	1912	38.8	49.64	33.9	44.16	29	34.52
1001160	1913	32.2	34.52	35.9	49.46	29	34.52
1001162	1913	38.8	38.33	37.8	42.87	29	34.52
1001163	1914	51.9	58.68	41.5	50	55.4	51.61
1001164	1915	24.9	34.52	29	34.52	29	34.52
1001165	1915	37.8	42.87	46.5	59.38	41.5	50
1001166	1915	45.1	38.71	37.2	60.32
1001167	1915	42.3	42.42	37.8	42.87	29	34.52
1001168	1915	38.8	53.21	33.2	46.09
1001169	1916	45.1	38.71	29	34.52	38.8	38.33
1001170	1916	24.9	34.52	29	34.52	29	34.52
1001171	1916	33.6	46.65	64.9	66.78	33.5	39.64
1001172	1916	29	34.52	29	34.52	29	34.52
1001174	1916	38	56.47			33	38.72
1001175	1916	45.1	38.71	33.2	46.09	29	34.52
1001176	1917	45.1	38.71	24.9	34.52	29	34.52
1001177	1917	45.1	38.71			33.5	39.64
1001179	1918	41.7	47.98	36.5	42.54	33.9	40.15
1001181	1918	45.1	38.71	33.9	44.16	24.9	34.52
1001182	1918	45.1	38.71	29	34.52	29	34.52
1001183	1919	29	34.52	29	34.52	29	34.52
1001184	1920	38.8	53.21	24.9	34.52	29	34.52
1001186	1920	36.1	56.64			39.5	64.75
1001187	1920	37.2	60.32	29	34.52	39.5	64.75
1001188	1920	32.2	34.52	32.2	34.52	29	34.52
1001189	1920	39.8	47.38	29	34.52	38.8	38.33
1001190	1920	33.1	47.96	29	34.52	29	34.52
1001218	1881	33.6	40.95			29	34.52
1001219	1881	29	34.52	45.1	38.71	41.5	50
1001220	1881	29	34.52	29	34.52	29	34.52
1001221	1881	57.5	35.2	57.5	35.2	29	34.52
1001222	1882	34.5	35.2	29	34.52	29	34.52
1001223	1885	29	34.52	29	34.52	29	34.52
1001224	1885	57.4	44.68	29	34.52	33.2	46.09
1001225	1885	29	34.52	29	34.52	29	34.52
1001226	1886	59.5	60.32	59.5	60.32	51.9	58.68
1001227	1887	29	34.52	29	34.52	29	34.52
1001228	1888	36.6	36.62	55.4	51.61	56.5	53.5
1001229	1889	29	34.52	29	34.52	29	34.52
1001230	1889	41.5	50	41.5	50	29	34.52
1001231	1890	32.2	34.52	32.2	39.58	35.9	39.58
1001232	1892	37.8	42.87	29	34.52	29	34.52
1001233	1893	29	34.52	29	34.52	29	34.52
1001234	1894	29	34.52	55.4	51.61	29	34.52
1001235	1894	59.5	60.32	55.4	51.61	55.4	51.61
1001236	1896	37.8	42.87	37.8	42.87	41.5	50
1001237	1896	34.5	35.2	59.5	67.88	29	34.52
1001238	1897	29	34.52	29	34.52	29	34.52
1001239	1897	59.5	50.04	37.8	42.87	50.7	41.2
1001240	1897	29	34.52	29	34.52	29	34.52
1001241	1898	29	34.52	29	34.52	29	34.52
1001242	1900	34.5	35.2	29	34.52	50.7	41.2
1001243	1900	51.9	58.68	82.2	74.23	64.9	49.5
1001244	1900	29	34.52	29	34.52	38.8	45.47
1001760	1880	29	34.52	29	34.52	29	34.52
1001761	1880	29	34.52	29	34.52	29	34.52
1001762	1880	29	34.52	29	34.52	29	34.52
1001764	1880	29	34.52	29	34.52	29	34.52
1001765	1880	29	34.52	33	38.72	29	34.52
1001766	1880	33.2	46.09	29	34.52	39.8	47.38
1001767	1880	29	34.52	29	34.52	29	34.52
1001768	1880	29	34.52			29	34.52
1001769	1880	55.4	51.61	55.4	51.61	55.4	51.61
1001770	1880	29	34.52	29	34.52	29	34.52
1001772	1880	29	34.52	29	34.52	29	34.52
1001773	1880	35.9	47.83	29	34.52	29	34.52
1001774	1880	29	34.52	29	34.52
1001775	1881					85.7	75.48
1001778	1881	46.5	59.38	55.4	51.61	55.4	51.61
1001779	1881	29	34.52	29	34.52	29	34.52
1001780	1881	29	34.52	29	34.52
1001781	1881	29	34.52			29	34.52
1001782	1881	29	34.52	29	34.52	29	34.52
1001783	1881	29	34.52	29	34.52
1001784	1881	29	34.52	29	34.52	29	34.52
1001786	1881	55.4	51.61	55.4	51.61	55.4	51.61
1001788	1881	33.2	46.09	56.5	53.5	33.9	49.9
1001789	1881	29	34.52	29	34.52	29	34.52
1001790	1882	32.2	34.52	32.2	34.52	32.2	34.52
1001792	1882	29	34.52	29	34.52	29	34.52
1001793	1882	33.2	46.09	29	34.52	29	34.52
1001794	1882	29	34.52	29	34.52	29	34.52
1001795	1882	29	34.52	29	34.52	33	38.72
1001796	1882	29	34.52	29	34.52	29	34.52
1001797	1882	37.8	42.87	29	34.52	29	34.52
1001799	1882	33.2	46.09	29	34.52	29	34.52
1001800	1882	29	34.52	29	34.52	29	34.52
1001801	1882	29	34.52	29	34.52	29	34.52
1001803	1882	29	34.52			29	34.52
1001804	1882	29	34.52	29	34.52	29	34.52
1001805	1882	29	34.52	29	34.52	29	34.52
1001806	1882	29	34.52	29	34.52	29	34.52
1001807	1882	29	34.52	29	34.52	29	34.52
1001808	1882	29	34.52	29	34.52	29	34.52
1001809	1883	29	34.52	29	34.52	29	34.52
1001810	1883	55.4	51.61	55.4	58.01	59.5	60.32
1001811	1883	29	34.52	29	34.52	29	34.52
1001812	1883	85.2	75.48	87.4	74.11	85.7	75.48
1001814	1883	29	34.52	29	34.52	29	34.52
1001815	1883	33.5	39.64	33.5	39.64	37.8	42.87
1001817	1883	66.6	82.84			41.2	49.5
1001818	1883	29	34.52	29	34.52	29	34.52
1001819	1883	32.2	34.52	32.2	34.52	29	34.52
1001821	1883	29	34.52	29	34.52	29	34.52
1001822	1883	29	34.52	29	34.52	41.5	50
1001823	1883	29	34.52	29	34.52	29	34.52
1001824	1883	33.9	40.15	29	34.52	29	34.52
1001826	1884	37.8	42.87	37.8	42.87	29	34.52
1001827	1884	32.8	60.07	59.5	50.82	17.5	33.2
1001828	1884	39.8	47.38	39.8	47.38
1001829	1884	29	34.52	29	34.52	29	34.52
1001831	1884	29	34.52	29	34.52	24.9	34.52
1001832	1884	29	34.52	29	34.52	29	34.52
1001833	1884	29	34.52	29	34.52	36.6	34.52
1001834	1884	29	34.52	39.8	47.38	29	34.52
1001835	1885	29	34.52	29	34.52	29	34.52
1001836	1885	55.4	51.61	33.2	46.09	29	34.52
1001837	1885	29	34.52	29	34.52	29	34.52
1001838	1885	59.5	50.04	33.9	49.9	55.4	51.61
1001839	1885	33.5	39.64	29	34.52	29	34.52
1001840	1885	41.5	50	36.6	34.52	29	34.52
1001841	1885	33.1	47.96	29	34.52	29	34.52
1001842	1885	29	34.52	29	34.52	29	34.52
1001843	1885	38.4	63.44		82.84	33.2	46.09
1001845	1885	35.8	35.64	29	34.52	29	34.52
1001846	1885	55.4	51.61	55.4	51.61	56.5	53.5
1001847	1885	24.9	34.52	41.5	50	55.4	51.61
1001848	1885	39.8	47.38	39.8	47.38
1001849	1886	29	34.52			29	34.52
1001850	1886	29	34.52	39.8	47.38	29	34.52
1001851	1886	33.2	46.09	39.8	47.38		39.46
1001852	1886	33.5	39.64	33.5	39.64	33.2	46.09
1001854	1886	29	34.52	29	34.52	29	34.52
1001855	1886	29	34.52	29	34.52	29	34.52
1001856	1886	29	34.52	29	34.52	33.5	39.64
1001857	1886	29	34.52	29	34.52	55.4	51.61
1001858	1886	35.9	47.83	29	34.52	29	34.52
1001859	1886	29	34.52			29	34.52
1001860	1886	29	34.52	29	34.52
1001861	1887	29	34.52	55.4	51.61	36.6	34.52
1001862	1887	29	34.52	29	34.52	55.4	51.61
1001863	1887	29	34.52	29	34.52	33.9	40.15
1001864	1887	41.5	50	29	34.52	29	34.52
1001865	1887	29	34.52	29	34.52	29	34.52
1001867	1887	33.6	46.65	55.4	51.61	46.5	59.38
1001868	1887	29	34.52	29	34.52	29	34.52
1001869	1887	35.9	47.83	29	34.52	29	34.52
1001870	1887	29	34.52	29	34.52	29	34.52
1001871	1887	41.5	50	33.6	40.95	59.5	50.04
1001872	1887	38.8	38.33	33.5	39.64	35.9	39.58
1001873	1887	29	34.52	29	34.52	41.5	50
1001874	1887	29	34.52	29	34.52	29	34.52
1001875	1888	33.5	39.64	29	34.52	29	34.52
1001876	1888	29	34.52	29	34.52	35.1	35.2
1001877	1888	29	34.52	29	34.52	29	34.52
1001878	1888	29	34.52	29	34.52	29	34.52
1001879	1888	35.9	47.83	32.2	39.58	64.9	49.5
1001880	1888	41.2	49.5	29	34.52	29	34.52
1001881	1889	71.9	57.57	41.5	50	71.9	57.63
1001882	1889	41.5	50	41.5	50	29	34.52
1001883	1889	29	34.52	29	34.52	29	34.52
1001884	1889	29	34.52	29	34.52	29	34.52
1001885	1889	29	34.52	29	34.52	29	34.52
1001887	1889	29	34.52	29	34.52	29	34.52
1001888	1889	29	34.52	29	34.52	29	34.52
1001889	1890	29	34.52	39.8	47.38	57.5	35.2
1001890	1890	29	34.52	29	34.52	29	34.52
1001891	1890	29	34.52	29	34.52
1001892	1891	59.5	60.32	39.8	47.38	29	34.52
1001894	1891	29	34.52	35.9	41.08	29	34.52
1001895	1891	46.6	46.09	46.6	46.09	29	34.52
1001898	1891	29	34.52	29	34.52	29	34.52
1001900	1891	29	34.52	29	34.52	39.8	47.38
1001901	1892	56.5	58.62	29	34.52	37.8	42.87
1001903	1892	29	34.52	29	34.52	29	34.52
1001904	1892	41.5	46.09	29	34.52	41.5	50
1001906	1892	29	34.52	29	34.52	29	34.52
1001907	1892	29	34.52	29	34.52	57.4	44.68
1001909	1892	36.4	41.45	32.2	39.58	55.4	51.61
1001910	1892	29	34.52	29	34.52	35.9	39.58
1001911	1892	29	34.52			33.2	46.09
1001912	1892	64.9	50.84	39.8	47.38	29	34.52
1001913	1892	29	34.52	29	34.52	29	34.52
1001914	1892	29	34.52	29	34.52	29	34.52
1001915	1892	29	34.52	29	34.52	39.8	47.38
1001916	1892	31.5	47.79	24.9	34.52	39.8	47.38
1001917	1892	43.5	52.81	29	34.52	29	34.52
1001918	1892	29	34.52	29	34.52	29	34.52
1001919	1893	57.4	44.68	29	34.52	44.9	51.57
1001920	1893	29	34.52	29	34.52	29	34.52
1001921	1893	29	34.52	29	34.52
1001922	1893	57.4	44.68	35.9	41.08	55.4	51.61
1001923	1893	29	34.52	29	34.52
1001924	1893	29	34.52	29	34.52	29	34.52
1001925	1894	43.5	50.39	43.5	48.27	50.7	41.2
1001927	1894	33.9	44.16	22.5		57.4	44.68
1001929	1895	29	34.52	29	34.52	29	34.52
1001931	1895	29	34.52	29	34.52	29	34.52
1001933	1895	38.8	45.47	33.9	49.9	57.5	35.2
1001935	1895	29	34.52	29	34.52	29	34.52
1001936	1895	29	34.52	29	34.52	29	34.52
1001937	1895	28.7	58.68	29	34.52	29	34.52
1001938	1895	29	34.52	29	34.52	29	34.52
1001939	1895	29	34.52			29	34.52
1001940	1896	29	34.52	29	34.52	29	34.52
1001941	1896	29	34.52	29	34.52	29	34.52
1001945	1896	38.8	38.33	29	34.52
1001946	1897	29	34.52	29	34.52	29	34.52
1001947	1897	46.5	54.72	33.9	44.16	33.2	46.09
1001948	1897	41.2	49.5	33.2	46.09	29	34.52
1001949	1897	23.7	39.46	29	34.52	29	34.52
1001950	1897	55.4	51.61	55.4	51.61	41.5	46.09
1001951	1897	33.2	46.09	33.2	46.09	55.4	51.61
1001952	1897	36.1	56.64	41.5	50	33.2	46.09
1001953	1897	35.1	35.2	55.4	48.27	29	34.52
1001954	1897	56.6	59.88			33.6	46.65
1001955	1897	59.5	50.04	59.5	50.04	33.6	46.65
1001956	1897	29	34.52	29	34.52	29	34.52
1001957	1897	29	34.52	29	34.52	32.8	46.65
1001958	1897	39.8	50.31	29	34.52	29	34.52
1001959	1898	51.9	58.68	29	34.52	39.8	47.38
1001960	1898	46.5	59.38	64.9	66.78	33.6	46.65
1001961	1898	33	56.47	29	34.52	29	34.52
1001963	1898	37.8	42.87	37.8	42.87	29	34.52
1001964	1898	27.9	46.09	29	34.52	29	34.52
1001965	1898	55.4	51.61	55.4	51.61	29	34.52
1001966	1899	59.5	60.32	55.4	51.61	55.4	51.61
1001967	1899	23.8	46.09	29	34.52	29	34.52
1001969	1899	46.5	59.38			51.9	58.68
1001973	1899	31.5	47.79	32.2	39.58	29	34.52
1001974	1899	45.1	38.71	56.6	59.88	29	34.52
1001975	1899	29	34.52	29	34.52	41.5	50
1001976	1899	51.9	58.68	35.9	47.83	29	34.52
1001977	1900	29	34.52	29	34.52	29	34.52
1001979	1900	39.8	47.38	59.5	60.32	23.8	46.09
1001981	1900	29	34.52	29	34.52	39.8	47.38
1001983	1900	64.9	50.84
1001989	1900	39.9	44.62	17.5	33.2	24.9	34.52
1001993	1900	29	34.52	29	34.52	39.8	50.99
1001995	1900	33.9	44.16	30.7	28.28	29	34.52
1001996	1901			35.8	59.9	29	34.52
1002003	1901	41.5	46.09	41.5	50	29	34.52
1002007	1901	46.5	59.38	46.5	59.38	50.7	41.2
1002009	1901	33.6	46.65	33.6	46.65	29	34.52
1002013	1901	23.8	46.09	29	34.52	24.9	34.52
1002015	1901	56.6	59.88	64.9	50.84	39.8	47.38
1002017	1901	29	34.52	41.5	50	29	34.52
1002019	1901	29	34.52	29	34.52	29	34.52
1002023	1901	29	34.52	29	34.52	29	34.52
1002025	1901	37.8	42.87	29	34.52	29	34.52
1002027	1901	38.8	53.21	24.3	46.09	56.6	59.88
1002031	1901	29	34.52	29	34.52	29	34.52
1002032	1901	41.5	50	57.5	35.2	24.9	34.52
1002033	1901	33.5	39.64	32.2	34.52	33.9	44.16
1002035	1901	29	34.52	33.9	44.16	32.2	34.52
1002036	1901	55.4	51.61	55.4	51.61	50.7	41.2
1002037	1902	59.5	50.04	33.2	46.09	41.5	50
1002044	1902	41.5	46.09	41.5	46.09	29	34.52
1002048	1902	29	34.52	29	34.52
1002052	1902	36.5	42.54	39.9	44.62	29	34.52
1002056	1902	38.8	53.21	57.5	35.2	29	34.52
1002063	1902	29	34.52	29	34.52	29	34.52
1002065	1902	23.8	46.09	29	34.52	34.5	35.2
1002067	1902	29	34.52	29	34.52	29	34.52
1002071	1902	38.8	53.21	33.9	40.15	29	34.52
1002075	1902	29	34.52	29	34.52	29	34.52
1002079	1902	29	34.52
1002080	1903					29	34.52
1002084	1903	51.9	58.68	33	38.72	57.4	44.68
1002088	1903	28.7	58.68	39.8	47.38	29	34.52
1002090	1903	29	34.52			29	34.52
1002094	1903	51.5	53.33	41.5	50	33.9	49.9
1002096	1903	29	34.52	29	34.52	29	34.52
1002098	1903	37.2	60.32	29	34.52	39.8	50.31
1002100	1903	37.2	60.32			29	34.52
1002104	1903	37.2	60.32	57.5	35.2	29	34.52
1002105	1903	59.5	50.04	37.8	42.87	24.9	34.52
1002106	1903	29	34.52	35.9	53.55	29	34.52
1002107	1903	29	34.52	29	34.52	29	34.52
1002109	1904	33.2	46.09	33.2	46.09	29	34.52
1002111	1904	29	34.52	29	34.52	33.2	46.09
1002115	1904	38.8	53.21	41.5	50	33.6	46.65
1002117	1904	59.5	60.32			37.8	42.87
1002119	1905	29	34.52	29	34.52	35.9
1002121	1905	29	34.52	29	34.52
1002123	1905	51.1	55.81	38.8	38.33	37.8	42.87
1002131	1905	57.5	35.2	57.5	35.2	29	34.52
1002135	1905	35.1	35.2	31.5		35.9
1002136	1905	29	34.52	32.8	34.68	32.5	48.43
1002140	1905	37.2	60.32	24.9	34.52	57.5	35.2
1002144	1906	30.2	45.79	29	34.52	29	34.52
1002148	1906	29	34.52	29	34.52	29	34.52
1002150	1906	37.2	60.32	29	34.52	17.5	33.2
1002152	1906	55.4	51.61	55.4	51.61		43.65
1002153	1906	50.7	41.2	63.5	58.71	24.9	34.52
1002155	1906	51.5	53.33	82.2	74.23	29	34.52
1002159	1906	29	34.52	29	34.52	51.1	55.81
1002160	1906	29	34.52	29	34.52	29	34.52
1002161	1906	41.2	49.5	34.5	35.2	39.8	47.38
1002165	1906	32.2	43.43	39.8	47.38	55.4	51.61
1002169	1906	41.5	46.09	29	34.52	29	34.52
1002171	1906	37.2	60.32	35.9	47.83	29	34.52
1002175	1906	29	34.52	29	34.52	33.6	46.65
1002176	1906	59.5	50.04	37.2	60.32	33.6	46.65
1002178	1907	38.8	38.33	29	34.52	29	34.52
1002180	1907	20.6	48	29	34.52	24.9	34.52
1002184	1907	29	34.52	29	34.52	29	34.52
1002186	1907	37.2	60.32	29	34.52
1002190	1907	29	34.52	29	34.52	29	34.52
1002192	1907	45.4	57.47	24.9	34.52	29	34.52
1002196	1907	33.6	46.65	33.6	50.82	55.4	51.61
1002198	1907	29	34.52	29	34.52	29	34.52
1002202	1907	50.7	41.2	50.7	41.2	37.8	42.87
1002203	1907	29	34.52	29	34.52	29	34.52
1002205	1907	29	34.52	24.9	34.52	29	34.52
1002206	1907	29	34.52	29	34.52	23.8	46.09
1002208	1908	29	34.52	29	34.52	37.2	60.32
1002210	1908	29	34.52	29	34.52	29	34.52
1002212	1908	33.6	46.65	33.6	50.82	57.5	35.2
1002216	1908	39.3	50.96	38.8	38.33	29	34.52
1002218	1908	29	34.52	29	34.52	33.9	44.16
1002222	1908	29	34.52	29	34.52	29	34.52
1002226	1909	37.2	60.32	29	34.52	39.8	47.38
1002228	1909	34.5	35.2	32.2	39.58	29	34.52
1002231	1909	29	34.52	24.9	34.52	29	34.52
1002233	1909	29	34.52	29	34.52	39.8	47.38
1002234	1909	33.5	39.64	44.9	51.57	33.2	46.09
1002238	1909	38.8	38.33	24.9	34.52	29	34.52
1002239	1909	23.7	39.46	41.5	50	29	34.52
1002243	1909	24.9	34.52	29	34.52	29	34.52
1002244	1909	55.4	51.61	55.4	51.61	37.9	68.96
1002252	1909	57.4	44.68	39.8	47.38	29	34.52
1002254	1910	29	34.52	29	34.52	33.7	48.43
1002258	1910	33.2	52.74	29	34.52	39.8	47.38
1002260	1910	29	34.52	29	34.52	29	34.52
1002262	1911	29	34.52			29	34.52
1002266	1911	29	34.52	26.9	34.52	29	34.52
1002267	1911	29	34.52	29	34.52	33.2	46.09
1002269	1911	35.9	47.83	29	34.52	29	34.52
1002272	1911	41.2	49.5	29	34.52	29	34.52
1002274	1911			31.6	49.69	37.2	60.32
1002278	1911	23.8	46.09	29	34.52	29	34.52
1002280	1911	41.5	46.09	29	34.52	29	34.52
1002284	1912	46.5	59.38	68.5	79.49	46.5	59.38
1002286	1912	29	34.52	29	34.52	29	34.52
1002290	1912	79.6	66	55.4	51.61	55.4	51.61
1002294	1912	29	34.52	29	34.52	59.5	60.32
1002298	1912	57.4	44.68	37.8	42.87	41.5	46.09
1002300	1913	33.5	39.64	33.5	39.64	29	34.52
1002304	1913	29	34.52	29	34.52	29	34.52
1002308	1913	29	34.52	29	34.52	29	34.52
1002310	1913	29	34.52	29	34.52	29	34.52
1002314	1913	29	34.52	29	34.52	29	34.52
1002318	1913	41.5	50	29	34.52	29	34.52
1002322	1913	41.5	50	33.2	46.09	46.5	59.38
1002326	1913	29	34.52			33.9	44.16
1002330	1913	29	34.52	29	34.52	29	34.52
1002332	1913	46.5	54.72	29	34.52	29	34.52
1002333	1913	33.6	46.65	33.6	46.65	55.4	51.61
1002337	1913	36.4	38.71	24.9	34.52	24.9	34.52
1002339	1913	29	34.52	29	34.52	29	34.52
1002341	1913	51.5	53.33	59.5	60.32	34.5	35.2
1002342	1913	29	34.52	29	34.52	29	34.52
1002346	1914	41.2	49.5	37.2	60.32	38.8	53.21
1002350	1914	55.4	51.61	55.4	51.61	29	34.52
1002354	1914	31.4	39.46	24.9	34.52	29	34.52
1002356	1914	55.4	51.61	55.4	51.61	29	34.52
1002360	1914	29	34.52	29	34.52	29	34.52
1002362	1915	41.2	49.5	36.5	42.54	29	34.52
1002363	1915	39.8	50.99	29	34.52	29	34.52
1002367	1915	33.6	40.95	41.5	50	29	34.52
1002371	1915	45.1	38.71	32.2	34.52	32.2	34.52
1002375	1915	45.1	38.71	29	34.52	29	34.52
1002378	1915	45.4	57.47	36.1	56.64	29	34.52
1002381	1915	41.5	45.85	29	34.52	29	34.52
1002385	1915	38.8	53.21	29.4	34.52	55.4	51.61
1002393	1915	45.1	38.71	45.1	38.71	55.4	51.61
1002395	1915	41.5	50	35.8
1002399	1916	45.1	38.71	50.7	41.2	59.5	50.04
1002403	1916	45.1	38.71	59.5	60.32	29	34.52
1002407	1917	38.8	53.21	38.8	53.21	29	34.52
1002415	1917	45.1	38.71	41.5	50	59.5	60.32
1002417	1917	45.1	38.71
1002421	1917	45.1	38.71	44.9	51.57	35.9	39.58
1002425	1917	45.1	38.71	37.8	42.87	23.8	46.09
1002429	1918	45.1	38.71	29	34.52	29	34.52
1002431	1918	24.3	38.72	41.5	50
1002435	1918	45.1	50.99	55.4	51.61	29	34.52
1002437	1918	17.5	33.2	17.5	33.2	37.2	60.32
1002439	1918	45.1	38.71	29	34.52	55.4	51.61
1002441	1918	45.1	38.71	24.9	34.52	33.9	49.9
1002445	1919	45.1	38.71	55.4	51.61	55.4	51.61
1002449	1919	45.1	38.71	33.9	40.15	41.5	48.27
1002453	1919	29	34.52	29	34.52	46.5	55.14
1002457	1919	29	34.52	29	34.52	29	34.52
1002458	1919	29	34.52	29	34.52	29	34.52
1002459	1919	31.5	47.79	24.9	34.52	29	34.52
1002461	1919	37.8	42.87			37.2	60.32
1002465	1919	33.5	39.64	38.8	53.21	35.9
1002473	1919	41.5	46.09	50.7	41.2	55.4	51.61
1002475	1919	51.5	53.33	18.3	46.65	23.7
1002482	1919	29	34.52	29	34.52	29	34.52
1002486	1920	32.2	34.52	29	34.52	29	34.52
1002488	1920	59.5	60.32	59.5	60.32	29	34.52
1002496	1920	32.2	34.52	32.2	34.52	23.7
1002500	1920	34.5	35.2	59.5	60.32	33.5	39.64
1002508	1920	29	34.52	29	34.52	29	34.52
1002509	1920	83.7	74.11	68.5	79.49	55.4	51.61
1002524	1920	33.2	46.09	43.5	50.39	29	34.52
1002526	1920	34.5	35.2	29	34.52	29	34.52
1002528	1921	29	34.52	29	34.52	29	34.52
1002536	1921	29	34.52	33.7	55.64
1002538	1921	37.8	42.87	41.5	50	24.9	34.52
1002539	1921	64.9	49.5		43.65	24.9	34.52
1002543	1921	59.5	50.04			55.4	51.61
1002551	1921	24.9	34.52	55.4	51.61	23.8	46.09
1002555	1921	29	34.52	29	34.52	29	34.52
1002559	1921	39.8	50.31	39.8	50.31	55.4	51.61
1002563	1922	55.4	51.61	55.4	51.61	55.4	51.61
1002567	1922	38.8	53.21	29	34.52	38.8
1002571	1922	38.8	53.21	29	34.52	37.2	60.32
1002573	1922	43.3	82.84	41.5	50	37.8	42.87
1002577	1922	66.9	47.83	37.2	60.32
1002585	1922	29	34.52	29	34.52	29	34.52
1002587	1923	29	34.52	29	34.52	29	34.52
1002591	1923	55.4	51.61	55.4	51.61	55.4	51.61
1002595	1923	27.9	46.09	33	38.72	39.8	47.38
1002599	1923	41.2	49.5	37.8	42.87	55.4	51.61
1002603	1923	55.4	51.61	55.4	51.61	55.4	51.61
1002611	1923	29	34.52	29	34.52	18.3	46.65
1002615	1923					55.4	51.61
1002623	1924	29	34.52	29	34.52	29	34.52
1002625	1924	55.4	51.61	55.4	51.61	55.4	51.61
1002627	1924	39.8	47.38	39.8	47.38	29	34.52
1002631	1924	64.9	49.5	33.2	46.09	59.5	60.32
1002646	1924	55.4	51.61	55.4	51.61	55.4	51.61
1002654	1924	39.8	47.38	39.5	64.75	31.1	46.09
1002655	1924	36	41.2	33.6	46.65	29	34.52
1002657	1924	29	34.52	29	34.52	29	34.52
1002661	1924	29	34.52	29	34.52	29	34.52
1002669	1925	29	34.52	29	34.52	37.8	42.87
1002671	1925	38.8	53.21	29	34.52	33.6	46.65
1002679	1925	36.5	42.54	29	34.52	29	34.52
1002681	1925	23.8	46.09	38.8	38.33	37.2	60.32
1002685	1925	32.2	34.52	32.2	34.52	31.1	46.09
1002687	1925			27.9	46.09	29	34.52
1002688	1925	29.1	34.52	59.5	60.32	29	34.52
1002690	1926	29	34.52	29	34.52	39.8	47.38
1002694	1926	68.3	63.66	53.9	78.77	46.5	59.38
1002702	1926	55.4	51.61	55.4	51.61	55.4	51.61
1002704	1926	33.9	44.16	33.2	46.09	29	34.52
1002708	1926	55.4	51.61	55.4	51.61	55.4	51.61
1002709	1926	38.8	38.33	29	34.52	29	34.52
1002710	1926	31.4	34.52	38.8	38.33	31.4	34.52
1002714	1927	38.8	38.33	29	34.52	37.2	60.32
1002718	1927	51.5	53.33			37.8	42.87
1002722	1927	33.6	46.65	33.6	46.65	55.4	51.61
1002726	1927	23.8	46.09	29	34.52	38.8
1002730	1927	41.5	50	50.7	41.2	59.5	60.32
1002732	1927	42.3	42.42	42.3	60.32	29	34.52
1002736	1927	29	34.52	44.7	43.37	29	34.52
1002740	1928	41.2	49.5	39.3	50.96	31.4	39.46
1002741	1928	37.2	60.32	29	34.52	46.5	59.38
1002743	1928	29	34.52	32	54.72	33.7	48.43
1002747	1928	55.4	51.61	55.4	51.61	55.4	51.61
1002751	1928	33.5	39.64	33.5	39.64	29	34.52
1002759	1928	38.8	38.33	29	34.52	29	34.52
1002761	1929			29	34.52	29	34.52
1002765	1929	39.7	46.09	29	34.52	29	34.52
1002767	1929	55.4	51.61	55.4	51.61	55.4	51.61
1002771	1929		43.65	43.5	44.68	46.5	59.38
1002773	1929	52.4	55.18	43.5	48.27	28.7	58.68
1002775	1930	28.7	58.68	36.5	42.54	37.2	60.32
1002776	1930	70.9	58.14	55.4	42.53
1002777	1930	41.2	49.5	36.4	38.71	24.9	34.52
1002779	1930	38.8	38.33	29	34.52	29	34.52
1002783	1930	38.8	38.33	37.8	42.87	37.2	60.32
1002787	1931	87.4	74.11			55.4	51.61
1002795	1931	29	34.52	29	34.52	29	34.52
1002801	1931	33.9	44.16	32.2	39.58	29	34.52
1002803	1931	41.2	49.5	41.2	58.39	37.8	42.87
1002807	1931	39.7	42.42		43.65	37.8	42.87
1002809	1931	32.2	43.43	38.8	38.33	55.4	42.53
1002813	1931	29	34.52
1002814	1931	46.5	59.38	46.5	59.38
1002822	1932	46.5	59.38	39.8	47.62	29	34.52
1002830	1932					55.4	51.61
1002834	1932	38.8	38.33	29	34.52	29	34.52
1002842	1932	29	34.52
1002846	1932	37.8	42.87	29	34.52	29	34.52
1002850	1932	37.8	42.87
1002852	1932	31.5	47.79				51.61
1002854	1932	59.5	58.62			29	34.52
1002858	1932	29	34.52	29	34.52	29	34.52
1002860	1933	41.2	55.04
1002864	1933	52.7	56.47
1002868	1933	45.1	38.71			41.5	50
1002872	1933	55.4	51.61	33.9	44.16	50.7	41.2
1002876	1933	55.4	51.61	55.4	51.61	55.4	51.61
1002892	1933	29.4	34.52	37.2	60.32	29	34.52
1002894	1933	41.5	46.09	29	34.52
1002898	1933	55.4	47.83	55.4	47.83
1002900	1934	60	44.68			60	44.68
1002904	1934	36.1	56.64			31.4	34.52
1002908	1934	29	34.52	29	34.52	31.4	34.52
1002916	1934	46.5	59.38	46.5	59.38
1002920	1935	51.5	53.33			37.2	60.32
1002924	1935	38.8	38.33
1002928	1935	41.2	49.5	38.8	53.21
1002932	1935	60	44.68	50.7	41.2	60	44.68
1002940	1936	38.8	49.64	29	34.52	29	34.52
1002948	1936	41.2	49.5			41.5	48.27
1002952	1936	59.5	60.32			55.4	51.61
1002956	1936	38.8	38.33	33.5	39.64	41.2	49.5
1002960	1936	51.9	58.68	31.5	47.79	29	34.52
1002964	1936	37.5	47.16			29	34.52
1002966	1937	37.8	42.87
1002970	1937	55.4	51.61
1002974	1937	55.4	51.61			28.7	58.68
1002978	1937	33.5	39.64	33.5	39.64	35.9	47.83
1002986	1937	45.4	57.47			36.1	56.64
1002994	1937	29	34.52	29	34.52	38.8	53.21
1003002	1937	55.4	51.61	55.4	51.61	33.6	46.65
1003006	1937	29	47.38	37.2	60.32
1003008	1938	38.8	53.21	38.8	38.33	31.5	47.79
1003012	1938	55.4	51.61			29	34.52
1003020	1938	29	34.52	55.4	51.61	55.4	47.83
1003021	1938	29	34.52		43.65	29	34.52
1003025	1938	41.2	49.5	29	34.52
1003029	1938	39.8	47.38			23.7	39.46
1003033	1938	55.4	51.61	55.4	51.61	33.6	46.65
1003041	1938	55.4	51.61	55.4	51.61	50.7	41.2
1003045	1938	23.7	49.5
1003053	1938	55.4	51.61	55.4	51.61	55.4	51.61
1003057	1939	41.5	50	35.9	47.83	29	34.52
1003064	1939	29	34.52	55.4	47.83
1003067	1939	39.3	50.96
1003071	1939	29	34.52	29	34.52
1003079	1939	26.9	34.52	44.7	43.37	55.4	47.83
1003081	1940	41.2	49.5	29	34.52
1003085	1940	45.1	38.71			29	34.52
1003089	1940	38.8	53.21			39.8	47.38
1003097	1940	45.1	38.71	64.9	66.78	33.9	49.9
1003105	1940	16	42.15	39.8	47.38	29	34.52
1003109	1940	45.1	57.72	29	34.52	29	34.52
1003117	1941	45.1	49.23			50.7	41.2
1003121	1941	45.1	38.71	20.6	41.65
1003123	1941	31.5	47.79	29	34.52	29	34.52
1003127	1941	45.1	57.72	37.2	60.32
1003135	1941	55.4	51.61	55.4	51.61	38.8	38.33
1003139	1941	55.4	51.61	55.4	51.61	58.3	58.68
1003147	1941	55.4	51.61	55.4	51.61	41.5	50
1003155	1941	44.1	48.43
1003159	1942	32.2	34.52			58.3	58.68
1003166	1942	29	34.52
1003169	1942	45.1	57.72	38.8	38.33	41.2	49.5
1003177	1942	23.7	39.46			29	34.52
1003185	1942	45.1	57.72			23.7	39.46
1003189	1942	45.1	57.72	42.3	42.42
1003193	1942	45.1	57.72	26.9	34.52	41.2	49.5
1003197	1942	45.1	38.71	24.9	34.52
1003201	1942	45.1	57.72	38.5	54.04	33.2	46.09
1003206	1942	23.7	39.46
1003214	1942	42.8	37.37
1003222	1942	55.4	51.61	55.4	51.61	55.4	51.61
1003223	1943	51.9	58.68	55.4	51.61	51.9	58.68
1003225	1943	45.1	57.72	22.5	45.72
1003282	1881	29	34.52	32.2	39.58	35.9	39.58
1003284	1881	29	34.52	29	34.52	29	34.52
1003285	1881	29	34.52	29	34.52	29	34.52
1003287	1882	29	34.52	29	34.52	29	34.52
1003288	1882	38.6	51.51	59.5	50.04	33	42.54
1003289	1882	33.2	46.09	33.2	46.09	29	34.52
1003290	1882	33.9	49.9	33.9	44.16	39.5	64.75
1003292	1883	33.2	46.09	59.5	50.04	29	34.52
1003293	1883	29	34.52	29	34.52	29	34.52
1003295	1883	35.9	47.83	29	34.52	29	34.52
1003296	1883	35.1	35.2	41.5	50	29	34.52
1003297	1886	29	34.52	29	34.52	33	42.54
1003299	1886	33.5	39.64	46.5	59.38	34.5	35.2
1003300	1887	29	34.52	43.5	52.81	29	34.52
1003301	1888	29	34.52	29	34.52	29	34.52
1003303	1889	29	34.52		43.65	35.9	39.58
1003304	1889	32.2	39.58	55.4	48.27	29	34.52
1003305	1889	33.2	46.09	29	34.52
1003306	1889	36.1	56.64	33.9	44.16
1003307	1890	29	34.52	32.2	39.58	35.9	39.58
1003308	1891	29	34.52	32.2	39.58	29	34.52
1003310	1892	29	34.52	29	34.52	29	34.52
1003312	1892	57.5	35.2	29	34.52	29	34.52
1003313	1892	41.5	50	41.5	50	29	34.52
1003314	1894	37.2	60.32	35.9	47.83	29	34.52
1003315	1896	29	34.52	29	34.52	29	34.52
1003316	1897	41.2	49.5	43.2	39.46	29	34.52
1003318	1897	35.9	47.83	29	34.52	33.2	46.09
1003319	1900	71.9	57.63	71.9	57.63
1003322	1900	37.8	42.87	37.8	42.87
1003323	1901	41.2	49.5	64.9	66.78	56.5	53.5
1003324	1901	37.8	42.87	55.4	48.27	33.2	46.09
1003332	1881	29	34.52	29	34.52
1003333	1887	36.4	41.45	35.9	41.08
1003334	1888	29	34.52	32.2	34.52	29	34.52
1003336	1888	35.9	47.83	29	34.52
1003337	1894	39.8	47.38	39.8	47.38	29	34.52
1003338	1897	37.5	57.45	29	34.52	29	34.52
1003339	1899	64.9	50.84	32.2	39.58	87.4	74.11
1003340	1899	29	34.52	29	34.52	29	34.52
1003341	1901	37.8	42.87	59.5	50.04	55.4	51.61
1003343	1903	35.1	35.2	55.4	51.61	35.9	41.08
1003347	1909		43.65	29	34.52	30.7	43.43
1003350	1911	31.4	39.46	33.9	44.16	35.9	41.08
1003351	1914	29	34.52	29	34.52	33.6	40.95
1003352	1916	77	79.41	64.9	66.78	44.9	51.57
1003358	1928	45.4	57.47			32.8	46.65
1003426	1881	50.7	41.2	68.5	79.49	41.5	50
1003427	1882	42.3	42.42	29	34.52	37.8	42.87
1003429	1882	46.5	59.38	46.5	59.38	41.5	46.09
1003431	1883	29	34.52	29	34.52	37.8	42.87
1003432	1883	29	34.52	29	34.52	29	34.52
1003433	1886	41.5	50	33.1	75.48	29	34.52
1003434	1887	41.5	50	29	34.52	55.4	51.61
1003435	1887	38.8	38.33	29	34.52	29	34.52
1003436	1888	29	34.52	29	34.52	29	34.52
1003438	1888	59.5	50.04	33.1	75.48	29	34.52
1003440	1888	33.1	47.96			59.5	60.32
1003442	1889	59.5	60.32	59.5	60.32	55.4	51.61
1003446	1889	55.4	51.61	55.4	51.61	55.4	51.61
1003447	1889	33.5	39.64	29	34.52	29	34.52
1003448	1890	32.8	60.07	50.7	41.2	41.5	50
1003449	1890	51.9	58.68	59.5	60.32	29	34.52
1003451	1891					87.9	75.48
1003454	1891	29	34.52	59.5	60.32	29	34.52
1003456	1892	29	34.52	39.8	50.99	29	34.52
1003460	1892	33.6	46.65	46.5	59.38	29	34.52
1003462	1894	29.4	34.52	29	34.52	29	34.52
1003463	1894	29	34.52	29	34.52	29	34.52
1003464	1894	82.2	74.23			82.2	74.23
1003466	1894	37.8	42.87	29	34.52	29	34.52
1003467	1895	29	34.52	35.9	49.46	29	34.52
1003468	1895	32.2	39.58	32.2	39.58	33	38.72
1003469	1895	38.8	45.47	59.5	60.32	29	34.52
1003470	1896	29	34.52	29	34.52	29	34.52
1003472	1897	29	34.52	59.5	50.04	29	34.52
1003473	1898	18.3	46.65	64.9	66.78	29	34.52
1003474	1898	29	34.52	29	34.52	29	34.52
1003475	1900	41.5	50	41.5	50	29	34.52
1003476	1901	29	34.52	33.9	44.16	29	34.52
1003477	1901	33	49.52	32.2	39.58	29	34.52
1003479	1902	41.5	50	29	34.52	29	34.52
1003480	1903	57.4	44.68	37.8	42.87	59.5	60.32
1003481	1904	18.3	46.65	33.9	44.16	29	34.52
1003482	1904	29	34.52	29	34.52	37.8	42.87
1003483	1904			46.5	59.38	29	34.52
1003485	1906	29	34.52	43.5	44.68	37.8	42.87
1003486	1907	29	34.52	29	34.52	29	34.52
1003487	1908	32.2	43.43	55.4	51.61	41.5	50
1003492	1909	56.5	58.62	55.4	51.61
1003496	1909	35.1	35.2	50.7	41.2	59.5	50.04
1003497	1909	29	34.52	29	34.52	29	34.52
1003499	1911	37.2	60.32	29	34.52	29	34.52
1003501	1912	37.8	42.87	29	34.52	29	34.52
1003502	1914	55.4	51.61	55.4	51.61	55.4	51.61
1003503	1914	56.5	58.62	29	34.52	29	34.52
1003505	1915	59.5	50.04	29	34.52	29	34.52
1003507	1916	43.5	50.39	33.9	44.16	29	34.52
1003511	1918	42.8	51.05	43.5	68.97	32.2	34.52
1003512	1918	55.4	51.61	87.4	74.11	55.4	51.61
1003515	1919	55.4	51.61	55.4	51.61	55.4	51.61
1003516	1920	53.9	78.77	55.4	51.61	55.4	51.61
1003518	1921			29	34.52	29	34.52
1003520	1923	55.4	51.61	50.7	41.2	57.4	44.68
1003521	1923	29	34.52	33.2	46.09	29	34.52
1003525	1924	55.4	51.61	55.4	51.61	38.8	38.33
1003527	1924	39.8	47.38	42.3	42.42	32.2	34.52
1003529	1924	32.2	43.43	35.9	49.46	32.2	34.52
1003531	1924	87.9	75.48	87.4	74.11	77	79.41
1003533	1925	29	34.52	32.2	34.52	32.2	34.52
1003535	1928	32.2	34.52	32.2	34.52	32.2	34.52
1003537	1929	29	34.52	32.2	34.52	32.2	34.52
1003539	1930	50.6	78.16	64.9	66.78	32.2	34.52
1003541	1931	34.5	57.35	29	34.52	29	34.52
1003543	1932	35.9	47.83	35.9	47.83	55.4	51.61
1003598	1880	55.4	51.61	55.4	51.61	29	34.52
1003599	1880	32.2	34.52	29	34.52	29	34.52
1003600	1881	29	34.52	29	34.52	29	34.52
1003601	1881	29	34.52	29	34.52	29	34.52
1003602	1881			55.8	61.88
1003603	1881	29	34.52	29	34.52	29	34.52
1003604	1881	29	34.52			29	34.52
1003605	1882	29	34.52	29	34.52	36.6	34.52
1003606	1882	35.9	47.83
1003607	1882	51	55.22	51	55.22	29	34.52
1003610	1883	29	34.52	29	34.52	29	34.52
1003611	1884			36.6	34.52	45.1	50.99
1003612	1884	29	34.52	29	34.52	29	34.52
1003613	1884	41.5	50	59.5	50.04	45.1	50.99
1003615	1886	55.4	51.61	55.4	51.61	59.5	50.04
1003616	1886	29	34.52	29	34.52	29	34.52
1003617	1886	55.4	51.61	35.1	35.2	55.4	48.27
1003618	1886	29	34.52	29	34.52	29	34.52
1003619	1887	29	34.52	29	34.52	29	34.52
1003620	1888			29	34.52	33.1	75.48
1003621	1889	29	34.52	29	34.52	41.5	50
1003622	1889	29	34.52	55.4	51.61	33.1	75.48
1003623	1890	29	34.52			29	34.52
1003624	1891	29	34.52	29	34.52	29	34.52
1003625	1891	55.4	51.61	55.4	51.61	55.4	51.61
1003628	1894	82.2	74.23	85.2	75.48	59.5	60.32
1003630	1896	41.5	50	58.3	58.68	29	34.52
1003632	1897	29	34.52			29	34.52
1003634	1897	38.6	51.51	29	34.52	41.5	50
1003636	1897	37.8	42.87			55.4	51.61
1003637	1898			29	34.52	29	34.52
1003638	1898	29	34.52	29	34.52	29	34.52
1003639	1899	29	34.52	55.4	51.61	29	34.52
1003640	1899	35.8	59.9	29	34.52	29	34.52
1003641	1902	33.9	44.16	34.5	35.2	41.5	50
1003642	1902	37.8	42.87	29	34.52	55.4	51.61
1003643	1904	59.5	50.04			55.4	51.61
1003644	1904	38.8	38.33	29	34.52	41.5	50
1003645	1905	45.1	49.23	46.5	55.14	41.5	50
1003646	1906	59.5	50.04			55.4	51.61
1003647	1907	32.8	60.07	39.8	47.38	33.6	46.65
1003648	1908	29	34.52			50.7	41.2
1003649	1908	55.4	51.61			55.4	51.61
1003650	1910	38.8	53.21	68.5	63.2	50.7	41.2
1003651	1911	29	34.52	29	34.52	29	34.52
1003652	1914	55.4	51.61	55.4	51.61	55.4	51.61
1003653	1915	33.5	39.64	33.5	39.64	55.4	51.61
1003654	1915	55.4	51.61			55.4	51.61
1003655	1916	55.4	51.61	55.4	51.61	50.7	41.2
1003656	1917	45.1	38.71	41.5	50	46.5	43.65
1003657	1917			29	34.52	55.4	51.61
1003658	1918	45.1	38.71	50.7	41.2
1003659	1920	41.2	49.5	29	34.52
1003660	1920			38.8	53.21	29	34.52
1003661	1920	55.4	51.61	55.4	51.61	57.4	44.68
1003662	1921	33	50.99	29	34.52	29	34.52
1003663	1921	29	34.52	29	34.52	29	34.52
1003664	1922	29	34.52			55.4	51.61
1003665	1923	55.4	42.53	55.4	42.53	39.8	47.38
1003666	1923	29	34.52	39.8	47.38	29	34.52
1003667	1926	29	34.52			29	34.52
1003668	1927	55.4	51.61	59.5	50.82	55.4	51.61
1003669	1928	37.8	42.87	29	34.52
1003670	1929	45.4	57.47			45.1	57.72
1003671	1929	32.2	39.58	29	34.52	38.8	38.33
1003672	1930	64.9	82.84	38.8	45.47	35.9	41.08
1003673	1931	30.7	28.28
1003674	1931	43.3	82.84	50.7	41.2	59.5	50.82
1003675	1931	29	34.52	29	34.52	29	34.52
1003676	1932	36.4	50	55.4	42.53	42.3	42.42
1003677	1933	33.6	46.65	55.4	51.61
1003678	1934	59.5	50.82	55.4	51.61	29	34.52
1003679	1935	29	34.52			29	34.52
1003680	1935	29	34.52	29	34.52
1003681	1937	45.1	38.71
1003682	1937	59.5	54.41
1003683	1938	59.5	67.88	55.4	51.61
1003684	1938			29	34.52
1003685	1939	32.2	34.52	30.7	28.28	32.2	34.52
1003686	1939	32.2	34.52	32.2	34.52	33.6	46.65
1003687	1940	37.8	42.87	41.5	50	32.2	34.52
1003688	1940	38.8	38.33			35.1	42.42
1003689	1941	38.8	53.21			33.9	44.16
1003834	1880	50.7	41.2	50.7	41.2	33.9	49.9
1003835	1880	33	49.52	29	34.52	29	34.52
1003836	1880	34.5	35.2	32.2	34.52	32.2	34.52
1003837	1881	33.6	46.65	37.8	42.87	50.7	41.2
1003838	1882	29	34.52	29	34.52	29	34.52
1003839	1882	37.8	42.87	37.8	42.87	33.6	46.65
1003841	1882	29	34.52	29	34.52	29	34.52
1003842	1882	41.5	50	32.3	50.84	29	34.52
1003843	1882	29	34.52	29	34.52	29	34.52
1003844	1882	60	84.05		43.65	33.5	39.64
1003847	1883	59.5	60.32	59.5	60.32	36.4	41.45
1003848	1884	41.5	50	41.5	50
1003849	1884	32.2	34.52			29	34.52
1003851	1884	39.8	47.38	31.6	49.69	29	34.52
1003852	1884	38.8	53.21
1003854	1885	50.7	41.2	55.4	51.61	55.4	51.61
1003855	1885	39.8	47.38	29	34.52	39.8	47.38
1003856	1885	33.2	46.09	33.2	46.09	29	34.52
1003859	1886	29	34.52	29	34.52	41.5	50
1003860	1886	38.8	53.21			29	34.52
1003861	1887	28.7	40.95	29	34.52	29	34.52
1003862	1887	29	34.52	29	34.52	29	34.52
1003863	1889	38	56.47	29	34.52	29	34.52
1003864	1889	59.5	58.62	39.8	47.38	37.8	42.87
1003865	1890	43.5	50.39	51.9	58.68	39.8	47.38
1003869	1890	29	34.52	29	34.52	29	34.52
1003870	1891	29	34.52	29	34.52	29	34.52
1003871	1891	29	34.52	39.8	47.38	29	34.52
1003872	1892	29	34.52	33.5	39.64
1003873	1892	29	34.52	29	34.52	29	34.52
1003874	1892	29	34.52	29	34.52	29	34.52
1003875	1892	38.8	38.33	59.5	60.32	55.4	51.61
1003876	1894	29	34.52	29	34.52	37.8	42.87
1003878	1895	29	34.52	29	34.52
1003879	1897	41.5	50	55.4	51.61	41.5	50
1003880	1897	38.8	38.33	29	34.52	31.6
1003881	1898	29	34.52	29	34.52	29	34.52
1003882	1898	29	34.52	29	34.52	44.9	51.57
1003884	1898	39.8	47.38	29	34.52	29	34.52
1003886	1899	37.8	42.87	37.8	42.87	29	34.52
1003888	1899	39.8	47.38	39.8	47.38	29	34.52
1003889	1899	33.6	46.65	29	34.52	29	34.52
1003891	1900	35.9	41.15	44.7	43.37	46.5	59.38
1003892	1900	55.4	51.61	55.4	51.61	55.4	51.61
1003894	1900			41.5	50	41.5	50
1003896	1900	29	34.52	29	34.52	29	34.52
1003897	1901	33.5	39.64	33.5	39.64	32.3	50.84
1003898	1901					64.9
1003900	1901	35.9	47.83			29	34.52
1003901	1901	37.2	60.32	29	34.52	29	34.52
1003902	1901	29	34.52	29	34.52	29	34.52
1003903	1901	35.1	35.2	35.1	35.2	46.5	59.38
1003905	1901	44.9	51.57	37.8	42.87	23.8	46.09
1003907	1902	18.3	46.65	29	34.52	71.9	57.57
1003909	1902			33.9	44.16	41.5	50
1003911	1902	29	34.52	29	34.52	29	34.52
1003912	1903	41.2	55.04	18.3	46.65	55.4	51.61
1003914	1904	39.8	47.38	39.8	47.38
1003915	1905	29	34.52	29	34.52	29	34.52
1003916	1905	55.4	51.61	55.4	51.61	55.4	51.61
1003917	1905	45.1	38.71	39.8	50.99	52.6
1003918	1905	29	34.52	29	34.52	29	34.52
1003919	1905	38.8	45.47	41.5	50	29	34.52
1003920	1905	51.5	53.33		43.65	42.3	60.32
1003922	1905	29	34.52	29	34.52	29	34.52
1003924	1906	29	34.52			29	34.52
1003925	1906	29	34.52	29	34.52	29	34.52
1003926	1907	51.9	58.68	39.8	47.38	87.4	74.11
1003927	1907	55.4	51.61	55.4	51.61	59.5	60.32
1003928	1907	51.9	58.68	41.5	50	35.9	39.58
1003929	1907	55.4	49.26	29	34.52
1003930	1908	33.9	44.16	29.4	34.52
1003931	1908	29	34.52	29	34.52	29	34.52
1003932	1908	37.2	60.32	29	34.52	41.5	50
1003933	1908	38.8	45.47	55.4	51.61	44.9	51.57
1003934	1908			69.7	62.73
1003937	1908	29	34.52	29	34.52	29	34.52
1003938	1909	45.1	49.23	29	34.52	45.1	49.23
1003939	1909	29	34.52	29	34.52	29	34.52
1003940	1909	35.8	59.9	29	34.52	29	34.52
1003942	1909	29	34.52	33.6	50.82	33.9	44.16
1003943	1910	37.5	47.16
1003944	1910	33.2	46.09			29	34.52
1003945	1911	58.3	58.68	44.9	51.57	55.4	51.61
1003946	1912	29	34.52	29	34.52	29	34.52
1004002	1888	29	34.52	29	34.52	44.9	51.57
1004003	1900			29	34.52	29	34.52
1004302	1880	29	34.52
1004303	1881	29	34.52
1004304	1881	29	34.52
1004305	1884	29	34.52
1004306	1885			29	34.52	29	34.52
1004307	1886	29	34.52	29	34.52	33.9	44.16
1004308	1887	29	34.52	29	34.52	29	34.52
1004309	1889	32.2	39.58	29	34.52	29	34.52
1004310	1890	29	34.52	29	34.52	29	34.52
1004311	1891	29	34.52	29	34.52	29	34.52
1004312	1893	41.5	50	50.7	41.2	29	34.52
1004313	1894	29	34.52	29	34.52	29	34.52
1004314	1895	55.4	51.61	29	34.52		51.61
1004315	1897	29	34.52			44.9	51.57
1004316	1903	33.2	46.09	57.4	44.68	36.6	34.52
1004317	1904	55.4	49.26	55.4	49.26	51.9	58.68
1004318	1905	77	79.41	71.5	84.05	56.9
1004319	1906	79.6	66	51.1	55.81	55.4	51.61
1004320	1906	29	34.52	29	34.52	44.9	51.57
1004321	1909	29	34.52
1004322	1911	29	34.52	29	34.52
1004323	1912	29	34.52			29	34.52
1004324	1915	29	34.52	29	34.52	29	34.52
1004325	1917	32.8	64.15	29	34.52	29	34.52
1004326	1919	45.1	49.23	33.2	52.74	35.9	43.43
1004327	1919	55.4	49.26	55.4	49.26	35.9	43.43
1004328	1922	29	34.52	29	34.52	29	34.52
1004329	1922	55.4	51.61	55.4	51.61	29	34.52
1004330	1924	29	34.52	50.7	41.2	39.8	47.38
1004331	1925	32.2	34.52	55.4	49.26	41.2	49.5
1004332	1925	32.2	34.52	55.4	48.27	41.5	50
1004333	1926	37.8	42.87	41.5	50	29	34.52
1004334	1926	29	34.52	29	34.52	46.5	59.38
1004335	1927	55.4	51.61	55.4	51.61	55.4	42.53
1004336	1928	29	34.52	59.5	60.32	55.4	42.53
1004337	1930	32.2	39.58	32.2	43.43	32.2	34.52
1004338	1931	55.4	51.61	55.4	51.61	55.4	42.53
1004339	1932	38.8	38.33	43.5	50.39
1004340	1934	29	34.52	29	34.52	33	42.54
1004342	1935	55.4	51.61	55.4	51.61	29	34.52
1004343	1936	38.8	38.33			32.2	34.52
1004344	1937	29.1	34.52	37.8	42.87	32.2	34.52
1004345	1937	32.2	34.52	32.2	34.52	55.4	49.26
1004346	1938	37.8	42.87	37.8	42.87	26.9	34.52
1004347	1940	32.2	34.52	29	34.52	29	34.52
1004348	1940	45.1	38.71			29	34.52
1004349	1945	45.1	38.71	27.9	37.41	59.5	67.88
1004350	1947	41.2	49.5			70.7	68.96
1004351	1947	45.1	50.99	50.9	82.84	55.4	42.53
1004352	1948	32.2	34.52			36.6	34.52
1004353	1948	82.2	74.23	28.7	58.68	84.4
1004354	1949	41.2	49.5		58.68	63.5	66.98
1004355	1949	35.9	41.08			55.4	51.61
1007193	1880	29	34.52	29	34.52	29	34.52
1007194	1886	29	34.52	29	34.52	29	34.52
1007291	1881	29	34.52	29	34.52	29	34.52
1007292	1881	29	34.52	29	34.52	29	34.52
1007293	1883	34.5	35.2	29	34.52	29	34.52
1007294	1883	28.7	40.95	29	34.52	29	34.52
1007295	1883	28.7	40.95	29	34.52	39.8	47.38
1007296	1884	29	34.52	29	34.52	29	34.52
1007297	1884	29	34.52	29	34.52	39.8	47.38
1007298	1884	29	34.52	29	34.52	31.6	37.38
1007299	1885	33.9	44.16	57.5	35.2	55.4	51.61
1007300	1885	29	34.52	29	34.52	57.4	44.68
1007301	1886	29	34.52	29	34.52	29	34.52
1007302	1887	29	34.52	29	34.52	29	34.52
1007303	1887	29	34.52	29	34.52	29	34.52
1007304	1887	35.9	41.15	29	34.52	29	34.52
1007305	1889	29	34.52	29	34.52	29	34.52
1007306	1889	29	34.52	29	34.52	35.9	41.15
1007307	1889	29	34.52	29	34.52	29	34.52
1007308	1889	29	34.52	29	34.52	29	34.52
1007309	1890	41.5	46.09	29	34.52	31.6	49.69
1007310	1890	29	34.52	29	34.52	29	34.52
1007311	1890	29	34.52	29	34.52	29	34.52
1007312	1890	32.2	34.52	29	34.52	29	34.52
1007313	1891	55.4	48.27	55.4	51.61	57.5	35.2
1007314	1891	71.9	57.63	46.5	55.14	57.5	35.2
1007315	1892	29	34.52	29	34.52	29	34.52
1007317	1892	29	34.52	29	34.52	35.9	39.58
1007318	1893	41.5	50	41.5	50	43.5	48.27
1007319	1893	34.5	35.2	35.9	49.46	29	34.52
1007320	1893	29	34.52	29	34.52	29	34.52
1007321	1893	34.5	35.2	29	34.52	29	34.52
1007322	1893	29	34.52	29	34.52	29	34.52
1007323	1893	33.2	46.09	33.2	46.09	29	34.52
1007324	1894	29	34.52	29	34.52	29	34.52
1007325	1894	29	34.52	32.2	39.58	29	34.52
1007326	1894	29	34.52	33	38.72	39.8	47.38
1007328	1894	51.5	53.33	24.9	34.52	33.6	46.65
1007329	1894	29	34.52	29	34.52	29	34.52
1007330	1894	24.9	34.52	29	34.52	35.9	49.46
1007331	1894	38	56.47	29	34.52	29	34.52
1007333	1895	55.4	51.61	55.4	51.61	55.4	51.61
1007334	1895	29	34.52	33.9	44.16	29	34.52
1007336	1896	29	34.52	29	34.52	29	34.52
1007337	1896	29	34.52	29	34.52	29	34.52
1007338	1896	29	34.52	29	34.52	29	34.52
1007339	1897	29	34.52	57.4	44.68	29	34.52
1007340	1898	41.2	55.04	33.2	46.09	57.5	35.2
1007341	1898	33.9	44.16	29	34.52	56.5	53.5
1007342	1899	29	34.52	29	34.52	29	34.52
1007343	1900	36.5	56.47	29	34.52	29	34.52
1007344	1900	42.4	56.45	42.4	56.45	29	34.52
1007345	1900		43.65	32.2	34.52	32.2	34.52
1007346	1901	29	34.52	29	34.52	29	34.52
1007347	1902	29	34.52	29	34.52	29	34.52
1007348	1903	33	38.72	39.8	50.99	59.5	60.32
1007349	1903	28.7	58.68	34.5	35.2	29	34.52
1007350	1903	64.9	49.5	33.2	52.74	30.7	28.28
1007351	1903	29	34.52	33	38.72	20.6	52.81
1007352	1904	33.7	48.43	32.2	39.58
1007353	1905	37.8	42.87	29	34.52	50.7	41.2
1007354	1905	37.8	42.87	29	34.52	29	34.52
1007355	1906	33.9	44.16	29	34.52	33.9	44.16
1007356	1906	55.4	48.27			29	34.52
1007357	1906	28.7	40.95	29	34.52	33.6	46.65
1007358	1906	33.9	44.16	33.9	44.16	33.6	46.65
1007359	1907	33.9	44.16	29	34.52	33.6	46.65
1007360	1907	64.9	49.5	24.9	34.52	33.9	44.16
1007361	1907	35.1	35.2	33.9	49.9	50.7	41.2
1007362	1907	33.9	44.16	29	34.52	33.5	39.64
1007363	1908	57.4	44.68	29	34.52	29	34.52
1007364	1908	33.5	39.64	33.5	39.64	59.5	60.32
1007365	1908	29	34.52	29	34.52	29	34.52
1007366	1908	35.9	49.46	29	34.52	55.4	51.61
1007368	1908	33.6	46.65			55.4	48.27
1007369	1908	53.7	60.84			59.5	60.32
1007371	1910	36.1	56.64	58.3	58.68	28.7	40.95
1007372	1911	33.9	44.16	39.8	47.38	33.5	39.64
1007373	1911	57.4	44.68	29	34.52	29	34.52
1007374	1911	55.4	51.61	55.4	51.61
1007376	1911	33.2	52.74	41.5	50	33.5	39.64
1007377	1911	33.6	46.65	38.8	38.33
1007378	1912	35.9	47.83	37.8	42.87	39.8	47.38
1007379	1912	41.5	50	41.5	50	33.9	44.16
1007381	1912	38.8	53.21	29	34.52	29	34.52
1007382	1913	29	34.52	29	34.52	29	34.52
1007383	1913	29	34.52	29	34.52	29	34.52
1007384	1913	33.9	44.16	26.9	34.52	32.2	34.52
1007386	1914	29	34.52	29	34.52	29	34.52
1007387	1914	29	34.52	29	34.52	29	34.52
1007388	1914	34.5	35.2	32.2	34.52	38.8	38.33
1007389	1915	37.8	42.87	37.8	42.87
1007390	1916	29	34.52	37.8	42.87	45.1	38.71
1007391	1916	55.4	42.53			60	44.68
1007393	1917	32.2	39.58	29	34.52
1007394	1917	29	34.52	35.9	49.46	35.9	49.46
1007395	1917	45.1	50.99	29	34.52	29	34.52
1007396	1918	45.1	38.71			29	34.52
1007397	1918	45.1	49.23	55.4	51.61	55.4	51.61
1007398	1918	45.1	38.71	29	34.52	29	34.52
1007400	1919	33.6	46.65			37.8	42.87
1007401	1919	29	34.52			29	34.52
1007403	1919	30.7	37.41
1007404	1919					33.5	39.64
1007405	1919	45.1	38.71	26.9	34.52	57.4	44.68
1007407	1920	33.5	39.64			29	34.52
1007408	1921	29	34.52	29	34.52	50.7	41.2
1007409	1921	45.1	38.71	64.9	66.78
1007410	1921	35.9	49.46			29	34.52
1007411	1923	38.4	49.82	37.8	43.65	33.9	44.16
1007412	1923	55.4	42.53			38.4	49.82
1007415	1923	55.4	51.61			55.4	48.27
1007416	1923	55.4	42.53	55.4	42.53	29	34.52
1007417	1924	37.8	42.87	37.8	42.87	29	34.52
1007418	1924	28.7	40.95	34.5	35.2	29	34.52
1007419	1925	29	34.52	29	34.52	29	34.52
1007420	1925	55.4	51.61	55.4	51.61	55.4	51.61
1007421	1925	29	34.52			50.7	41.2
1007422	1926	34.5	42.42	51.5	53.33		43.65
1007424	1926	35.9	49.46	28.7	58.68
1007425	1927	37.8	42.87	29	34.52	29	34.52
1007426	1927	45.4	57.47	37.8	42.87		43.65
1007428	1929			29	34.52	35.9	43.43
1007430	1929	32.2	43.43	70.4	49.46	32.2	34.52
1007431	1930	57.4	44.68	37.8	42.87	55.4	51.61
1007435	1930	32.8	41.45	32.2	34.52	39.8	47.38
1007437	1931	29.1	34.52	33.9	44.16	26.9	34.52
1007438	1931	51.5	53.33	26.9	34.52	35.9
1007440	1931	34.5	42.42	35.1	35.2	29	34.52
1007441	1931	24.6	50.04	29	34.52	35.9	43.43
1007443	1932	34.5	42.42	55.4	42.53
1007445	1934			70.9	58.14	82.2	74.23
1007447	1934	55.4	51.61	55.4	51.61	29	34.52
1007449	1934	30.7	28.28	29	34.52	29	34.52
1007450	1935	51.5	53.33	29	34.52	32.2	34.52
1007452	1935	32.2	34.52			31.5	58.62
1007456	1935	32.2	34.52	32.2	34.52	46.5	59.38
1007457	1935	75.8	71.93	65.1	84.05	55.4	51.61
1007459	1935	32.2	34.52	64.9	66.78	32.2	34.52
1007461	1936	32.2	34.52		43.65	29	34.52
1007462	1938	64.9	49.5	64.9	66.78	33.6	40.95
1007463	1938	29.1	34.52	32.2	34.52
1007465	1939	41.5	50	37.8	42.87	38.8	38.33
1007467	1939	32.2	34.52	31.5	58.62	29	34.52
1007469	1939	26.9	34.52	24.9	34.52	33.9	44.16
1007471	1940	32.2	34.52	29	34.52	37.8	42.87
1007472	1940	35.9	49.46			35.9
1007473	1940	24.3	54.98	59.5	60.32	41.5	50
1007474	1942	35.1	42.42	34.5	35.2	32.2	43.43
1007475	1942	45.1	38.71	59.5	60.32	32.2	34.52
1007476	1945	45.1	49.23	59.5	60.32	51.8	66.64
1007477	1946	45.1	57.72	55.4	51.61	29	34.52
1007478	1946	37.8	42.87			35.9	43.43
1007479	1946			39.9	44.62	29.1	34.52
1007481	1947	32.2	34.52			32.2	34.52
1007482	1947	45.1	38.71	33.6	40.95	32.2	34.52
1007483	1949	32.2	34.52	29	34.52	32.2	34.52
1007484	1949	31.5		42.3	42.42	32.2	34.52
1007485	1950	41.2	49.5	32.2	34.52	32.2	34.52
1008133	1880	29	34.52			29	34.52
1008134	1880					29	34.52
1008135	1880	29	34.52	37.8	42.87	29	34.52
1008136	1880	29	34.52	29	34.52	29	34.52
1008137	1881	45.1	38.71	29	34.52	29	34.52
1008138	1881	29	34.52	29	34.52	29	34.52
1008139	1881	36.6	36.62	32.2	39.58	38.6	52.91
1008140	1882	37.8	42.87	35.9	41.08	29	34.52
1008141	1882	36.6	36.62	41.5	50	39.8	47.38
1008142	1882	29	34.52	29	34.52	29	34.52
1008143	1882	41.5	50	41.5	50	39.8	47.38
1008144	1882					82.2	74.23
1008146	1882	34.5	35.2	29	34.52	29	34.52
1008147	1882		54.74	50.7	41.2	29	34.52
1008148	1883	37.8	42.87	29	34.52		51.61
1008149	1883	29	34.52	29	34.52	29	34.52
1008150	1883	29	34.52	29	34.52	29	34.52
1008151	1884	29	34.52	29	34.52	29	34.52
1008152	1884	71.9	57.57	82.2	74.23	33	49.52
1008153	1885	24.9	34.52	33.9	44.16	29	34.52
1008154	1885	29	34.52	29	34.52
1008155	1885	39.9	44.62	29	34.52	29	34.52
1008157	1885	29	34.52			29	34.52
1008159	1886	59.5	50.04	59.5	50.04		54.74
1008161	1886	70.9	58.14	35.1	35.2	56.5	53.5
1008162	1886	56.6	59.88	33.5	39.64		54.74
1008164	1886	29	34.52	29	34.52	29	34.52
1008165	1887	33	49.52	29	34.52	29	34.52
1008166	1887	29	34.52	29	34.52	35.9	41.08
1008167	1887	26.3	50.96				54.74
1008169	1888	29	34.52	33.2	46.09	29	34.52
1008170	1888					33	49.52
1008171	1888	29	34.52	41.5	46.09	33	49.52
1008172	1889	37.9	51.8	21.2	49.24	29	34.52
1008173	1890	50.7	41.2	33.6	46.65	38.8	38.33
1008174	1890	29	34.52	31.6	37.38	41.5	50
1008175	1890	29	34.52	29	34.52	29	34.52
1008176	1890	29	34.52	29	34.52	29	34.52
1008177	1891	51.9	58.68	51.9	58.68	51.9	58.68
1008178	1891	35.1	35.2	66.9	47.83	35.9	39.58
1008179	1891	33	38.72	29	34.52		54.74
1008180	1891	29	34.52	29	34.52	29	34.52
1008181	1892	64.9	49.5			29	34.52
1008182	1892	21.2	49.24	33.5	39.64	29	34.52
1008184	1892	29	34.52	29	34.52	29	34.52
1008186	1892	35.1	35.2	55.4	51.61
1008188	1892			29	34.52	29	34.52
1008189	1892		54.74	29	34.52	50.7	41.2
1008191	1892	51.5	53.33	35.1	35.2	29	34.52
1008193	1893	41.5	50	33.2	46.09	55.4	51.61
1008194	1893	45.1	38.71	28.7	58.68	39.8	47.38
1008195	1893	29	34.52	29	34.52	29	34.52
1008196	1893	57.4	44.68	55.4	51.61	29	34.52
1008198	1893	45.1	38.71	29	34.52	29	34.52
1008199	1893	29	34.52	39.8	47.38	37.8	42.87
1008200	1894	44.9	51.57	44.9	51.57	59.5	50.04
1008201	1894	57.4	44.68	39.8	29.88	24.4	54.74
1008202	1894			43.5	50.39	33	56.47
1008203	1894	45.1	49.23	29	34.52	29	34.52
1008204	1895	29	34.52		42.87	29	34.52
1008205	1895			37.5	47.16	73.7	50.04
1008207	1895	43.5	50.39	35.9	41.08	39.8	47.38
1008208	1895	33.5	39.64	33.5	39.64	29	34.52
1008209	1895			59.5	60.32	33	49.52
1008210	1895	24.9	34.52	55.4	51.61	37.8	42.87
1008211	1895			29	34.52
1008213	1895	29	34.52	29	34.52	55.4	51.61
1008214	1895	29	34.52	29	34.52	29	34.52
1008215	1895	51.1	55.81	44.9	51.57	59.5	50.82
1008217	1895	29	34.52			29	34.52
1008218	1896	45.1	38.71	29	34.52	29	34.52
1008219	1896	29	34.52	33	38.72	37.8	42.87
1008220	1896	45.1	38.71	56.9	59.88	29	34.52
1008221	1896	29	34.52			29	34.52
1008222	1896	29	34.52	24.9	34.52	29	34.52
1008224	1897	33.5	39.64	33.5	39.64	55.4	51.61
1008225	1897	41.5	50	41.5	50	36.6	34.52
1008226	1897	39.8	47.62	39.8	47.62	56.5	53.5
1008227	1897	57.4	44.68	33.6	46.65	29	34.52
1008228	1897	28.7	40.95	29	34.52	33.9	49.9
1008229	1897	29	34.52	29	34.52	29	34.52
1008230	1897	51.9	58.68	70.9	58.14	46.5	59.38
1008232	1897	51.1	55.81	33	49.52	55.4	51.61
1008234	1897			29	34.52	39.8	47.62
1008235	1897	39.8	47.62			37.8	42.87
1008237	1897			57.5	35.2	39.8	47.38
1008238	1897	28.7	58.68	29	34.52	29	34.52
1008239	1898	33.5	39.64	57.4	44.68		54.74
1008240	1898	29	34.52	43.5	50.39	35.9	39.58
1008241	1898	29	34.52	29	34.52	29	34.52
1008242	1898	29	34.52	29	34.52	29	34.52
1008243	1898	45.1	49.23	39.8	47.62	41.5	50
1008245	1898	28.7	58.68	41.2	58.39	29	34.52
1008246	1899	33.6	46.65	33.6	46.65	31.6	49.69
1008248	1899	39.8	47.62	39.8	47.62	35.9	47.83
1008249	1899	59.5	60.32	29	34.52	45.1	38.71
1008250	1900	29	34.52	29	34.52	24.4	54.74
1008251	1900	33.6	46.65	33.6	46.65
1008252	1900	21.2	49.24	21.2	49.24		54.74
1008253	1900	32.3	41.65	34.5	35.2	39.8	47.62
1008255	1901	33.5	39.64	28.7	58.68	35.9	41.08
1008256	1901	33.6	46.65	33.6	46.65	37.8	42.87
1008257	1901	50.6	78.16	37.5	47.16	41.5	50
1008258	1901	46.5	59.38	46.5	59.38	52.7	56.47
1008259	1901	29	34.52	29	34.52	29	34.52
1008260	1901	37.8	42.87		42.87	33	49.52
1008261	1901	45.1	49.23	33	49.52	33.6	46.65
1008262	1901	24.4	54.74			29	34.52
1008263	1902	29	34.52	29	34.52	35.9	39.58
1008264	1902	29	34.52	29	34.52	29	34.52
1008265	1902	29	34.52	29	34.52	29	34.52
1008266	1902	29	34.52			29	34.52
1008267	1902	33	38.72	29	34.52	29	34.52
1008268	1902	33.5	39.64	33.5	39.64	35.9	41.08
1008269	1902			29	34.52	29	34.52
1008270	1902	31.6	37.38	29	34.52	29	34.52
1008271	1903	33.6	46.65	37.8	42.87	33.2	46.09
1008272	1903	38.8	38.33	38.8	38.33
1008273	1903	35.1	35.2	35.9	49.46	35.1	35.2
1008274	1903	28.7	58.68	41.5	50	29	34.52
1008275	1903	55.4	51.61	38.8	38.33	41.5	50
1008276	1903	70.9	58.14	56.9	59.88	51.9	58.68
1008277	1904	29	34.52	28.7	58.68
1008278	1904	35.1	43.78	20.6	41.65	55.4	51.61
1008279	1904	29	34.52	29	34.52	29	34.52
1008280	1904	64.6	59.83	37.8	42.87	41.5	50
1008281	1904	37.8	42.87	35.1	35.2	57.4	44.68
1008282	1904	29	34.52	39.8	47.38	29	34.52
1008283	1904	29	34.52	29	34.52	29	34.52
1008284	1904	45.1	38.71	56.6	59.88	29	34.52
1008285	1904	33	49.52	33	49.52	33.6	46.65
1008286	1904	70.9	58.14	55.4	51.61
1008288	1904	29	34.52	29	34.52	29	34.52
1008289	1904	33.5	39.64	29	34.52	33.9	44.16
1008290	1904	44.1	34.68			29	34.52
1008291	1905	29	34.52	29	34.52	29	34.52
1008292	1905	41.5	50	41.5	50	51.9	58.68
1008293	1905	64.9	49.5			87.4	74.11
1008295	1905	45.1	38.71	29	34.52	29	34.52
1008296	1906	33.9	44.16	46.5	59.38	35.9	41.08
1008297	1906	35.1	35.2	35.1	35.2	29	34.52
1008298	1906	29	34.52			29	34.52
1008299	1906	20.6	41.65	20.6	41.65	29	34.52
1008300	1906	85.2	75.48	59.5	60.32	55.4	51.61
1008302	1906			29	34.52	55.4	51.61
1008303	1906	34.5	35.2	29	34.52	29	34.52
1008304	1906	38.8	45.47	64.9	66.78	29	34.52
1008305	1907	41.5	50	30.7	43.43	33.9	44.16
1008306	1907	37.5	47.16	39.8	47.38	35.1	35.2
1008307	1907	29	34.52	29	34.52	35.1	35.2
1008308	1907	55.4	51.61			46.5	59.38
1008309	1907	33.6	46.65	30.7	43.43	33	49.52
1008310	1908	32.2	34.52	32.2	34.52	24.5	54.57
1008311	1908			41.5	50	29	34.52
1008312	1908	37.8	42.87	32.2	39.58	29	34.52
1008313	1908	37.9	51.8	29	34.52		54.74
1008314	1908	33.9	40.15	30.7	33.05		43.65
1008315	1908	29	34.52	29	34.52	33	56.47
1008317	1908			39.8	50.31	37.8	42.87
1008318	1908	39.8	50.31	39.8	50.31	64.9	49.5
1008320	1909	33.5	39.64	39.8	47.62	39.8	47.62
1008321	1909	45.1	38.71	29	34.52	29	34.52
1008322	1909	54	57.52	59.5	60.32	29	34.52
1008323	1910	33.5	39.64	39.8	47.62	45.1	38.71
1008324	1910			41.5	50	41.5	50
1008325	1910	28.7	58.68	29	34.52	41.5	50
1008326	1911	51.9	58.68	37.8	42.87	45.1	38.71
1008327	1911	45.1	49.23	31.1	46.09	33.6	46.65
1008329	1911	55.4	51.61	59.5	50.04	46.5	59.38
1008331	1911	59.5	50.04	64.9	66.78	20.6	41.65
1008332	1912	55.4	49.26	55.4	49.26	35.9	49.46
1008333	1912	29	34.52	29	34.52	35.9	39.58
1008334	1912	39.8	47.62	39.8	47.62
1008335	1912	45.1	38.71	39.8	47.62	29	34.52
1008336	1912	29	34.52	29	34.52	41.5	50
1008337	1912	32.8	60.07	32.8	34.68	37.8	42.87
1008338	1912	51.9	58.68	63.5	66.98	37.8	42.87
1008339	1912	35.9	47.83	50.7	41.2	39.8	47.62
1008341	1912	34.5	35.2	29	34.52	30.7	43.43
1008342	1912	29	34.52	29	34.52
1008343	1913	54	58.62	33.5	50.82	51.9	58.68
1008344	1913	34.5	35.2	22.5	45.72	35.9	43.43
1008345	1913	20.6	41.65	31.6	49.69	29	34.52
1008347	1913	20.6	41.65	22.5	45.72	29	34.52
1008348	1913	32	54.72	53.9	78.77	39.8	47.62
1008349	1913	29	34.52	29	34.52	29	34.52
1008350	1913	55.4	51.61	55.4	51.61	24.9	34.52
1008351	1913	59.5	58.71	63.5	58.71	53.6	59.88
1008352	1913	39.8	47.62	39.8	47.62	39.8	47.62
1008353	1914		54.74	38.8	38.33	29	34.52
1008354	1914	37.5	47.16	16	42.15	32.2	34.52
1008355	1914	29	34.52	29	34.52	41.5	50
1008356	1914	32.2	34.52	29	34.52	29	34.52
1008357	1914	20.6	41.65	34.5	35.2	23.8	41.65
1008358	1914	33.5	39.64	50.7	41.2	29	34.52
1008359	1915	31.5	47.79	43.5	48.27	51.9	58.68
1008360	1915	20.6	41.65	50.7	41.2
1008361	1915			55.4	51.61	33	49.52
1008363	1915		54.74	50.7	41.2	24.9	34.52
1008364	1915	87.4	74.11	87.4	74.11	87.4	74.11
1008366	1915	59.5	50.04	41.5	46.09	39.8	47.62
1008367	1916	20.6	41.65	41.5	50
1008368	1916	77	79.41	63.5	66.98	33.5	39.64
1008369	1916	32.2	43.43	35.9	49.46	50.7	41.2
1008370	1916	55.4	51.61	44.9	51.57	39.8	47.62
1008371	1916	45.1	38.71	35.9	41.08	55.4	48.27
1008372	1916	39.8	47.62	39.8	47.62	37.8	42.87
1008373	1916		43.65	44.9	51.57	38.8	38.33
1008374	1916	51.1	58.11	33.1	75.48	24.9	34.52
1008375	1916	87.4	74.11	51.5	51.8	39.8	47.62
1008376	1917	45.1	38.71	24.9	34.52	29	34.52
1008377	1917	43.5	50.39	43.5	50.39	50.7	41.2
1008379	1917	58.3	58.68	31.5	47.79	31.5	47.79
1008380	1917	39.8	47.62	33	49.52	35.9	41.08
1008382	1917			39.8	47.62	33.5	39.64
1008383	1917	45.1	49.23	39.8	47.62	39.8	47.62
1008384	1917	29	34.52	29	34.52	29	34.52
1008385	1917	29	34.52	33	38.72	45.1	38.71
1008386	1918	29	34.52	29	34.52	50.7	41.2
1008387	1918	29	34.52	33.6	50.82	29	34.52
1008388	1918	45.1	50.99	64.9	66.78
1008389	1918	45.1	50.99	29	34.52	32.2	34.52
1008390	1918	35.9	47.83	55.4	51.61	29	34.52
1008391	1918	51.9	58.68	59.5	50.04	34.5	35.2
1008392	1918	29	34.52	29	34.52	41.5	46.09
1008393	1918	45.1	49.23	41.5	50	33.5	39.64
1008394	1918	45.1	49.23	33	49.52	39.8	47.62
1008395	1919	45.1	38.71			33	49.52
1008397	1919	45.1	50.99	51.1	55.81		54.74
1008398	1919	29	34.52	29	34.52	29	34.52
1008399	1919	62.3	60.36	33.5	39.64
1008401	1919	33	49.52	39.8	47.62	32.2	34.52
1008402	1919	29	34.52	33	56.47	29	34.52
1008403	1919	39.8	47.38	50.7	41.2	59.5	60.32
1008404	1919	31.5	41.65	32.2	34.52	32.2	34.52
1008405	1919	31.5	41.65	29	34.52	29	34.52
1008406	1920	55.4	42.53	29	34.52	29	34.52
1008407	1920	34.5	42.42	35.9	41.08	33	49.52
1008408	1920	21.2	49.24	33	49.52	29	34.52
1008410	1920	34.5	42.42	41.5	46.09	29	34.52
1008411	1921		54.74	32.2	34.52	29	34.52
1008412	1921	35.9	47.83	29	34.52	37.8	42.87
1008413	1921			55.4	51.61	63.5	58.71
1008415	1921	55.4	49.26	55.4	49.26
1008416	1921	39.8	47.62
1008417	1921	51.9	58.68	32.3	50.84	33	49.52
1008418	1922	68	62.87
1008419	1922	29	34.52	29	34.52	39.8	47.62
1008420	1922	32.2	43.43	32.8	41.45	55.4	42.53
1008421	1922	45.1	38.71	55.4	49.26	34.5	35.2
1008422	1922	37.8	42.87			39.8	47.62
1008423	1922	55.4	51.61			55.4	51.61
1008424	1923	29	34.52	29	34.52	41.5	46.09
1008425	1923	29	34.52	29	34.52	39.8	47.62
1008426	1923	45.1	57.72	31.1	46.09	29	34.52
1008427	1923	33	49.52	33	49.52	55.4	51.61
1008428	1923	39.8	47.54	39.8	47.54	33.9	44.16
1008430	1923	51.9	58.68	29	34.52	33	49.52
1008431	1923	37.8	42.87	29	34.52	29	34.52
1008432	1923	29	34.52			20.6	41.65
1008433	1923	17.5	33.2	55.4	51.61	24.9	34.52
1008434	1924	28.7	58.68			29	34.52
1008435	1924	51.9	58.68	59.5	50.04	24.5	54.57
1008436	1924	29	34.52			41.5	50
1008437	1924	45.4	57.47	46.5	59.38	33.2	46.09
1008439	1925	51.9	58.68	50.9	58.68	33	49.52
1008440	1925	37.8	42.87	26.9	34.52	29	34.52
1008441	1925	34.5	35.2	33.9	44.16
1008442	1925	29	34.52	32.2	34.52	29	34.52
1008443	1925	53.9	78.77			55.4	51.61
1008447	1925	59.5	60.32			39.8	47.62
1008448	1926	37.9	51.8	33.6	46.65	50.7	41.2
1008449	1926			29	34.52
1008451	1926	37.8	42.87	29	34.52	55.4	42.53
1008452	1927	33.6	46.65	29	34.52	29	34.52
1008453	1927	32.2	34.52	32.2	34.52	50.7	41.2
1008454	1927	57.4	44.68	34.5	42.42	33	56.47
1008455	1927	64.9	49.5	20.6	41.65	32.2	34.52
1008456	1927	33	38.72		42.87	39.8	47.54
1008457	1928	55.4	51.61	55.4	51.61	38.8	38.33
1008458	1928	50.9	58.68	37.8	42.87	63.5	66.98
1008459	1928	42.3	42.42	32.2	34.52	32.2	34.52
1008460	1929			59.5	50.04	37.8	42.87
1008461	1929	43.3	55.04			68.5	63.2
1008462	1929	39.8	47.54		42.87
1008463	1929	39.8	47.54	39.8	47.54	51.5	51.8
1008464	1929	33	49.52	29	34.52	29	34.52
1008465	1929	33.6	46.65	50.7	41.2	29	34.52
1008469	1929	55.4	51.61	55.4	51.61	59.5	50.04
1008471	1929	39.8	47.38	39.8	47.38	41.2	49.5
1008473	1930	29	34.52	29	34.52	29	34.52
1008474	1930	39.8	47.54	63.5	58.71	21.2	49.24
1008475	1930	34.5	42.42	36.4	41.45	55.4	48.27
1008476	1930	51.1	55.81	59.5	66.98	29	34.52
1008477	1930	31.5	41.65	29	34.52	29	34.52
1008478	1930	38.8	38.33	33.9	44.16
1008479	1930	36	49.82	39.8	47.38	29	34.52
1008480	1930	35.1	43.78	53.7	60.84	39.8	47.62
1008481	1930	37.8	42.87	29	34.52	29	34.52
1008482	1930	33.9	44.16	41.5	50	29	34.52
1008483	1931	42.3	42.42	33.2	46.09	29	34.52
1008484	1931	55.4	51.61	55.4	51.61	51.5	51.8
1008485	1931	33.9	44.16			38	56.47
1008486	1931	41.5	50	29	34.52	24.9	34.52
1008487	1931	31.6		37.8	42.87	29	34.52
1008488	1931	33.6	46.65	59.5	50.04	29	34.52
1008489	1931			39.8	47.62	29	34.52
1008491	1932			41.2	54.98	24.5	45.72
1008492	1933	37.2	60.32		42.87	33.5	39.64
1008493	1933	55.4	51.61
1008494	1933	55.4	51.61	55.4	51.61	56.6	59.88
1008495	1933					63.5	58.71
1008497	1934	31.5	41.65	29	34.52	33	56.47
1008499	1934	20.6	41.65	39.7	46.09	35.9	49.46
1008500	1934	41.5	50	30.7	43.43	31.5	47.79
1008501	1934	41.5	50	32.8	34.68	55.4	51.61
1008502	1934	32.2	34.52	32.2	34.52
1008503	1934	20.6	41.65	37.8	42.87	29	34.52
1008504	1934	29	34.52	45.1	38.71	45.1	38.71
1008505	1935	42.3	42.42			46.5	59.38
1008507	1935	29	34.52	29	34.52	29	34.52
1008509	1935	35.9	49.46	33.5	39.64	32.2	43.43
1008510	1935			32.2	43.43	29	34.52
1008512	1935	37.8	42.87	39.8	47.62	31.1
1008513	1935	29	34.52	29	34.52	29	34.52
1008515	1935	33.6	46.65	33.6	46.65	46.5	59.38
1008517	1935	68.3	63.66	33.9	57.97	28.7	58.68
1008518	1935	59.5	50.04	29	34.52
1008519	1936	37.8	42.87	35.9	47.83	33.9	40.15
1008521	1936	29.1	34.52	35.9	47.83	37.8	42.87
1008523	1936	57.4	44.68
1008524	1936	64.9	49.5	46.5	43.65
1008526	1936	59.5	67.88	59.5	67.88	56.6	59.88
1008527	1936	29	34.52	39.7	42.42
1008528	1936	66	51.19	55.4	42.53	39.8	47.54
1008530	1936	37.5	57.45	55.4	48.27	37.8	42.87
1008531	1936	55.4	51.61	82.2	74.23	39.8	47.62
1008532	1936	42.3	42.42			39.8	47.54
1008533	1936	68.3	63.66	32.2	39.58
1008534	1936	77	79.41	59.5	50.04	46.5	59.38
1008536	1936	43.6	42.26	64.9	66.78	37.8	42.87
1008537	1937	39.8	47.54	33.5	39.64	33.5	39.64
1008539	1937	29	34.52			33	49.52
1008540	1937	28.7	58.68	29	34.52
1008541	1937	37.2	60.32	42.3	42.42
1008547	1937	39.8	47.62	29	34.52	33	52.67
1008548	1937	42.3	42.42	29	34.52	29	34.52
1008549	1937	42.3	42.42	42.3	42.42
1008550	1938	34.5	57.35	24.9	34.52	29	34.52
1008551	1938	38.8	38.33	34.5	42.42		43.65
1008552	1939	33.6	46.65	38.4	58.57	57.4	44.68
1008553	1939	42.3	55.22
1008554	1939	33	49.52	33.5	39.64
1008555	1939	39.8	47.62	33.6	46.65
1008556	1939	45.1	38.71	46.5	59.38	37.8	42.87
1008558	1939	33.1	47.96	38.8	38.33	32.2	34.52
1008559	1939	65.1	60.76
1008560	1939	51.1	55.81	51.1	55.81	26.9	34.52
1008561	1939	55.4	51.61			63.5	58.71
1008562	1939	45.4	57.47	64.9	66.78	29	34.52
1008564	1939	45.4	57.47	38.8	38.33
1008565	1939	34.5	42.42			38.8	38.33
1008566	1939	31.5	41.65	71.5	66.98	46.5	59.38
1008567	1939	32.2	34.52
1008569	1939	45.1	38.71	41.2	58.39	39.8	47.62
1008570	1940	41.5	50	35.9	41.08	59.5	67.88
1008573	1940	45.1	38.71	33.7	48.43
1008574	1940	45.1	38.71	45.1	57.72	35.9	43.43
1008575	1940	45.1	38.71	17.5	33.2
1008576	1940	33.6	46.65				43.65
1008579	1940	45.4	57.47	45.1	38.71	26.9	34.52
1008580	1940	20.6	41.65	29	34.52	29	34.52
1008582	1940	36.4	50	32.2	34.52
1008584	1940					56.6	59.88
1008585	1940	37.2	59.9	55.4	42.53	37.5	57.45
1008586	1940	70.9	58.14	68.5	79.49	33	49.52
1008587	1940	45.1	38.71
1008588	1940	45.1	49.23	33	49.52	20.6	41.65
1008589	1940	31.5	47.79
1008590	1940	32.2	34.52	55.4	51.61	45.1	38.71
1008591	1940	45.1	50.99	32.1	50.83	33.9	57.97
1008592	1940	73.4	84.08	44.9	51.57	46.5	59.38
1008593	1940	55.4	51.61	55.4	51.61	63.5	58.71
1008594	1941	45.1	38.71	43.5	52.81	51.1	55.81
1008595	1941	68.5	82.84	46.5	59.38	59.5	50.04
1008597	1941	45.1	34.52	33	38.72
1008598	1941	45.1	49.23			45.1	49.23
1008599	1941	29	34.52	37.5	57.45	29	34.52
1008600	1941	30.7		55.4	51.61	33.5	39.64
1008602	1941	77	79.41	83.7	74.11	42.2	60.84
1008603	1941	45.1	49.23	75.8	71.93	37.8	42.87
1008604	1941	45.1	50.99	30.2	45.79	37.5	47.16
1008605	1941	45.1	38.71	50.7	41.2	29	34.52
1008606	1941	45.1	57.72	55.4	51.61	41.5	50
1008607	1941	39.8	47.62	39.8	47.62	37.9	51.8
1008608	1941	39.6	49.1
1008610	1942	45.1	38.71	29	34.52	20.6	41.65
1008611	1942	45.1	38.71	50.7	41.2	55.4	51.61
1008612	1943	45.1	49.23	71.5	66.98	33	49.52
1008613	1943	45.1	38.71	59.5	50.04	31.9	55.64
1008614	1944	45.1	38.71	39.8	47.54
1008615	1944	45.1	38.71	59.3	66.02
1008616	1944	45.1	38.71		43.65	57.2	58.68
1008617	1944	45.1	49.23	41.5	50
1008618	1944	45.1	38.71	68.3	63.66	45.1	49.23
1008619	1944	45.1	49.23			59.5	50.04
1008620	1944	45.1	49.23			29	34.52
1008621	1944	45.1	38.71	29	34.52	82.2	74.23
1008622	1944	45.1	38.71			42
1008623	1945	45.1	49.23	51.9	58.68	39.8	47.62
1008624	1945	45.1	38.71	68.6	82.84
1008625	1945	46.5	59.38	29	34.52	29	34.52
1008626	1945	45.1	49.23	43.3		59.5	58.62
1008627	1945	51.9	58.68
1008628	1945	45.1	49.23	41.5	50	39.8	47.54
1008629	1945	45.1	38.71	43.5	50.39	41.2	49.5
1008630	1945	45.1	49.23	28.7	58.68	32.5	34.52
1008631	1945	45.1	38.71	41.5	50	37.2	59.9
1008632	1945	45.1	38.71			43.5	50.39
1008633	1945	39.8	47.62			39.8	47.62
1008634	1945	45.1	49.23	43.5	50.39	37.2	59.9
1008635	1945			37.8	42.87	39.5	64.75
1008636	1945	39.7	46.09			39.8	47.62
1008637	1946	45.1	49.23	55.4	58.68	37.8	42.87
1008638	1946	45.1	38.71	73.7	50.04
1008639	1946	28.7	58.68			37.2	59.9
[truncated: 668,642+ more rows]

## Sheet: Table 4 - 1980-2021
	ID	myr	groom_camsis	father_camsis	finl_camsis
	4000089	2020	59.5	33	39.8
	4000104	1984	58.3
	4000105	1984	68.5	55.4
	4000106	1985	45.1	45.1	41.2
	4000107	1985	32.2	55.4	37.2
	4000109	1985	43.3	34.5
	4000111	1985	34.5
	4000113	1985	37.2	70.7	46.5
	4000115	1985	59.3	33.5	60
	4000117	1985	43.3	55.4	37.2
	4000119	1985	29		51.9
	4000121	1985	43.3	43.3
	4000123	1986	20.6
	4000125	1986	31.9		43.2
	4000127	1986	59.5
	4000129	1986	71.5	71.5	51.8
	4000130	1986	41.2	39.8	35.9
	4000131	1986	60		59.5
	4000133	1986	45.1	43.3	34.5
	4000135	1986	59.5
	4000137	1987	70.4
	4000139	1987	36.4	38.4	34.5
	4000141	1987	35.8	57.5	39.7
	4000143	1987	45.1		34.5
	4000145	1987	43.5	32.2	41.2
	4000147	1987	87.4	82.3	64.9
	4000148	1987	29	55.4	34.5
	4000150	1987	55.4	55.4	55.4
	4000152	1987	45.1	33.9
	4000154	1988	41.2	53.9	34.5
	4000156	1988	57.5	57.5
	4000158	1988	31.6	70.7
	4000159	1988	60		39.5
	4000161	1988	41.5	41.5	32.2
	4000162	1988	32.2	34.5
	4000163	1988	45.1	45.4	55.4
	4000165	1988	53.6
	4000167	1988	55.4	55.4	32.2
	4000169	1988	46.5	46.5	63.7
	4000171	1988	32.2	32.2
	4000173	1988	20.6		41.2
	4000175	1988	68.5	68.5
	4000176	1988	55.4	55.4
	4000178	1989	32.2	32.2
	4000180	1989	52.4	51.9	55.4
	4000182	1989	64.9		32.2
	4000184	1989	58.3	55.4	34.5
	4000185	1989	33.5		46.5
	4000187	1989	58.3	26.9	33.9
	4000189	1990	58.2	46.5	34.5
	4000191	1990	45.1
	4000193	1990	43.3	20.6	60
	4000194	1990	33.5		46.5
	4000196	1990	42.3		65.1
	4000198	1990	51.5	29	33.6
	4000199	1990	37.2	51.1	34.5
	4000201	1990	85.2	85.2	55.4
	4000203	1990	71.5	59.5	42.3
	4000205	1990	45.1	59.5
	4000206	1990	37.9	32.2	33.6
	4000208	1991	33.9	59.5
	4000210	1991	71.9		82.3
	4000211	1991	38.8	40.4
	4000214	1991	31.9	43.3	33.6
	4000216	1991	46.5	46.5	48.7
	4000218	1991	45.4		46.5
	4000222	1991	32.2
	4000223	1992	64.9		34.5
	4000225	1992	82.3		86.2
	4000226	1992	68.1	68.1	41.5
	4000228	1992	46.5	34.5	64.9
	4000230	1993	71.5
	4000231	1993	55.4	55.4	33.6
	4000233	1993	51.5	59.5	59.5
	4000235	1993	51.8	34.5
	4000237	1993	71.5		70.9
	4000239	1993	32.2		35.1
	4000241	1993	51.5	51.5	59.5
	4000243	1993	20.6	48.7	37.1
	4000245	1994	64.9		46.5
	4000246	1994	48.7	59.5	45.4
	4000248	1994	10	32.2	37.8
	4000252	1994	68.1	71.5	43.3
	4000256	1994	64.9		37.8
	4000260	1994	60	51	43.3
	4000262	1994	38.8
	4000264	1995	29.1		39.5
	4000266	1995	64.9	64.9	46.5
	4000268	1995	37.2	40.4	34.2
	4000270	1996	59.5	41.5	46.5
	4000272	1996	53.9	33.6	59.5
	4000274	1996	71.5	58.2	70.9
	4000276	1996	68.3	33.9	55.4
	4000277	1997	30.3	29	87.4
	4000279	1997	43.2	35.1	41.2
	4000280	1997	51.6	59.5	34.5
	4000282	1998	48.7	48.7
	4000395	1980	39.7	55.4	32.2
	4000399	1982	41.5	29.4	32.2
	4000403	1984	43.3	38.8	71.5
	4000405	1984	43.3	38.8	71.5
	4000406	1985	59.3	41.5	10
	4000410	1988	29.2	31.6	77
	4000414	1989	33.3	56.9	37.5
	4000464	1983	32.2		55.4
	4000466	1983	55.4	55.4	55.4
	4000467	1985	71.5		55.4
	4000469	1991	69.2
	4000471	1993	43.3	57.5	46.5
	4000492	1980	29.1	37.6	63.7
	4000494	1980	20.6	50.7	63.7
	4000496	1980	33.5	37.2	32.2
	4000497	1981	43.2	28.7
	4000499	1982	41.2	45.4	38.8
	4000501	1982	51.5	18.3	41.5
	4000503	1982	37.8	82.2	39.8
	4000505	1985	51.1	59.3
	4000507	1985	36.4		41.2
	4000509	1988	68.3	57.2
	4000511	1995	68.5	43.5	33
	4000513	1998	58.3	41.5	43.5
	4000514	2000	51.8	37.8	43.3
	4000518	1990	56.6	63.5	24.9
	4000675	1981	26.9	17.5	68.3
	4000677	1982	37.6	32.2
	4000679	1984	43.6	68.1	17.5
	4000681	1985	50.3	24.3	70.9
	4000683	1995	68.3
	4000723	1981	32.2	55.4	66.6
	4000725	1986	29	40.4	34.5
	4000727	1987	55.4	71.5	55.4
	4001362	1980	66.6		55.4
	4001364	1982	70	80.3	55.4
	4001365	1983	34.5	37.2	35.9
	4001367	1985	41.2	41.2	71.5
	4001373	1990	45.1	59.5	43.5
	4001374	1992	81.6
	4001376	1997	68.5	68.5	71.5
	4001840	1980	43.3	57.5	55.4
	4001842	1980	41.2	64.9	68.5
	4001843	1980	56.9	64.9	32.1
	4001845	1980	73.4	65.9	56.2
	4001846	1980	16	16	16
	4001847	1980	35.8	20.6	64.9
	4001848	1981	10	41.5	10
	4001849	1981	34.5		20.6
	4001851	1981	45.1
	4001853	1981	41.2		34.5
	4001855	1981	53.9	70.9	32.2
	4001857	1981	72.5		68.6
	4001858	1981	20.6	59.5	42.3
	4001860	1981	58.2	37.9	53.6
	4001862	1981	43.3	32.1	17.5
	4001864	1981	41.2	59.5	20.6
	4001865	1982	73.6	41.2
	4001866	1982	53.9	82.3
	4001868	1982	59.5	65.9	75.8
	4001870	1982	68.1		70.9
	4001872	1982	42.3	41.2	29.2
	4001873	1982	10	63.7	34.5
	4001875	1982	41.2	55.4	68.5
	4001877	1982	68.3	45.4
	4001879	1982	48.7	68.1	59.5
	4001880	1983	42.3		10
	4001882	1983	64.9	51.9	40.4
	4001884	1983	51.8	24.3	41.2
	4001886	1984	59.5	59.5	35.1
	4001887	1984	32.2	42.5	16
	4001889	1984	64.9	73.4	65.1
	4001891	1984	56.5	75.8	63.7
	4001893	1984	34.5	59.5	20.6
	4001895	1984	59.5	33.3	68.3
	4001897	1985	68.5	45.4	32.2
	4001898	1985	41.2	34.5	57.5
	4001899	1985	32.2	36.5	20.6
	4001901	1985	70.7	63.7	41.2
	4001903	1985	45.1	34.5	34.5
	4001905	1985	70.9	46.5	16
	4001907	1986	45.1	42.3	57.5
	4001909	1986	52.4	16	55.4
	4001910	1986	24.3	29	55.4
	4001912	1986	51.5	34.5	63.7
	4001913	1986	41.2	35.9	59.5
	4001915	1986	41.2	32	55.4
	4001917	1987	70.9	68.5	68.6
	4001919	1987	68.3	70.9	68.5
	4001921	1987	57.4	45.4
	4001923	1987	66.6	61.2	51.5
	4001924	1987	43.5	58.2	31.5
	4001926	1987	37.8	41.2	63.7
	4001927	1987	65.9	68.1	34.5
	4001929	1987	28.7	51.5	55.4
	4001931	1987	45.4	37.2	41.2
	4001933	1987	41.2	71.5	34.5
	4001934	1988	64.9	77	71.5
	4001935	1988	41.2	41.2	46.5
	4001936	1988	55.4	55.4	59.5
	4001938	1988	32.1	33	34.5
	4001940	1988	64.9	64.9	64.9
	4001941	1988	41.5	41.5	29.2
	4001943	1988	41.5	41.2	33.6
	4001945	1988	59.5	34.5	37.5
	4001947	1988	38.8	34.5	46.5
	4001949	1989	55.4	55.4	29.2
	4001950	1989	59.5	51.8	59.5
	4001951	1989	43.5	36.4	66.6
	4001952	1989	59.5	59.5	20.6
	4001954	1989	29	24.3	70.9
	4001956	1989	59.5	36.5	55.4
	4001958	1989	16	70.9	57.5
	4001960	1989	63.7	87.4	70.9
	4001961	1989	35.8	46.6	33.7
	4001963	1990	65.9	59.5	34.5
	4001965	1990	68.3	69.7	57.6
	4001967	1990	34.5	37.9	40.4
	4001968	1990	33.9	29	34.5
	4001969	1990	33.3	41.5	55.4
	4001970	1991	68	64.9	44.7
	4001972	1991	34.5	34.5	32.5
	4001974	1991	34.2	43.3
	4001976	1992	41.5		59.5
	4001978	1992	63.5	55.4	33.5
	4001980	1993	29.1	36.1	68.1
	4001982	1993	64.9	64.9	59.5
	4001983	1993	65.9	71.5	68.6
	4001985	1994	73.6	16	20.6
	4001987	1994	70.7	70.9	31.5
	4001989	1994	59.5	57.5	55.4
	4001991	1994	33.9	29.2	40.4
	4002353	1980	32.2	32.2	70.9
	4002355	1981	79.6
	4002357	1981	39.6		55.4
	4002578	1990	59.5	59.5	59.5
	4004087	1980	52.7	55.4	71.9
	4004089	1980	64.9	46.5	57.2
	4004090	1980	29		33.3
	4004092	1980	35.9	33.3	46.5
	4004094	1981	46.6	37.2	58.3
	4004111	1980	33.1	42.8	70.9
	4004113	1985	55.4	55.4	55.4
	4004385	1999	54.2	72.5	20.6
	4004386	1999	68.3	34.5	63.5
	4004388	2000	51.8	30.7	46.5
	4004389	2001	45.4	45.4	34.5
	4004391	2001	37.5		43.5
	4004393	2002	36.4	37.8	59.5
	4004395	2004	33.6	41.5	53.6
	4004397	2005	38.8	33.7	64.9
	4004399	2005	68.3	68.3	82.3
	4004401	2005	65.9	41.5	57.2
	4004402	2006	33.9	35.1	46.5
	4004403	2006	63.7	63.5	82.2
	4004404	2007	44.1	67.9	39.7
	4004405	2011	45.4	48.7	56.4
	4004406	2012	36.4	38.8	45.4
	4004476	1981	39.7	63.7	37.2
	4004477	1981	56.4	42.3	68.5
	4004479	1981	41.2	33.9	37.8
	4004480	1982	60	51.9	33.9
	4004482	1982	64.9	43.3	82.3
	4004483	1982	43.3	59.3	77
	4004484	1982	41.2	37.5	51.5
	4004485	1983	68.1	57.2	70
	4004487	1984	45.1	43	71.5
	4004489	1984	41.2	34.5	59.5
	4004491	1985	37.6	34.5	40.4
	4004492	1985	37.8	38.6	58.2
	4004494	1985	70.9	63.5	63.5
	4004496	1985	73.2	57.4	46.5
	4004497	1986	42.5	30.3	59.5
	4004499	1986	34.5	20.6	60.2
	4004501	1987	64.9	34.5	68
	4004503	1987	45.4	44.9	34.5
	4004505	1987	71.5	59.3	64.9
	4004506	1987	52.4	42.3	51.1
	4004508	1987	34.5	68.1	33.9
	4004509	1988	63.7	64.2	57.2
	4004510	1988	29.2	39.5	41.5
	4004512	1988	63.7	40.4	45.4
	4004514	1988	59.5	34.5	59.5
	4004516	1988	34.5	27.9	41.5
	4004517	1988	37.8	51.8	51.8
	4004519	1989	67.9	39.9	39.8
	4004520	1989	72.5	55.4	43.6
	4004522	1989	37.6	42.8	43.3
	4004523	1990	34.5	39.7	20.6
	4004524	1990	32.2	41.5	33.5
	4004526	1990	53.9	41.5	68.5
	4004528	1990	70.9	68.3	63.7
	4004530	1990	73.6	46.5	38.8
	4004532	1990	50.7	39.8	43.3
	4004534	1990	36.1	46.6	34.5
	4004535	1990	41.2	29.1	68.5
	4004537	1990	45.4	20.6	41.5
	4004539	1991	30.7	17.5	68.3
	4004541	1991	68.3	38.6	43
	4004542	1991	40.4	38.8	38.4
	4004543	1991	29	59.5	59.5
	4004545	1992	71.5	64.9	59.5
	4004548	1992	59.5	57.5	48.7
	4004549	1992	51.8	64.9	20.6
	4004551	1992	71.5	24.3	46.5
	4004553	1992	41.5	41.2	43.3
	4004554	1992	38.6	46.5	20.6
	4004555	1993	45.1	65.9	35.1
	4004557	1993	39.8	64.9	46.5
	4004559	1993	20.6	38.6	46.5
	4004561	1993	65.9		43.5
	4004563	1993	36.4	64.9	20.6
	4004565	1993	66.3	77	51.8
	4004567	1993	36.1	34.5	59.5
	4004569	1993	58.2	54	54
	4004571	1994	43.3	42.8	41.2
	4004572	1994	34.5	26.9	34.5
	4004574	1994	61.5	58.3	51.9
	4004576	1994	33	36.1	46.5
	4004578	1994	29.1	37.8	70.9
	4004579	1994	52.4	30.2	33.3
	4004581	1994	70.9	55.4	34.5
	4004582	1995	41.5	37.8	55.4
	4004583	1995	20.6	63.7	20.6
	4004585	1995	62.8	63.7	41.5
	4004587	1995	51.8	20.6	39.5
	4004589	1995	70.7	34.5	48.7
	4004591	1996	34.5	44.9	38.8
	4004593	1996	71.5	71.5	33.6
	4004595	1996	46.5	43.5	33.9
	4004597	1996	64.9	37.9	34.5
	4004598	1997		73.6	68.5
	4004599	1997	34.5	37.9	65.9
	4004601	1998	48.7	36.5	41.5
	4004603	1998	71.5	32	57.5
	4004605	1998	64.9	51.8	75.8
	4004606	1998	38.8	37.2	52.6
	4004843	1981	55.4	55.4	63.7
	4004845	1981	34.5	34.5	32.2
	4004847	1981	55.4	63.8	55.4
	4004851	1982	32.2	55.4	32.1
	4004853	1983	60	57.5	33.9
	4004855	1984	61.3		55.4
	4004857	1984	41.2	29	55.4
	4004858	1984	55.4
	4004860	1984	68	68	46.5
	4004862	1985	59.5		82.2
	4004864	1985	32.2	55.4	59.5
	4004865	1986	55.4	55.4	55.4
	4004866	1986	55.4	63.5	41.2
	4004868	1986	36	51.5	46.5
	4004870	1987	43.5	51.5	55.4
	4004872	1987	61.3	34.5	59.5
	4004874	1988	45.1	45.4	58.2
	4004875	1988	58.3	10	55.4
	4004877	1989	71.9	42.3	55.4
	4004878	1989	45.1	34.5	46.5
	4004879	1990	84.4	65.9	55.4
	4005272	1983	34.5	26.9	42.2
	4005274	1983	17.5	17.5
	4005276	1990	63.7	71.5	33.9
	4005353	1981	55.4
	4005355	1982	77
	4006664	1980	54	38.8	38.8
	4006666	1980	36.4		36.5
	4006668	1980	38.6		70
	4006670	1980	31.6	38.8	51.9
	4006672	1980	33.3	33	46.5
	4006673	1980	69.7	68.1	65.1
	4006675	1980	64.9		69.5
	4006677	1980	70.7	45.4	59.3
	4006679	1980	51.5	51.1	38.8
	4006681	1980	59.3	68	57.4
	4006683	1980	59.5		37.9
	4006684	1980	72.5	71.5	73.7
	4006686	1980	52.7	37.9	41.5
	4006688	1980	46.5		46.5
	4006690	1980	43.5	41.5	38.8
	4006691	1980	68.5
	4006693	1980	34.2		38.6
	4006694	1980	61.3		42.8
	4006696	1980	53.9	65.9
	4006698	1980	59.5	36.5	64.6
	4006702	1980	58.3	63.7	63.5
	4006704	1980	45.4	63.5	41.5
	4006705	1980	58.3
	4006707	1980	35.1	37.5	38.8
	4006711	1980	29	38.8	38.8
	4006712	1980	30.7	63.5	43
	4006714	1980	64.9	39.9	38.6
	4006715	1981	53.9	68	45.4
	4006717	1981	64.9	36.5	41.5
	4006719	1981	70.9		58.3
	4006721	1981	69.2
	4006723	1981	34.5		82.3
	4006725	1981	60	50.9
	4006727	1981	38.8	39.7
	4006729	1981	73.6	43	34.5
	4006731	1981	38.8	64.9
	4006732	1981	57.4		37.5
	4006733	1981	57.2
	4006735	1981	24.9	68.1	63.5
	4006737	1981	46.6	57.4
	4006739	1981	44.7		68
	4006743	1981	29		32.8
	4006744	1981	67.4	70.7	68.6
	4006746	1981	68.6	42.3	87.4
	4006748	1981	37.8	42.3
	4006750	1981	42.3	68.1	40.4
	4006752	1981	71	33.9	63.7
	4006753	1981	44.9		51.9
	4006755	1981	44.9	44.9	44.9
	4006757	1982	59.5	20.6	36
	4006759	1982	41.2		41.5
	4006761	1982	46.5	68.3	51.6
	4006762	1982	65.9	45.4	57.5
	4006764	1982	68.3	71.5
	4006766	1982	38.6		64.9
	4006767	1982	68.1	68.3
	4006768	1982	63.5	41.2	35.1
	4006770	1982	45.4	38.8
	4006772	1982	26.9	26.9	52.7
	4006774	1982	43.5	65.9	34.5
	4006775	1982	33.7	33.7	51.5
	4006776	1982	45.1	37.1	39.5
	4006778	1982	46.5	38.8
	4006780	1982	37.8	41.2	34.5
	4006782	1982	37.9	60	45.4
	4006784	1982	68.3	34.5	65.9
	4006785	1982	70.7		63.7
	4006786	1982	64.9	64.9	46.5
	4006788	1982	38.8	38.8	33.7
	4006790	1982	52.7	51.8	48.7
	4006791	1983	41.2	35.1	43.2
	4006793	1983	70	59.5
	4006795	1983	31.4	42.3	34.5
	4006796	1983	68.1	39.9
	4006798	1983	37.8		34.5
	4006800	1983	43.3	63.5	33.6
	4006801	1983	40.4
	4006803	1983	32		40.4
	4006804	1983	43.3	68.3	48.7
	4006806	1983	36.4
	4006808	1983	70.9		65.9
	4006809	1983	64.9		46.5
	4006811	1983	37.9	71.5	51.9
	4006813	1983	57.2	43.5	42.3
	4006814	1983	38.8		42.3
	4006815	1983	68.3		48.7
	4006817	1983	70.9		82.2
	4006818	1983	45.4	70.4	38.8
	4006820	1983	43	34.6	45.4
	4006821	1983	38.8	70.7	38.8
	4006823	1983	68.1		59.5
	4006824	1983	71.5	38.6	64.6
	4006828	1983	33.9	29.1	43.2
	4006830	1984	43	41.5	43
	4006831	1984	39.7	35.1	41.5
	4006833	1984	38.6	64.2	34.5
	4006835	1984	64.9		60
	4006836	1984	43	68.5	43
	4006838	1984	51.8	26.9
	4006839	1984	43.3	73.9
	4006840	1984	51.5	68.1	45.4
	4006842	1984	41.5	56.6	42.4
	4006844	1984	57.2		29
	4006846	1984	57.2		48.7
	4006847	1984	45.4		51.8
	4006848	1984	68.1	45.4	64.9
	4006850	1984	37.9	41.5	64.9
	4006852	1984	69.7		43
	4006854	1984	41.5		32.8
	4006855	1984	43.5	41.5	70.9
	4006856	1984	58.3	30.3	46.5
	4006858	1984	37.9		70.9
	4006860	1985	53.9	51.9
	4006862	1985	68.1	59.5	68.1
	4006864	1985	53.9	65.1	28.7
	4006865	1985	55.8	38.6
	4006867	1985	53.9	63.7	39.5
	4006868	1985	34.5	43	41.2
	4006870	1985	32.5	55.4
	4006871	1985	85.2	35.1	64.9
	4006873	1985	58.3	57.5	53.9
	4006874	1985	58.3	41.5	41.5
	4006876	1985	37.9		59.5
	4006878	1985	69.2		71.5
	4006880	1985	39.7	39.7
	4006881	1985	73.7
	4006882	1985	70.7	61.3	58.2
	4006884	1985	41.5	38.8
	4006886	1985	50.3		45.4
	4006887	1985	60	70.7
	4006889	1985	35.1	46.5	45.4
	4006891	1986	38.8	41.5
	4006892	1986	58.3	38.8	70.4
	4006894	1986	57.4	68.6	40.4
	4006896	1986	45.1	64.9	40.4
	4006898	1986	41.5	70	70.9
	4006899	1986	43.3	43.3	64.9
	4006900	1986	38.8		71.5
	4006902	1986	38.8	37.5	46.5
	4006903	1986	50.6	79.6	59.3
	4006905	1986	64.9	38.8
	4006906	1986	51.8	51.8	64.9
	4006907	1986	45.4	33.2
	4006908	1986	36.4	65.9	29.2
	4006910	1986	42.3	39.7	34.5
	4006912	1986	69.9	51.8	68.3
	4006913	1986	33.7		71.5
	4006915	1986	48.7	48.7
	4006916	1986	51.6	50.7	59.5
	4006918	1986			82.2
	4006919	1986	70.4	64.9	70.7
	4006920	1986	37.5	38.6
	4006921	1986	43
	4006922	1986	38.8		39.5
	4006923	1986	41.5		53.6
	4006924	1986	58.3	64.9
	4006925	1986	36.4	64.9	71.5
	4006926	1986	53.9		53.9
	4006928	1987	65.1	65.1	62.8
	4006930	1987	68.3	45.4	48.7
	4006934	1987	38.8	34.5
	4006936	1987	46.5	46.5	51.9
	4006937	1987	70.7	82.3	45.4
	4006939	1987	57.2		42.8
	4006941	1987	68.1		33.3
	4006942	1987	59.5	63.7	35.1
	4006944	1987	43.2
	4006947	1987	34.2	58.2	38.8
	4006949	1987	58.3	63.7	57.2
	4006953	1987	45.4	43	43.5
	4006954	1987	37.6	34.5	42.3
	4006956	1987	34.5	48.7	71.5
	4006958	1987	43	68.3	34.5
	4006959	1987	34.5	44.9
	4006960	1987	58.3	20.6	29
	4006961	1987	85.2		43.5
	4006964	1988	46.5
	4006965	1988	57.5
	4006969	1988	57.2	57.5
	4006970	1988	64.9	64.9	48.7
	4006972	1988	70.9		71.5
	4006974	1988	66.6		44.1
	4006976	1988	51.8	59.5	68.1
	4006978	1988	68.3	41.5	42.3
	4006979	1988	43	57.2
	4006981	1988	45.4	39.9	39.9
	4006983	1988	70.7	34.5	66.6
	4006984	1988	64.9		41.2
	4006985	1988	69.7		40.4
	4006986	1988	63.7	27.1	28.7
	4006987	1988	68	35.1
	4006988	1988	51.8		65.9
	4006990	1988	38.8		35.1
	4006991	1988	45.4	39.7	40.4
	4006993	1988	45.4		84.4
	4006995	1988	33.6
	4006997	1988	51.8
	4006998	1988	68.1
	4007000	1989	77
	4007001	1989	68.1	66.6
	4007003	1989	51.6	38.6	59.5
	4007005	1989	66.6	64.9	60
	4007007	1989	43.5	43.5
	4007008	1989	64.9	33	64.9
	4007009	1989	64.9		63.5
	4007010	1989	51.8		64.9
	4007012	1989	38.8		33.6
	4007014	1989	38.8		42.3
	4007015	1989	59.5	41.5
	4007017	1989	67.9	68.5	48.7
	4007021	1990	29
	4007023	1990	68.5		44.7
	4007717	1980	31.9	35.1	56.9
	4007719	1980	36.4	38.6	42.3
	4007720	1980	68.3	68.5	51.9
	4007721	1980	45.1	35.8	45.4
	4007723	1980	42.3		43.5
	4007727	1980	34.2	19.8	59.5
	4007729	1980	57.2	46.5	79.6
	4007731	1980	40.4	34.5	45.4
	4007732	1980	59.5		38.8
	4007734	1980	37.9		38.6
	4007738	1980	41.2	38.6	38.6
	4007740	1980	33.2	64.9	34.5
	4007742	1980	63.7	46.5	41.5
	4007743	1980	70.7	34.5
	4007745	1981	51.6	45.4
	4007747	1981	63.7
	4007749	1981	69.2	52.7
	4007750	1981	31.9	40.4	45.4
	4007752	1981	46.5	34.5	75.8
	4007754	1981	59.5	58.3	51.1
	4007756	1981	33.9	42.3	39.7
	4007758	1981	48.7	36.5	40.4
	4007760	1981	36	65.1
	4007762	1981	38.8	37.8	48.7
	4007764	1981	68	46.5	51.8
	4007765	1981	70.9	41.5
	4007766	1981	53.9	37.8	61.3
	4007768	1981	50.3	53.9
	4007770	1981	70.9
	4007772	1981	50.3		63.7
	4007776	1981	38.8	43.5	46.5
	4007778	1981	68.3	37.5	48.7
	4007779	1981	68.3
	4007781	1981	63.7	35.1	46.6
	4007783	1982	26.9	63.5	71.5
	4007784	1982	67.9		64.1
	4007785	1982	38.5	65.1	63.7
	4007786	1982	39.8	43.3	63.7
	4007788	1982	41.2	68
	4007790	1982	51.1		39.7
	4007791	1982	43.3	41.2	41.2
	4007793	1982	59.5	38.8	34.5
	4007797	1982	58.3	71.5	57.2
	4007799	1982	48.7	40.4	40.4
	4007800	1982	51.5	51.5	39.7
	4007801	1982	54.2	70.9	65.1
	4007803	1983	36.4	38.6	33.6
	4007805	1983		34.5
	4007807	1983	63.7	35.1	43.5
	4007808	1983	29
	4007812	1983	68.3		57.2
	4007813	1983	59.3		38.8
	4007815	1983	64.9	44.9	69.5
	4007817	1983	53.9	68.5
	4007819	1983	70.4	18.3	29.1
	4007820	1983	33.9	63.7	38.8
	4007822	1983	71.5	71.5	45.4
	4007823	1983	68.3
	4007824	1983	53.9	71.5	41.7
	4007826	1983	38.8	59.5
	4007827	1983			56.4
	4007829	1983	33.2	71.9	46.6
	4007830	1983	51	57.2	75.8
	4007832	1983	29	46.5	10
	4007833	1983	33.1	31.5	51.9
	4007834	1983	45.4	46.5	63.7
	4007835	1984	69.2	68.3	46.5
	4007838	1984	51.8	65.9	38.5
	4007840	1984	73.6		57.2
	4007841	1984	41.5	33.7	68.1
	4007842	1984	41.2		34.5
	4007844	1984	57.2	58.3
	4007846	1984	33.6		37.5
	4007848	1984	57.2	57.2	60
	4007849	1984	51.8
	4007850	1984	38.8	48.7	38.6
	4007851	1984	41.2	35.1	65.1
	4007853	1984	53.9	41.5	64.6
	4007855	1984	34.5	39.7	38.6
	4007857	1984	63.7	34.5	35.1
	4007859	1984	57.2
	4007861	1984	43.3	38.8
	4007863	1985	39.7	39.7	64.9
	4007865	1985	52.7	41.2	33.5
	4007867	1985	33.6
	4007868	1985	43	38.6	20.6
	4007870	1985	63.7	68.3	31.4
	4007872	1985	63.7	57.4	63.5
	4007874	1985	56.9	42.3	63.7
	4007875	1985	68.1	43.2	35.9
	4007877	1985	29		46.5
	4007878	1985	59.3	68.3
	4007879	1985	57.2	65.9
	4007881	1985	75.8	29
	4007882	1985	82.2	70.9	37.9
	4007884	1985	64.9	68.3	41.5
	4007886	1986	37.5	46.5	38.8
	4007888	1986	34.3	35.1	26.9
	4007890	1986	35.1	34.5
	4007892	1986	38.8	37.8
	4007893	1986	52.7	46.5	59.5
	4007895	1986	57.2		64.9
	4007897	1986	41.5	68.3	65.1
	4007899	1986	38.5	82.2
	4007900	1986	40.4	68.1	54.2
	4007902	1986	37.8	38.6	38.8
	4007904	1986	38.8		70.7
	4007905	1986	63.7	37.9	69.2
	4007907	1987	57.2	68.3	61.3
	4007909	1987	51.5	51.5	38.8
	4007910	1987	59.5	42.3
	4007912	1987	38.6	43.2	43.5
	4007914	1987	70.7		45.4
	4007916	1987	37.9
	4007918	1987	64.9	51.6	27.9
	4007919	1987	43.3	31.6	35.1
	4007920	1987	70	85.7	57.4
	4007923	1987	29	63.7	41.2
	4007925	1987	38.6
	4007927	1987	37.8		35.1
	4007928	1987	84.4	59.5	69.7
	4007930	1987	87.4	87.9	68.1
	4007931	1987	39.5	46.5
	4007932	1988	51.6		71
	4007933	1988	58.3	51.9	48.7
	4007935	1988	37.5	57.4	39.8
	4007937	1988	68.3		41.2
	4007938	1988	39.5	41.5	39.5
	4007940	1988	59.5	73.6	57.2
	4007942	1988	54.2	33	64.9
	4007944	1988	51.5	38.5	68.1
	4007945	1988	69.2	71.5	82.2
	4007947	1988	57.2	37.5
	4007949	1988	64.9	67.8
	4007950	1988	45.4	34.5	34.2
	4007952	1988	81.9		38.8
	4007953	1988	36.4	38.6	19.8
	4007954	1988	26.9		70.7
	4007956	1988	57.2		68.1
	4007957	1989	57.2	34.5	57.2
	4007959	1989	34.5
	4007961	1989	38.6	64.9	85.6
	4007963	1989	70.9		46.5
	4007965	1989	49.4	33.6	43.5
	4007967	1989	70.9	64.9
	4007969	1989	38.8		52.4
	4007970	1989	46.5	46.5	45.4
	4007972	1989	34.5	42.6	68.3
	4007974	1989	58.3	51.8
	4007975	1989	41.5
	4007976	1989			68.5
	4007977	1990	68.5	71.5	41.5
	4007978	1990	68.1	68.1	46.5
	4007980	1990	68.3
	4007981	1990	53.9	41.2	63.7
	4007983	1990	45.4		37.9
	4007984	1990	58.3	63.7	48.7
	4007986	1990	70.7	82.3	45.4
	4007988	1991	64.6	71.5	75.8
	4007989	1991	29		36.4
	4007990	1991	43.2		38.8
	4007992	1991	58.3	43.5	64.9
	4007994	1983	29
	4007996	1983	29
	4008143	1980	29	34.5
	4008145	1980	37.8	29
	4008147	1980	33.9
	4008148	1980	70.9	68.5	70.9
	4008150	1980	43.3	56.5	36.5
	4008151	1980	70.7	45.4	41.5
	4008152	1981	38.8
	4008154	1981	48.3	64.9	55.4
	4008156	1981	70.9	65.1	55.4
	4008158	1981	41.5	29	33.6
	4008160	1981	35.9	72.5	34.5
	4008162	1981	41.5
	4008163	1982	79.6	30.7	32.2
	4008165	1982		38.8
	4008166	1982	59.5	65.1	38.8
	4008167	1982	34.6	55.4	73.7
	4008168	1983	33.6	33.6	48.3
	4008170	1983	30.3	54.4
	4008172	1983	45.1	38.8
	4008174	1983	50.7	50.7	55.4
	4008176	1983	42.3		71.5
	4008178	1983	29.1		38.8
	4008180	1983	42.3		42.3
	4008182	1983	54	54	56.5
	4008183	1983	42.3		35.1
	4008185	1984	68.5	68.1	60
	4008187	1984	59.5
	4008188	1984	55.4	55.4
	4008189	1984		57.4	55.4
	4008191	1984	63.7
	4008193	1984	42.3	56.9
	4008195	1985	38.6	30.3	67.9
	4008197	1985	46.5		39.5
	4008199	1985	46.5	46.5	17.5
	4008201	1985	36	54
	4008202	1985	45.4		70.9
	4008204	1985	66.6	68.3	46.5
	4008206	1985	36	50.7
	4008208	1985	30.7
	4008209	1985	45.4
	4008210	1986	68.3	64.9	38.8
	4008211	1986	51.8	37.8
	4008213	1986	45.1
	4008214	1986	77	64.9	46.5
	4008216	1986	71.9	46.5	54
	4008218	1987	42.3	50.7	42.3
	4008220	1987	37.8	37.8
	4008222	1987	59.5
	4008224	1987	38.8		56.5
	4008225	1987	29	39.5
	4008227	1988	66.6	68
	4008228	1988	64.9
	4008230	1988	37.2	32
	4008232	1988	37.8
	4008234	1989	63.7		41.5
	4008236	1989	29.2		41.5
	4008238	1989	43.3	55.4
	4008239	1989	41.2	36	37.9
	4008241	1989	64.9		46.5
	4008243	1990		56.5	38.8
	4008244	1990	66.1		63.7
	4008246	1990	59.5		52.4
	4008247	1990	63.7	67.9	46.5
	4008249	1990	56.6	29
	4008251	1990	42.3	63.7	29
	4008253	1990	31.6	31.6
	4008255	1990	34.5		37.9
	4008256	1991	63.5
	4008258	1991	48.7
	4008259	1991	39.6	39.6	34.5
	4008261	1991	40.4
	4008262	1991	46.5	46.5
	4008264	1991	38.6
	4008266	1991	42.3	46.5	50.7
	4008267	1991	41.5
	4008269	1991	41.2	39.5	37.6
	4008271	1991	59.5	33.9
	4008272	1991	34.5	36
	4008274	1992	38.8		71.9
	4008275	1992	51.5	59.5	42.3
	4008277	1992	48.6		35.8
	4008279	1992	45.4	37.9	10
	4008281	1992	71.5	71.5	43.5
	4008283	1992	56.5	59.5	17.5
	4008285	1993	38.6	17.5	64.6
	4008286	1993	45.1	29	59.5
	4008288	1993	38.8	17.5
	4008290	1993	68.1	48.7	17.5
	4008292	1993	71.5		36.4
	4008293	1993	29	57.5	39.7
	4008295	1993	35.1	57.5	85.2
	4008297	1993	34.5	71.9	50.7
	4008298	1993	34.6		59.5
	4008300	1993		45.4	16
	4008301	1994	41.2		43.3
	4008303	1994	29.1	43.5
	4008304	1994	42.5		29
	4008306	1994	70.7	20.6	34.5
	4008308	1994	41.5	32	43.5
	4008310	1994	20.6	71.9
	4008312	1994	38.8	56.2	45.4
	4008314	1995	68.1		70.9
	4008316	1995	37.2	63.7	34.5
	4008317	1995	41.2	48.6	46.6
	4008318	1996	29	59.5
	4008319	1996	73.6
	4008323	1996	37.2		43.3
	4008324	1996	37.9	45.1
	4008327	1997		17.5	17.5
	4008328	1997			43.5
	4008330	1997	32.2	32.2	38.8
	4008332	1997	46.5	46.5	50.7
	4008334	1997	33.2	17.5	17.5
	4008336	1997	36		70.9
	4008338	1998	46.5	68.5
	4008339	1998	63.7	45.4
	4008341	1998	65.9	33.6	59.5
	4008343	1998	45.1		39.7
	4008344	1998	37.8
	4008414	1980	45.4	63.7	32.2
	4008416	1980	68.3	41.5
	4008418	1980	51.8	45.4	70.9
	4008419	1980	38.8	71.9	57.4
	4008421	1980	34.5	51.9	45.4
	4008423	1981	41.2	51.8	57.2
	4008425	1981	41.2	37.2	71.9
	4008427	1981	59.5	79.6	59.3
	4008429	1981	51.8	33.6
	4008431	1981	45.1	13.7	64.9
	4008433	1981	68.5	16	46.5
	4008435	1982	36.1		71.5
	4008437	1982	68.5	65.9	64.2
	4008439	1982	70.9	70.9	82.3
	4008441	1982	41.2		60
	4008443	1983	72.5	82.2	55.4
	4008445	1983	37.5	48.3	42.8
	4008446	1983	51.1	65.9	59.5
	4008448	1983	64.9	45.4	64.2
	4008450	1983	65.9	70.9	60
	4008452	1983	71.9	43.5	66.6
	4008453	1983	32.2	40.4	40.4
	4008455	1984	42.5	57.5	29
	4008457	1984	45.4
	4008459	1984	59.3	71.9	57.4
	4008461	1984	69.2	59.5	64.9
	4008462	1984	45.1	55.4	41.5
	4008463	1984	53.9	71.5	41.2
	4008465	1984	41.2	27.9	41.7
	4008467	1984	33.9	35.8	87.4
	4008468	1984	38.6	43.3	63.7
	4008470	1984	64.6		46.5
	4008472	1984	43.3	63.5	37.2
	4008474	1984	64.9	59.5	64.9
	4008476	1984	60.2	45.1
	4008478	1984	43.3	38.8	60
	4008480	1984	65.1	60	34.6
	4008482	1985	59.5		43.5
	4008484	1985	87.4	71.5
	4008485	1985	29		41.5
	4008487	1985	37.6		65.9
	4008488	1985	73.9	35.1	68.1
	4008490	1985	64.9	45.4	82.3
	4008492	1985	51.8	54.4
	4008494	1985	63.7	65.9	33.6
	4008496	1986	57.2	46.5	55.4
	4008497	1986	64.9	59.3	38.8
	4008498	1986	63.7	41.5	39.9
	4008500	1986	41.2	45.4	60
	4008502	1986	77	63.7	55.4
	4008504	1986	66.6	41.2	41.2
	4008506	1986	33.3	51.9	37.8
	4008508	1986	35.8	45.1	56.2
	4008509	1987	31.5	63.7	41.2
	4008511	1987	35.4	24.3	38.6
	4008513	1987	33.3	59.5	38.6
	4008515	1987	42.3	48.7	51.8
	4008516	1987	64.9	68.1	64.2
	4008518	1987	10	41.2
	4008520	1987	45.1		40.4
	4008522	1987	37.5		84.4
	4008524	1987	43.3	41.5	48.6
	4008526	1987	45.1	50.7	34.5
	4008528	1987		60
	4008530	1987		68.3	31.5
	4008531	1987	33.9	34.5	65.9
	4008533	1988	45.1	43.2	68.3
	4008535	1988	29	34.5	64.9
	4008537	1988	34.5	71.5	66.9
	4008538	1988	38.8	64.9	58.3
	4008540	1988	45.1	38.6	45.4
	4008542	1988	37.2	70
	4008544	1988	68.5	82.2	63.5
	4008546	1989	71.9		64.9
	4008548	1989	60	60	37.2
	4008550	1989	68.5	59.3	71.5
	4008551	1989	68.3	41.5	33.6
	4008553	1989	52.6	46.6	68.3
	4008554	1989	37.2	24.3	33
	4008556	1989	66.6		64.9
	4009063	1980	45.1	24.6	43.5
	4009065	1980	34.5	59.5	40.4
	4009066	1980	52.4	59.5
	4009067	1980	37.5	48.7	43.3
	4009069	1980	68.3		51.5
	4009070	1980		60	31.5
	4009072	1980	45.1	68.3	37.5
	4009073	1980	36.4	43.6	29
	4009075	1980	32.5	36.4
	4009076	1980	87.4	64.9	82.3
	4009077	1980	33.1	43.6	34.6
	4009078	1980	45.1	77	41.5
	4009080	1980	43		63.5
	4009082	1980	71.5	40.4	68.5
	4009083	1980	34.5	39.7
	4009085	1980	59.5	55.4	37.9
	4009087	1980	83.7	59.5	55.8
	4009089	1981	30.3	37.2	70.7
	4009091	1981	57.4	71.5	57.4
	4009093	1981	51.1	52.7	59.5
	4009095	1981	45.1	20.6
	4009097	1981	34.5	68.3	38.6
	4009099	1981	79.6	63.7	59.5
	4009100	1981	53.9	43.2	40.4
	4009102	1981	68	72.5	70.7
	4009104	1981	29	24.3	34.5
	4009106	1981	34.2	59.5	70.9
	4009108	1981	70.9	70.9	32.2
	4009109	1982	40.4	51.9	37.9
	4009110	1982	20.6		46.5
	4009112	1982	68	64.6	72.5
	4009114	1982	55.4	38.6	66.6
	4009116	1982	68.6	51.9	63.7
	4009118	1982	40.4		39.7
	4009119	1982	40.4	29	52.6
	4009121	1982	39.9	57.2
	4009123	1982	68.1	48.7	31.5
	4009125	1982	70.7	70.9	46.5
	4009127	1982	33.5	55.8	29
	4009129	1982	58.3	43	40.4
	4009130	1982	36.4	31.6	71.5
	4009131	1982	46.6	41.2	23.7
	4009133	1982	46.5	46.5
	4009135	1982	63.7	54.4	59.5
	4009137	1982	39.9	18.3	68
	4009138	1982	41.2	82.3	70.9
	4009140	1982	45.1	27.9	41.2
	4009142	1982	38.5	33	37.8
	4009144	1983	64.9	38.8	59.5
	4009146	1983	45.1	54	34.5
	4009147	1983	32.2	33.9	51.9
	4009149	1983	71.5	71.5	56.5
	4009151	1983	30.3	44.1	28.7
	4009153	1983	41.2	63.7	37.9
	4009155	1983	57.2	41.5	68.3
	4009157	1984	39.8	71.5	57.5
	4009159	1984	38.6	33.9	35.1
	4009161	1984	68.3	46.5	82.2
	4009162	1984	38.6	43.5	65.1
	4009163	1984	70.9	34.5	46.5
	4009165	1984	41.5	41.5	36.6
	4009167	1984	29.4	34.5	10
	4009169	1984	59.5	63.7	10
	4009171	1984	59.3	34.5	35.1
	4009173	1984	39.7	51.9	59.3
	4009175	1984	34.5		46.5
	4009177	1984	53.9	38.8	70.9
	4009178	1984	29.4	46.5	42.3
	4009179	1985	55.4	65.1	38.4
	4009180	1985	41.5	79.6	42.3
	4009182	1985	54.2	59.5	54
	4009183	1985	24.6	52.7	63.7
	4009185	1985	45.1	85.2	39.8
	4009187	1985	43.5	59.3	50.3
	4009189	1985	43.3	21.2	39.7
	4009191	1985	72.5	38.8
	4009193	1986	71.5	48.7	71.5
	4009195	1986	64.9	41.2	64.9
	4009197	1986	30.7	38.8	59.5
	4009198	1986	59.5	63.7	59.5
	4009199	1986	38.6	35.8	57.5
	4009201	1986	33.1	24.3	38.8
	4009203	1986	45.1	36.5	59.5
	4009205	1986	63.5	54	34.5
	4009207	1987	45.1		59.5
	4009209	1987	51.8	63.7	65.1
	4009210	1987	32.2	37.8	38.8
	4009212	1987	76.4	20.6	41.5
	4009213	1987	68.3	48.7	68.3
	4009215	1987	29		34.5
	4009216	1987	45.4		46.5
	4009217	1987	71.5	71.5	37.5
	4009219	1987	39.7	42.4	51.8
	4009221	1987	43.3	29	41.5
	4009223	1987	41.2	41.2	19.8
	4009225	1987	35.8	24.3	42.2
	4009227	1987	41.5	46.5	42.2
	4009229	1987	45.1	32.1	34.5
	4009230	1987	32.2	70.9	34.5
	4009231	1987	60	51.8	45.4
	4009233	1988	46.5	38.6	45.4
	4009234	1988	61.3	68
	4009236	1988	30.3	64.9	59.5
	4009237	1988	41.2	36.5	82.3
	4009239	1988	33.6	37.5	37.8
	4009241	1988	71.9		39.7
	4009242	1988	37.2	33.5
	4009244	1988	20.6
	4009246	1988	41.5		48.7
	4009247	1988	34.5	32.2	41.5
	4009249	1988	45.4		38.8
	4009251	1988	26.9		73.6
	4009253	1988	58.3	69.2	71.5
	4009254	1988	20.6	37.8	68
	4009255	1988	45.1	51.9	20.6
	4009257	1988	69.2	34.6	43.2
	4009259	1988	68.3	63.5
	4009261	1988	55.8
	4009262	1988	36.1		38.4
	4009263	1988	46.5	39.7	56.2
	4009265	1988	65.9	34.5	63.7
	4009267	1988	68.3		59.5
	4009269	1988	20.6		51.8
	4009271	1989	46.5	64.9	59.5
	4009273	1989	37.2		43.3
	4009275	1989	34.5	34.5	38.8
	4009277	1989	41.5
	4009279	1989	37.9	56.5	70
	4009280	1989	69.2	41.5	41.5
	4009282	1989	34.6	39.6	41.2
	4009284	1989	41.5	63.7	71.5
	4009286	1989	41.5	41.5
	4009288	1989	26.9		38.8
	4009289	1989	51.5
	4009290	1989	59.5	64.9	37.6
	4009292	1989	69.2	45.4	58.1
	4009293	1989	42.8		48.7
	4009295	1989	64.9	30.2	52.6
	4009296	1989	56.9	70.9	55.4
	4009297	1989	42.8		37.6
	4009299	1990	38.8	70.4	59.5
	4009301	1990	70.7	59.5
	4009303	1990	64.9	64.9
	4009305	1990	33.3	37.1	65.9
	4009306	1990	23.7	37.8	43
	4009308	1990	20.6	46.5	59.5
	4009310	1990	41.2	68.5	86.3
	4009311	1990	69.2	68	29.1
	4009313	1990	46.5	43.3	70.7
	4009315	1990	38.8	63.7	34.5
	4009317	1990	70	33.5	32.2
	4009319	1990	24.6	24.6	45.4
	4009321	1990	53.7	86.2
	4009323	1990	33.6	41.2	37.2
	4009325	1990	64.9	41.2	56.9
	4009326	1990	51.5
	4009328	1991	68.5	41.2	59.5
	4009330	1991	46.5	33.6	33.6
	4009331	1991	51.6	63.7	46.6
	4009333	1991	51	42.3
	4009334	1991	41.2		41.5
	4009335	1991	58.3	70.9	41.5
	4009337	1991	39.8	37.8	46.5
	4009339	1991	64.9	82.2	82.2
	4009341	1991	48.7	34.5	35.1
	4009343	1991	57.2	70.7	57.2
	4009345	1991	42.3		64.9
	4009347	1991	64.9	59.5	33.9
	4009349	1991	43.6	69.5	59.5
	4009350	1991	48.7	41.2	48.7
	4009352	1991	65.9	17.5	46.5
	4009354	1991	65.9		31.9
	4009356	1992	43.3	38.6	64.9
	4009358	1992	33.3	33.3	38.8
	4009359	1992	41.2	55.4	37.9
	4009361	1992	64.9	43.5	63.7
	4009363	1992	63.7	46.5	57.2
	4009365	1992	59.5	70.9	63.7
	4009367	1992	33.5	42.3	39.7
	4009369	1992	29.1		68.1
	4009371	1992	48.7	48.7	30.3
	4009373	1992	53.6	33.5	71
	4009374	1992	66.6		50.7
	4009375	1992	68	37.9	37.8
	4009377	1992	43.3	59.5	41.2
	4009380	1992	50.3	38.8	24.5
	4009382	1993	41.5	39.7
	4009384	1993	69.5	45.4	68
	4009386	1993	46.5	29.1	63.7
	4009387	1993	34.2	46.5	43.3
	4009388	1993	41.2	71.5	64.9
	4009390	1993	41.2	51.8	63.7
	4009392	1993	38.8	34.5	46.6
	4009393	1993	46.5	46.5	46.5
	4009395	1993	36.1	64.6	38.6
	4009397	1993	42.3	42.3	38.8
	4009398	1993	41.2	33.6	43.3
	4009400	1993	34.2	70.9	51.8
	4009402	1993	65.9	38.8	51.5
	4009404	1993	43.5	68.5	57.2
	4009406	1993	81.9	55.4	87.4
	4009407	1994	57.5	57.5	36.4
	4009408	1994	77	64.9	43.5
	4009409	1994	37.5	36	52.6
	4009410	1994	45.1	32.2
	4009411	1994	37.5	37.6	75.8
	4009412	1994	48.3	31.6	34.5
	4009414	1994	37.9		57.2
	4009415	1994	42.3	28.7	36.5
	4009416	1994	45.1	26.9	71.5
	4009418	1994	71		64.9
	4009419	1995	51.5	20.6	63.5
	4009421	1995		66.9	70.4
	4009423	1995	43.3	71.5	19.8
	4009425	1995	45.4	37.5	63.7
	4009427	1995	42.3	68.1	34.5
	4009429	1995		56.5
	4009430	1995	43.3	39.5
	4009432	1995	43.3	60	38.6
	4009433	1995	64.9	65.9
	4009435	1995	20.6	33.6	39.8
	4009436	1995	64.9	34.6	68.3
	4009438	1995	43.5	37.8	59.5
	4009439	1995	57.5	43.3	63.7
	4009441	1996	45.1		60
	4009442	1996	56.2	46.5	43.3
	4009444	1996	54.2	71.9	42.3
	4009446	1996	60	70.9	75.3
	4009448	1996	59.5	50.7	51.5
	4009450	1996	34.5	19.8	36.4
	4009451	1996	35.1	34.5	68.5
	4009453	1996	38.8	64.9	34.5
	4009455	1996	36.4	46.5	38.5
	4009457	1996	37.5	43.6	46.6
	4009458	1996	34.5		50.7
	4009460	1997	41.2	57.2	50.7
	4009461	1997	64.9	41.5	37.2
	4009463	1997	63.7		71.5
	4009464	1997	45.1
	4009466	1997	46.5	56.4	33.5
	4009468	1997	65.9	68.5	42.8
	4009469	1997	39.7	34.5
	4009471	1997	56.4	35.1	35.1
	4009473	1997	37.8	29.2	41.5
	4009475	1997	34.5	35.1	59.5
	4009476	1997	31.5	31.5	69.9
	4009478	1997	42.3	59.5	64.9
	4009480	1997	59.5	57.5	58.2
	4009481	1997	26.9
	4009483	1998	33.3	36.5	34.5
	4009485	1998	30.3	43.5	46.5
	4009486	1998	48.7	48.7	64.9
	4009488	1998	33.9	56.5	41.2
	4009489	1998	34.5	45.4	46.5
	4009491	1998	38.4	46.6	41.5
	4009493	1998	63.7	34.5
	4009495	1998	63.7	39.5	38.8
	4009496	1998	29	37.9	50.7
	4009498	1998	68.3	64.9	69.7
	4009500	1998	46.5		43
	4009502	1998	59.5		43.5
	4009503	1998	70.9	68.1	58.2
	4009504	1998	45.4	33.9	41.5
	4009505	1998	43.6		43.5
	4009507	1998	34.5	57.2	38.8
	4009509	1998	63.5	63.7	51.8
	4009510	1999	59.5	34.5	68.5
	4009511	1999	38.8	38.8	64.9
	4009513	1999	42.3	48.7	51.5
	4009514	1999	45.4	71.9	42.4
	4009516	1999	34.2	59.5
	4009518	1999	48.7	37.6	39.7
	4009520	1999	63.7	29	52.6
	4009522	1999	63.7		46.6
	4009524	1999	35.1	30	43.3
	4009526	1999	64.9	64.9	64.9
	4009527	2000	51.5	37.5	43.5
	4009528	2000	63.7		54.4
	4009529	2000	43		37.8
	4009530	2000	36.4	46.5	46.5
	4009532	2000	70	29	46.5
	4009534	2000	37.5	42.3	35.1
	4009535	2000	43.5	22.5	45.4
	4009536	2000	70.4	46.5	69.3
	4009537	2001	37.9	71.5	34.5
	4009538	2001	51.5	46.5	38.6
	4009539	2001	41.5		43.5
	4009540	2001	51.8		63.7
	4009541	2001	26.9	41.5	33.6
	4009542	2001	51.8	73.7	65.9
	4009544	2001	56.2	45.4	68.3
	4009546	2001	73.6		46.5
	4009548	2001	43.6	64.9
	4009550	2001	59.5		69.2
	4009552	2002	51.8		68
	4009553	2002	71.5	71.5	45.1
	4009555	2002	43.5	65.9	38.8
	4009557	2002	68.1
	4009559	2002	34.5
	4009561	2002	31.6
	4009563	2002	46.5	46.5	70.7
	4009565	2002	54.4	38.6
	4009567	2002	51.8		35.1
	4009569	2002	63.7	71.5	35.1
	4009570	2002	36.4	36.4	37.2
	4009571	2002	20.6	82.3	34.5
	4009573	2002	46.7	71.9
	4009575	2003	36		46.5
	4009577	2003	66
	4009579	2003	34.2
	4009580	2003	42.3		45.4
	4009581	2003	51.8	58.2	71.5
	4009582	2003	64.9	64.9
	4009583	2003	64.9	48.7
	4009585	2003	63.7	68	71.5
	4009586	2004	32.8		59.5
	4009587	2004	38.6		37.5
	4009588	2004	64.9		82.2
	4009590	2004	64.9
	4009592	2004	43.2
	4009593	2004	26.9		42.3
	4009595	2004	64.9
	4009597	2004	33.7
	4009598	2005	34.5
	4009600	2005	39.7	46.5	31.5
	4009602	2005	41.2
	4009604	2005	31.5		58.3
	4009606	2005	24.9	71.9	38.8
	4009607	2005	33.9	50.7	45.1
	4009608	2005	45.4	33.3	41.2
	4009610	2006	70.9	84.4
	4009612	2006	64.9		59.5
	4009613	2006	41.2	41.5
	4009615	2006	66.9	46.5
	4009617	2006	42.3		60.2
	4009619	2006	52.7		45.4
	4009620	2006	34.5		71.5
	4009621	2006	38.8
	4009622	2006	46.5	46.5	37.9
	4009623	2006	37.8	34.5	45.4
	4009624	2006	64.9	42.8
	4009626	2006	33.6
	4009628	2006	71.5	42.3	63.7
	4009630	2006	34.5	38.8	41.2
	4009632	2007	41.2		37.9
	4009634	2007	46.5		41.2
	4009636	2007	48.3	46.5
	4009638	2007	68.3	45.1	48.3
	4009640	2007	48.7	59.5	43.5
	4009642	2007	34.2	41.2	42.3
	4009644	2007	38.8	33.6	57.2
	4009646	2007	63.5
	4010380	1980	70.9	71.5	55.4
	4010381	1980	32.2	55.4	34.5
	4010383	1980	32.2	16	55.4
	4010385	1981	32.2	34.5	85.2
	4010387	1981	34.5	18.3	46.5
	4010505	1980	71.5		70.9
	4010507	1980	70.9	56.9	69.7
	4010509	1980	63.7		41.2
	4010511	1981	51.5
	4010512	1981	38.8
	4010514	1981	69.2		70.7
	4010516	1981	51.8	10	63.7
	4010518	1982	68		63.5
	4010519	1982	37.5	38.8
	4010520	1982	59.5
	4010521	1982	44.9	71.9	41.5
	4010523	1982	29.1		34.5
	4010524	1983	58.3		41.2
	4010526	1983	52.4	52.4	70.9
	4010527	1983	63.7		26.3
	4010528	1983	31.5	35.1	42.3
	4010529	1983	60	32	43
	4010531	1983	34.5
	4010533	1984	35.8		58.3
	4010535	1984	64.9
	4010537	1985	64.9
	4010539	1985	30.3
	4010540	1985	41.5	41.5	64.9
	4010541	1986	58.3	34.5	24.3
	4010543	1987	43.2	43.2	63.5
	4010545	1987	37.5	41.5	51.8
	4010546	1987	50.7		59.5
	4010547	1988	71.9	39.5	38.8
	4010550	1988	46.5	38.8	63.7
	4010552	1988	33.6	63.5	29.1
	4010556	1988	71.5	71.5	28.7
	4010557	1989	43.3	63.7	43.5
	4010559	1989	51.8	20.6	33.6
	4010561	1990	59.5	68.5	70.9
	4010564	1990	63.7	34.5	34.5
	4010568	1991	39.7
	4010570	1993	35.1	51.9	59.5
	4010572	1994	68.1	51.8	70.9
	4010573	1994	51.8	34.5	59.5
	4010575	1994	45.1	85.6	57.2
	4010577	1997	41.5
	4010579	1998	71.9
	4010580	1998	46.6	17.5	45.4
	4010581	2002	70.9	42.8	68.3
	4010723	1980	45.4	59.5	17.5
	4010725	1980	45.1	45.1	45.1
	4010726	1980	20.6	17.5	17.5
	4010728	1980	45.1	41.2	82.3
	4010729	1980	43.3	71.5	17.5
	4010731	1980	85.2	55.4	17.5
	4010732	1980		29	17.5
	4010734	1980	82.3	64.9	73.7
	4010736	1980		17.5	17.5
	4010738	1980	17.5	17.5	17.5
	4010739	1981	41.2	17.5	17.5
	4011642	2006	38.8	44.7	44.7
	4011643	2009	29		29
	4011645	2010	35.1	59.5	29
	4011647	2010	33.6	33.6	29
	4011649	2012	29	29	29
	4011651	2013	29	34.5	29
	4011653	2013	34.5	34.5	34.5
	4011827	1980	67.9	59.3	51.8
	4011829	1980	65.9		51.1
	4011831	1980	33.1	33
	4011834	1981	36.4
	4011835	1981	29	29	33
	4011836	1981	37.2
	4011842	1981	71.5	35.1	38.6
	4011846	1981	30.3		29
	4011848	1981	68.5	68.3
	4011849	1982	31.9
	4011853	1982	57.5
	4011857	1982	76.4	37.8
	4011861	1982	33.6	34.5	38.6
	4011864	1983	45.4	64.9	38.8
	4011866	1983	38.8	64.9	34.5
	4011870	1983	37.5		39.5
	4011874	1983	71.5		68.1
	4011875	1983	73.7		68.3
	4011876	1983	51.8	63.5
	4011877	1983	68.1	53.9
	4011878	1983	35.1
	4011879	1984	51.8		71.5
	4011882	1984	34.5		34.5
	4011883	1984	72.5	39.5
	4011885	1984	29
	4011886	1984		42.3
	4011890	1985	64.9
	4011893	1985	20.6
	4011896	1985	46.5		63.5
	4011897	1985	37.9
	4011898	1985	64.9	57.5	41.5
	4011901	1985	64.9	65.9	65.9
	4011903	1986	41.5
	4011907	1986	71.5
	4011911	1986	41.2		66.6
	4011913	1986	40.4	33.5	33.9
	4011915	1987	41.5	68	64.9
	4011919	1988	68.1	59.5	57.5
	4011920	1988	41.5	39.5	64.9
	4011924	1989	46.5	64.9	42.3
	4011925	1989	38.8	33.5	36.1
	4011926	1991	68.1	43.5	66.6
	4011928	1992	68.3	68.3	65.1
	4011932	1994	79.6		62.8
	4011934	1997	43.2	41.5	68.1
	4012325	1980	36.4	36.4	59.3
	4012326	1980	69.7	69.7	87.4
	4012327	1980	40.4	17.5	45.4
	4012328	1980	41.5	34.5	35.8
	4012330	1980	71.5	70	37.9
	4012332	1980	68	51.9	55.4
	4012334	1980	70	70	71
	4012335	1981	33.9	41.2	33
	4012337	1981	63.7		71.5
	4012338	1981	38.8	58.2	44
	4012340	1981	41.2	46.6	61.2
	4012342	1981	64.9	37.8	20.6
	4012343	1982	34.5	37.2	71.5
	4012344	1982	36.4	64.9	37.5
	4012345	1982	41.2	71.5	69.9
	4012347	1982	71.9		55.4
	4012348	1982	37.9	55.4	33.6
	4012350	1982	45.1	63.7	77
	4012352	1983	50.3	43.5	38.8
	4012354	1983	55.4	55.4	77
	4012355	1983	72.5	56.4	48.3
	4012357	1983	59.5	65.9	41.2
	4012359	1983	43.3	41.5	59.5
	4012361	1983	51.5	65.9	71.5
	4012363	1983	37.5	62.3	59.5
	4012365	1983	58.3	20.6	68.3
	4012367	1983	36.1	50.7	51.5
	4012369	1983	29.1	50.7	75.8
	4012371	1983	53.9	71.5	43.3
	4012373	1983	64.9	64.9	68.5
	4012375	1983	45.1	45.4	59.5
	4012377	1983	64.9	71.5	52.4
	4012379	1983	57.2	51.1	71.5
	4012381	1983	44.7	44.7	43.3
	4012382	1984	64.9	38.8	59.5
	4012384	1984	34.5	77	37.5
	4012386	1984	41.5	41.5	64.2
	4012388	1984	63.5	63.7	59.5
	4012390	1984	63.7	68.5	68.5
	4012391	1984	65.9	72.5	35.1
	4012393	1984	41.5	39.7	51.8
	4012395	1984	41.2	71.5	59.3
	4012396	1984	63.7	41.2	33.7
	4012398	1984	59.5	71.5	45.1
	4012400	1984	33.9	77	63.5
	4012402	1984	41.2	59.5	63.7
	4012404	1984	69.7	59.3	68.1
	4012405	1985	29	29	57.5
	4012406	1985	29
	4012408	1985	29	51.8	41.5
	4012410	1985	36.4		34.5
	4012412	1985	51.8		75.8
	4012414	1985	68.5	51.5	34.5
	4012416	1985	64.9	71.5	51.8
	4012418	1985	63.5	45.1	45.1
	4012420	1985	42.8	20.6	69.7
	4012422	1985		51.9	68.5
	4012424	1985	53.9	37.5	37.5
	4012426	1985	53.9	37.9	37.9
	4012427	1985	65.1	33.5	59.5
	4012429	1986	45.4	32.5	59.5
	4012431	1986	33.9	68.5	66.6
	4012433	1986	20.6	33.5	37.5
	4012435	1986	59.5	57.5	37.9
	4012437	1986	45.4	65.9	55.4
	4012439	1986	59.5	59.3	37.2
	4012441	1986	51.8	41.2	65.9
	4012443	1986	32.2		50.7
	4012445	1986	64.9	63.5	68.5
	4012447	1986	41.5	68.3	55.4
	4012449	1986	66.6	68.3	59.5
	4012451	1986	66.6	37.2	37.5
	4012453	1986	38.8	38.8	33.9
	4012455	1987	43.5	65.9	46.5
	4012457	1987	56.9	63.7	50.7
	4012458	1987	45.4
	4012460	1987	38.8	69.3	65.1
	4012461	1987	54.2	59.5	48.6
	4012462	1987	68.1	41.2	77
	4012464	1987	71.5	71.5	56.9
	4012465	1987	63.7	82.3	70.9
	4012467	1987	51.5	68.3	48.7
	4012469	1987	68.5	33.5	34.5
	4012471	1987	51.8	59.3	41.2
	4012472	1988	29.4	64.9	63.7
	4012473	1988	59.5	41.2	46.5
	4012475	1988	53.9	34.5	70.9
	4012477	1988	63.7	68.5	63.5
	4012479	1988	45.1	68.5	71.5
	4012480	1988	71	56.5	71.9
	4012481	1988	58.3	51.9	43.5
	4012482	1988	64.9	56.4	33.9
	4012484	1988	64.9	64.9	40.4
	4012486	1988	18.3	45.4	65.9
	4012487	1988	69.2	52.6	65.1
	4012489	1988	45.1	17.5	68.5
	4012490	1988	51.8	41.5	64.9
	4012491	1988	38.6	37.9	41.5
	4012493	1988	29	38.8
	4012495	1988	70.9	64.9	64.9
	4012496	1989	45.1	41.5	55.4
	4012498	1989	45.4	34.5	59.5
	4012500	1989	70.9	63.7	59.5
	4012502	1989	63.7	38.8	82.3
	4012503	1989	66.6	38.8	71.5
	4012505	1989	33.5	38.8	41.2
	4012507	1989	38.8	34.5	54.4
	4012509	1989	51.5	51.5	52.7
	4012511	1989	65.9	37.2	94
	4012513	1989	45.1	53.6	39.7
	4012515	1990	46.5	43.3	34.5
	4012517	1990	73.4	38.5	70.9
	4012519	1990	29.1	58.3	66.6
	4012520	1990	37.5	36.4	38.8
	4012522	1990	20.6	34.5	57.5
	4012524	1990	68.1	71.5	68.1
	4012526	1990	66.6	68.5	43.5
	4012527	1990	45.4	59.5	35.1
	4012529	1990	68.5	65.9	48.7
	4012531	1990	58.3	38.8	55.8
	4012532	1990	51.8	59.5	26.9
	4012534	1990	64.9	63.7	41.5
	4012536	1990	81.4	75.8	66.6
	4012538	1990	37.5	37.9	37.5
	4012540	1990	41.2	29.2	37.5
	4012542	1990	68.5	68.1	33.5
	4012543	1990	68.1	31.6	70
	4012544	1990	30.3	41.5	73.4
	4012546	1990	63.7	64.9	41.2
	4012548	1990	41.2	63.7	69.7
	4012550	1991	38.8	38.8	41.5
	4012552	1991	38.6	64.9	33.9
	4012553	1991	63.7	81.6	38.6
	4012554	1991	45.4	51.8	48.7
	4012555	1991	63.7	71.5	59.5
	4012557	1991	37.5		37.2
	4012559	1991	41.5	71.5	70.9
	4012560	1991	75.3	70.9	63.5
	4012562	1991	59.3	34.5	51.8
	4012564	1991	59.5	65.9	63.7
	4012565	1991	46.6	59.5	46.6
	4012567	1991	70.7	50.7	59.5
	4012569	1991	45.1	79.6	63.7
	4012570	1991	65.9	71.5	41.2
	4012572	1992	35.9	35.9	24.3
	4012574	1992	72.5	34.5	71.5
	4012575	1992	68.5	33.6	64.9
	4012577	1992	59.5	33.6	37.9
	4012578	1992	41.2	64.9	37.9
	4012580	1992	58.3	67.9	60.2
	4012582	1992	43.3	39.7	71.7
	4012584	1992	38.6	71.5	29
	4012585	1992	43.3	38.8	41.2
	4012587	1992	33.6	41.2	51.8
	4012589	1992	68.3	37.8	57.2
	4012591	1992	59.5	38.8	66.9
	4012593	1992	68.1	85.2	59.5
	4012595	1992	64.9	50.7	54
	4012596	1992	38.8	68.3	37.5
	4012598	1992	45.1	45.1	65.9
	4012599	1993	52.6	46.5	70.9
	4012600	1993	68	43.2	75.3
	4012941	1980	63.7	20.6	59.5
	4012942	1980		41.5	55.4
	4012944	1980	64.9	41.2	38.8
	4012946	1980	51.5	59.5	57.5
	4012948	1980	51.6	37.2	41.2
	4012949	1980	55.4	55.4	55.4
	4012951	1981	48.7	51.1	41.5
	4012953	1981	38.8	32.2	55.4
	4012955	1996	45.4	57.4	57.2
	4012956	1996	51.5	34.5	41.5
	4012958	1997	64.9	37.5
	4012960	1997	37.8	32.1
	4012962	1997	52.7	42.2
	4012964	1997	71.5	46.5	71.5
	4012966	1998	38.6		32.1
	4012967	1998	56.4	68.3
	4012968	1998	39.7	51.8	34.5
	4012970	1998	38.8	38.6	32.2
	4012972	1998	63.5	59.5	51.8
	4012974	1998	32.1	32.1	57.2
	4012976	1998	36.6	43.5	70.7
	4012978	1999	43.3	38.8	34.5
	4012979	1999	34.5	68.6	34.5
	4012981	1999	57.2
	4012982	1999	34.6		59.5
	4012984	1999	68.6	63.7	63.7
	4012985	1999	55.8	24.3	49.3
	4012987	1999	57.5	42.3	34.5
	4012988	1999	28.7	33.9	63.7
	4012990	1999	31.5	33.9	57.2
	4012992	2000	45.1	41.2	37.2
	4012993	2000	46.6	59.5	43.5
	4012995	2000	42.3	50.7	38.8
	4012997	2000	68.3	32.3	39.8
	4012999	2000	34.5	69.2	39.5
	4013002	2000	63.7	52.7	46.5
	4013004	2000	37.2	59.5	33.5
	4013005	2000	54	50.7	46.5
	4013007	2001	46.5	33
	4013008	2001		63.7	51.8
	4013010	2001	32.1	41.5	38.8
	4013011	2001	51.9	63.7	32.1
	4013013	2001	70.7	69.2	33.6
	4013014	2001	37.2	41.2	64.9
	4013015	2001	34.5	42.2
	4013017	2001	58.2	64.9	64.9
	4013018	2001	20.6	29	62.8
	4013019	2001	37.5	58.2
	4013021	2001		32.1	39.8
	4013023	2002	42.5	42.3	46.5
	4013024	2002	68.5	34.5	35.9
	4013026	2003	34.5	38.8	32.2
	4013027	2003	57.5	50.7	38.6
	4013029	2003	34.5	39.8	65.1
	4013031	2003	45.1	45.4	55.8
	4013033	2004	10	38.8	57.2
	4013035	2004	68.5	32.1	39.8
	4013036	2004	69.2	64.9	39.8
	4013037	2004	32.1	42.3	32.1
	4013039	2005	52.7	33.9	37.5
	4013041	2005	51.5	20.6	65.1
	4013042	2005	70.9	42.2	71.9
	4013044	2005	81.4	63.5	60
	4013046	2005	64.9	35.1	64.9
	4013048	2005	34.5	32.1	38.6
	4013050	2006	41.5	41.5	59.5
	4013052	2006	81.4	51.8	38.8
	4013053	2008	52.4	38.8	73.6
	4013055	2008	58.3	63.7	63.7
	4013056	2008	37.5	51.5	46.5
	4013058	2009	43	68.5	42.3
	4013060	2009	51.5	28.7	37.6
	4013062	2011	56.2	32.1	45.4
	4013064	2011	41.2	37.8
	4013088	1980	34.3	32.1	32.2
	4013090	1984	43.5	57.2	40.4
	4013092	1985	39.9	38.8	51.8
	4013093	1986	51.5	34.5	33.5
	4013094	1987	59.5	68.1	65.9
	4013096	1988	40.4	38.4	34.6
	4013098	1989	51.5	79.8	32.1
	4013099	1989	45.1	22.5	53.6
	4013100	1990	39.7	58.3
	4013101	1992	63.7	45.4	29.1
	4013103	1992	41.5
	4013105	1993	34.5	28.7	20.6
	4013106	1993		70.7	34.5
	4013108	1994	39.5	32.1	39.8
	4013110	1994	38.8	33.3	55.4
	4013111	1995	68.5	38.6	43.3
	4013112	1996	63.7	57.5	32.1
	4013114	1999	42.8	38.8
	4013115	1999	36.1	34.5	64.9
	4013117	2000		42.2
	4013119	2001	70.7	77	40.4
	4013121	2001	57.2	32.1	55.8
	4013122	2003	41.2	64.9	37.8
	4013149	1980	29.1	40.4	40.4
	4013151	1980	71.5	71.5	55.4
	4013153	1981	34.5	66.6	32.2
	4013159	1980	43.3	51.9	31.4
	4013161	1986	40.4	33.9	24.3
	4013162	2003	10	41.2	37.9
	4013163	2006	37.5	43.3	46.5
	4013165	2010	41.5		46.5
	4013166	1984	29	29	29
	4013982	1980	65.9		55.4
	4013983	1982	64.9	57.2	70.9
	4013985	1985	77		59.5
	4013987	1988	64.9	59.3	45.4
	4013991	2001	65.9	33.3	57.2
	4013992	2009	66.6	66.9	38.6
	4014243	1980	34.5
	4014245	1980	51.5	57.2
	4014247	1980	68.3	64.9	68.1
	4014249	1980	39.5	37.8	37.5
	4014251	1981	45.1		42.8
	4014252	1981	59.5	59.5	55.4
	4014254	1981	42.3	39.6	68.1
	4014257	1981	58.2	59.5	66.6
	4014259	1981	63.7		68.5
	4014260	1982	68.1	63.7	68
	4014262	1982	61.3	69.7	71.5
	4014264	1982	58.3	58.3	51.5
	4014266	1982	60	65.9	56.4
	4014267	1982	64.9		55.4
	4014269	1983	51.8	51.8	34.5
	4014270	1983	58.3	65.1	60
	4014272	1983	59.5	65.9	68
	4014274	1983	68.1	68.1	85.6
	4014276	1983	39.7		66.6
	4014277	1984	51.8	37.8	74.7
	4014279	1984	51.5	70.7	34.5
	4014280	1984	63.5	51.9	71.5
	4014282	1984	38.6	38.6	31.9
	4014284	1984	43
	4014285	1985	71.5
	4014288	1985	71.5	51.8
	4014290	1985	39.7	38.8	43.5
	4014292	1985	46.5	38.8	57.5
	4014293	1985	52.6	34.5	68.1
	4014295	1985	64.9	32.2	32.2
	4014297	1985	63.7	57.2	30.3
	4014299	1985	34.5		41.5
	4014300	1985	38	38	48.7
	4014301	1985	69.2	63.7	68.1
	4014303	1986	64.9	68.5	48.7
	4014304	1986	42.8	55.8	71.5
	4014306	1986	70.7	54	68.1
	4014307	1986	68.1	57.2	37.9
	4014309	1986	51.8	51.8	81.4
	4014311	1986	55.4
	4014314	1987	71.5	77	68.5
	4014317	1987	65.9	75.3	46.5
	4014319	1987	68	66.6	58.2
	4014321	1987	64.9		56.2
	4014323	1987	69.2	73.4	82.2
	4014324	1988	48.7	48.7	38.8
	4014325	1988	55.4	55.4	55.4
	4014327	1988	69.9	71.5	68.1
	4014329	1988	34.5	59.5	29
	4014331	1988	57.4	41.5	63.7
	4014333	1988	52.7
	4014335	1989	45.4	39.5	68.5
	4014339	1989	87.4	71.5	68.1
	4014340	1989	57.2		37.9
	4014341	1989	60	70.9	55.8
	4014343	1989	64.2	58.2	71.5
	4014345	1990	60	66.6	62.3
	4014346	1990	68.5	71.5	62.3
	4014347	1990	68.1	41.7	40.4
	4014349	1990	64.9	58.2	54
	4014351	1990	68.5	64.9	71.5
	4014353	1991	85.2	70.9	63.5
	4014354	1991	46.5	64.9	34.5
	4014356	1991	51.8	64.9	64.9
	4014358	1991	63.7	43.3	37.5
	4014360	1991	75.3	68.1	75.3
	4014362	1992	79.6	45.4	68.3
	4014363	1992	69.2	46.6	64.9
	4014364	1992	52.7	42.8	68.1
	4014366	1992	37.5	38.8	71.5
	4014368	1992	59.5	71.5	71.5
	4014369	1992	65.1	31.6	68.5
	4014371	1992	82.3	64.9	33.2
	4014373	1992	36.4	59.5	43.5
	4014375	1992	69.2	43.5	37.5
	4014377	1992	51.6	39.7	68.3
	4014378	1992	65.1	64.1	63.7
	4014379	1992	51.5	51.5	59.5
	4014381	1993	51.8	71.5	42.3
	4014382	1993	59.5	71.5	60.2
	4014383	1993	65.1	68.5	41.5
	4014385	1993	73.2	34.5	85.6
	4014386	1993	42.8	38.8	44.9
	4014388	1994	71.5	51.1	68.5
	4014390	1994	70.9	37.9	48.7
	4014392	1995	57.2	71.5	71.5
	4014394	1995	39.7
	4014396	1995	58.3	70.4	57.1
	4014398	1995	37.9	57.5	52.7
	4014400	1996	70.4	63.7	71.5
	4014402	1996	51.5	57.5	50.7
	4014404	1996	46.6		48.7
	4014406	1996	53.9	46.5	37.5
	4014408	1996	33.9	33.9	38.6
	4014410	1996	71.5
	4014412	1996	71.5	71.5
	4014414	1997	75.3		71.5
	4014415	1997	53.7	58.1	68.6
	4014416	1997	68.5		63.7
	4014418	1997	69.2	68.5	65.1
	4014419	1998	69.2
	4014420	1998	81.6	71.5	68
	4014423	1998	38.6		63.7
	4014425	1998	42.3
	4014427	1998	28.7	41.7	10
	4014429	1998	70.4
	4014433	1998	48.6	24.3
	4014434	1999	63.7
	4014435	1999	63.7	83.7
	4014437	1999	59.5	63.5	46.5
	4014439	1999	44.9	48.7	33.7
	4014440	1999	68
	4014442	1999	37.9	71.5	71.5
	4014444	2000	57.2	69.2	68.1
	4014446	2000	63.7		59.5
	4014448	2000	81.6	71.5	63.5
	4014450	2001	87.9
	4014452	2001	79.9	35.1	70.7
	4014454	2002	79.6	51.8
	4014455	2002	63.7		65.1
	4014456	2002	65.9	53.6	46.5
	4014458	2003	60	60	68
	4014460	2003	69.7	51.8	64.9
	4014462	2004	52.7	57.5	59.5
	4014464	2004	71.5	71.5	43.5
	4014466	2005	75.3	57.2	70.9
	4014467	2005	65.1	65.9	33
	4014469	2005	70.4	63.7	68.1
	4014470	2005	33.9	33.9	51.8
	4014472	2005	36.4	26.9	39.8
	4014474	2005	43.5	70.7	82.3
	4014476	2006	45.1	39.5	18.3
	4014478	2006	65.1	70.7	71.5
	4014480	2006	42.3	71.5	60
	4014482	2006	68.1	71.5	71.5
	4014483	2006	72.5	55.4	68.1
	4014484	2007	65.9	70.9	75.8
	4014486	2007	63.7	81.6	85.2
	4014488	2007	63.5	52.7	26.9
	4014490	2008	62.8	65.9	63.5
	4014492	2008	43.5	48.7	46.6
	4014494	2008	50.6		57.1
	4014496	2008	63.7	40.4	41.5
	4014497	2009	69.9	45.4	48.7
	4014498	2009	70.9	68.1	71.5
	4014499	2009	66.9	59.5	69.7
	4014501	2009	52.7	71.5	57.4
	4014503	2009	68
	4014505	2009	71.9	68.3	71.5
	4014507	2009	57.1	77	41.2
	4014508	2010	68.5	71.5	42.3
	4014510	2010	64.9	72.5	55.8
	4014512	2010	46.5	59.3	34.5
	4014513	2010	65.9	65.9	69.2
	4014514	2010	71.5	56.4	68.1
	4014516	2010	72.5	66.6	71.5
	4014518	2010	64.9	51.5	71.5
	4014520	2010	57.5	57.4	59.5
	4014521	2010	68.1	86.3	59.5
	4014523	2010	33.7	43.5	34.5
	4014524	2011	59.5	59.5	70.7
	4014526	2011	51.8	53.6	68.6
	4014527	2011	57.2	71.5	82.3
	4014529	2012	69.2	68.3	63.5
	4014530	2012	46.5	46.5	63.5
	4014531	2012	63.7	71.5	41.2
	4014533	2012	54	64.9	39.7
	4014535	2012	58.3	57.2	34.5
	4014536	2012	52.7	52.7	34.2
	4014537	2012	63.5	70.9	57.2
	4014539	2013	63.7	65.9	70.9
	4014540	2014	38.8	41.2	43.3
	4014541	2015	58.5	43.5
	4014542	2015	42.3	34.5	39.7
	4014597	1992	52.4	59.5
	4014635	1980	59.3	64.9	69.5
	4014849	1980	36.4	68.1	20.6
	4014851	1982	70	55.4	82.2
	4014852	1982	52.7	67.9	55.4
	4014853	1983	51.5	59.5	21.2
	4014855	1984	40.4	35.1	70.9
	4014857	1984	32.2	33.9	38.6
	4014859	1984	70	57.2
	4014860	1985	44.7	44.7	46.5
	4014862	1985	52.6	52.6	68.5
	4014863	1985	32.2		41.5
	4014865	1985	72.5	85.2	55.4
	4014867	1986	51.8	50.6	51.5
	4014869	1988	48.7	82.3	41.2
	4014870	1989	77	63.7	41.5
	4014872	1989	41.7	41.7	55.4
	4014873	1990	77	43.6	73.4
	4014970	1980	50.9	59.5	38
	4014971	1980	26.9	40.4	64.9
	4014972	1980	33.3	43.5	41.5
	4014974	1981	36.4	70.4	70.9
	4014976	1981	36	71.5	62.3
	4014978	1981	53.9	68.1	82.2
	4014979	1981	70.9	82.2	63.7
	4014980	1981	81.9	37.5	82.2
	4014982	1981	43.3	73.2	48.7
	4014983	1982	51.6	45.1	38.8
	4014985	1982	57.1	35.1	59.5
	4014986	1982	53.7	59.5
	4014988	1982	71.5	33.9	51.1
	4014990	1983	29	39.7	45.4
	4014992	1983	33.3	34.5	42.2
	4014994	1983	70.9	17.5	57.2
	4014995	1983	55.4	59.5	37.9
	4014996	1984	56.9	59.5	39.5
	4014998	1985	68.5	68.3	59.5
	4015000	1986	63.7	57.1	60
	4015002	1987	68	71.5	42.2
	4015004	1988	43.5	32.1	45.1
	4015005	1988	52.7	29.5	57.2
	4015006	1988	34.5	63.7	60
	4015008	1988	51.8	38	59.5
	4015010	1989	68.3	46.5	42.8
	4015011	1989	46.6	63.7	56.6
	4015013	1989	87.4	68.1	59.5
	4015014	1989	66.6	71.5	43.9
	4015016	1989	68.5	37.5	62.3
	4015018	1990	70.9	57.2	59.5
	4015019	1990	24.6	24.6	46.5
	4015021	1991	65.9	34.5	51.8
	4015023	1991	69.7		43.5
	4015024	1992	38.6
	4015026	1992	70.7	59.5	43.5
	4015028	1992	71.5	48.7	41.5
	4015030	1992	37.8
	4015031	1993	37.9	33.5	71.5
	4015033	1993	46.5		35.1
	4015035	1993	65.9
	4015037	1993	42.3		19.8
	4015039	1994	37.2	32.3	63.7
	4015041	1994	63.7	64.9	41.5
	4015042	1995	19.8	34.5	43.3
	4015044	1997	41.2	20.6	70.7
	4015045	1998	64.9	64.9	60
	4015047	1999	70.7	58.2	68.1
	4015049	2000	38.8	42.4	46.5
	4015051	2000	54
	4015053	2002	58.1	40.4	71.5
	4015055	2002	81.9	43.5	34.5
	4015057	2002	65.1	39.7	38.8
	4015059	2003	71.5	43.3	72.2
	4015060	2003	30.3	20.6	38.8
	4015062	2003	51.5	45.1	60
	4015063	2003	70.7	34.5	64.9
	4015064	2003		63.7	38.8
	4015066	2004	65.9	57.2	70.7
	4015068	2004	70.9	37.9	70.7
	4015069	2008	20.6	31.6	79.6
	4015071	2009	42.3	77	70.9
	4015072	2011	65.1	56.5	70.9
	4015073	2011	42.3	59.5	29
	4015104	1980	52.7		33.9
	4015106	1980	20.6	41.5	55.4
	4015108	1980	37.9	32.2	31.5
	4015109	1980	32.2	32.2
	4015111	1981	55.4	37.9	59.5
	4015112	1983	32.2	32.2	52.6
	4015114	1983	32.2	55.4	57.5
	4015116	1983	73.4	36	57.2
	4015117	1983	64.9	59.5	55.4
	4015119	1984	38.8	82.3	55.4
	4015121	1985	43.5	20.6
	4015122	1986	76.4	59.5	32.2
	4015123	1986	68	80.3	55.4
	4015125	1987	57.4
	4015127	1987	45.4	45.4	68
	4015129	1988	32.2	55.4	20.6
	4015131	1988	57.5	51.9
	4015132	1989	36.1	34.5	33.6
	4015134	1989	70.4	71.5	59.5
	4015135	1989	63.7	68.5	33.9
	4015136	1990	55.4	55.4	55.4
	4015138	1990	33.9	34.5	55.4
	4015168	1980	17.5	17.5	32.2
	4015170	1981	32.2	55.4	71.5
	4015172	1983	55.4	33.9	55.4
	4015174	1983	55.4	55.4	55.4
	4015176	1984	65.9	38.6	55.4
	4015323	1980	38.8	43.3	32.2
	4015324	1980	45.1	36.1	32.2
	4015325	1980	32.2	55.4	46.5
	4015327	1980	53.6	43.3	55.4
	4015329	1981	32.2	32.2	32.2
	4015331	1981	70.7	51.9
	4015333	1982	32.2	32.2	55.4
	4015335	1982	64.9	32.2	59.5
	4015337	1983	45.1	41.2	42.8
	4015339	1984	45.1	37.9	33.3
	4015341	1984	20.6	33.3	43.5
	4015343	1984	29.1	36.4	45.4
	4015345	1984	55.4	63.7	32.2
	4015347	1984	59.5	32.2	64.9
	4015349	1984	59.5	43.5	70.9
	4015351	1985	37.2	34.5	45.1
	4015353	1985	32.2
	4015355	1986	59.5	59.5	55.4
	4015357	1986	42.5		41.5
	4015359	1986	39.6	38.8
	4015360	1987	32.2		32.2
	4015362	1987	41.2
	4015364	1987	64.9	57.6	32.2
	4015366	1988	41.2	32.2	34.5
	4015368	1988	59.5	46.6	33.9
	4015370	1989	34.5	46.5	55.4
	4015371	1989	55.4	55.4	50.7
	4015373	1989	45.1	33.6	34.5
	4015374	1989	32.2	32.2	55.4
	4015376	1990	55.4	59.5	55.4
	4015378	1990	55.4	37.8	24.3
	4015380	1990	52.4	68.5	55.4
	4015381	1990	41.2	42.3	55.4
	4015442	1980	41.2	31.4	32.2
	4015444	1980	45.4	60	34.5
	4015446	1980	45.1		64.9
	4015448	1980	64.9		37.8
	4015450	1981	45.1	37.8	46.5
	4015452	1982	34.5	48.7	34.5
	4015453	1982	41.5	43.3	55.4
	4015455	1983	52.4	33	41.2
	4015456	1984	29	59.5	33.7
	4015458	1984	33.9	39.5	35.9
[truncated: 13,428 more rows]

## Sheet: Figure 3 - Variable Definitions
variable	definition						variable	definition
nid	lineage number						nid	lineage number
pidf	unique ID father						pid_grandchild	unique ID grandchild
litf	literacy indicator father (1=literate)						dfemgc	gender indicator grandchild (1=female)
pidm	unique ID mother						byrgc	birth year grandchild
litm	literacy indicator mother (1=literate)						litgc	literacy grandchild
decmf	marriage decade father						dedgc	higher education indictor grandson (1=yes)
pidc	unique ID child						occgc	occupational status grandson (0-100)
dfemc	gender indicator (1=female)						lwealthgc	ln wealth grandchild
litc	literacy indicator child (1=literate)						pidpgf	unique ID paternal grandfather
litspouse	literacy indicator child spouse (1=literate)						dedpgf	higher education indicator paternal grandfather (1=yes)
litave	literacy indicator average of child and spouse (0, 0.5, 1)						occpgf	occupational status paternal grandfather (0-100)
							lwealthpgf	ln wealth paternal grandfather
							pidmgf	unique ID maternal grandfather
							dedmgf	higher education indicator maternal grandfather (1=yes)
							occmgf	occupational status maternal grandfather (0-100)
							lwealthmgf	ln wealth maternal grandfather

## Sheet: Figure 3 - Literacy
nid	pidf	litf	pidm	litm	decmf	pidc	dfemc	litc	litspouse	litave
4	2682	1	3029	1	1820	100008	1	1	1	1
4	2682	1	3029	1	1820	100006	1	1	1	1
4	2682	1	3029	1	1820	61843	1	1	1	1
4	2682	1	3029	1	1820	17541	0	1	1	1
4	3998	1	26955	1	1790	131617	1	1	1	1
4	131622	1	131623	1	1760	131624	1	1	1	1
4	131622	1	131623	1	1760	131629	1	1	1	1
4	131622	1	131623	1	1760	131631	1	1	1	1
4	131622	1	131623	1	1760	2682	0	1	1	1
5	28881	1	5900	1	1790	103052	1	1	1	1
5	28881	1	5900	1	1790	15838	0	1	1	1
5	28881	1	5900	1	1790	21245	0	1	1	1
8	100053	1	100054	1	1770	28172	0	1	1	1
10	28879	1	28926	1	1810	100063	1	1	1	1
10	28879	1	28926	1	1810	28911	0	1	1	1
10	28879	1	28926	1	1810	100061	1	1	1	1
10	28879	1	28926	1	1810	100060	1	1	1	1
10	28879	1	28926	1	1810	100062	1	1	1	1
10	28911	1	28921	1	1840	7588	0	1	1	1
10	28911	1	28921	1	1840	74278	1	1	1	1
10	28911	1	28921	1	1840	62681	1	1	1	1
10	28911	1	28921	1	1840	28905	0	1	1	1
10	28925	1	29620	1	1770	28879	0	1	1	1
10	28925	1	19315	1	1780	28888	0	1	1	1
10	28925	1	19315	1	1780	131404	1	1	1	1
10	28925	1	19315	1	1780	28928	0	1	1	1
10	485494	1	513354	1	1850	28914	1	1	1	1
20	15292	1	15293	1	1820	15295	0	1	1	1
20	15292	1	15293	1	1820	9691	0	1	1	1
20	15292	1	15293	1	1820	16331	0	1	1	1
22	103112	1	103113	1	1770	103122	1	1	1	1
22	103112	1	103113	1	1770	25674	0	1	1	1
23	22936	1	3691	1	1810	11876	0	1	1	1
23	22936	1	3691	1	1810	7945	0	1	1	1
23	133186	1	13577	1	1800	13580	0	1	1	1
25	4849	1	4850	1	1800	100089	1	1	1	1
26	114760	1	114762	1	1780	874	0	1
30	120149	1	4000	1	1810	20107	0	1	0	0.5
30	120149	1	4000	1	1810	23252	0	1	1	1
30	120149	1	4000	1	1810	120153	0	1	1	1
31	1309	1	16900	1	1810	26533	0	1	1	1
31	25673	1	893	1	1810	12617	0	1	1	1
31	100133	1	113786	1	1780	25673	0	1	1	1
32	100139	1	26114	1	1800	21517	0	1	1	1
35	800374	1	811021	1	1810	18814	0	1	1	1
35	800374	1	811021	1	1810	399666	1	1	1	1
35	802414	1	810049	1	1780	800374	0	1	1	1
35	802414	1	810049	1	1780	25917	0	1
37	24351	1	388	1	1830	24149	0	1	1	1
37	24351	1	388	1	1830	24354	0	1	0	0.5
38	10858	1	113146	1	1860	18926	0	1	1	1
42	8902	1	8903	1	1820	14267	0	1	1	1
42	8902	1	8903	1	1820	16873	0	1	1	1
46	3695	1	100195	1	1830	14691	0	1	1	1
46	3695	1	100195	1	1830	73884	1	1	1	1
46	17271	1	3017	1	1820	100260	1	1	1	1
46	484791	1	484792	1	1760	800333	0	1	1	1
46	800333	1	811387	1	1780	484788	1	1	1	1
46	800333	1	811387	1	1780	17271	0	1	1	1
47	15965	1	15966	1	1830	13547	0	1	1	1
47	15965	1	15966	1	1830	10381	0	1	1	1
47	15965	1	15966	1	1830	21250	0	1	1	1
47	21012	1	13960	1	1840	13955	0	1	1	1
47	100199	1	13954	1	1800	21012	0	1	1	1
52	3700	1	113150	1	1790	101671	1	1	1	1
52	3700	1	113150	1	1790	19342	0	1	1	1
54	9562	1	11592	1	1840	27490	0	1	1	1
55	100299	1	3701	1	1790	101665	1	1	1	1
55	400963	1	101665	1	1830	484811	1	1	1	1
55	400963	1	101665	1	1830	484812	0	1	1	1
55	400963	1	101665	1	1830	484816	1	1	1	1
60	15017	1	9696	1	1810	28384	0	1	1	1
60	15017	1	9696	1	1810	15153	0	1	1	1
61	14571	1	20574	1	1850	58723	1	1	1	1
62	26598	1	29496	1	1840	21131	0	1	1	1
102	14820	1	14821	1	1840	18114	0	1	1	1
102	101720	1	9723	1	1810	21585	0	1	1	1
102	101720	1	9723	1	1810	14820	0	1	1	1
102	101720	1	9723	1	1810	26316	0	1	1	1
102	101720	1	9723	1	1810	13132	0	1	1	1
102	114974	1	114976	1	1770	101720	0	1	1	1
102	114974	1	114976	1	1770	107224	0	1	1	1
109	29511	1	5286	1	1810	13681	0	1	1	1
110	6273	1	115040	1	1790	27078	0	1	1	1
110	24854	1	9729	1	1820	22199	0	1	1	1
110	27078	1	27079	1	1820	9730	0	1	1	1
113	137159	1	137160	1	1810	103375	0	1	1	1
116	100625	1	5262	1	1800	22787	0	1	1	1
118	11753	0	11754	0	1840	11755	0	1	1	1
123	109693	1	109714	1	1800	109701	0	1	1	1
124	15734	1	103438	1	1840	29595	0	1	1	1
124	790071	1	910267	0	1840	13652	1	0	1	0.5
130	29622	1	4226	1	1800	22617	0	1	1	1
130	116511	1	116512	1	1770	29622	0	1	1	1
131	29624	1	103478	1	1760	2378	0	1	1	1
131	29624	1	103478	1	1760	2377	0	1	1	1
136	24239	1	23986	1	1820	101097	0	1	1	1
139	11505	1	11506	1	1840	103546	1	1	1	1
139	11505	1	11506	1	1840	21376	0	1	1	1
139	112021	1	112022	1	1760	112012	0	1	1	1
139	112021	1	112023	1	1770	101102	0	1
139	112021	1	112023	1	1770	7414	0	1	1	1
141	126407	1	126408	1	1780	126427	1	1	1	1
141	130023	1	826187	1	1750	2508	0	1	1	1
148	1248	1	103167	1	1790	27100	0	1	1	1
148	1248	1	103167	1	1790	101220	1	1	1	1
148	1248	1	103167	1	1790	101238	1	1	1	1
148	1248	1	103167	1	1790	22477	0	1	1	1
148	10835	1	2461	1	1790	29720	0	1	1	1
148	10835	1	2461	1	1790	101242	1	1	1	1
153	19384	1	29728	1	1790	22328	0	1	1	1
185	4605	1	22104	1	1830	22109	0	1	1	1
205	29952	1	4846	1	1790	10074	0	1	1	1
238	126604	1	126605	1	1750	910099	1	1	1	1
240	108110	1	108111	0	1790	108102	1	1	1	1
240	108110	1	108111	0	1790	108104	1	1	1	1
240	108110	1	108111	0	1790	108103	1	1	1	1
240	108110	1	108111	0	1790	108105	0	1	1	1
249	123528	1	123529	1	1840	112494	0	1	1	1
249	123528	1	123529	1	1840	123532	1	1	1	1
249	123528	1	123529	1	1840	123530	0	1	1	1
249	123528	1	123529	1	1840	123534	0	1	1	1
249	123528	1	123529	1	1840	123536	1	1	1	1
249	123528	1	123529	1	1840	123537	1	1	1	1
417	503381	1	503384	1	1770	503758	1	1	1	1
417	503381	1	503384	1	1770	503729	1	1	1	1
417	503381	1	503384	1	1770	503392	0	1	1	1
417	503381	1	503384	1	1770	503600	1	1	1	1
417	503392	1	503602	1	1790	503412	0	1	1	1
417	503526	1	503620	1	1840	503452	1	1	1	1
417	503526	1	503620	1	1840	503482	1	1	1	1
417	503526	1	503620	1	1840	503477	1	1	1	1
417	503526	1	503620	1	1840	503698	1	1	1	1
498	209453	1	209454	1	1780	209398	0	1	1	1
583	585083	1	585086	1	1810	585088	0	1	1	1
999	364763	1	364764	1	1800	364765	0	1	1	1
999	364765	1	398712	1	1840	398713	0	1	1	1
999	364765	1	398712	1	1840	398714	0	1	1	1
999	367752	1	398683	1	1830	398686	0	1	1	1
999	398850	1	398890	1	1810	398891	0	1	1	1
999	398851	1	398905	1	1820	398906	0	1	1	1
1002	4243	1	17225	0	1820	20453	0	1	1	1
1002	20453	1	20454	1	1850	20459	0	1	0	0.5
1002	910002	1	910003	0	1760	120874	0	1	0	0.5
1002	910002	1	910003	0	1760	910011	1	1	1	1
1002	910002	1	910003	0	1760	120887	0	1
1005	14314	1	23840	1	1830	15684	0	1	1	1
1009	23237	1	6499	1	1840	58492	1	1	1	1
1015	8500	0	23266	0	1810	15980	0	1	1	1
1020	120892	0	120893	1	1810	120897	0	1	0	0.5
1020	120892	0	120893	1	1810	14726	0	1
1020	120897	1	16599	0	1840	39375	0	1	1	1
1020	120897	1	16599	0	1840	120899	1	1	1	1
1021	9398	1	9399	1	1840	9403	0	1	1	1
1021	9398	1	9399	1	1840	9400	0	1	1	1
1021	9398	1	9399	1	1840	22451	0	1	1	1
1021	21759	1	16881	1	1840	9401	0	1	1	1
1021	21759	1	16881	1	1840	16882	0	0	1	0.5
1021	21759	1	16881	1	1840	74539	1	1	1	1
1021	24388	0	14730	0	1840	14731	0	0	0	0
1021	24388	0	14730	0	1840	58495	1	1	1	1
1021	24388	0	14730	0	1840	15981	0	1	1	1
1021	110604	1	24491	0	1810	9398	0	1	1	1
1021	110604	1	24491	0	1810	21759	0	1	1	1
1021	110604	1	24491	0	1810	24388	0	0	0	0
1021	110604	1	24491	0	1810	16600	0	1	0	0.5
1021	110604	1	24491	0	1810	24492	0	1	0	0.5
1022	21788	1	26822	1	1850	123883	1	1	1	1
1022	123876	1	123877	0	1840	106230	0	1	1	1
1022	900145	1	901503	1	1800	123876	0	1
1024	133744	1	133745	1	1820	133748	0	1	1	1
1024	133744	1	133745	1	1820	133747	0	1	1	1
1024	133744	1	133745	1	1820	8389	0	1	0	0.5
1024	133748	1	133788	1	1850	133789	0	1	1	1
1024	133748	1	133788	1	1850	133791	1	1	1	1
1024	133748	1	133788	1	1850	133790	0	1	1	1
1024	133748	1	133788	1	1850	133792	0	1	1	1
1024	790442	1	910168	1	1850	133834	1	1	1	1
1029	5567	1	27604	1	1800	483629	1	1	1	1
1029	5568	1	19721	1	1830	24190	0	1	1	1
1029	8339	1	106354	0	1820	106358	0	1	0	0.5
1029	8339	1	106354	0	1820	23239	0	1	0	0.5
1029	23239	1	23240	0	1870	23242	0	1	1	1
1029	23239	1	23240	0	1870	23243	0	1	1	1
1029	118075	1	118076	0	1780	8260	0	1	0	0.5
1029	118075	1	118076	0	1780	5568	0	1	0	0.5
1029	483618	1	483619	0	1780	5567	0	1	1	1
1029	483642	1	483629	1	1830	483646	1	1	1	1
1043	12170	1	12169	1	1850	59321	1	1	1	1
1044	20592	1	20593	0	1820	106421	1	1	0	0.5
1044	20592	1	20593	0	1820	24437	0	1	1	1
1044	24437	1	20595	1	1850	74475	1	1	1	1
1044	24437	1	20595	1	1850	39875	1	1	1	1
1045	12534	1	106432	1	1820	106433	1	0	1	0.5
1045	12534	1	106432	1	1820	106440	0	1	1	1
1045	12534	1	106432	1	1820	17814	0	1	1	1
1045	17814	1	12537	1	1850	22112	0	1	1	1
1048	4106	0	20598	0	1800	133421	1	0	0	0
1049	6071	1	5017	1	1820	106484	1	1	1	1
1049	6071	1	5017	1	1820	114056	1	1	1	1
1049	6071	1	14735	1	1840	26953	0	1	1	1
1049	6071	1	14735	1	1840	22512	0	1	1	1
1049	6071	1	14735	1	1840	39497	1	1	1	1
1049	6071	1	14735	1	1840	10837	0	1	1	1
1049	21764	0	26777	1	1830	14736	0	1	1	1
1049	21764	0	26777	1	1830	27957	0	1	1	1
1049	21764	0	26777	1	1830	74204	1	1	1	1
1049	21764	0	26777	1	1830	62481	1	1	1	1
1049	27957	1	19722	1	1860	14737	0	1	0	0.5
1049	483673	1	10431	0	1790	6071	0	1	1	1
1049	483673	1	10431	0	1790	483675	1	1	1	1
1049	483673	1	10431	0	1790	483674	1	1	1	1
1049	801775	1	810271	0	1790	21764	0	0	1	0.5
1052	17074	1	27436	1	1850	62715	1	1	1	1
1054	12614	1	24365	1	1850	22400	0	1	1	1
1058	466	0	8342	0	1800	102176	1	1	1	1
1058	466	0	8342	0	1800	6507	0	1	1	1
1058	466	0	8342	0	1800	102177	1	0	1	0.5
1058	466	0	8342	0	1800	102174	0	1	0	0.5
1058	6507	1	826215	1	1830	61850	1	1	1	1
1058	14741	0	11015	0	1860	106520	1	0	1	0.5
1058	14741	0	11015	0	1860	9415	0	1	0	0.5
1058	14741	0	11015	0	1860	14742	0	1	1	1
1058	19723	0	113030	0	1830	61752	1	0	0	0
1058	19723	0	113030	0	1830	14741	0	0	0	0
1058	112990	0	112989	0	1830	112991	1	0	0	0
1058	112994	0	428	0	1790	112996	1	0	1	0.5
1058	112994	0	428	0	1790	112998	1	0	0	0
1058	112994	0	428	0	1790	112997	1	0	1	0.5
1058	112994	0	428	0	1790	113002	1	0	0	0
1058	112994	0	428	0	1790	19723	0	0	0	0
1058	112994	0	428	0	1790	112990	0	0	0	0
1058	112999	1	113000	1	1820	113001	1	0	1	0.5
1058	113022	1	113023	0	1760	112994	0	0	0	0
1058	113022	1	113023	0	1760	113622	0	0	0	0
1058	113022	1	113023	0	1760	113012	1	0	0	0
1058	113022	1	113023	0	1760	113616	0	1	1	1
1058	113022	1	113023	0	1760	466	0	0	0	0
1058	113022	1	113023	0	1760	113024	1	0	1	0.5
1058	113042	1	20882	1	1830	113044	1	0	0	0
1058	113042	1	20882	1	1830	39174	1	0	1	0.5
1058	113042	1	20882	1	1830	113040	0	1	0	0.5
1058	113622	0	113623	0	1790	113626	1	0	1	0.5
1058	113622	0	113623	0	1790	112999	0	1	1	1
1058	113622	0	113623	0	1790	113042	0	1	1	1
1058	513907	0	513908	0	1790	404310	0	0	0	0
1059	13294	1	7741	1	1840	13297	0	0	0	0
1059	13509	1	13510	0	1830	13511	0	1	1	1
1059	13511	1	13512	1	1850	102183	1	1	1	1
1059	13511	1	13512	1	1850	59249	1	1	0	0.5
1059	13511	1	13512	1	1850	63067	1	0	0	0
1059	13511	1	13512	1	1850	21794	0	1	1	1
1059	13511	1	13512	1	1850	13513	0	1	1	1
1059	119457	1	821221	1	1770	910058	1	0	1	0.5
1062	119427	1	119428	1	1820	18050	0	0	0	0
1062	119436	1	119437	1	1790	119439	0	0	1	0.5
1062	119436	1	119437	1	1790	119438	0	0	0	0
1062	119436	1	119437	1	1790	119427	0	1	1	1
1062	119436	1	119437	1	1790	119440	0	0	0	0
1062	119436	1	119437	1	1790	11341	0	1	1	1
1062	119438	0	483447	0	1820	483449	0	1	1	1
1062	119439	0	483453	1	1820	483454	0	1	1	1
1062	119439	0	483453	1	1820	483458	1	1	1	1
1062	119439	0	483453	1	1820	483460	1	1	1	1
1062	119439	0	483453	1	1820	483461	1	1	1	1
1062	483501	1	483502	1	1780	483506	1	1	1	1
1065	25036	0	25039	0	1810	25041	0	0	0	0
1065	25036	0	25039	0	1810	25042	0	0	0	0
1065	25036	0	25039	0	1810	25047	0	0	0	0
1065	25041	0	25044	0	1840	25051	0	1	1	1
1065	25041	0	25044	0	1840	25020	0	0	1	0.5
1065	25041	0	25044	0	1840	74328	1	0	0	0
1065	25041	0	25044	0	1840	73880	1	0	0	0
1065	25042	0	25045	0	1840	58369	1	1	0	0.5
1065	25042	0	25045	0	1840	22937	0	0	1	0.5
1065	25042	0	25045	0	1840	25019	0	0	0	0
1065	25042	0	25045	0	1840	14922	0	1	1	1
1072	8002	1	8003	1	1850	74644	1	1	1	1
1072	102192	1	10490	1	1850	22583	0	1	1	1
1072	102192	1	10490	1	1850	59361	1	1	1	1
1072	102196	1	8001	1	1820	102192	0	1	1	1
1072	102196	1	8001	1	1820	8002	0	1	1	1
1072	102196	1	8001	1	1820	8006	0	1	1	1
1072	102202	1	2884	1	1830	61854	1	1	1	1
1072	102202	1	2884	1	1830	102204	0	1	1	1
1072	102202	1	2884	1	1830	102198	1	1	1	1
1072	102202	1	2884	1	1830	61945	1	1	1	1
1072	102202	1	2884	1	1830	74329	1	1	1	1
1072	102202	1	2884	1	1830	13853	0	1	0	0.5
1072	120849	1	21797	0	1810	120850	0	1	0	0.5
1072	120849	1	21797	0	1810	9930	0	1	1	1
1072	120849	1	21797	0	1810	26827	0	1	1	1
1080	27982	1	16671	1	1830	39218	1	1	0	0.5
1080	27982	1	16671	1	1830	110740	1	1	1	1
1080	27982	1	16671	1	1830	23277	0	1	1	1
1080	118233	1	118234	1	1810	27982	0	1	1	1
1080	118233	1	118234	1	1810	483697	1	1	1	1
1080	483707	1	24631	1	1830	73702	1	1	1	1
1081	25759	0	25758	0	1840	62058	0	0	1	0.5
1081	25759	0	25758	0	1840	58724	1	1	0	0.5
1081	25759	0	25758	0	1840	15543	0	1	1	1
1081	25759	0	25758	0	1840	9125	0	1	1	1
1081	27500	1	25754	0	1810	25759	0	0	0	0
1081	109956	1	109957	1	1820	109954	0	1	1	1
1081	109956	1	109957	1	1820	109958	1	1	1	1
1082	18234	1	15349	1	1850	14744	0	1	1	1
1082	22584	0	835897	0	1820	115659	1	0	1	0.5
1082	24367	1	21303	1	1820	26746	0	1	0	0.5
1082	24367	1	21303	1	1820	18234	0	1	1	1
1082	24367	1	21303	1	1820	10496	0	1	1	1
1087	4765	0	22683	1	1800	2310	0	1	1	1
1087	4765	0	22683	1	1800	14473	0	1	0	0.5
1087	4765	0	22683	1	1800	102222	1	1	1	1
1087	4765	0	22683	1	1800	102215	1	1	1	1
1087	4765	0	22683	1	1800	17349	0	1	1	1
1087	4765	0	22683	1	1800	102220	1	1	1	1
1087	4765	0	22683	1	1800	102221	1	1	1	1
1087	14473	1	22684	0	1830	131086	1	1	1	1
1087	14473	1	22684	0	1830	19448	0	1	1	1
1087	14473	1	22684	0	1830	24369	0	0	0	0
1087	14473	1	22684	0	1830	73971	1	1	1	1
1087	14473	1	22684	0	1830	102226	1	1	1	1
1087	14473	1	22684	0	1830	14474	0	1	0	0.5
1087	24369	0	24121	0	1860	39878	0	0	0	0
1087	133433	1	839914	0	1770	133434	0	1	0	0.5
1087	133433	1	839914	0	1770	133435	1	0	1	0.5
1087	133433	1	839914	0	1770	4765	0	0	1	0.5
1087	133433	1	839914	0	1770	23368	0	1	1	1
1091	22485	0	18981	0	1840	18982	0	1	1	1
1091	22485	0	18981	0	1840	104861	1	1	0	0.5
1091	102170	1	19449	1	1840	58888	1	1	1	1
1097	8278	1	21799	1	1850	102234	0	1	0	0.5
1097	8278	1	21799	1	1850	13238	0	1	0	0.5
1101	22335	0	22334	0	1850	22337	0	1	1	1
1101	22335	0	22334	0	1850	62656	1	1	1	1
1101	102286	0	14252	0	1850	74444	1	1	1	1
1101	102286	0	14252	0	1850	58890	1	1	1	1
1101	102286	0	14252	0	1850	39880	1	1	1	1
1103	107996	1	107997	1	1830	107999	1	1	1	1
1103	107996	1	107997	1	1830	7744	0	1	1	1
1103	107996	1	107997	1	1830	12176	0	1	1	1
1103	107996	1	107997	1	1830	121034	1	1	1	1
1103	107996	1	107997	1	1830	108030	0	1	1	1
1103	107996	1	107997	1	1830	39459	0	1	1	1
1103	107996	1	107997	1	1830	121035	1	1	1	1
1103	107996	1	107997	1	1830	58891	1	1	1	1
1103	107996	1	107997	1	1830	62723	1	1	0	0.5
1103	107996	1	107997	1	1830	58959	1	1	1	1
1103	121022	1	121023	1	1800	107996	0	1	1	1
1103	121022	1	121023	1	1800	121014	0	1	0	0.5
1103	121096	0	121097	1	1760	121100	0	0	0	0
1103	121096	0	121097	1	1760	121022	0	1	1	1
1103	121100	0	121112	0	1790	121116	1	0	0	0
1103	121100	0	121112	0	1790	121118	1	0	0	0
1103	121100	0	121112	0	1790	121119	1	1	1	1
1103	790528	0	910170	0	1810	121015	1	0	1	0.5
1105	110693	0	110694	0	1830	61860	1	1	0	0.5
1105	110693	0	110694	0	1830	26609	0	1	1	1
1105	111590	1	111591	1	1850	110696	0	0	0	0
1105	133439	0	133444	0	1810	133442	0	1	0	0.5
1105	133439	0	133444	0	1810	111590	0	1	1	1
1105	133439	0	133444	0	1810	133441	0	1	1	1
1105	133442	1	133445	0	1840	133447	0	1	1	1
1105	133442	1	133445	0	1840	133460	1	0	1	0.5
1105	133442	1	133445	0	1840	133461	0	0	1	0.5
1105	133495	1	821298	0	1800	110693	0	0	0	0
1107	24988	1	114674	1	1840	58893	1	1	0	0.5
1107	24988	1	114674	1	1840	59125	1	1	1	1
1107	24988	1	114674	1	1840	74711	1	1	1	1
1107	24998	1	24999	0	1800	114686	1	1	1	1
1107	24998	1	24999	0	1800	114680	1	1	1	1
1107	24998	1	24999	0	1800	24988	0	1	1	1
1107	24998	1	24999	0	1800	25001	0	1	1	1
1107	24998	1	24999	0	1800	25000	0	1	1	1
1107	25001	1	25002	1	1850	39461	1	1	1	1
1107	25001	1	25002	1	1850	114676	1	1	1	1
1107	25001	1	25002	1	1850	59015	1	1	1	1
1107	399584	1	513176	0	1820	399583	0	1	1	1
1108	12595	0	12594	0	1830	21353	0	1	1	1
1110	10365	0	829219	0	1820	10368	0	0	1	0.5
1110	10366	0	10367	0	1830	10371	0	0	0	0
1110	10366	0	10367	0	1830	10372	0	1	1	1
1110	10368	0	110360	1	1850	10374	0	1	1	1
1110	10371	0	10370	0	1860	25630	0	1	0	0.5
1110	110350	0	110351	0	1800	110354	1	0	1	0.5
1110	110350	0	110351	0	1800	1074	0	0	0	0
1110	110350	0	110351	0	1800	10366	0	0	0	0
1110	110350	0	110351	0	1800	110390	1	0	0	0
1110	110368	1	119995	1	1850	119998	1	1	0	0.5
1117	8275	1	112920	1	1850	10503	0	1	1	1
1117	8275	1	112920	1	1850	58762	1	0	0	0
1117	8275	1	112920	1	1850	39731	1	1	0	0.5
1117	8275	1	112920	1	1850	10504	0	1	1	1
1117	10499	1	112912	1	1820	8275	0	1	1	1
1117	10499	1	112912	1	1820	10500	0	1	0	0.5
1117	10499	1	112912	1	1820	10501	0	1	0	0.5
1117	10500	1	10502	0	1850	74583	1	1	1	1
1117	10500	1	10502	0	1850	74647	1	1	1	1
1117	10500	1	10502	0	1850	63074	1	1	1	1
1117	10500	1	10502	0	1850	59439	1	1	1	1
1117	10501	1	112934	0	1850	62762	1	1	1	1
1117	10501	1	112934	0	1850	39884	1	1	1	1
1117	10501	1	112934	0	1850	10394	0	1	1	1
1117	10501	1	112934	0	1850	74879	1	1	1	1
1117	131572	0	131573	0	1840	13562	0	0	0	0
1121	6546	0	108238	0	1810	24373	0	0	1	0.5
1121	8348	0	8349	0	1820	108232	1	1	1	1
1121	8348	0	8349	0	1820	27993	0	1	1	1
1121	8348	0	8349	0	1820	108231	1	0	1	0.5
1121	8348	0	8349	0	1820	108230	1	0	1	0.5
1121	8348	0	8349	0	1820	27613	0	1	1	1
1121	24373	0	24402	1	1850	15988	0	1	1	1
1121	24373	0	24402	1	1850	16561	0	1	1	1
1121	27613	1	8350	1	1860	108224	0	1	1	1
1121	113136	1	6547	1	1780	113140	1	0	1	0.5
1121	113136	1	6547	1	1780	6546	0	0	0	0
1121	113136	1	6547	1	1780	8348	0	0	0	0
1121	113136	1	6547	1	1780	113138	0	0	0	0
1121	801051	1	811048	1	1820	10508	0	1	1	1
1124	2225	1	2220	0	1790	115521	0	1	1	1
1124	14202	1	14199	1	1840	10627	0	1	1	1
1124	14202	1	14199	1	1840	61954	1	1	1	1
1124	14202	1	14199	1	1840	62193	1	1	1	1
1124	14202	1	14199	1	1840	14205	0	1	0	0.5
1124	14202	1	14199	1	1840	39385	1	1	1	1
1124	14202	1	14199	1	1840	27929	0	1	1	1
1124	15839	1	14201	1	1830	102404	0	1	1	1
1124	15839	1	14201	1	1830	61904	1	1	1	1
1124	15839	1	14201	1	1830	14204	0	1	1	1
1124	15839	1	14201	1	1830	24537	0	1	1	1
1124	115521	1	2229	1	1810	15839	0	1	1	1
1124	115521	1	2229	1	1810	14202	0	1	1	1
1124	115526	1	28180	1	1830	115527	0	1	1	1
1124	115526	1	28180	1	1830	115528	1	1	1	1
1127	14844	1	14843	0	1840	58810	1	1	1	1
1127	14844	1	14843	0	1840	62112	1	0	0	0
1127	14844	1	14843	0	1840	9516	0	1	1	1
1130	845	1	844	1	1810	133413	1	1	1	1
1130	845	1	844	1	1810	133415	1	1	1	1
1130	846	1	9421	1	1800	9423	0	1	1	1
1130	27438	1	23281	1	1840	14075	0	1	1	1
1130	27438	1	23281	1	1840	28524	0	1	1	1
1130	27438	1	23281	1	1840	16679	0	1	1	1
1131	15546	0	15547	1	1840	39147	0	1	0	0.5
1131	15546	0	15547	1	1840	74550	0	0	0	0
1131	15546	0	15547	1	1840	39510	0	0	0	0
1131	15546	0	15547	1	1840	102322	1	1	1	1
1131	15546	0	15547	1	1840	74651	1	1	1	1
1131	15546	0	15547	1	1840	102328	0	1	0	0.5
1131	117540	1	117536	0	1810	117768	1	1	1	1
1131	117540	1	117536	0	1810	117549	0	1	1	1
1131	117540	1	117536	0	1810	117767	1	1	0	0.5
1131	117540	1	117536	0	1810	117551	0	1	1	1
1131	117540	1	117536	0	1810	117770	1	1	1	1
1131	117540	1	117536	0	1810	117769	0	1	1	1
1131	117549	1	117550	1	1840	117573	0	1	1	1
1131	117549	1	117550	1	1840	117589	0	1	1	1
1131	117551	1	117555	1	1850	117565	1	1	1	1
1131	117551	1	117555	1	1850	117575	1	1	1	1
1131	117551	1	117555	1	1850	117579	1	1	1	1
1131	117551	1	117555	1	1850	117570	0	1	1	1
1131	117551	1	117555	1	1850	117587	1	1	1	1
1131	117551	1	117555	1	1850	117584	1	1	1	1
1132	16250	1	102383	1	1840	39465	1	1	1	1
1132	16250	1	102383	1	1840	28613	0	1	1	1
1133	102385	0	24973	0	1830	24974	0	0	1	0.5
1133	102385	0	24973	0	1830	73841	0	0	1	0.5
1143	6258	1	26908	1	1810	113108	1	0	1	0.5
1143	6258	1	26908	1	1810	113110	1	1	1	1
1143	6258	1	26908	1	1810	113112	1	1	1	1
1143	6258	1	26908	1	1810	113111	1	1	1	1
1143	6258	1	26908	1	1810	19763	0	1	1	1
1143	6258	1	26908	1	1810	19762	0	0	0	0
1143	7621	0	115707	0	1850	115708	0	1
1143	7621	0	115707	0	1850	115720	0	1	1	1
1143	7621	0	115707	0	1850	115730	1	1	1	1
1143	7621	0	115707	0	1850	117432	0	1	1	1
1143	19763	1	2127	1	1840	39325	1	1	1	1
1143	26909	1	24169	1	1830	62426	1	0	0	0
1143	26909	1	24169	1	1830	39424	1	1	1	1
1143	115692	0	115693	0	1810	28358	0	1	0	0.5
1144	13896	1	13895	1	1830	13890	0	1	1	1
1144	13896	1	13895	1	1830	61766	1	1	1	1
1144	13898	1	2131	1	1820	20612	0	1	1	1
1144	13898	1	2131	1	1820	20613	0	1	1	1
1144	13898	1	2131	1	1820	115735	1	1	1	1
1144	20609	1	20610	1	1820	102423	1	1	1	1
1144	20609	1	20610	1	1820	23807	0	1	1	1
1144	23807	1	23808	1	1860	15352	0	1	1	1
1144	120862	1	13894	1	1810	120860	1	1	1	1
1144	120863	1	120872	1	1800	20609	0	1	1	1
1144	120863	1	120872	1	1800	120866	1	1	0	0.5
1144	120863	1	120872	1	1800	13896	0	1	1	1
1144	120863	1	120872	1	1800	120870	0	1	0	0.5
1148	802758	1	810135	1	1790	483773	1	1	1	1
1149	14885	0	115882	0	1840	14887	0	1	1	1
1149	14885	0	115882	0	1840	14889	0	1	1	1
1149	14885	0	115882	0	1840	62491	1	1	1	1
1149	14885	0	115882	0	1840	14894	0	1	1	1
1149	14886	1	115751	0	1850	14891	0	1	1	1
1149	14886	1	115751	0	1850	14892	0	1	1	1
1151	23809	1	23810	1	1860	16685	0	1	1	1
1155	1280	1	110312	0	1800	11093	0	1	0	0.5
1155	1280	1	110312	0	1800	110314	1	1	1	1
1155	1280	1	110312	0	1800	11095	0	1	1	1
1155	1280	1	110312	0	1800	110316	1	1	1	1
1155	1280	1	110312	0	1800	110317	1	1	1	1
1155	1280	1	110312	0	1800	11096	0	1	1	1
1155	1280	1	110312	0	1800	17693	0	1	0	0.5
1155	10516	0	10517	0	1850	62934	1	1	1	1
1155	10516	0	10517	0	1850	74655	1	1	1	1
1155	11093	1	138044	0	1830	10516	0	0	0	0
1155	11093	1	138044	0	1830	58333	1	0	1	0.5
1155	11095	1	1279	1	1840	73845	1	1	1	1
1155	11095	1	1279	1	1840	74068	1	1	1	1
1155	11096	1	110324	1	1840	74259	1	0	1	0.5
1155	11096	1	110324	1	1840	26761	0	1	1	1
1155	11096	1	110324	1	1840	62837	1	1	1	1
1155	11096	1	110324	1	1840	14038	0	1	1	1
1155	11096	1	110324	1	1840	25196	0	1	1	1
1155	11096	1	110324	1	1840	27146	0	1	1	1
1155	17693	1	17692	0	1850	17695	0	1	1	1
1157	10520	1	10519	1	1850	74294	1	1	1	1
1157	10520	1	10519	1	1850	62662	1	1	1	1
1157	11230	1	11231	0	1820	58217	1	1	1	1
1157	11736	1	11735	1	1820	109031	1	1	1	1
1157	15692	1	16690	1	1830	58766	1	1	1	1
1157	15692	1	16690	1	1830	74421	1	1	1	1
1157	20154	1	116221	0	1840	17292	0	1	1	1
1157	24494	1	115878	0	1840	62297	1	1	1	1
1157	24494	1	115878	0	1840	58653	1	1	1	1
1157	24494	1	115878	0	1840	14759	0	1	1	1
1157	115855	1	12184	1	1820	115856	0	1	1	1
1157	115855	1	12184	1	1820	24731	0	1	1	1
1157	115861	1	1485	1	1800	11736	0	1	1	1
1157	115875	1	115876	1	1800	115873	1	1	1	1
1157	115875	1	115876	1	1800	15692	0	1	1	1
1157	115875	1	115876	1	1800	14758	0	1	1	1
1157	115875	1	115876	1	1800	115874	1	1	1	1
1157	115875	1	115876	1	1800	16691	1	1	1	1
1159	6468	1	24300	0	1840	39426	1	1	1	1
1159	6468	1	24300	0	1840	62494	1	1	1	1
1159	6468	1	24300	0	1840	62247	0	1	1	1
1159	11100	1	24301	1	1860	10521	0	1	1	1
1170	118239	0	118240	0	1810	118237	0	0	0	0
1170	118239	0	118240	0	1810	118241	1	0	1	0.5
1170	118239	0	118240	0	1810	19997	0	0	0	0
1170	118239	0	118240	0	1810	118238	1	1	1	1
1181	102506	1	102507	1	1860	11005	0	1	1	1
1188	21029	1	21028	1	1850	62620	1	1	1	1
1192	5378	1	109230	1	1800	118246	1	1	1	1
1192	5378	1	109230	1	1800	27439	0	1	1	1
1192	5378	1	109230	1	1800	109111	1	1	1	1
1192	14765	1	2407	1	1820	109107	1	1	1	1
1192	14765	1	2407	1	1820	131085	1	1	1	1
1192	14765	1	2407	1	1820	109106	1	1	1	1
1192	14765	1	2407	1	1820	14766	0	1	1	1
1192	14765	1	2407	1	1820	17091	0	1	1	1
1192	14766	1	826541	1	1860	109066	0	1	1	1
1192	24407	1	109060	1	1840	62164	1	1	1	1
1192	24407	1	109060	1	1840	109064	1	1	1	1
1192	24407	1	109060	1	1840	109063	1	1	1	1
1192	24407	1	109060	1	1840	109100	0	1	1	1
1192	109110	1	109111	1	1840	109112	0	1	1	1
1192	109110	1	109111	1	1840	58614	0	1	1	1
1192	109110	1	109111	1	1840	109117	1	1	1	1
1192	135814	1	135815	1	1810	109110	0	1	1	1
1192	135814	1	135815	1	1810	24407	0	1	1	1
1192	135817	1	135818	1	1760	5378	0	1	1	1
1192	135817	1	135818	1	1760	135814	0	1	1	1
1194	9429	1	21316	1	1850	110833	1	1	1	1
1194	9429	1	21316	1	1850	16697	0	1	1	1
1194	9429	1	21316	1	1850	110836	1	1	1	1
1198	17621	1	27157	1	1840	27161	0	0	1	0.5
1198	27159	1	835728	1	1850	116917	1	1	1	1
1200	5068	1	23286	1	1810	102545	1	0	1	0.5
1200	5068	1	23286	1	1810	16370	0	1	1	1
1200	133736	1	133737	1	1750	133738	0	1	1	1
1200	133736	1	133737	1	1750	133739	1	1	1	1
1200	133736	1	133737	1	1750	5068	0	1	1	1
1203	6574	1	108906	0	1830	108912	1	0	1	0.5
1203	6574	1	108906	0	1830	108894	0	0	0	0
1203	6574	1	108906	0	1830	108914	1	0	0	0
1203	6574	1	108906	0	1830	108915	1	0	0	0
1203	8356	1	8357	0	1860	108986	0	0	0	0
1203	8356	1	8357	0	1860	102548	1	1	1	1
1203	28003	0	8354	0	1850	5071	0	1	0	0.5
1203	28003	0	8354	0	1850	102546	0	1	1	1
1203	108950	1	108951	1	1850	22534	0	1	0	0.5
1203	108950	1	108951	1	1850	16700	0	1	1	1
1203	108950	1	108951	1	1850	108953	1	1	1	1
1203	133604	0	481	0	1810	133614	0	0	1	0.5
1203	133604	0	481	0	1810	28003	0	0	0	0
1203	133604	0	481	0	1810	108950	0	1	1	1
1203	133614	0	133615	1	1840	27615	0	1	1	1
1203	133617	1	133618	0	1850	133619	0	1	1	1
1203	133617	1	133618	0	1850	133620	0	1	1	1
1203	133617	1	133618	0	1850	133621	0	0	0	0
1203	133624	1	397563	0	1840	133627	0	0	1	0.5
1205	3137	1	3133	1	1790	17628	0	1	1	1
1205	3137	1	3133	1	1790	18724	0	1	1	1
1205	3137	1	3133	1	1790	12188	0	1	1	1
1205	6586	1	28005	1	1820	115554	1	1	1	1
1205	6586	1	28005	1	1820	115556	1	1	1	1
1205	6586	1	28005	1	1820	17632	0	1	1	1
1205	14484	1	14485	1	1810	102592	1	1	1	1
1205	14484	1	14485	1	1810	102591	1	1	0	0.5
1205	14484	1	14485	1	1810	14486	0	0	1	0.5
1205	14484	1	14485	1	1810	24916	0	0	1	0.5
1205	14484	1	14485	1	1810	18241	0	1	1	1
1205	14486	0	14487	1	1850	59451	1	0	1	0.5
1205	14486	0	14487	1	1850	14490	0	0	1	0.5
1205	17632	1	102580	1	1850	74718	1	1	1	1
1205	18241	1	18240	1	1850	59024	1	1	1	1
1205	18241	1	18240	1	1850	62668	1	1	1	1
1205	18724	1	23290	1	1810	103048	1	1	1	1
1205	27460	1	6380	0	1820	102576	0	1	1	1
1212	19463	1	13321	1	1860	24475	0	1	1	1
1215	1597	1	1594	0	1800	12193	0	1	0	0.5
1215	1597	1	1594	0	1800	12622	0	1	1	1
1215	1597	1	1594	0	1800	12191	0	1	1	1
1215	1597	1	1594	0	1800	28326	0	1	1	1
1215	1597	1	1594	0	1800	27164	0	1	1	1
1215	12194	1	12192	1	1820	102694	1	1	1	1
1215	17640	1	3143	1	1820	102668	1	1	1	1
1215	17640	1	3143	1	1820	10532	0	1	1	1
1215	17641	1	17642	1	1840	131096	1	1	1	1
1215	17641	1	17642	1	1840	24380	0	1	1	1
1215	17641	1	17642	1	1840	102680	0	1	1	1
1215	17641	1	17642	1	1840	102690	1	1	1	1
1215	17641	1	17642	1	1840	102700	1	1	1	1
1215	17641	1	17642	1	1840	102692	1	1	1	1
1215	17641	1	17642	1	1840	17497	0	1	1	1
1215	17641	1	17642	1	1840	59516	1	1	1	1
1215	28326	1	397631	1	1850	58774	1	1	1	1
1215	28326	1	397631	1	1850	62435	0	1	1	1
1215	130027	1	5380	0	1780	17640	0	1	1	1
1215	130027	1	5380	0	1780	103032	0	1	1	1
1215	130042	1	397652	1	1820	26845	0	1	1	1
1220	1489	0	105644	0	1810	105668	0	0	0	0
1220	1489	0	105644	0	1810	105650	0	0	1	0.5
1220	105650	0	105390	1	1840	105394	1	1	1	1
1220	105650	0	105390	1	1840	105395	0	1	0	0.5
1236	19467	1	19468	1	1810	27826	0	1	1	1
1236	19467	1	19468	1	1810	483296	1	0	0	0
1236	483797	1	483798	1	1790	19467	0	1	1	1
1239	803154	1	812279	1	1860	399494	1	1	1	1
1248	483845	1	483846	0	1780	483849	1	0	0	0
1248	483845	1	483846	0	1780	801468	0	0	1	0.5
1248	484476	1	485145	1	1840	484210	1	1	1	1
1248	484476	1	485145	1	1840	485089	0	1	1	1
1248	801468	0	810084	1	1820	483807	1	0	0	0
1248	801468	0	810084	1	1820	483810	0	0	0	0
1249	8358	1	8359	1	1840	116561	1	0	1	0.5
1249	8358	1	8359	1	1840	16707	0	0	1	0.5
1249	105828	1	26767	1	1820	116877	1	1	1	1
1249	105828	1	26767	1	1820	116873	1	1	1	1
1249	105828	1	26767	1	1820	116602	1	1	1	1
1249	116531	1	116532	1	1770	116533	0	1	1	1
1249	116531	1	116532	1	1770	116534	0	1	0	0.5
1249	116531	1	116532	1	1770	116538	1	0	1	0.5
1249	116531	1	116532	1	1770	116539	1	0	1	0.5
1249	116531	1	116532	1	1770	116536	1	0	0	0
1249	116531	1	116532	1	1770	116540	0	0	0	0
1249	116531	1	116532	1	1770	105832	0	1	0	0.5
1249	116531	1	116532	1	1770	116537	0	1	1	1
1249	116531	1	116532	1	1770	116548	1	1	1	1
1249	116531	1	116532	1	1770	116545	1	0	0	0
1249	116533	1	116577	1	1790	116591	0	1	1	1
1249	116533	1	116577	1	1790	105828	0	1	1	1
1249	116533	1	116577	1	1790	116576	0	1	1	1
1249	116533	1	116577	1	1790	128078	1	1	1	1
1249	116533	1	116577	1	1790	128077	1	1	1	1
1249	116534	1	116535	0	1800	116550	1	1	1	1
1249	116534	1	116535	0	1800	116551	1	1	1	1
1249	116534	1	116535	0	1800	116552	0	1	0	0.5
1249	116534	1	116535	0	1800	8358	0	1	1	1
1249	116540	0	116541	0	1810	116543	1	1	1	1
1249	116552	1	116553	0	1840	116554	0	1	1	1
1249	116576	1	13564	1	1830	116579	0	1	1	1
1249	116576	1	13564	1	1830	116564	0	1	1	1
1249	116591	1	116592	1	1820	116870	1	1	1	1
1249	116885	0	105836	1	1830	105841	1	1	1	1
1249	116885	0	105836	1	1830	105843	1	1	1	1
1249	116885	0	105836	1	1830	105840	0	1	0	0.5
1249	116885	0	105836	1	1830	105842	1	1	1	1
1250	10536	1	10535	1	1850	105854	1	0	0	0
1250	10536	1	10535	1	1850	74850	1	1	0	0.5
1250	24383	1	20113	1	1830	10536	0	1	1	1
1250	24383	1	20113	1	1830	39037	1	1	0	0.5
1250	24383	1	20113	1	1830	39119	1	0	0	0
1250	24383	1	20113	1	1830	39298	1	0	1	0.5
1250	24383	1	20113	1	1830	10537	0	1	1	1
1250	483377	1	483378	1	1780	5410	0	1	1	1
1250	483377	1	483378	1	1780	483381	1	1	1	1
1252	10543	1	102782	1	1840	62085	1	1	1	1
1252	10543	1	102782	1	1840	102784	1	1	1	1
1252	10543	1	102782	1	1840	74224	1	1	1	1
1252	102780	1	14497	1	1850	74432	1	0	1	0.5
1252	102780	1	14497	1	1850	59032	1	0	1	0.5
1252	120842	1	14496	1	1820	102780	0	1	1	1
1252	120842	1	14496	1	1820	105874	1	1	1	1
1262	4710	1	835174	1	1780	22469	0	1	0	0.5
1262	6717	1	6719	1	1830	19328	0	1	1	1
1262	9810	1	118248	1	1820	9811	0	1	1	1
1262	9810	1	118248	1	1820	7569	0	1	1	1
1262	9811	1	20140	1	1850	62625	0	1	1	1
1262	10436	1	10437	1	1830	108514	0	1	1	1
1262	10436	1	10437	1	1830	61827	0	1	1	1
1262	10436	1	10437	1	1830	21768	0	1	1	1
1262	10436	1	10437	1	1830	24612	0	1	0	0.5
1262	10436	1	10437	1	1830	10441	0	1	0	0.5
1262	10436	1	10437	1	1830	108517	1	1	1	1
1262	10436	1	10437	1	1830	74182	1	1	1	1
1262	10438	1	12119	1	1860	63050	1	1	1	1
1262	10938	0	483415	1	1810	483412	1	0	0	0
1262	10938	0	483415	1	1810	10939	0	0	0	0
1262	10939	0	483416	0	1830	10941	0	1	0	0.5
1262	21768	1	26723	1	1860	106560	1	1	1	1
1262	28364	0	28365	0	1830	483417	1	0	0	0
1262	28364	0	28365	0	1830	16889	1	1	1	1
1262	28364	0	28365	0	1830	9264	0	0	0	0
1262	28366	0	28363	0	1820	120843	1	1	1	1
1262	28366	0	28363	0	1820	10438	0	1	1	1
1262	28366	0	28363	0	1820	10940	0	1	1	1
1262	28366	0	28363	0	1820	18969	0	1	1	1
1262	108545	0	108552	1	1850	108586	0	1	1	1
1262	108547	1	108551	0	1840	108566	0	1	0	0.5
1262	108547	1	108551	0	1840	108569	0	1	0	0.5
1262	108547	1	108551	0	1840	108579	1	1	1	1
1262	108547	1	108551	0	1840	108587	0	0	1	0.5
1262	108547	1	108551	0	1840	120844	1	0	1	0.5
1262	108547	1	108551	0	1840	39711	1	1	0	0.5
1262	108548	1	108546	1	1830	108784	1	1	1	1
1262	108548	1	108546	1	1830	108783	0	0	1	0.5
1262	108548	1	108546	1	1830	108575	1	1	1	1
1262	108548	1	108546	1	1830	108553	0	1	0	0.5
1262	108548	1	108546	1	1830	108560	0	0	0	0
1262	108554	1	108790	1	1860	108791	1	1	1	1
1262	118249	1	397633	1	1790	108542	0	1	0	0.5
1262	118249	1	397633	1	1790	108547	0	1	0	0.5
1262	483394	1	483395	0	1750	118249	0	1	1	1
1262	483405	0	513297	1	1800	10436	0	1	1	1
1262	483405	0	513297	1	1800	6717	0	1	1	1
1262	483405	0	513297	1	1800	483409	1	0	0	0
1263	2997	0	17228	0	1800	126684	1	0	1	0.5
1263	2997	0	17228	0	1800	27374	0	1	1	1
1263	2997	0	17228	0	1800	114111	1	0	0	0
1263	4413	1	397507	1	1790	4417	0	1	1	1
1263	4417	1	3038	1	1820	22809	0	1	1	1
1263	17230	0	17233	0	1840	108820	1	0	0	0
1263	108864	1	17231	0	1820	108867	1	0	0	0
1263	801773	0	811001	0	1780	20465	0	1	0	0.5
1263	801773	0	811001	0	1780	108864	0	1	0	0.5
1270	119228	0	28493	0	1820	119221	0	0	0	0
1270	119228	0	28493	0	1820	119226	1	1	1	1
1270	119228	0	28493	0	1820	119230	1	1	1	1
1270	119234	0	119235	1	1820	119236	1	1	1	1
1270	119234	0	119235	1	1820	119248	1	1	1	1
1270	119234	0	119235	1	1820	26616	0	1	1	1
1270	119234	0	119235	1	1820	119237	0	1	1	1
1272	26640	0	111131	1	1840	39562	1	1	1	1
1272	26640	0	111131	1	1840	8295	0	1	1	1
1272	26640	0	111131	1	1840	26769	0	1	1	1
1272	26640	0	111131	1	1840	9558	0	1	1	1
1274	109252	1	109253	0	1850	109260	1	1	1	1
1274	109252	1	109253	0	1850	109250	0	1	1	1
1274	109252	1	109253	0	1850	109262	1	1	1	1
1274	109270	1	109271	1	1830	109273	0	1	1	1
1274	109270	1	109272	1	1830	109284	0	1	1	1
1274	109270	1	109272	1	1830	109290	0	1	1	1
1274	109270	1	109272	1	1830	109297	1	1	1	1
1274	109270	1	109272	1	1830	109296	1	1	1	1
1276	1464	1	113290	1	1820	113292	1	1	1	1
1276	1464	1	113290	1	1820	113293	1	1	1	1
1276	1464	1	113290	1	1820	39085	1	1	1	1
1276	1464	1	113290	1	1820	21325	0	1
1276	1464	1	113290	1	1820	15997	0	1	1	1
1276	4006	1	23300	1	1820	8309	0	1	1	1
1276	4006	1	23300	1	1820	13568	0	1	0	0.5
1276	4006	1	23300	1	1820	22599	0	1	1	1
1276	14786	1	23301	1	1850	74393	1	1	1	1
1276	14786	1	23301	1	1850	27828	0	1	1	1
1276	14786	1	23301	1	1850	74566	1	1	1	1
1279	8296	1	26641	0	1860	14650	0	1	1	1
1279	8296	1	26641	0	1860	74817	1	1	1	1
1279	14789	1	14790	1	1840	106606	1	1	1	1
1279	14789	1	14790	1	1840	58439	1	1	1	1
1279	14789	1	14790	1	1840	8297	0	1	1	1
1279	14789	1	14790	1	1840	58563	0	1
1279	14789	1	14790	1	1840	39746	1	1	1	1
1279	14789	1	14790	1	1840	74598	1	1	1	1
1279	14789	1	14790	1	1840	62590	1	1	1	1
1279	119167	0	119168	1	1810	119170	1	0	1	0.5
1279	119167	0	119168	1	1810	14789	0	1	1	1
1279	119167	0	119168	1	1810	8361	0	1	1	1
1283	399565	1	399566	1	1820	399569	1	0	1	0.5
1283	399565	1	399566	1	1820	399567	0	1	1	1
1283	399565	1	399566	1	1820	399573	0	0
1283	399567	1	499780	1	1860	499779	0	1	1	1
1283	499730	1	499506	1	1830	499292	0	1	0	0.5
1283	499730	1	499506	1	1830	499106	1	0	1	0.5
1283	499730	1	499506	1	1830	499026	0	1	1	1
1284	23309	1	115912	0	1840	58445	1	1	1	1
1284	23309	1	115912	0	1840	62399	1	1	1	1
1284	23309	1	115912	0	1840	58743	1	1	1	1
1284	23309	1	115912	0	1840	16714	0	1	1	1
1290	13332	0	111174	0	1810	111188	1	0	1	0.5
1290	13332	0	111174	0	1810	111179	1	1	1	1
1290	13332	0	111174	0	1810	111175	0	1	1	1
1290	13332	0	111174	0	1810	111191	1	1	1	1
1290	111175	1	111180	1	1850	111183	1	1	0	0.5
1290	111175	1	111180	1	1850	111185	1	1	0	0.5
1298	118990	0	118991	0	1830	108404	0	0	0	0
1298	118990	0	118991	0	1830	26621	0	0	0	0
1298	118990	0	118991	0	1830	119006	1	0	1	0.5
1298	118996	1	119009	0	1840	119010	1	1	1	1
1298	118996	1	119009	0	1840	119011	0	0	0	0
1298	118996	1	119009	0	1840	119013	0	1	1	1
1298	118996	1	119009	0	1840	119015	0	1	1	1
1298	119064	0	131413	1	1790	131414	1	0	0	0
1298	119064	0	131413	1	1790	118990	0	0	0	0
1298	131416	0	118993	1	1810	118996	0	1	0	0.5
1298	131416	0	118993	1	1810	118997	0	1	1	1
1298	131416	0	118993	1	1810	118998	1	1	1	1
1301	492	1	397501	0	1790	106750	0	1	0	0.5
1301	492	1	397501	0	1790	106736	0	1	1	1
1301	492	1	397501	0	1790	5406	0	1	0	0.5
1301	492	1	397501	0	1790	106761	1	1	1	1
1301	492	1	397501	0	1790	11692	0	1	1	1
1301	5406	1	126712	0	1820	106752	1	1	1	1
1301	5406	1	126712	0	1820	106753	1	1	1	1
1301	5406	1	126712	0	1820	58276	0	1	1	1
1301	5406	1	126712	0	1820	58522	1	1	1	1
1301	11692	1	1468	1	1830	106746	1	1	1	1
1301	11692	1	1468	1	1830	23315	0	1	1	1
1301	11692	1	1468	1	1830	16719	0	1	0	0.5
1301	19731	1	834826	0	1840	18309	0	0	1	0.5
1301	23312	1	26773	0	1840	74232	1	1	1	1
1301	23312	1	26773	0	1840	58573	1	0	1	0.5
1301	23312	1	26773	0	1840	62851	1	1	1	1
1301	106736	1	835882	1	1810	19731	0	1	0	0.5
1301	106736	1	835882	1	1810	23312	0	1	0	0.5
1301	106750	1	126576	0	1810	28027	0	0	0	0
1301	106750	1	126576	0	1810	106754	0	0	0	0
1304	1380	0	6805	1	1810	21654	0	1	1	1
1304	8281	0	8300	0	1850	8301	0	0	0	0
1304	8311	1	102964	1	1820	26712	0	1	1	1
1304	8311	1	102964	1	1820	21824	0	1	0	0.5
1304	8311	1	102964	1	1820	102940	0	0	0	0
1304	8311	1	102964	1	1820	26809	0	1	0	0.5
1304	8762	1	17285	1	1850	59459	1	1	1	1
1304	8762	1	17285	1	1850	74694	1	1	1	1
1304	8762	1	17285	1	1850	102936	1	1	1	1
1304	8762	1	17285	1	1850	59389	1	1	1	1
1304	16722	1	8365	0	1830	8281	0	0	0	0
1304	16722	1	8365	0	1830	58233	0	0	1	0.5
1304	16722	1	8365	0	1830	102942	1	0	0	0
1304	16722	1	8365	0	1830	39489	1	0	1	0.5
1304	21824	1	112674	0	1850	14795	0	0	0	0
1304	21824	1	112674	0	1850	112670	1	1	1	1
1304	26712	1	26635	1	1850	22030	1	1	1	1
1304	26712	1	26635	1	1850	39748	1	1	1	1
1304	58233	0	115920	1	1860	115921	1	1	1	1
1304	102940	0	21826	0	1860	24666	0	1	1	1
1304	102940	0	21826	0	1860	18699	0	0	1	0.5
1304	102969	0	19789	1	1830	8762	0	1	1	1
1304	102969	0	19789	1	1830	18755	0	0	0	0
1304	120359	0	120360	0	1790	1380	0	0	1	0.5
1304	120359	0	120360	0	1790	120356	1	1	1	1
1304	120359	0	120360	0	1790	27681	0	1	1	1
1312	22117	1	22118	0	1820	118427	1	1	1	1
1312	22117	1	22118	0	1820	118425	1	1	1	1
1312	22117	1	22118	0	1820	118428	1	1	1	1
1312	22117	1	22118	0	1820	118424	0	1	1	1
1312	22119	1	22120	0	1840	8839	0	1	0	0.5
1312	22119	1	22120	0	1840	7375	0	1	1	1
1312	118954	0	118955	0	1810	118987	1	0	0	0
1315	2054	1	397504	0	1810	17655	0	1	0	0.5
1315	2054	1	397504	0	1810	126664	1	0	1	0.5
1315	2054	1	397504	0	1810	19737	0	1	0	0.5
1315	6606	1	106812	1	1800	106814	1	1	1	1
1315	6606	1	106812	1	1800	106804	0	1	1	1
1315	6606	1	106812	1	1800	106815	1	0	1	0.5
1315	6606	1	106812	1	1800	106816	1	1	1	1
1315	6606	1	106812	1	1800	24203	0	1	1	1
1315	17655	1	17656	0	1830	10345	1	1	1	1
1315	17655	1	17656	0	1830	24481	0	1	1	1
1315	19737	1	5234	0	1840	73961	0	1	1	1
1315	19737	1	5234	0	1840	74158	1	1	1	1
1315	19737	1	5234	0	1840	8366	0	1	0	0.5
1315	24203	1	5527	1	1840	39208	1	0	1	0.5
1315	73961	1	22602	1	1860	22063	0	1	0	0.5
1315	73961	1	22602	1	1860	21772	0	1	1	1
1315	106804	1	5616	1	1830	58403	1	1	1	1
1315	106804	1	5616	1	1830	24616	0	1	1	1
1315	118417	1	24670	0	1830	19741	0	0	1	0.5
1315	118417	1	24670	0	1830	39088	1	1	1	1
1315	118417	1	24670	0	1830	24614	0	1	1	1
1315	118417	1	24670	0	1830	27174	0	1	1	1
1317	18972	1	18971	1	1850	102925	1	1	1	1
1317	18972	1	18971	1	1850	59390	1	1	1	1
1320	120450	1	120458	0	1830	120460	1	1	1	1
1334	2212	1	107610	1	1810	107611	0	1	1	1
1334	3649	1	19175	1	1810	107560	0	1	1	1
1334	3649	1	19175	1	1810	22155	0	1	0	0.5
1334	3649	1	19175	1	1810	107603	1	0	1	0.5
1334	22155	1	19177	0	1840	58748	1	1	1	1
1334	22155	1	19177	0	1840	39606	1	1	1	1
1334	22155	1	19177	0	1840	19199	0	1	0	0.5
1334	107560	1	107561	1	1840	74123	1	1	1	1
1334	107560	1	107561	1	1840	59114	1	1	1	1
1334	107611	1	107612	1	1840	16731	0	1	1	1
1334	120423	1	17421	1	1820	120425	1	1	1	1
1336	118294	0	118295	1	1810	118288	0	0	1	0.5
1336	118294	0	118295	1	1810	7369	0	0	1	0.5
1336	118294	0	118295	1	1810	118289	0	0	1	0.5
1336	133537	0	836067	1	1800	133538	0	1	0	0.5
1340	22157	0	19179	0	1840	19180	0	0	0	0
1344	9229	1	17832	1	1860	17845	0	1	1	1
1344	9276	1	120413	0	1840	120409	1	0	1	0.5
1344	9276	1	120413	0	1840	120410	1	0	1	0.5
1345	102	0	108355	0	1820	20889	0	0	0	0
1345	102	0	108355	0	1820	108352	1	0	1	0.5
1346	484534	1	484538	1	1830	484539	1	1	1	1
1347	395984	1	395985	1	1840	395987	1	0	0	0
1347	395984	1	395985	1	1840	395990	1	0	0	0
1347	395984	1	395985	1	1840	395986	1	0	1	0.5
1347	395984	1	395985	1	1840	395988	1	0	1	0.5
1347	396002	1	396063	1	1840	396064	0	1	1	1
1347	396002	1	396063	1	1840	396066	1	0	1	0.5
1347	396002	1	396063	1	1840	396068	1	0	1	0.5
1347	396002	1	396063	1	1840	396069	0	1	1	1
1347	396002	1	396063	1	1840	484660	0	0	1	0.5
1347	396002	1	396063	1	1840	396067	0	1	1	1
1347	396002	1	396063	1	1840	396071	0	1	1	1
1347	396295	0	396296	0	1820	396298	1	1	1	1
1347	396295	0	396296	0	1820	396302	1	0	0	0
1347	396295	0	396296	0	1820	396300	1	1	0	0.5
1347	484552	0	484553	0	1750	484556	1	0	0	0
1347	484559	1	484569	1	1820	396002	0	1	1	1
1347	484559	1	484569	1	1820	484617	0	1	1	1
1347	484561	1	484636	1	1810	484629	1	1	1	1
1347	484561	1	484636	1	1810	484632	1	1	1	1
1347	484561	1	484636	1	1810	484630	1	1	1	1
1347	484567	1	484570	1	1810	484574	1	1	0	0.5
1347	484567	1	484570	1	1810	484576	0	1	1	1
1347	484567	1	484570	1	1810	484579	1	1	1	1
1347	484576	1	484581	1	1850	484582	1	1	1	1
1347	484576	1	484581	1	1850	484583	0	1	1	1
1350	123909	0	125723	0	1810	125742	1	0	0	0
1350	123909	0	125723	0	1810	125743	1	0	0	0
1350	123909	0	125723	0	1810	125747	1	0	0	0
1350	123909	0	125723	0	1810	125748	0	0	0	0
1350	123909	0	125723	0	1810	125750	0	0	0	0
1350	123967	0	125767	0	1800	124013	0	0	0	0
1350	123967	0	125767	0	1800	123996	0	0	0	0
1350	123973	0	123976	0	1800	123995	0	0	0	0
1350	123973	0	123976	0	1800	124000	0	0	1	0.5
1350	123973	0	123976	0	1800	124007	0	0	0	0
1350	123973	0	123976	0	1800	125421	1	0	0	0
1350	123973	0	123976	0	1800	125425	1	0	0	0
1350	123973	0	123976	0	1800	125426	0	0	0	0
1350	123973	0	123976	0	1800	125427	1	0	1	0.5
1350	123974	1	123982	1	1810	125704	1	1	1	1
1350	123978	1	826203	1	1810	125726	0	1	1	1
1350	123978	1	826203	1	1810	125727	1	1	1	1
1350	123981	0	123968	0	1820	125754	1	1	1	1
1350	123990	1	123994	1	1820	125471	1	1	1	1
1350	123990	1	123994	1	1820	124119	0	1	1	1
1350	123995	0	125438	0	1830	125416	0	0	0	0
1350	123995	0	125438	0	1830	124042	0	0	1	0.5
1350	123995	0	125438	0	1830	124065	0	0	0	0
1350	123995	0	125438	0	1830	124143	1	1	1	1
1350	123996	0	124030	0	1840	124164	1	1	1	1
1350	123998	0	124001	1	1830	124040	1	0	0	0
1350	123998	0	124001	1	1830	124054	1	1	1	1
1350	124000	0	123917	1	1830	124038	0	0	1	0.5
1350	124000	0	123917	1	1830	124046	0	0	0	0
1350	124000	0	123917	1	1830	124048	0	1	0	0.5
1350	124000	0	123917	1	1830	124072	1	0	0	0
1350	124006	0	125739	0	1840	125544	1	0	0	0
1350	124006	0	125739	0	1840	125556	1	0	0	0
1350	124006	0	125739	0	1840	125775	0	1	1	1
1350	124006	0	125739	0	1840	125565	1	1	1	1
1350	124007	0	123926	0	1830	125441	1	0	0	0
1350	124007	0	123926	0	1830	124074	0	0	0	0
1350	124007	0	123926	0	1830	125442	1	1	1	1
1350	124013	0	124005	0	1840	124103	0	1	1	1
1350	124013	0	124005	0	1840	125545	0	1	1	1
1350	124013	0	124005	0	1840	124186	1	1	1	1
1350	124013	0	124005	0	1840	124220	0	0	1	0.5
1350	124013	0	124005	0	1840	124264	0	1	1	1
1350	124021	0	125774	0	1840	124149	0	0	0	0
1350	124021	0	125774	0	1840	124117	1	1	1	1
1350	124021	0	125774	0	1840	124179	0	1	1	1
1350	124021	0	125774	0	1840	124210	0	1	1	1
1350	124038	0	831193	1	1850	124173	0	1	1	1
1350	124038	0	831193	1	1850	124181	0	1	1	1
1350	124042	0	124058	1	1860	124199	0	1	1	1
1350	124046	0	124059	0	1850	125417	1	0	1	0.5
1350	124074	0	73880	0	1860	124235	0	1	1	1
1350	124074	0	73880	0	1860	124269	1	1	1	1
1350	125411	0	125412	0	1820	125786	1	0	1	0.5
1350	125411	0	125412	0	1820	125413	0	0	1	0.5
1350	125411	0	125412	0	1820	125785	1	1	0	0.5
1350	125411	0	125412	0	1820	124068	0	0	1	0.5
1350	125411	0	125412	0	1820	124045	0	0	0	0
1350	125426	0	124029	0	1850	124142	0	1	0	0.5
1350	125426	0	124029	0	1850	125456	1	1	1	1
1350	125426	0	124029	0	1850	125459	1	1	1	1
1350	125431	1	125437	0	1790	125432	0	0	0	0
1350	125431	1	125437	0	1790	125434	1	0	0	0
1350	125431	1	125437	0	1790	123998	0	0	1	0.5
1350	125523	1	126085	0	1850	124202	0	1	1	1
1350	125525	1	125529	0	1850	124182	0	1	1	1
1350	125525	1	125529	0	1850	124273	0	1	1	1
1350	125724	0	829084	1	1780	123978	0	1	1	1
1350	125787	1	123992	1	1820	125525	0	1	0	0.5
1350	125787	1	123992	1	1820	125542	1	1	1	1
1350	125787	1	123992	1	1820	125530	0	0	1	0.5
1350	125787	1	123992	1	1820	125538	0	1	0	0.5
1350	125805	1	125895	1	1830	125810	0	1	1	1
1350	125805	1	125895	1	1830	125819	0	1	1	1
1350	125805	1	125895	1	1830	125815	0	1	1	1
1350	125877	0	125798	0	1790	125892	1	1	0	0.5
1350	125877	0	125798	0	1790	125894	1	1	1	1
1350	125877	0	125798	0	1790	125805	0	1	1	1
1350	125877	0	125798	0	1790	126059	1	1	1	1
1350	125877	0	125798	0	1790	125799	0	1	1	1
1350	125877	0	125798	0	1790	125806	0	1	0	0.5
1350	125877	0	125798	0	1790	126061	1	1	1	1
1350	125909	1	125910	1	1780	125913	1	1	1	1
1350	125909	1	125910	1	1780	123974	0	1	1	1
1350	125909	1	125910	1	1780	125915	0	0	1	0.5
1350	125909	1	125910	1	1780	125914	1	1	1	1
1350	125909	1	125910	1	1780	125916	0	1	0	0.5
1350	125939	1	836279	1	1840	125953	0	1
1350	125943	1	125934	1	1810	125979	1	1	1	1
1350	125943	1	125934	1	1810	125981	1	1	1	1
1350	125943	1	125934	1	1810	125939	0	1	1	1
1350	125943	1	125934	1	1810	125985	1	1	1	1
1350	125943	1	125934	1	1810	125947	0	1	1	1
1350	126084	0	123975	1	1830	126253	0	1	1	1
1350	126084	0	123975	1	1830	124055	1	1	1	1
1350	126084	0	126090	0	1810	126093	0	1	1	1
1350	126084	0	126090	0	1810	125523	0	1	0	0.5
1350	126084	0	126090	0	1810	126094	0	1	1	1
1350	126094	1	126092	1	1850	126119	0	1	1	1
1350	126094	1	126092	1	1850	126126	0	1	1	1
1350	126094	1	126092	1	1850	126249	0	1	1	1
1351	126890	1	126894	1	1830	126937	0	1	1	1
1352	128104	1	128105	1	1820	128114	0	0	0	0
1352	128104	1	128105	1	1820	128113	0	1	1	1
1352	128104	1	128105	1	1820	128117	1	1	1	1
1352	128114	0	128115	0	1850	128127	0	1	1	1
1352	128114	0	128115	0	1850	128132	1	1	1	1
1352	128114	0	128115	0	1850	128134	0	1	1	1
1352	128289	1	128291	1	1790	128293	0	1	1	1
1352	128289	1	128291	1	1790	128292	0	1	1	1
1352	128293	1	128294	1	1820	128297	0	1	1	1
1352	128293	1	128294	1	1820	128301	0	1	1	1
1352	128297	1	128298	1	1850	128315	0	1	1	1
1352	128297	1	128298	1	1850	128318	1	1	1	1
1352	128468	1	128469	1	1800	128472	1	1	1	1
1352	128468	1	128469	1	1800	128471	0	1	1	1
1352	128471	1	128476	1	1840	128479	1	1	1	1
1352	128471	1	128476	1	1840	128487	0	1	1	1
1352	128471	1	128476	1	1840	128480	1	1	1	1
1352	128471	1	128476	1	1840	128484	0	1	1	1
1352	128764	1	128765	0	1850	128783	0	1	1	1
1352	128891	1	128895	0	1800	128897	0	1	1	1
1352	128891	1	128895	0	1800	128900	0	1	1	1
1352	128891	1	128895	0	1800	128902	1	1	1	1
1352	128891	1	128895	0	1800	128909	0	1	1	1
1352	128891	1	128895	0	1800	128910	0	1	1	1
1352	128891	1	128895	0	1800	128911	0	1	0	0.5
1352	128900	1	128903	1	1830	128915	0	1	1	1
1352	128909	1	128908	1	1840	128922	0	1	1	1
1352	128909	1	128908	1	1840	128925	0	1	0	0.5
1352	128909	1	128908	1	1840	128920	0	1	1	1
1352	128909	1	128908	1	1840	128932	0	1	1	1
1352	128909	1	128908	1	1840	128939	0	1	1	1
1352	128909	1	128908	1	1840	128933	0	0	1	0.5
1352	128910	1	128912	1	1840	128930	0	1	1	1
1352	128910	1	128912	1	1840	128935	1	1	1	1
1352	128910	1	128912	1	1840	128937	0	1	1	1
1354	130462	1	130465	1	1810	130479	0	1	1	1
1354	130462	1	130465	1	1810	130480	0	1	0	0.5
1354	130462	1	130465	1	1810	130481	1	1	1	1
1354	130464	0	130467	0	1810	130468	1	0	1	0.5
1354	130464	0	130467	0	1810	130469	0	1	1	1
1354	130464	0	130467	0	1810	130470	0	0	0	0
1354	130713	1	130731	1	1810	130747	0	1	1	1
1354	130714	1	130732	1	1810	130742	1	1	1	1
1354	130783	0	130784	1	1850	130786	1	1	1	1
1354	130783	0	130784	1	1850	130787	1	1	0	0.5
1355	130162	1	130163	1	1800	24379	0	1	1	1
1355	130162	1	130163	1	1800	130166	1	0	1	0.5
1355	130162	1	130163	1	1800	130168	1	1	0	0.5
1355	130162	1	130163	1	1800	130171	1	0	1	0.5
1355	130162	1	130163	1	1800	130170	1	0	1	0.5
1355	130173	1	130175	1	1770	130188	0	1	1	1
1355	130294	1	130296	0	1830	130301	1	1	1	1
1355	130294	1	130296	0	1830	130299	1	1	0	0.5
1355	130295	1	130305	1	1830	130307	0	1	1	1
1355	130295	1	130305	1	1830	130306	1	1	1	1
1355	130295	1	130305	1	1830	130310	1	1	1	1
1355	130295	1	130305	1	1830	130309	1	1	1	1
1355	130295	1	130305	1	1830	130308	0	1	1	1
1355	130295	1	130305	1	1830	130313	1	1	1	1
1355	130295	1	130305	1	1830	130312	1	1	1	1
1355	130307	1	130314	1	1860	130316	0	1	1	1
1355	130307	1	130314	1	1860	130319	0	1	1	1
1355	130308	1	130315	1	1870	130326	1	0	1	0.5
1355	130954	1	130955	1	1810	130956	1	1	1	1
1355	130954	1	130955	1	1810	130958	0	1	1	1
1355	130954	1	130955	1	1810	130960	0	1	1	1
1359	103032	1	4304	1	1810	5379	0	1	0	0.5
1359	103032	1	4304	1	1810	17641	0	1	1	1
1361	131459	1	131460	1	1840	131463	0	1	1	1
1361	131459	1	131460	1	1840	131464	0	1	1	1
1361	131459	1	131460	1	1840	131462	1	1	1	1
1361	131459	1	131460	1	1840	131455	0	1	1	1
1361	131459	1	131460	1	1840	131466	0	1	1	1
1363	140051	1	142282	1	1830	141496	1	0	1	0.5
1363	140051	1	142282	1	1830	141495	0	1	0	0.5
1363	140051	1	142282	1	1830	143010	1	0	0	0
1363	140051	1	142282	1	1830	141771	0	1	1	1
1363	140175	1	140590	1	1820	141479	1	1	1	1
1363	140238	1	142381	1	1830	144473	0	1	1	1
1363	140379	1	140419	0	1840	142249	1	0	0	0
1363	140627	1	140629	1	1850	141666	0	1	1	1
1363	140627	1	140629	1	1850	144928	0	1	1	1
1363	140678	0	140679	0	1790	143634	1	0	1	0.5
1363	140678	0	140679	0	1790	144680	0	1	1	1
1363	140786	0	140787	0	1820	140788	1	0	0	0
1363	140790	0	140791	0	1770	140792	1	0	1	0.5
1363	140793	1	140792	0	1800	143736	1	1	1	1
1363	141042	1	145193	1	1820	141455	0	1	1	1
1363	141042	1	145193	1	1820	144446	1	1	1	1
1363	141042	1	145193	1	1820	141462	0	1	1	1
1363	141056	1	141055	1	1750	140678	0	0	0	0
1363	141056	1	141055	1	1750	142323	1	0	1	0.5
1363	141056	1	141055	1	1750	142324	0	1	0	0.5
1363	141147	1	141150	1	1820	142586	1	1	1	1
1363	141181	1	142164	1	1790	143385	0	1	1	1
1363	141181	1	142164	1	1790	144238	1	1	1	1
1363	141181	1	142164	1	1790	141402	0	1	1	1
1363	141181	1	142164	1	1790	142849	1	1
1363	141181	1	142164	1	1790	145260	0	1	1	1
1363	141181	1	142164	1	1790	143900	1	1	1	1
1363	141181	1	142164	1	1790	140209	1	1	1	1
1363	141333	1	140163	1	1850	141036	0	1	1	1
1363	141402	1	141401	1	1830	144324	1	1	1	1
1363	141455	1	141460	1	1840	141035	1	1	1	1
1363	141455	1	141460	1	1840	144632	0	1	1	1
1363	141455	1	141460	1	1840	142311	1	1	1	1
1363	141473	1	144415	1	1830	144416	0	1	1	1
1363	141473	1	144415	1	1830	144407	1	1	1	1
1363	141474	1	142145	1	1810	140933	1	1	1	1
1363	141488	1	141108	1	1830	142006	1	1	1	1
1363	141488	1	141108	1	1830	140367	0	1	1	1
1363	141495	1	141493	0	1850	142818	1	1	1	1
1363	141495	1	141493	0	1850	144863	0	1	0	0.5
1363	141822	1	141821	1	1830	142286	0	1	1	1
1363	141847	1	140868	0	1850	142289	1	1	1	1
1363	141847	1	140868	0	1850	141494	0	1	1	1
1363	141847	1	140868	0	1850	142288	1	1	1	1
1363	141981	0	144972	1	1810	144861	1	1	1	1
1363	142124	1	142586	1	1840	140156	0	1	1	1
1363	142263	1	141479	1	1840	144393	0	1	1	1
1363	142263	1	141479	1	1840	143454	1	1	1	1
1363	142263	1	141479	1	1840	141477	1	1	1	1
1363	142263	1	141479	1	1840	141478	0	1	1	1
1363	142263	1	141479	1	1840	141476	1	1	1	1
1363	142330	1	140488	0	1840	140491	1	1	1	1
1363	142348	1	141496	0	1850	143050	1	1	1	1
1363	142348	1	141496	0	1850	143092	0	1	0	0.5
1363	142348	1	141496	0	1850	143145	1	1	1	1
1363	142552	0	143090	0	1820	142330	0	1	0	0.5
1363	142703	0	141714	1	1790	142918	0	1	0	0.5
1363	142703	0	141714	1	1790	142922	0	1	1	1
1363	142814	0	142817	0	1840	143458	1	1	1	1
1363	142814	0	142817	0	1840	142807	1	1	1	1
1363	142918	1	145271	0	1810	145267	1	1	1	1
1363	142918	1	145271	0	1810	145203	0	1	1	1
1363	142922	1	144438	1	1810	145204	0	0	1	0.5
1363	142922	1	144438	1	1810	141679	0	1	1	1
1363	142922	1	142995	0	1820	142927	0	1	0	0.5
1363	142922	1	142995	0	1820	142928	1	1	1	1
1363	142968	1	142969	1	1840	144741	0	1	1	1
1363	143039	1	144041	0	1840	589352	0	1	1	1
1363	143039	1	144041	0	1840	589353	0	1
1363	143053	1	141707	1	1820	143708	1	1	1	1
1363	143053	1	141707	1	1820	143383	1	1	1	1
1363	143200	1	141706	0	1790	141049	1	1	1	1
1363	143200	1	141706	0	1790	141707	1	1	1	1
1363	143200	1	141706	0	1790	140051	0	1	1	1
1363	143200	1	141706	0	1790	141108	1	1	1	1
1363	143200	1	141706	0	1790	140862	1	1	1	1
1363	143200	1	141706	0	1790	144976	0	1	1	1
1363	143381	1	140243	0	1770	143321	0	1	0	0.5
1363	143385	1	143388	1	1810	140627	0	1	1	1
1363	143385	1	143388	1	1810	143390	0	1	0	0.5
1363	143385	1	143388	1	1810	143391	1	1	1	1
1363	143505	0	140565	0	1760	142703	0	0	1	0.5
1363	143508	0	140167	0	1760	142530	1	0	0	0
1363	143508	0	140167	0	1760	141393	1	0	1	0.5
1363	143508	0	140167	0	1760	141391	1	0	1	0.5
1363	143508	0	140167	0	1760	140129	1	0	0	0
1363	143509	1	144225	1	1790	144224	1	1	1	1
1363	143509	1	144225	1	1790	141323	0	1	1	1
1363	143509	1	144225	1	1790	145224	0	1	1	1
1363	143509	1	144225	1	1790	142263	0	1	1	1
1363	143509	1	144225	1	1790	143602	0	1	1	1
1363	143518	1	141102	1	1770	140508	1	1	1	1
1363	143587	1	141393	0	1790	142559	0	1	0	0.5
1363	143631	1	143634	0	1830	142248	0	0	0	0
1363	143631	1	143634	0	1830	140609	1	1	1	1
1363	143631	1	143634	0	1830	143621	1	1	1	1
1363	143631	1	143634	0	1830	140610	1	1	1	1
1363	143793	0	145176	0	1810	141139	0	0	0	0
1363	144134	1	144102	1	1800	141095	1	1	1	1
1363	144134	1	144102	1	1800	143039	0	1	0	0.5
1363	144134	1	144102	1	1800	144152	1	1	1	1
1363	144134	1	144102	1	1800	138152	0	1	1	1
1363	144239	0	144544	0	1770	141181	0	1	1	1
1363	144239	0	144544	0	1770	143509	0	1	1	1
1363	144239	0	143589	0	1770	141981	0	0	0	0
1363	144239	0	143589	0	1770	143590	0	1	1	1
1363	144315	1	140693	1	1850	140122	0	0	1	0.5
1363	144315	1	140693	1	1850	140121	1	1	1	1
1363	144315	1	140693	1	1850	140318	0	1	1	1
1363	144315	1	140693	1	1850	141000	1	1	1	1
1363	144315	1	140693	1	1850	140373	1	1	1	1
1363	144348	1	141443	1	1810	142237	1	0	0	0
1363	144348	1	141443	1	1810	143631	0	1	0	0.5
1363	144348	1	141443	1	1810	140943	0	0	0	0
1363	144348	1	141443	1	1810	140944	0	0	1	0.5
1363	144348	1	141443	1	1810	141433	1	0	0	0
1363	144348	1	141443	1	1810	141445	1	0	0	0
1363	144406	0	144414	1	1790	144415	1	1	1	1
1363	144413	0	140493	0	1830	143682	0	1	1	1
1363	144428	1	144429	1	1850	144472	1	1	1	1
1363	144428	1	144429	1	1850	140729	1	1	1	1
1363	144519	1	144518	1	1820	141460	1	1	1	1
1363	144519	1	144518	1	1820	144440	0	1	1	1
1363	144566	1	144565	1	1760	144137	1	1	1	1
1363	144566	1	144565	1	1760	144157	1	1	1	1
1363	144566	1	144565	1	1760	142164	1	1	1	1
1363	144566	1	144565	1	1760	144225	1	1	1	1
1363	144710	1	144709	0	1820	144704	1	1	1	1
1363	144738	1	144737	1	1820	145123	0	1	1	1
1363	144942	1	144970	1	1800	145071	1	1	1	1
1363	144976	1	141788	1	1830	141847	0	1	0	0.5
1363	144976	1	141788	1	1830	141949	1	1	1	1
1363	144976	1	141788	1	1830	141399	1	1	1	1
1363	145028	0	140770	0	1770	144942	0	1	1	1
1363	145028	0	140770	0	1770	144168	0	0	0	0
1363	145028	0	140770	0	1770	143795	1	0	1	0.5
1363	145028	0	140770	0	1770	144221	0	0	1	0.5
1363	145030	1	140450	1	1840	141272	0	1	1	1
1363	145204	0	141973	1	1850	143730	1	1	1	1
1363	145204	0	141973	1	1850	141997	1	1	1	1
1363	145229	0	142954	0	1770	143587	0	1	0	0.5
1363	145236	1	141354	1	1830	142951	1	1	1	1
1363	145239	0	145235	0	1790	144438	1	1	1	1
1365	148897	0	153873	0	1800	153866	0	1	1	1
1365	148897	0	153873	0	1800	148354	1	1	1	1
1366	146547	1	146548	1	1830	148312	0	1	1	1
1366	146547	1	146548	1	1830	148311	1	1	1	1
1366	146547	1	146548	1	1830	149943	1	1	1	1
1366	146928	1	151285	1	1760	147846	0	1	1	1
1366	146928	1	151285	1	1760	150205	1	1	1	1
1366	146928	1	151285	1	1760	146939	1	1	1	1
1366	147846	1	148226	1	1790	147875	1	1	1	1
1366	147846	1	148588	1	1810	146508	0	1	1	1
1366	147846	1	148588	1	1810	150208	1	1	1	1
1366	148629	1	148267	1	1800	149375	1	1	1	1
1366	148754	1	151429	1	1790	147568	0	1	1	1
1366	149221	1	146484	1	1810	149349	1	1	1	1
1366	149221	1	146484	1	1810	150523	0	1	1	1
1366	149934	1	148306	1	1840	152776	1	1	1	1
1366	149934	1	148306	1	1840	150588	1	1	1	1
1366	149934	1	148306	1	1840	149940	1	1	1	1
1366	149934	1	148306	1	1840	153071	0	1	1	1
1366	150723	1	152591	1	1780	149221	0	1	1	1
1366	150723	1	152591	1	1780	146547	0	1
1366	151362	1	152775	1	1810	149934	0	1	1	1
1366	151366	1	151367	1	1790	151362	0	1	1	1
1366	152538	1	152539	1	1840	152549	1	1	1	1
1366	152596	1	152041	1	1760	150707	1	1	1	1
1366	152596	1	152041	1	1760	150723	0	1	1	1
1366	152596	1	152041	1	1760	151366	0	1	1	1
1366	152596	1	150872	1	1760	149452	1	1	1	1
1366	152596	1	150872	1	1760	150214	0	1	1	1
1366	152601	1	148381	1	1820	149658	1	1	1	1
1366	152658	1	152469	1	1810	148306	1	1	1	1
1366	152968	1	148146	1	1840	149935	0	1	1	1
1368	148042	1	148524	1	1790	148032	1	1	1	1
1368	151608	1	151609	1	1830	151616	0	1	1	1
1370	151906	1	151907	0	1840	151900	0	1	1	1
1370	151906	1	151907	0	1840	151908	1	1	1	1
1370	152471	1	152474	1	1870	152473	1	1	1	1
1374	132606	0	132607	1	1790	132610	0	1	1	1
1374	132606	0	132607	1	1790	132615	0	0	0	0
1374	132606	0	132607	1	1790	132616	1	0	0	0
1374	132606	0	132607	1	1790	132613	0	0	0	0
1374	132606	0	132607	1	1790	132612	1	1	1	1
1374	132606	0	132608	0	1810	132578	0	0	1	0.5
1374	132610	1	132635	1	1820	132629	1	1	1	1
1374	132610	1	132635	1	1820	132631	1	1	0	0.5
1374	132610	1	132635	1	1820	132633	0	1	1	1
1374	132613	0	132621	0	1830	132664	1	1	1	1
1374	208063	0	208064	1	1840	208065	1	1	1	1
1374	208073	0	208076	1	1860	209077	1	1	1	1
1376	80051	1	80958	1	1820	80969	0	1	1	1
1376	80051	1	80958	1	1820	80964	1	1	1	1
1376	80051	1	80958	1	1820	80959	0	1	1	1
1376	80051	1	80958	1	1820	80967	0	1
1376	80965	1	85005	1	1830	85006	1	1	1	1
1376	81712	1	81875	1	1790	80958	1	1	1	1
1376	81712	1	81875	1	1790	90741	1	1	1	1
1376	81712	1	81875	1	1790	85008	1	1	1	1
1376	82734	1	85444	1	1840	88052	1	1	1	1
1376	82734	1	85444	1	1840	80863	1	1	1	1
1376	82734	1	85444	1	1840	86606	0	1	1	1
1376	87042	1	89802	1	1810	89806	0	1	1	1
1376	87042	1	89802	1	1810	89808	1	1	1	1
1376	87042	1	89802	1	1810	80968	1	1	1	1
1376	87042	1	89802	1	1810	89843	1	1	1	1
1378	160293	1	160290	1	1850	160291	0	1	1	1
1378	160293	1	160290	1	1850	160282	0	1	1	1
1378	160332	1	160844	1	1820	160467	1	1	1	1
1378	160332	1	160844	1	1820	160233	0	1	1	1
1378	160383	1	160398	0	1840	160373	1	1	1	1
1378	160383	1	160398	0	1840	160344	0	1	1	1
1378	160390	1	160744	1	1810	160593	1	1	1	1
1378	160390	1	160744	1	1810	160647	1	1	1	1
1378	160555	1	161189	1	1850	160342	1	1	1	1
1378	160660	0	160207	1	1800	160574	0	1	1	1
1378	160660	0	160207	1	1800	161085	1	1	0	0.5
1378	160660	0	160207	1	1800	161386	1	1	1	1
1378	160660	0	160207	1	1800	163131	1	1	1	1
1378	160660	0	160207	1	1800	160383	0	1	0	0.5
1378	160660	0	160207	1	1800	160658	1	1	1	1
1378	160663	1	160665	1	1790	168352	1	1	1	1
1378	160663	1	160665	1	1790	168647	1	1	1	1
1378	160663	1	160665	1	1790	160555	0	1
1378	160677	1	161113	1	1770	161404	1	1	1	1
1378	160677	1	161113	1	1770	161114	1	1	1	1
1378	160677	1	161113	1	1770	161115	0	1	1	1
1378	160821	1	160840	1	1770	162334	1	0	1	0.5
1378	160821	1	160840	1	1770	160362	1	1	1	1
1378	160821	1	160840	1	1770	161577	1	1	1	1
1378	160872	1	160871	1	1850	162517	1	1	1	1
1378	160872	1	160871	1	1850	162518	1	1	1	1
1378	160872	1	160871	1	1850	160684	0	1	1	1
1378	160872	1	160871	1	1850	164475	1	1	1	1
1378	161069	1	163255	1	1850	164226	1	1	1	1
1378	161093	1	163863	1	1840	163865	1	1	1	1
1378	161093	1	163863	1	1840	163866	0	1	1	1
1378	161098	1	161465	1	1850	161690	1	1	1	1
1378	161098	1	161465	1	1850	163240	1	1	1	1
1378	161098	1	161465	1	1850	161689	0	1	1	1
1378	161098	1	161465	1	1850	161718	0	1	1	1
1378	161099	1	160401	1	1850	161122	1	1	1	1
1378	161099	1	160401	1	1850	161072	1	1	1	1
1378	161115	1	161486	1	1800	162495	0	1	1	1
1378	161115	1	161486	1	1800	161185	0	1	1	1
1378	161115	1	161486	1	1800	161396	1	1	1	1
1378	161179	1	160730	1	1770	161436	0	1	1	1
1378	161185	1	163401	1	1830	161576	0	1	0	0.5
1378	161185	1	163401	1	1830	163423	1	1	1	1
1378	161185	1	163401	1	1830	163404	0	0	1	0.5
1378	161185	1	163401	1	1830	163403	1	1	1	1
1378	161259	1	160174	1	1780	160180	0	1	1	1
1378	161262	1	161257	1	1770	163064	0	1	1	1
1378	161262	1	161257	1	1770	163147	0	0	0	0
1378	161368	1	163395	1	1850	164229	0	1	1	1
1378	161415	1	161092	1	1810	161416	1	1	1	1
1378	161415	1	161092	1	1810	161093	0	1	1	1
1378	161436	1	161404	1	1800	162119	1	1	1	1
1378	161436	1	161404	1	1800	161589	0	1	1	1
1378	161490	0	161491	0	1830	161294	0	1	0	0.5
1378	161490	0	161491	0	1830	161527	0	1	1	1
1378	161490	0	161491	0	1830	161324	1	1	1	1
1378	161490	0	161491	0	1830	161514	1	1
1378	161597	1	164524	1	1810	162717	1	1	0	0.5
1378	161597	1	164524	1	1810	160788	0	1	0	0.5
1378	161597	1	164524	1	1810	162635	1	1	1	1
1378	161597	1	164524	1	1810	161598	0	1	0	0.5
1378	161597	1	164524	1	1810	161600	0	1	1	1
1378	161731	1	161732	1	1760	161813	0	1	1	1
1378	161731	1	161735	1	1760	161736	1	1	1	1
1378	161731	1	161735	1	1760	161811	1	1	1	1
1378	161813	1	160191	1	1790	160227	0	1	1	1
1378	161813	1	160191	1	1790	160332	0	1	1	1
1378	161813	1	160191	1	1790	160225	1	1	1	1
1378	161813	1	160191	1	1790	160230	0	1	1	1
1378	161942	1	161941	1	1810	162737	1	1	1	1
1378	161947	1	161948	1	1800	161791	0	1	1	1
1378	161947	1	161948	1	1800	161974	1	1	1	1
1378	161947	1	161948	1	1800	161985	1	1	1	1
1378	161954	1	162260	1	1810	161964	1	1	1	1
1378	162040	1	166445	1	1830	166449	0	1	1	1
1378	162165	1	164209	1	1800	162168	0	1	1	1
1378	162165	1	164209	1	1800	162166	0	1
1378	162277	1	162276	1	1770	161950	1	1	1	1
1378	162277	1	162276	1	1770	161947	0	1	1	1
1378	162277	1	162276	1	1770	161961	1	1	1	1
1378	162277	1	162276	1	1770	161952	1	1	1	1
1378	162277	1	162276	1	1770	161954	0	1
1378	162310	1	162311	1	1830	163976	0	1	1	1
1378	162495	1	162496	1	1830	163555	1	0	0	0
1378	162495	1	162496	1	1830	162489	1	1	1	1
1378	162495	1	162496	1	1830	163557	0	1	1	1
1378	162495	1	162496	1	1830	163556	0	1	1	1
1378	163200	1	160153	0	1770	160660	0	0	1	0.5
1378	163200	1	160153	0	1770	162165	0	1	1	1
1378	163200	1	160153	0	1770	161597	0	1	1	1
1378	163200	1	160153	0	1770	160293	0	1	1	1
1378	163200	1	160153	0	1770	160241	1	1	1	1
1378	163200	1	160153	0	1770	160569	0	1	1	1
1378	163200	1	160153	0	1770	164215	0	1	1	1
1378	163200	1	160153	0	1770	161563	1	1	1	1
1378	163200	1	160153	0	1770	160805	1	1	1	1
1378	164215	1	164526	1	1830	160994	0	0	0	0
1378	164215	1	164526	1	1830	160932	1	0	0	0
1378	164215	1	164526	1	1830	160872	0	1	1	1
1378	164215	1	164526	1	1830	163964	1	0	1	0.5
1378	164215	1	164526	1	1830	160885	1	0	1	0.5
1378	164215	1	164526	1	1830	163965	0	1	1	1
1378	164511	1	161303	1	1800	161490	0	0	0	0
1380	77171	0	77001	0	1810	77172	0	1	1	1
1380	77171	0	77001	0	1810	77161	1	0	0	0
1380	77171	0	77001	0	1810	77185	1	0	0	0
1380	77171	0	77001	0	1810	77179	0	1	1	1
1380	77252	1	78076	0	1810	77253	0	1	1	1
1380	77252	1	78076	0	1810	77238	1	1	0	0.5
1380	77252	1	78076	0	1810	77248	1	1	0	0.5
1380	77252	1	78076	0	1810	77254	1	1	0	0.5
1380	77252	1	78076	0	1810	77241	1	1	0	0.5
1380	77252	1	78076	0	1810	77261	0	1	1	1
1380	77378	1	514019	1	1810	514020	0	1	1	1
1380	77378	1	78023	1	1820	77367	1	1	1	1
1380	77378	1	78023	1	1820	77376	1	1	1	1
1380	77378	1	78023	1	1820	77369	1	1	1	1
1380	77378	1	78023	1	1820	77371	0	1	0	0.5
1380	77378	1	78023	1	1820	77365	0	1	1	1
1380	77936	0	77023	0	1830	77934	1	0	0	0
1380	77936	0	77023	0	1830	77939	1	0	1	0.5
1380	77936	0	77023	0	1830	77937	0	1	1	1
1380	78452	0	77318	0	1820	78336	0	1	1	1
1380	78452	0	77318	0	1820	78465	0	0	1	0.5
1380	78452	0	77725	0	1840	78405	0	1	1	1
1380	78466	1	77309	0	1790	78454	1	0	0	0
1380	78466	1	77309	0	1790	77001	1	0	0	0
1380	78466	1	77309	0	1790	78455	1	0	0	0
1380	78466	1	77309	0	1790	78452	0	0	0	0
1380	78466	1	77702	0	1800	78467	0	1	0	0.5
1380	78467	1	77437	0	1840	78319	1	1	1	1
1380	78664	1	77025	1	1810	78660	0	0	0	0
1380	78664	1	77025	1	1810	78667	0	1	0	0.5
1380	78664	1	77025	1	1810	78665	1	1	1	1
1380	78664	1	77025	1	1810	78662	0	0
1380	78664	1	77025	1	1810	78666	0	1	1	1
1380	79417	1	79762	1	1860	79422	0	1	1	1
1380	79511	1	79636	1	1850	79517	1	0	1	0.5
1380	79662	1	79610	0	1860	79671	1	1	1	1
1380	79662	1	79610	0	1860	79658	1	1	1	1
1380	79662	1	79610	0	1860	79661	1	0	1	0.5
1380	79662	1	79610	0	1860	79677	1	1	0	0.5
1380	79664	1	79586	1	1780	79653	1	1	1	1
1380	79664	1	79586	1	1780	79678	1	1	1	1
1380	79664	1	79586	1	1780	79674	0	1	0	0.5
1380	79674	1	79639	0	1830	79673	1	1	1	1
1380	79674	1	79639	0	1830	79666	0	1	1	1
1380	79674	1	79639	0	1830	79662	0	1	0	0.5
1380	79674	1	79639	0	1830	79654	1	0	1	0.5
1380	79674	1	79639	0	1830	79656	1	1	1	1
1380	79718	1	79649	1	1860	79730	1	1	1	1
1380	79718	1	79649	1	1860	79725	1	1	1	1
1380	79733	1	79007	0	1840	79718	0	1	1	1
1380	170333	0	175130	0	1790	170383	1	0	0	0
1380	170350	1	175650	1	1830	170401	0	1	1	1
1380	170350	1	175650	1	1830	170342	0	1	1	1
1380	170350	1	175650	1	1830	170388	0	1	1	1
1380	170350	1	175650	1	1830	170295	0	1	1	1
1380	170351	1	174733	0	1850	170310	1	1	1	1
1380	170401	1	176054	1	1860	170403	0	1	1	1
1380	170474	1	173510	1	1840	170476	0	1	1	1
1380	170474	1	173510	1	1840	170487	0	1	0	0.5
1380	170474	1	173510	1	1840	170471	0	1	1	1
1380	170474	1	173510	1	1840	170465	1	1	1	1
1380	170474	1	173510	1	1840	170464	0	1	0	0.5
1380	171019	1	174653	0	1860	171056	1	1	1	1
1380	171057	1	179007	0	1830	171082	0	1	1	1
1380	171057	1	179007	0	1830	171021	0	1	1	1
1380	171057	1	179007	0	1830	171032	1	0	1	0.5
1380	171076	1	177337	0	1830	171078	0	1	0	0.5
1380	171076	1	177337	0	1830	171019	0	1	0	0.5
1380	171078	1	174651	0	1860	171036	1	1	1	1
1380	171083	1	172812	1	1830	171054	0	1	1	1
1380	171083	1	172812	1	1830	171084	0	1	1	1
1380	171347	1	176360	1	1850	171344	0	1	1	1
1380	172009	0	170383	0	1820	172024	1	1	1	1
1380	172009	0	170383	0	1820	172019	1	1	1	1
1380	172129	0	174194	0	1800	172121	0	0	0	0
1380	172129	0	174194	0	1800	172132	0	0	1	0.5
1380	172129	0	174194	0	1800	172103	1	0	0	0
1380	172129	0	174194	0	1800	172134	1	0	1	0.5
1380	172132	0	172447	1	1830	172147	0	1	0	0.5
1380	172132	0	172447	1	1830	172119	0	0	1	0.5
1380	172359	1	176511	1	1850	172355	1	1	1	1
1380	172359	1	176511	1	1850	172366	1	1	1	1
1380	172391	0	172791	1	1800	172392	1	0	1	0.5
1380	172437	0	175837	0	1800	172446	1	0	0	0
1380	172610	0	175689	0	1840	172613	0	0	1	0.5
1380	172798	0	173761	0	1790	172793	1	0	1	0.5
1380	172798	0	173761	0	1790	172771	1	0	0	0
1380	172798	0	173761	0	1790	172775	1	1	1	1
1380	172798	0	173761	0	1790	172782	1	1	0	0.5
1380	172798	0	173761	0	1790	172788	1	0	0	0
1380	172799	0	173252	0	1770	172798	0	0	0	0
1380	173236	1	172935	0	1850	173248	1	0	1	0.5
1380	173236	1	172935	0	1850	173237	0	1	1	1
1380	173236	1	172935	0	1850	173231	1	0	1	0.5
1380	173236	1	172935	0	1850	173222	0	1	1	1
1380	173236	1	172935	0	1850	173226	0	1	1	1
1380	173359	1	177928	1	1830	173366	1	1	1	1
1380	173448	1	174967	1	1840	173446	0	1	1	1
1380	173448	1	174967	1	1840	173439	0	1	1	1
1380	173808	1	172913	0	1800	173814	0	1	1	1
1380	173813	1	178674	0	1780	173808	0	1	0	0.5
1380	173813	1	178674	0	1780	173852	0	1	1	1
1380	173814	1	177106	1	1820	173815	0	1	1	1
1380	173814	1	177106	1	1820	173863	1	1	1	1
1380	173815	1	172407	1	1850	173793	0	1	1	1
1380	173841	0	178121	0	1850	173840	0	0	0	0
1380	174035	0	172939	1	1800	174031	1	1	1	1
1380	174035	0	172939	1	1800	174036	0	1	0	0.5
1380	174035	0	172939	1	1800	174028	1	1	0	0.5
1380	174137	0	174782	0	1820	174138	0	1	1	1
1380	174137	0	174782	0	1820	174103	1	1	1	1
1380	174137	0	174782	0	1820	174106	0	1	1	1
1380	174141	0	170727	1	1850	174124	1	0	1	0.5
1380	174141	0	170727	1	1850	174086	1	1	1	1
1380	174141	0	170727	1	1850	174100	1	1	1	1
1380	174178	1	178616	0	1770	174197	1	1	0	0.5
1380	174178	1	178616	0	1770	174194	1	0	0	0
1380	174178	1	178616	0	1770	174193	0	1	1	1
1380	174193	1	170239	1	1820	174188	1	1	1	1
1380	174193	1	170239	1	1820	174186	0	1	1	1
1380	174193	1	170239	1	1820	174185	1	0	1	0.5
1380	174193	1	170239	1	1820	174195	1	0	1	0.5
1380	174193	1	170239	1	1820	174198	1	0	1	0.5
1380	174193	1	170239	1	1820	174192	0	1	0	0.5
1380	174193	1	170239	1	1820	174199	0	0	0	0
1380	174328	1	174956	1	1840	174330	0	1	1	1
1380	174328	1	174956	1	1840	174263	0	1	1	1
1380	174328	1	174956	1	1840	174279	0	1	1	1
1380	174328	1	174956	1	1840	174323	0	1	1	1
1380	174328	1	174956	1	1840	174269	1	0	1	0.5
1380	174328	1	174956	1	1840	174306	1	1	1	1
1380	174328	1	174956	1	1840	174283	1	0	1	0.5
1380	174328	1	174956	1	1840	174303	1	1	1	1
1380	174330	1	178114	1	1860	174329	0	1	1	1
1380	174406	0	170880	0	1820	174425	0	0	1	0.5
1380	174412	0	178242	0	1790	174406	0	0	0	0
1380	174425	0	176506	1	1850	174392	0	1	1	1
1380	174425	0	176506	1	1850	174372	0	1	1	1
1380	174425	0	176506	1	1850	174421	1	1	1	1
1380	174425	0	176506	1	1850	174382	0	1	1	1
1380	174425	0	176506	1	1850	174419	0	1	1	1
1380	174425	0	176506	1	1850	174378	1	1	1	1
1380	174496	1	175720	0	1850	175719	1	1	1	1
1380	174496	1	175720	0	1850	174497	0	1	1	1
1380	174496	1	175720	0	1850	174495	0	1	0	0.5
1380	174496	1	175720	0	1850	174494	1	0	1	0.5
1380	174496	1	175720	0	1850	174498	1	1	1	1
1380	174533	1	172837	1	1780	174529	0	1	1	1
1380	174731	0	174144	0	1830	174733	1	0	1	0.5
1380	174731	0	174144	0	1830	174729	1	0	1	0.5
1380	174731	0	174144	0	1830	174730	0	1	0	0.5
1380	174731	0	174144	0	1830	174732	1	1	1	1
1380	174850	1	176501	1	1860	174843	1	1	1	1
1380	175107	1	176305	1	1830	175101	1	1	1	1
1380	175107	1	176305	1	1830	175104	1	1	1	1
1380	175361	1	178668	1	1830	175355	0	1	1	1
1380	175513	1	173017	1	1830	175515	0	1	1	1
1380	175513	1	173017	1	1830	175535	0	1	1	1
1380	175513	1	173017	1	1830	175517	1	1	1	1
1380	175513	1	173017	1	1830	175530	0	1	1	1
1380	175513	1	173017	1	1830	175501	0	1	1	1
1380	175515	1	179036	1	1850	175505	1	1	1	1
1380	175515	1	179036	1	1850	175520	1	1	1	1
1380	175726	1	178803	0	1850	175723	1	1	0	0.5
1380	175726	1	178803	0	1850	175733	0	0	0	0
1380	175726	1	178803	0	1850	175728	1	1	0	0.5
1380	175742	1	173053	1	1800	514044	1	0	0	0
1380	175742	1	173053	1	1800	175721	1	0	1	0.5
1380	175742	1	173053	1	1800	175718	1	1	0	0.5
1380	175742	1	173053	1	1800	175722	1	1	1	1
1380	175742	1	173053	1	1800	175720	1	0	1	0.5
1380	175742	1	173053	1	1800	175743	0	1	0	0.5
1380	175742	1	173053	1	1800	175726	0	1	0	0.5
1380	175906	1	175084	1	1860	176017	1	1	1	1
1380	175907	1	170781	1	1790	176110	0	1	1	1
1380	175907	1	170781	1	1790	176174	0	1	1	1
1380	175907	1	170781	1	1790	176362	1	1	1	1
1380	175907	1	170781	1	1790	176007	1	1	1	1
1380	175992	1	179018	1	1850	175823	1	1	1	1
1380	176065	0	174197	1	1790	176562	0	1	0	0.5
1380	176065	0	174197	1	1790	176177	0	1	0	0.5
1380	176065	0	174197	1	1790	176232	0	1	1	1
1380	176065	0	174197	1	1790	175843	1	1	1	1
1380	176065	0	174197	1	1790	176256	0	1	1	1
1380	176065	0	174197	1	1790	176305	1	1	1	1
1380	176066	0	175623	0	1760	176065	0	0	1	0.5
1380	176094	1	174820	1	1800	176168	0	1	1	1
1380	176094	1	174820	1	1800	176096	0	1	1	1
1380	176094	1	174820	1	1800	176512	1	1	1	1
1380	176094	1	174820	1	1800	176336	1	1	1	1
1380	176094	1	174820	1	1800	176124	1	1	1	1
1380	176094	1	174820	1	1800	176361	1	1	1	1
1380	176095	1	178380	1	1830	175992	0	1	1	1
1380	176095	1	178380	1	1830	176501	1	1	1	1
1380	176095	1	178380	1	1830	176586	0	1	1	1
1380	176095	1	178380	1	1830	176269	0	1	0	0.5
1380	176095	1	178380	1	1830	176192	0	1	1	1
1380	176095	1	178380	1	1830	176034	1	1	1	1
1380	176095	1	178380	1	1830	176020	1	1	1	1
1380	176095	1	178380	1	1830	176088	0	1	1	1
1380	176095	1	178380	1	1830	175862	0	1	1	1
1380	176096	1	176007	1	1830	175906	0	1	1	1
1380	176141	1	173068	1	1860	176266	0	1	1	1
1380	176141	1	173068	1	1860	176509	1	1	1	1
1380	176171	1	170885	0	1760	176504	1	1	1	1
1380	176171	1	170885	0	1760	175907	0	1	1	1
1380	176171	1	170885	0	1760	176176	0	1	1	1
1380	176171	1	170885	0	1760	176359	1	1	1	1
1380	176171	1	170885	0	1760	175837	1	0	0	0
1380	176171	1	170885	0	1760	176094	0	1	1	1
1380	176171	1	170885	0	1760	176241	0	1	1	1
1380	176171	1	170885	0	1760	175926	1	1	1	1
1380	176175	1	171253	1	1830	176226	0	1	1	1
1380	176175	1	171253	1	1830	176012	1	1	1	1
1380	176175	1	171253	1	1830	176019	1	1	1	1
1380	176175	1	171253	1	1830	175806	0	1	1	1
1380	176176	1	178555	1	1790	176008	1	1	1	1
1380	176176	1	178555	1	1790	175928	1	1	1	1
1380	176176	1	178555	1	1790	176095	0	1	1	1
1380	176177	1	172793	0	1820	176506	1	1	0	0.5
1380	176177	1	172793	0	1820	176178	0	1	0	0.5
1380	176232	1	170668	1	1830	176436	0	1	1	1
1380	176232	1	170668	1	1830	175910	0	1	0	0.5
1380	176241	1	179130	1	1800	176242	0	1	1	1
1380	176241	1	179130	1	1800	176175	0	1	1	1
1380	176242	1	178729	1	1830	176089	0	1	1	1
1380	176256	1	178739	1	1830	176062	1	1	1	1
1380	176256	1	178739	1	1830	176265	0	1	1	1
1380	176256	1	178739	1	1830	176443	1	1	1	1
1380	176256	1	178739	1	1830	176466	0	1	1	1
1380	176562	1	172392	0	1820	175844	1	1	0	0.5
1380	176562	1	172392	0	1820	176257	0	1	1	1
1380	176562	1	172392	0	1820	176360	1	1	1	1
1380	176562	1	172392	0	1820	176511	1	1	1	1
1380	176562	1	172392	0	1820	176141	0	1	1	1
1380	176562	1	172392	0	1820	176054	1	1	1	1
1380	176562	1	172392	0	1820	176479	1	1	1	1
1380	176562	1	172392	0	1820	176588	0	1	0	0.5
1380	176562	1	172392	0	1820	176306	1	1	1	1
1380	176562	1	172392	0	1820	176563	0	1	1	1
1380	176562	1	172392	0	1820	176459	0	1	1	1
1380	176562	1	172392	0	1820	175842	1	1	1	1
1380	176666	1	174185	0	1850	176660	1	1	1	1
1380	177243	1	177400	1	1830	177268	0	1	1	1
1380	177459	0	171860	0	1820	177455	0	1	1	1
1380	177459	0	171860	0	1820	177460	0	1	1	1
1380	177459	0	171860	0	1820	177451	1	1	1	1
1380	177459	0	171860	0	1820	177457	1	0	1	0.5
1380	177570	1	178719	1	1830	177582	0	1	1	1
1380	177578	1	177752	1	1810	177570	0	1	1	1
1380	177578	1	177752	1	1810	177576	1	1	1	1
1380	177702	1	170171	1	1760	177703	0	1	1	1
1380	177930	1	177296	1	1800	177928	1	1	1	1
1380	178097	1	176124	1	1840	178095	0	1	1	1
1380	178097	1	176124	1	1840	178092	1	1	1	1
1380	178132	1	176677	0	1830	178136	1	1	1	1
1380	178191	1	175294	1	1830	178192	0	1	1	1
1380	178191	1	175294	1	1830	178176	0	1	1	1
1380	178192	1	176887	1	1860	178181	1	1	1	1
1380	178589	1	172982	1	1850	178605	0	1	0	0.5
1380	178774	1	175926	1	1800	178795	0	1	1	1
1380	178774	1	175926	1	1800	178791	1	1	1	1
1380	178774	1	175926	1	1800	178785	0	1	1	1
1380	178795	1	178730	1	1830	178792	1	1	1	1
1380	178879	0	170588	0	1800	178915	0	0	0	0
1380	178915	0	172870	0	1850	178866	1	1	1	1
1382	93144	1	93145	1	1850	93310	1	1	1	1
1382	93144	1	93145	1	1850	93017	0	1	1	1
1382	93685	1	93686	1	1810	93687	1	1	1	1
1382	93685	1	93686	1	1810	94202	1	1	0	0.5
1382	93685	1	93686	1	1810	94444	1	1	1	1
1384	96128	1	96932	0	1820	96973	1	0	1	0.5
1384	96128	1	96932	0	1820	97796	1	1	0	0.5
1384	96307	1	97145	0	1800	96341	0	0	0	0
1384	96307	1	97145	0	1800	97252	1	1	1	1
1384	96307	1	97145	0	1800	97267	1	1	1	1
1384	96313	1	98388	0	1770	96781	0	1	1	1
1384	96313	1	98388	0	1770	98068	1	0	1	0.5
1384	96313	1	98388	0	1770	97617	0	1	1	1
1384	96341	0	96042	0	1820	97336	0	1	1	1
1384	96341	0	96042	0	1820	97586	0	1	1	1
1384	96341	0	96042	0	1820	96243	1	1	1	1
1384	96453	1	97446	1	1790	96831	1	0	1	0.5
1384	96453	1	97446	1	1790	98532	0	1	1	1
1384	96453	1	97446	1	1790	96720	0	1	0	0.5
1384	96453	1	97446	1	1790	97297	0	1	1	1
1384	96453	1	97446	1	1790	97479	0	0	0	0
1384	96703	0	97045	0	1840	96542	1	1	1	1
1384	96703	0	97045	0	1840	97193	0	1	1	1
1384	96715	1	96808	0	1830	96603	1	0	1	0.5
1384	96715	1	96808	0	1830	97305	0	0	0	0
1384	96715	1	96808	0	1830	97150	0	1	0	0.5
1384	96715	1	96808	0	1830	97205	0	0	1	0.5
1384	96715	1	96808	0	1830	96370	0	1	1	1
1384	96715	1	96808	0	1830	98444	0	1	1	1
1384	96715	1	96808	0	1830	97108	0	1	1	1
1384	96720	1	97216	0	1820	97930	1	0	1	0.5
1384	96720	1	97216	0	1820	98170	0	0	0	0
1384	96781	1	96171	1	1800	96128	0	1	0	0.5
1384	96781	1	96171	1	1800	96715	0	1	0	0.5
1384	96781	1	96171	1	1800	96703	0	0	0	0
1384	97297	1	97736	1	1830	98009	0	1	0	0.5
1384	97297	1	97736	1	1830	96540	1	1	1	1
1384	97297	1	97736	1	1830	98094	1	1	1	1
1384	97297	1	97736	1	1830	97844	1	1	1	1
1384	97336	1	97210	1	1850	96565	1	1	1	1
1384	97392	1	96261	1	1810	96131	1	1	1	1
1384	97546	0	96185	1	1770	97342	1	0	1	0.5
1384	97546	0	96185	1	1770	96307	0	1	0	0.5
1384	97555	1	97766	1	1780	96261	1	1	1	1
1384	97586	1	97983	1	1850	97639	0	1	1	1
1384	97586	1	97983	1	1850	98017	1	1	1	1
1384	97586	1	97983	1	1850	97700	1	1	1	1
1384	98009	1	97679	0	1850	97726	0	1	0	0.5
1384	98170	0	98162	0	1850	98149	1	0	0	0
1384	98532	1	98137	1	1820	98531	0	1	1	1
1384	98532	1	98137	1	1820	96065	0	1	1	1
1385	95000	0	95001	0	1850	95010	0	1	1	1
1385	95002	1	95003	0	1820	95000	0	0	0	0
1385	95002	1	95003	0	1820	95009	1	1	1	1
1385	95018	1	95019	0	1790	95020	0	1	0	0.5
1385	95018	1	95019	0	1790	95002	0	1	0	0.5
1385	95018	1	95019	0	1790	95026	0	1	0	0.5
1385	95020	1	95027	0	1820	95028	0	1	1	1
1385	95020	1	95027	0	1820	95035	0	1	1	1
1385	95026	1	95135	0	1830	95136	1	1	1	1
1385	95026	1	95135	0	1830	95138	1	1	1	1
1385	95026	1	95135	0	1830	95137	0	1	1	1
1385	95026	1	95135	0	1830	95141	0	1	1	1
1385	95026	1	95135	0	1830	95142	1	1	1	1
1385	95028	1	95085	1	1850	95086	0	1	1	1
1385	95028	1	95085	1	1850	95087	1	1	1	1
1385	95028	1	95085	1	1850	95089	1	1	1	1
1385	95028	1	95085	1	1850	95088	0	1	1	1
1385	95028	1	95085	1	1850	95090	1	1	1	1
1385	95028	1	95085	1	1850	95092	1	1	1	1
1390	210784	0	210777	0	1850	225240	0	1	1	1
1390	213129	1	213140	1	1790	216155	0	1	1	1
1390	215510	0	225822	0	1840	225825	1	1	0	0.5
1390	215512	0	218204	0	1850	220590	0	1	1	1
1390	216155	1	216143	1	1820	215742	0	1	1	1
1390	218627	0	218638	1	1760	218616	1	0	0	0
1390	218627	0	218638	1	1760	218826	0	1	0	0.5
1390	218627	0	218638	1	1760	218849	0	1	0	0.5
1390	218627	0	218638	1	1760	218871	1	0	1	0.5
1390	219978	1	220608	1	1850	220609	0	0	0	0
1390	220484	0	220485	0	1800	210800	0	0	0	0
1390	220486	0	220487	0	1770	210792	0	1	0	0.5
1390	220486	0	220487	0	1770	220484	0	0	0	0
1390	220486	0	220487	0	1770	210794	0	0	0	0
1390	236088	1	236241	1	1850	236242	1	1	1	1
1390	236088	1	236241	1	1850	236245	1	1	1	1
1390	236088	1	236241	1	1850	236243	0	1	1	1
1390	236088	1	236241	1	1850	236244	0	1	1	1
1392	240283	1	240284	0	1790	240292	1	1	1	1
1392	240283	1	240284	0	1790	240329	0	1	1	1
1392	240830	1	240831	1	1840	240367	1	1	1	1
1392	240830	1	240831	1	1840	240842	0	1	1	1
1392	240830	1	240831	1	1840	240836	1	1	1	1
1392	240874	0	240875	0	1820	240883	1	0	0	0
1392	240874	0	240875	0	1820	240872	0	1	1	1
1392	240887	0	240883	0	1840	245901	1	1	1	1
1392	240887	0	240883	0	1840	245080	0	1	1	1
1392	240887	0	240883	0	1840	245081	0	1	1	1
1392	240887	0	240883	0	1840	245084	0	1	1	1
1392	240932	1	243822	1	1800	243832	1	1	1	1
1392	240932	1	243822	1	1800	243732	1	1	1	1
1392	241731	1	241732	1	1800	249295	0	0	0	0
1392	241731	1	241732	1	1800	245815	0	0	0	0
1392	243411	1	243421	1	1780	243422	0	0	0	0
1392	243422	0	248598	0	1810	248597	0	1	0	0.5
1392	244016	1	244017	1	1820	244022	0	1	1	1
1392	244016	1	244017	1	1820	250983	0	1	1	1
1392	244870	0	244874	0	1810	245766	1	0	0	0
1392	244870	0	244874	0	1810	250533	0	0	0	0
1392	245472	1	245473	1	1780	244016	0	1	1	1
1392	246259	1	246260	0	1840	246274	0	1	1	1
1392	247059	1	247058	1	1790	247057	0	1	1	1
1392	247557	1	247584	0	1810	247585	0	1	1	1
1392	247557	1	247584	0	1810	247586	0	1	1	1
1392	247585	1	247587	1	1850	249366	1	1	1	1
1392	248025	1	248026	1	1830	248869	1	1	1	1
1392	248878	1	248879	1	1830	248880	1	1	1	1
1392	248922	1	248923	1	1840	248949	0	1	1	1
1392	248922	1	248923	1	1840	248935	0	1	1	1
1392	248922	1	248923	1	1840	248960	1	1	1	1
1392	248922	1	248923	1	1840	248965	1	1	1	1
1392	248922	1	248923	1	1840	248962	1	1	1	1
1392	250594	0	250536	0	1840	250539	1	0	0	0
1392	250594	0	250536	0	1840	250537	1	0	0	0
1392	250603	0	250596	0	1790	244870	0	0	0	0
1392	250603	0	250596	0	1790	244864	1	0	0	0
1392	250603	0	250596	0	1790	244863	0	0	0	0
1392	250603	0	250596	0	1790	248691	1	0	0	0
1392	250603	0	250596	0	1790	250594	0	0	0	0
1392	250983	1	250984	1	1850	242119	1	1	1	1
1392	250983	1	250984	1	1850	250981	1	1	1	1
1392	250983	1	250984	1	1850	250985	1	1	1	1
1392	250983	1	250984	1	1850	250986	1	1	1	1
1392	250983	1	250984	1	1850	250988	0	1	1	1
1394	252031	1	252032	1	1820	252593	0	1	1	1
1394	252398	1	252399	1	1780	253083	0	1	1	1
1394	252398	1	252399	1	1780	253081	0	1	1	1
1394	252398	1	252399	1	1780	253086	0	1	1	1
1394	252398	1	252399	1	1780	252410	0	1	1	1
1394	252742	1	252743	1	1840	252789	0	1	1	1
1394	252746	1	252747	1	1850	253079	1	1	1	1
1394	252746	1	252747	1	1850	253006	0	1	1	1
1394	252778	0	252779	0	1820	255789	0	1	1	1
1394	252785	1	252786	1	1830	252808	0	1	1	1
1394	253083	1	264739	1	1810	253088	0	1	1	1
1394	253129	1	268015	1	1840	253185	0	1	1	1
1394	253129	1	268015	1	1840	253202	1	1	1	1
1394	254141	1	254225	1	1850	256401	0	1	1	1
1394	255246	1	255247	1	1820	255238	0	1	1	1
1394	255246	1	255247	1	1820	255249	0	1	1	1
1394	255246	1	255247	1	1820	255248	0	1	1	1
1394	255246	1	255247	1	1820	255350	0	1	1	1
1394	255254	1	255255	1	1790	255256	1	1	1	1
1394	255254	1	255255	1	1790	255246	0	1	1	1
1394	255254	1	255255	1	1790	255258	1	1	1	1
1394	255254	1	255255	1	1790	255259	0	1	1	1
1394	255466	1	255467	0	1760	255470	0	1	0	0.5
1394	255466	1	255467	0	1760	255486	1	1	1	1
1394	255491	1	255492	1	1830	260824	1	1	1	1
1394	255491	1	255492	1	1830	262414	0	1	1	1
1394	256391	1	260274	0	1800	260273	0	0	0	0
1394	257671	0	257672	0	1820	273348	1	0	0	0
1394	257671	0	257672	0	1820	257669	0	0	0	0
1394	261960	1	261961	1	1820	263008	1	1	1	1
1394	261960	1	261961	1	1820	261979	0	1	1	1
1394	261960	1	261961	1	1820	261983	1	1	1	1
1394	261960	1	261961	1	1820	261978	1	1	1	1
1394	261960	1	261961	1	1820	261984	0	1	1	1
1394	261960	1	261961	1	1820	261985	1	1	1	1
1394	262444	0	262445	0	1820	262446	1	0	0	0
1394	262444	0	262445	0	1820	262453	1	0	0	0
1394	262725	1	266742	1	1800	266762	0	1	1	1
1394	262725	1	266742	1	1800	262441	0	1	1	1
1394	263006	1	263007	1	1790	261960	0	1	1	1
1394	263006	1	263007	1	1790	266520	1	1	1	1
1394	263055	1	271126	1	1830	255239	1	1	1	1
1394	263909	1	263913	1	1790	263908	1	1	1	1
1394	264032	1	264031	0	1840	264034	1	1	1	1
1394	264164	1	255787	1	1820	268252	1	1	1	1
1394	264299	1	254707	1	1840	272503	0	1	1	1
1394	264363	1	264364	1	1750	266516	1	0	1	0.5
1394	264363	1	264364	1	1750	263006	0	1	1	1
1394	264363	1	264364	1	1750	255224	0	1	0	0.5
1394	266530	1	266516	0	1790	268634	1	0	0	0
1394	267790	1	267973	1	1810	268015	1	1	1	1
1394	267790	1	267973	1	1810	268048	1	1	1	1
1394	267790	1	267973	1	1810	268049	1	1	1	1
1394	267790	1	267973	1	1810	267796	0	1	1	1
1394	268636	1	268637	0	1790	268638	1	0	1	0.5
1394	268636	1	268637	0	1790	268635	0	0	0	0
1394	268646	1	268647	0	1830	268648	0	1	1	1
1394	268955	0	268956	0	1830	268957	1	0	0	0
1394	269281	1	269282	1	1810	269287	1	1	1	1
1394	270403	1	270404	1	1800	266508	1	1	1	1
1394	270403	1	270404	1	1800	270436	0	1	1	1
1394	270403	1	270404	1	1800	270407	0	1	1	1
1394	270536	1	270537	1	1830	268672	0	1	1	1
1394	271127	1	271128	1	1800	263055	0	1	1	1
1394	272108	1	272099	1	1820	272086	1	1	1	1
1394	273328	1	273329	1	1840	273330	1	1	1	1
1394	273328	1	273329	1	1840	273335	0	1	1	1
1394	273328	1	273329	1	1840	252354	0	1	1	1
1394	273567	1	273568	1	1790	270536	0	1	1	1
1396	290404	1	290405	1	1830	294750	0	1	1	1
1396	290718	1	290719	0	1790	290856	1	0	1	0.5
1396	290718	1	290719	0	1790	290717	0	1	1	1
1396	290718	1	290719	0	1790	294187	1	0	1	0.5
1396	290718	1	290719	0	1790	290857	1	1	1	1
1396	290954	1	291276	0	1780	291299	1	0	1	0.5
1396	290954	1	291276	0	1780	291302	1	0	0	0
1396	290954	1	291276	0	1780	291294	1	0	1	0.5
1396	290954	1	291276	0	1780	291300	0	1	0	0.5
1396	290954	1	291276	0	1780	291275	1	0	0	0
1396	290954	1	291276	0	1780	291297	0	1	1	1
1396	290968	1	295679	1	1790	295678	1	1	1	1
1396	291051	1	294934	1	1850	294950	0	1	1	1
1396	291122	0	291285	0	1820	291307	1	1	1	1
1396	291122	0	291285	0	1820	291284	1	0	0	0
1396	291122	0	291285	0	1820	291304	0	0	0	0
1396	291297	1	291298	1	1820	291351	0	1	1	1
1396	291387	1	290857	1	1830	291392	1	1	1	1
1396	291452	1	291453	0	1850	291446	0	1	0	0.5
1396	291452	1	291453	0	1850	300667	1	1	1	1
1396	291454	1	291455	1	1800	292378	1	1	0	0.5
1396	293334	1	294861	1	1860	294864	1	1	1	1
1396	293334	1	294861	1	1860	294863	1	1	1	1
1396	293708	1	304091	0	1770	290719	1	0	1	0.5
1396	295639	1	295645	1	1850	295648	0	1	1	1
1396	295639	1	295645	1	1850	295646	1	1	1	1
1396	297231	1	297230	1	1820	297240	0	1	1	1
1396	303045	1	297539	1	1830	302759	0	1	1	1
1398	182062	1	182063	1	1830	182057	0	1	1	1
1398	182062	1	182063	1	1830	182064	0	1	0	0.5
1398	182062	1	182063	1	1830	182066	0	0	1	0.5
1398	182062	1	182063	1	1830	182065	0	1	1	1
1398	182068	1	182069	0	1770	182070	0	1	1	1
1398	182068	1	182069	0	1770	182072	0	1	1	1
1398	182068	1	182069	0	1770	182062	0	1	1	1
1398	182779	1	182780	1	1790	182844	0	1	1	1
1398	182779	1	182780	1	1790	182063	1	1	1	1
1398	183000	1	183001	1	1850	183004	0	1	1	1
1398	183000	1	183001	1	1850	183008	0	1	1	1
1400	184017	0	184018	0	1820	184024	1	0	1	0.5
1400	184017	0	184018	0	1820	184027	0	0	1	0.5
1400	184017	0	184018	0	1820	184002	0	1	1	1
1400	184031	1	184032	0	1780	184091	0	0	0	0
1400	184031	1	184032	0	1780	184090	0	0	0	0
1400	184031	1	184032	0	1780	184093	0	1	0	0.5
1400	184031	1	184032	0	1780	184017	0	0	0	0
1400	184091	0	186248	0	1810	186251	1	0	0	0
1400	184419	1	184420	0	1830	184416	0	0	0	0
1400	185826	1	187990	1	1830	187992	1	1	1	1
1400	186574	1	186575	0	1850	186580	1	1	1	1
1400	186574	1	186575	0	1850	186579	1	1	1	1
1400	187514	1	187519	1	1860	187522	1	1	1	1
1400	187860	1	187862	1	1840	187865	0	1	1	1
1400	188501	1	188503	1	1840	188509	1	1	1	1
1400	188501	1	188503	1	1840	188507	1	1	1	1
1402	305040	1	315735	1	1830	317889	0	1	1	1
1402	305040	1	315735	1	1830	319632	0	1	1	1
1402	305040	1	315735	1	1830	315741	1	1	1	1
1402	305406	1	315638	1	1850	305407	1	1	1	1
1402	305406	1	315638	1	1850	316755	1	1	1	1
1402	305406	1	315638	1	1850	315326	0	1	1	1
1402	305459	1	305458	1	1820	310109	1	1	1	1
1402	305459	1	305458	1	1820	321531	1	1	1	1
1402	305459	1	305458	1	1820	321538	1	1	1	1
1402	305474	0	305465	0	1820	305468	1	0	1	0.5
1402	305474	0	305465	0	1820	322281	1	1	1	1
1402	305543	0	319518	0	1830	310032	1	0	0	0
1402	305543	0	319518	0	1830	319514	0	1	1	1
1402	305543	0	319518	0	1830	305545	1	0	0	0
1402	305543	0	319518	0	1830	307150	0	1	1	1
1402	306148	0	312543	0	1840	312545	1	0	1	0.5
1402	306497	0	317975	0	1850	306693	1	0	0	0
1402	306769	1	306770	1	1850	307878	0	1	1	1
1402	306805	1	315991	1	1800	307559	1	1	1	1
1402	306805	1	315991	1	1800	316009	1	1	1	1
1402	306805	1	315991	1	1800	307631	0	1	1	1
1402	306805	1	315991	1	1800	306894	0	1	1	1
1402	306805	1	315991	1	1800	307538	1	1	1	1
1402	306850	1	315420	1	1850	314553	1	1	1	1
1402	306850	1	315420	1	1850	314555	1	1	1	1
1402	306985	1	307276	0	1840	308660	0	1	1	1
1402	306985	1	307276	0	1840	319491	0	1	1	1
1402	306985	1	307276	0	1840	307991	0	1	1	1
1402	306985	1	307276	0	1840	308504	1	1	1	1
1402	307014	1	308659	0	1800	307070	0	0	0	0
1402	307063	1	307593	0	1830	307334	1	1	1	1
1402	307070	0	309633	0	1830	307072	1	1	0	0.5
1402	307131	1	309691	1	1810	305828	0	1	1	1
1402	307131	1	309691	1	1810	319169	1	1	1	1
1402	307225	1	306710	0	1840	307065	0	1	1	1
1402	307225	1	306710	0	1840	308093	0	1	0	0.5
1402	307225	1	306710	0	1840	306707	0	1	1	1
1402	307225	1	306710	0	1840	307915	0	1	1	1
1402	307306	1	318694	1	1840	308916	0	1	1	1
1402	307586	1	314906	1	1830	306632	0	1	1	1
[truncated: 2,414 more rows]

## Sheet: Figure 3 - ded occ lwealth
nid	pid_grandchild	dfemgc	byrgc	litgc	dedgc	occgc	lwealthgc	pidpgf	dedpgf	occpgf	lwealthpgf	pidmgf	dedmgf	occmgf	lwealthmgf
3	21352	0	1864.5		0	47.8514	-1.02737	27960	0	59.9789	4.19971	900041
3	101548	0	1864.62		0	74.7807	3.55466	137223	0	61.8929	-4.45435	27960	0	59.9789	4.19971
3	11647	0	1866.5		0	67.8374	0.321883	27960	0	59.9789	4.19971	900041
3	28625	1	1870.5		0		1.65067	27960	0	59.9789	4.19971	900041
3	101546	0	1863.62		0	74.7807	4.43425	137223	0	61.8929	-4.45435	27960	0	59.9789	4.19971
3	9963	1	1888.5		0		0.332719	17539	0	59.9789	3.30335	485673	0	45.7644	-4.45435
3	137244	0	1889.3		0	51.4721	0.424825	485169	0	46.3018		17539	0	59.9789	3.30335
3	60197	1	1889.5		0		1.25212	17539	0	59.9789	3.30335	485673	0	45.7644	-4.45435
3	63749	1	1891.5		0		-0.140556	17539	0	59.9789	3.30335	485673	0	45.7644	-4.45435
3	2293	1	1893.5		0			17539	0	59.9789	3.30335	485673	0	45.7644	-4.45435
3	21910	0	1901.5		0	52.6867	-0.388463	17539	0	59.9789	3.30335	485673	0	45.7644	-4.45435
3	76025	1	1906.54		0		-4.4948	17539	0	59.9789	3.30335	485673	0	45.7644	-4.45435
3	60786	1	1908.24		0			17539	0	59.9789	3.30335	485673	0	45.7644	-4.45435
5	74863	1	1869.5		0		1.27382	15838	1	86.2681	-4.68398	450001	1	80.8634	5.45466
5	40101	1	1870.5		0		-3.27033	15838	1	86.2681	-4.68398	450001	1	80.8634	5.45466
5	63659	1	1888.5		0		-1.96907	800939				485672	0	37.9534	-2.26016
5	75465	1	1889.5		0		-1.95295	800939				485672	0	37.9534	-2.26016
5	2860	0	1890.5		0			800939				485672	0	37.9534	-2.26016
5	63789	1	1892.5		0		-3.77046	800939				485672	0	37.9534	-2.26016
5	63851	1	1894.5		0		0.663192	800939				485672	0	37.9534	-2.26016
5	29436	0	1896.13		0	39.8087	-2.36462	800939				485672	0	37.9534	-2.26016
5	2861	1	1898.5		0			800939				485672	0	37.9534	-2.26016
5	26188	0	1901.5		0	34.5617	-1.89462	800939				485672	0	37.9534	-2.26016
5	23731	0	1904.5		0	40.5473	-3.06768	800939				485672	0	37.9534	-2.26016
5	16397	0	1908.5		0	44.6852	-1.88905	800939				485672	0	37.9534	-2.26016
5	31399	1	1923.42		0			16614	0	43.538	-3.7265	450003	0	31.7	-3.77046
5	51264	1	1925.61		0			16614	0	43.538	-3.7265	450003	0	31.7	-3.77046
5	43830	0	1927.5		0			16614	0	43.538	-3.7265	450003	0	31.7	-3.77046
5	31854	0	1929.37		0			16614	0	43.538	-3.7265	450003	0	31.7	-3.77046
5	44376	1	1934.5		0			16614	0	43.538	-3.7265	450003	0	31.7	-3.77046
5	52217	0	1937.5		0			16614	0	43.538	-3.7265	450003	0	31.7	-3.77046
5	44867	0	1940.5		0			16614	0	43.538	-3.7265	450003	0	31.7	-3.77046
5	32825	0	1941.5		0			16614	0	43.538	-3.7265	450003	0	31.7	-3.77046
8	75306	0	1883.5		1	79.8067	5.054	28172	1	85.1437	2.84387	485671	0	87.4565	4.00702
8	21054	0	1884.5		1	51.0304	2.93839	28172	1	85.1437	2.84387	485671	0	87.4565	4.00702
8	16084	0	1888.5		1	79.8067	2.74873	28172	1	85.1437	2.84387	485671	0	87.4565	4.00702
8	63706	1	1890.5		0		-3.06768	28172	1	85.1437	2.84387	485671	0	87.4565	4.00702
8	21661	0	1893.5		0	41.69	2.96393	28172	1	85.1437	2.84387	485671	0	87.4565	4.00702
8	63893	0	1895.5		0	56.8054		28172	1	85.1437	2.84387	485671	0	87.4565	4.00702
1026	23364	0	1789.34		0	44.6852	-4.2312	483577				900523
1026	483580	0	1790.72					483577				900523
1026	483581	1	1792.24					483577				900523
1026	483582	1	1793.83					483577				900523
3	62712	1	1861.5		0		2.15934	27960	0	59.9789	4.19971	900041
3	62790	1	1863.5		0			27960	0	59.9789	4.19971	900041
9	18766	0	1888.5		0	30.1612	-3.06768	18758	0	49.4471	-4.68398	485669	0	36.2528	-3.7265
9	63751	1	1891.5		0			18758	0	49.4471	-4.68398	485669	0	36.2528	-3.7265
9	60327	1	1893.5		0			18758	0	49.4471	-4.68398	485669	0	36.2528	-3.7265
9	27242	0	1896.5		0	40.2419	-3.7265	18758	0	49.4471	-4.68398	485669	0	36.2528	-3.7265
9	75734	1	1898.5		0			18758	0	49.4471	-4.68398	485669	0	36.2528	-3.7265
9	4699	0	1900.5		0			18758	0	49.4471	-4.68398	485669	0	36.2528	-3.7265
9	22422	0	1902.5		0	52.2729	0.20994	18758	0	49.4471	-4.68398	485669	0	36.2528	-3.7265
9	14522	0	1903.5		0	35.8295	-2.36462	18758	0	49.4471	-4.68398	485669	0	36.2528	-3.7265
9	41172	0	1905.69		0	32.6541		18758	0	49.4471	-4.68398	485669	0	36.2528	-3.7265
9	3534	0	1908.5		0			18758	0	49.4471	-4.68398	485669	0	36.2528	-3.7265
10	63675	1	1889.5		0		0.382405	28911	1	71.6269	5.66257	485494	0	66.0744	2.71503
10	7514	0	1893.5		0			28911	1	71.6269	5.66257	485494	0	66.0744	2.71503
10	12707	0	1896.5		1	71.6269	-2.67346	28911	1	71.6269	5.66257	485494	0	66.0744	2.71503
10	117104	0	1862.83					485675	0	29.4643	-4.2312	485676	0	50.962
10	117105	0	1863.5		1	90.5785	0.918719	485675	0	29.4643	-4.2312	485676	0	50.962
10	117106	1	1866.62				0.617418	485675	0	29.4643	-4.2312	485676	0	50.962
10	117108	1	1869.5				-3.9936	485675	0	29.4643	-4.2312	485676	0	50.962
10	117107	1	1869.5				-3.7265	485675	0	29.4643	-4.2312	485676	0	50.962
10	138100	0	1872.5					485675	0	29.4643	-4.2312	485676	0	50.962
10	117109	0	1873.69		0	90.387	0.673133	485675	0	29.4643	-4.2312	485676	0	50.962
10	138101	0	1876.4					485675	0	29.4643	-4.2312	485676	0	50.962
10	75209	1	1880.5		0		-2.67346	28911	1	71.6269	5.66257	485493	0	53.9254	2.37607
10	59990	1	1882.5		0		1.23477	28911	1	71.6269	5.66257	485493	0	53.9254	2.37607
10	28280	0	1884.5		0		-1.05927	28911	1	71.6269	5.66257	485493	0	53.9254	2.37607
10	117110	0	1884.87		1	90.387	-0.281187	485675	0	29.4643	-4.2312	485676	0	50.962
10	117111	0	1887.37		1	84.2738	1.2298	485675	0	29.4643	-4.2312	485676	0	50.962
10	25220	0	1888.5		0	50.962	-2.67346	28911	1	71.6269	5.66257	485493	0	53.9254	2.37607
10	100059	1	1888.5		0		-3.77046	28911	1	71.6269	5.66257	485494	0	66.0744	2.71503
10	100068	0	1913.5		0	52.6867	-3.75443	18652	1	87.4565	0.0760993	900193
10	29439	0	1913.87		1			28884	1	79.5714	-4.68398	450005
10	100069	1	1915.08		0			18652	1	87.4565	0.0760993	900193
10	27243	0	1918.5		0	51.3051	-0.347168	18652	1	87.4565	0.0760993	900193
10	8519	0	1924.5		1	89.2912	1.94038	28884	1	79.5714	-4.68398	450005
10	31856	1	1929.5		0			20793	0	84.2738	1.76026	450007			-3.95891
10	69259	1	1948.5		0			25219	1	54.4981	-2.67346	485674	1	69.5385	2.73947
10	33967	0	1951.5		1			12707	1	71.6269	-2.67346	450009	0	51.0709	0.928843
10	45975	1	1951.5		0			25219	1	54.4981	-2.67346	485674	1	69.5385	2.73947
10	34174	0	1953.5		1			12707	1	71.6269	-2.67346	450009	0	51.0709	0.928843
10	46564	1	1957.5		0			12707	1	71.6269	-2.67346	450009	0	51.0709	0.928843
10	70069	1	1957.5		0			25219	1	54.4981	-2.67346	485674	1	69.5385	2.73947
10	15285	1	1958.5		0		-2.66065	25219	1	54.4981	-2.67346	485674	1	69.5385	2.73947
10	34910	0	1960.5		0	49.9336		25219	1	54.4981	-2.67346	485674	1	69.5385	2.73947
12	138110	0	1813.5					137251	0	34.4249		801673
12	14583	0	1815.5		1	79.5714	-2.19907	137251	0	34.4249		801673
12	138111	1	1817.15					137251	0	34.4249		801673
12	5353	1	1819.99		0			137251	0	34.4249		801673
12	138112	0	1822.06					137251	0	34.4249		801673
12	17549	0	1860.57		0	53.4064	-4.45435	28899	0	66.0744	3.50656	29442	0	59.8423	-4.2312
12	12583	0	1887.5		0	0.427292	-3.77046	28930	0	40.5473	-4.06389	485677	0	0.427292	-4.12552
12	103064	1	1887.5		0			28930	0	40.5473	-4.06389	485677	0	0.427292	-4.12552
12	63676	0	1889.5		0	0.427292		28930	0	40.5473	-4.06389	485677	0	0.427292	-4.12552
12	60299	1	1892.5		0			28930	0	40.5473	-4.06389	485677	0	0.427292	-4.12552
12	103066	1	1892.5					73821	0	40.5473		900099
12	10420	0	1894.5		0	38.1386	0.441645	73821	0	40.5473		900099
12	60358	0	1894.5		0	0.427292		28930	0	40.5473	-4.06389	485677	0	0.427292	-4.12552
12	63921	0	1896.5		0	31.4894	-0.589128	73821	0	40.5473		900099
12	103062	1	1898.5					73821	0	40.5473		900099
12	60469	0	1898.5		0			28930	0	40.5473	-4.06389	485677	0	0.427292	-4.12552
12	75762	1	1899.5		0		1.12409	28930	0	40.5473	-4.06389	485677	0	0.427292	-4.12552
12	5167	0	1900.5		0			73821	0	40.5473		900099
12	20175	1	1902.5		0		-3.27033	28930	0	40.5473	-4.06389	485677	0	0.427292	-4.12552
12	29443	0	1902.5		0		-1.96907	73821	0	40.5473		900099
12	75948	0	1904.51		0	28.8359	-2.36462	28930	0	40.5473	-4.06389	485677	0	0.427292	-4.12552
12	41201	1	1906.79		0		-1.97197	28930	0	40.5473	-4.06389	485677	0	0.427292	-4.12552
12	41290	0	1909.72		0	19.7701	0.20994	28930	0	40.5473	-4.06389	485677	0	0.427292	-4.12552
12	64453	0	1912.5		0	33.0434	-3.06768	28930	0	40.5473	-4.06389	485677	0	0.427292	-4.12552
12	41384	1	1912.5		0			103060	0	0.427292	-3.95891	790002	0	19.7701
12	7178	0	1914.5		0	19.7701	1.62388	103060	0	0.427292	-3.95891	790002	0	19.7701
12	76300	0	1916.47		0	43.8292		103060	0	0.427292	-3.95891	790002	0	19.7701
12	43222	1	1920.5		0			103060	0	0.427292	-3.95891	790002	0	19.7701
12	29154	0	1939.29		0		-3.75443	12583	0	0.427292	-3.77046	485666	0	24.1972	-2.67346
12	12585	0	1943.5		0		-0.642047	12583	0	0.427292	-3.77046	485666	0	24.1972	-2.67346
12	45795	1	1949.5		0			12583	0	0.427292	-3.77046	485666	0	24.1972	-2.67346
12	53509	0	1950.5		0			12583	0	0.427292	-3.77046	485666	0	24.1972	-2.67346
12	46283	0	1954.5		0			12583	0	0.427292	-3.77046	485666	0	24.1972	-2.67346
12	54545	0	1960.5		0			76300	0	43.8292		910217			0.551205
12	54655	0	1961.5		0			76300	0	43.8292		910217			0.551205
12	47810	0	1967.5		0			76300	0	43.8292		910217			0.551205
12	48184	0	1970.5		0			76300	0	43.8292		910217			0.551205
14	24092	0	1801.5		1	87.4565	4.52821	103071	0		6.63582	910000
14	16324	0	1803.5		0	84.2738		103071	0		6.63582	910000
14	24091	0	1804.5		0	86.2681	5.11063	103071	0		6.63582	910000
14	12672	0	1807.5		1	85.429	4.78978	103071	0		6.63582	910000
14	132800	1	1808.5					103071	0		6.63582	910000
14	24093	1	1813.5		0		4.53948	103071	0		6.63582	910000
14	132801	0	1819.5		0	45.585		103071	0		6.63582	910000
14	24094	0	1834.5	1	1	86.2681	3.61196	24089	1	59.9789	4.99821	790003	1	88.2457
14	101555	1	1837.5	1	0		-4.68398	24089	1	59.9789	4.99821	790003	1	88.2457
14	24095	0	1839.5		1	79.8067	3.70617	24089	1	59.9789	4.99821	790003	1	88.2457
14	24447	1	1842.5		0		3.63856	24089	1	59.9789	4.99821	450011
14	5326	0	1863.5		0			24092	1	87.4565	4.52821	485678	1	87.4565	4.46831
14	28474	0	1864.5		1	87.4565	2.70417	24092	1	87.4565	4.52821	485678	1	87.4565	4.46831
14	7206	0	1866.5		1	85.429	1.65184	24092	1	87.4565	4.52821	485678	1	87.4565	4.46831
14	24097	0	1867.5		0	55.7257	-4.68398	24092	1	87.4565	4.52821	485678	1	87.4565	4.46831
14	24098	0	1869.5		0	66.4239	2.48774	24092	1	87.4565	4.52821	485678	1	87.4565	4.46831
14	40124	1	1871.5		0		2.24239	24092	1	87.4565	4.52821	485678	1	87.4565	4.46831
14	24099	0	1873.5		1	53.4064	2.28031	24092	1	87.4565	4.52821	485678	1	87.4565	4.46831
14	15826	0	1877.39		0	59.9789	-2.33817	24092	1	87.4565	4.52821	485678	1	87.4565	4.46831
14	40443	1	1880.5		0		-3.27033	24092	1	87.4565	4.52821	485678	1	87.4565	4.46831
14	31401	0	1923.38		0	51.0304		16864	0	51.4721	-2.46425	900094
14	51172	1	1924.6		0		1.4159	16864	0	51.4721	-2.46425	900094
14	31792	0	1928.37		0	51.0709		16864	0	51.4721	-2.46425	900094
14	12116	0	1940.5		0		-2.30259	25397	0	53.9254	1.15044	485679	0	39.4584	-2.36462
14	44953	1	1941.5		0			25397	0	53.9254	1.15044	485679	0	39.4584	-2.36462
14	45223	0	1944.5		0			25397	0	53.9254	1.15044	485679	0	39.4584	-2.36462
14	53063	1	1946.5		0			25397	0	53.9254	1.15044	485679	0	39.4584	-2.36462
14	45543	1	1947.5		0			25397	0	53.9254	1.15044	485679	0	39.4584	-2.36462
15	126274	1	1860.5				0.67125	100074	1	97.6675	4.87087	485680	1	85.429	3.61192
15	126275	1	1861.5				2.09873	100074	1	97.6675	4.87087	485680	1	85.429	3.61192
15	126276	1	1864.5				-4.12552	100074	1	97.6675	4.87087	485680	1	85.429	3.61192
15	126277	0	1867.5		1	59.9789	2.7469	100074	1	97.6675	4.87087	485680	1	85.429	3.61192
15	126278	1	1871.5				1.23756	100074	1	97.6675	4.87087	485680	1	85.429	3.61192
16	59429	1	1867.32		0		-1.37434	111723	0	87.2258		485728		66.0744
16	59470	1	1868.5		0		2.82441	22932	0	80.048	5.55701	450016
16	22935	0	1869.5		1	59.9789	6.99177	22932	0	80.048	5.55701	450016
16	24989	0	1871.5		1	87.2258	4.14067	22932	0	80.048	5.55701	450016
16	63199	1	1873.5		0		3.33594	22932	0	80.048	5.55701	450016
16	26400	0	1881.5		1	79.8067	3.08394	22932	0	80.048	5.55701	450016
16	27185	0	1893.5		1	79.8067	3.5091	16442	1	59.9789	5.8394	900310
16	13544	0	1894.62		0	73.1834	-3.7265	24449	0	66.0744	6.15449	485495	0	42.9174	-4.68398
16	60418	1	1896.5		0		0.20994	16442	1	59.9789	5.8394	900310
16	75698	1	1897.5		0			16442	1	59.9789	5.8394	900310
16	63951	1	1897.5		0		-1.88228	24449	0	66.0744	6.15449	485495	0	42.9174	-4.68398
16	41007	1	1899.5		0		-3.06768	24449	0	66.0744	6.15449	485681	0	39.9674	1.7981
16	75790	1	1900.5		0		0.395356	24449	0	66.0744	6.15449	485495	0	42.9174	-4.68398
16	21113	0	1901.5		0	63.0895	-0.688135	14689	0	39.3401	-3.7265	900472
16	10318	0	1901.5		0	33.0434	-3.06768	24449	0	66.0744	6.15449	485681	0	39.9674	1.7981
16	4272	1	1903.5		0			14689	0	39.3401	-3.7265	900472
16	100085	1	1903.95		0			24449	0	66.0744	6.15449	485681	0	39.9674	1.7981
16	28632	0	1905.06		0	51.3051	-1.96907	14689	0	39.3401	-3.7265	900472
16	15872	0	1906.5		0	43.538	0.965922	24449	0	66.0744	6.15449	485681	0	39.9674	1.7981
16	60716	0	1906.5		0			14689	0	39.3401	-3.7265	900472
16	22873	0	1907.87		0		-2.66065	14689	0	39.3401	-3.7265	900472
16	19319	1	1910.5		0		-3.77046	14689	0	39.3401	-3.7265	900472
16	41355	1	1911.78		0		-2.66065	14689	0	39.3401	-3.7265	900472
16	207757	1	1915.41				1.55116	207756		59.9789	2.83781	22935	1	59.9789	6.99177
16	42938	1	1917.04		0			14689	0	39.3401	-3.7265	900472
16	30801	1	1917.18		0			24449	0	66.0744	6.15449	485681	0	39.9674	1.7981
16	67452	0	1926.5		0			100088	0			450018	0	34.5088	-4.12552
16	51433	1	1927.72		0		-2.66065	100088	0			450018	0	34.5088	-4.12552
16	16103	0	1930.5		0	54.4981	-3.17594	100088	0			450018	0	34.5088	-4.12552
16	68197	0	1936.5		0			100088	0			450018	0	34.5088	-4.12552
16	52246	1	1937.51		0		0.467232	100088	0			450019			-3.7265
16	61163	1	1988.5		0			16103	0	54.4981	-3.17594	159086	0	56.8054
16	49957	0	1991.5		0			16103	0	54.4981	-3.17594	159086	0	56.8054
20	12651	0	1865.78		1	87.2258	2.7939	15292	1	59.9789	4.46831	485664	0	97.6675
20	27776	0	1867.5		0	77.1697	-2.92192	15292	1	59.9789	4.46831	485664	0	97.6675
20	16332	0	1870.5		0	40.965	2.96936	15292	1	59.9789	4.46831	485664	0	97.6675
20	103104	0	1872.62		0	79.8067		15292	1	59.9789	4.46831	485664	0	97.6675
20	16333	0	1875.5		0	59.9789	1.29943	15292	1	59.9789	4.46831	485664	0	97.6675
20	16497	0	1876.5		0		1.19944	15292	1	59.9789	4.46831	485664	0	97.6675
20	23083	1	1880.5		0		2.2068	15292	1	59.9789	4.46831	485664	0	97.6675
20	22874	0	1882.5		1	84.2738	2.57293	15292	1	59.9789	4.46831	485664	0	97.6675
20	16503	1	1885.5		0		2.13064	15292	1	59.9789	4.46831	485664	0	97.6675
20	16504	1	1886.5		0		2.50378	15292	1	59.9789	4.46831	485664	0	97.6675
20	103106	1	1907.25				2.22591	16331	0	80.048	3.62041	18732	0	87.2258	1.66743
20	12635	0	1908.5		1	68.3339	3.79703	16331	0	80.048	3.62041	18732	0	87.2258	1.66743
20	117776	0	1940.5		1			12651	1	87.2258	2.7939	450026	1	85.429	-1.00764
20	16549	1	1946.5		0		-0.362836	12651	1	87.2258	2.7939	450026	1	85.429	-1.00764
21	25370	0	1913.5		0	66.0744	0.72934	14575	1	87.5522	-4.12552	450027
21	76241	1	1914.5		0			14575	1	87.5522	-4.12552	450027
21	27195	0	1916.5		0	51.3051	-3.27033	14575	1	87.5522	-4.12552	450027
21	27198	0	1918.66		0	51.3051	-3.27033	14575	1	87.5522	-4.12552	450027
21	50921	1	1921.5		0			14575	1	87.5522	-4.12552	450027
21	68927	1	1945.5		0			15963	1	51.4198	2.7652	910178	0	52.6867	1.28697
21	33526	0	1947.5		0			15963	1	51.4198	2.7652	910178	0	52.6867	1.28697
21	53292	0	1948.5		0			15963	1	51.4198	2.7652	910178	0	52.6867	1.28697
21	69451	0	1950.87		0			15963	1	51.4198	2.7652	910178	0	52.6867	1.28697
22	27265	1	1848.5		0		-4.68398	9710	1	85.429	3.50656	450028			2.36567
22	20520	1	1850.5		0		1.06201	9710	1	85.429	3.50656	450028			2.36567
22	12767	0	1853.5		0	45.9343	-4.12552	9710	1	85.429	3.50656	450028			2.36567
22	23219	0	1855.5		0	36.4867	0.620766	9710	1	85.429	3.50656	450028			2.36567
22	28931	0	1859.5		1	54.3905	2.52941	9710	1	85.429	3.50656	450028			2.36567
22	62751	1	1862.5		0		-0.134835	9710	1	85.429	3.50656	450028			2.36567
22	21908	0	1864.5		1	71.6269	-3.95891	9710	1	85.429	3.50656	450028			2.36567
22	26554	0	1865.89		0	50.962	-0.15093	27777	0	66.0744	5.27634	900475
22	19321	0	1866.5		0		-4.68398	27777	0	66.0744	5.27634	900475
22	2638	0	1868.5		0			9710	1	85.429	3.50656	450028			2.36567
22	11011	0	1868.5		0	57.8678	-3.95891	27777	0	66.0744	5.27634	900475
22	25831	1	1869.5		0		1.01292	27777	0	66.0744	5.27634	900475
22	9967	0	1874.5		1	54.3905	1.74979	28873	0	66.0744	3.8111	485496	1	85.429	3.08521
22	25832	1	1874.5		0		0.791339	27777	0	66.0744	5.27634	900475
22	14415	0	1875.5		0	51.0304	2.28651	28873	0	66.0744	3.8111	485496	1	85.429	3.08521
22	13773	0	1876.5		0	51.4198	1.56585	28873	0	66.0744	3.8111	485496	1	85.429	3.08521
22	59855	1	1878.38		0		1.45036	28873	0	66.0744	3.8111	485496	1	85.429	3.08521
22	484956	0	1956.88					15721	0		2.36891	910180	1	70.1042	2.5236
22	70081	0	1957.87		0			15721	0		2.36891	910180	1	70.1042	2.5236
22	70080	0	1957.87		0			15721	0		2.36891	910180	1	70.1042	2.5236
22	484955	1	1959.54					15721	0		2.36891	910180	1	70.1042	2.5236
22	484958	0						15721	0		2.36891	910180	1	70.1042	2.5236
23	133196	0	1833.5		0	53.4183		133186	0	19.7701		790005
23	133197	1	1835.5					133186	0	19.7701		790005
23	133198	0	1837.5					133186	0	19.7701		790005
23	133199	1	1839.5					133186	0	19.7701		790005
23	133200	0	1844.5		0	33.9997		133186	0	19.7701		790005
23	133201	1	1848.43					133186	0	19.7701		790005
23	485050	0	1848.5		0	39.9952		484982	1	85.429		790007	1	79.5714
23	485051	1	1850.5					484982	1	85.429		790007	1	79.5714
23	133202	1	1852.5					133186	0	19.7701		790005
23	485052	0	1852.5		1	79.5714		484982	1	85.429		790007	1	79.5714
23	3352	0	1853.5		0			22936	1	85.1437	3.18034	25722	1	97.6675	1.01129
23	58921	1	1855.5		0		0.37051	22936	1	85.1437	3.18034	25722	1	97.6675	1.01129
23	11861	0	1856.73		0		2.39238	22936	1	85.1437	3.18034	25722	1	97.6675	1.01129
23	133203	1	1858.5					133186	0	19.7701		790005
23	133207	0	1858.5		0	59.8423	-0.00742118	133189	0	23.282	1.77219	790006	0	60.5108
23	11579	0	1859.5		1	78.7155	1.98599	22936	1	85.1437	3.18034	485665	0	87.2258
23	133208	0	1860.5		1	68.3339		133189	0	23.282	1.77219	790006	0	60.5108
23	2372	0	1860.5		0			22936	1	85.1437	3.18034	25722	1	97.6675	1.01129
23	133209	0	1862.5		0	59.8423		133189	0	23.282	1.77219	790006	0	60.5108
23	485054	0	1862.61		0	46.5		484982	1	85.429		790007	1	79.5714
23	485032	1	1863.38					484982	1	85.429		485668	1	85.429	2.45341
23	7916	1	1863.5		0		2.31159	22936	1	85.1437	3.18034	485665	0	87.2258
23	11862	0	1864.5		0		2.5818	22936	1	85.1437	3.18034	25722	1	97.6675	1.01129
23	133210	0	1864.5		0	61.8929		133189	0	23.282	1.77219	790006	0	60.5108
23	485033	1	1864.53				1.50509	484982	1	85.429		485668	1	85.429	2.45341
23	3353	0	1865.5		0			22936	1	85.1437	3.18034	25722	1	97.6675	1.01129
23	62858	1	1865.5		0		1.935	22936	1	85.1437	3.18034	485665	0	87.2258
23	485034	1	1866.18				2.48326	484982	1	85.429		485668	1	85.429	2.45341
23	133211	0	1866.5		0	38.1386		133189	0	23.282	1.77219	790006	0	60.5108
23	133212	0	1867.5		0	53.4183		133189	0	23.282	1.77219	790006	0	60.5108
23	485035	0	1868		0		4.64621	484982	1	85.429		485668	1	85.429	2.45341
23	13753	0	1868.5		0	58.4893	2.14066	22936	1	85.1437	3.18034	485665	0	87.2258
23	485037	1	1869.16					484982	1	85.429		485668	1	85.429	2.45341
23	133213	0	1869.5		0	61.8929		133189	0	23.282	1.77219	790006	0	60.5108
23	485063	0	1869.6		0	52.6867		484982	1	85.429		790009			-4.06389
23	25723	0	1871.5		0	59.9789	0.934753	22936	1	85.1437	3.18034	485665	0	87.2258
23	133214	1	1871.5					133189	0	23.282	1.77219	790006	0	60.5108
23	485065	1	1871.65				-3.7265	484982	1	85.429		790009			-4.06389
23	133215	0	1873.5					133189	0	23.282	1.77219	790006	0	60.5108
23	485066	1	1873.75					484982	1	85.429		790009			-4.06389
23	485038	0	1875.38					484982	1	85.429		485668	1	85.429	2.45341
23	133216	0	1875.5		0	52.6867		133189	0	23.282	1.77219	790006	0	60.5108
23	485067	0	1877.4		0	39.4631	-3.95891	484982	1	85.429		790009			-4.06389
23	485039	0	1877.49					484982	1	85.429		485668	1	85.429	2.45341
23	485040	1	1879.43				2.15338	484982	1	85.429		485668	1	85.429	2.45341
23	485041	0	1882.38		0		-3.77046	484982	1	85.429		485668	1	85.429	2.45341
23	485158	0	1886.08		0	53.604	1.50364	485156	0	51.134		484986	0	53.9254	3.71487
23	485159	1	1887.13					485156	0	51.134		484986	0	53.9254	3.71487
23	485160	1	1888.4				1.32948	485156	0	51.134		484986	0	53.9254	3.71487
23	22465	0	1888.5		0	38.6883	-2.29509	13545	0	43.911	3.12992	485683	0	29.5858	-4.45435
23	485161	0	1889.49					485156	0	51.134		484986	0	53.9254	3.71487
23	485058	0	1890.25		1	79.5714		484987	1	79.5714	-4.68398	790008	0	36.9686	-4.68398
23	63710	1	1890.5		0			13545	0	43.911	3.12992	485683	0	29.5858	-4.45435
23	485162	0	1890.65					485156	0	51.134		484986	0	53.9254	3.71487
23	19031	0	1891.5		0	30.1612	-3.27033	13545	0	43.911	3.12992	485683	0	29.5858	-4.45435
23	485059	1	1892.28					484987	1	79.5714	-4.68398	790008	0	36.9686	-4.68398
23	485163	0	1892.88					485156	0	51.134		484986	0	53.9254	3.71487
23	485164	0	1893.73					485156	0	51.134		484986	0	53.9254	3.71487
23	6147	0	1894.5		0			13545	0	43.911	3.12992	485683	0	29.5858	-4.45435
23	485042	1	1895.38					484986	0	53.9254	3.71487	485682	0	67.261	5.73217
23	485060	1	1895.38					484987	1	79.5714	-4.68398	790008	0	36.9686	-4.68398
23	485165	1	1895.42					485156	0	51.134		484986	0	53.9254	3.71487
23	13500	0	1896.5		0	40.5473	-2.36462	13545	0	43.911	3.12992	485683	0	29.5858	-4.45435
23	485043	1	1897.11				2.71285	484986	0	53.9254	3.71487	485682	0	67.261	5.73217
23	485166	0	1897.28			84.2738	-2.35701	485156	0	51.134		484986	0	53.9254	3.71487
23	485044	0	1898.38		1	86.2681	1.86309	484986	0	53.9254	3.71487	485682	0	67.261	5.73217
23	14665	1	1898.5		0		-3.95891	13545	0	43.911	3.12992	485683	0	29.5858	-4.45435
23	485045	1	1899.59				2.48431	484986	0	53.9254	3.71487	485682	0	67.261	5.73217
23	485167	0	1902.21		0	54.4981	1.73385	485156	0	51.134		484986	0	53.9254	3.71487
23	11329	0	1902.5		0	0.427292	-1.97197	11334	0	30.2646	-4.12552	900423
23	485046	0	1903.16			84.2738	2.48163	484986	0	53.9254	3.71487	485682	0	67.261	5.73217
23	23732	0	1903.5		0	29.8307	-1.96907	13545	0	43.911	3.12992	485683	0	29.5858	-4.45435
23	23147	0	1904.5		0	19.7701	-3.06768	11334	0	30.2646	-4.12552	900423
23	485072	1	1904.59					484985	1	78.7155		485684	0	54.5217	-2.18605
23	485061	0	1904.66		1	79.5714		484987	1	79.5714	-4.68398	790008	0	36.9686	-4.68398
23	485047	1	1904.71				2.89131	484986	0	53.9254	3.71487	485682	0	67.261	5.73217
23	485023	1	1905.79					484985	1	78.7155		485684	0	54.5217	-2.18605
23	485168	0	1906.62		0	41.5147		485156	0	51.134		484986	0	53.9254	3.71487
23	60887	1	1911.5		0		1.48251	25811	1	56.8002	-4.68398	485498	0	41.4204	-3.7265
23	485024	1	1912.42					484985	1	78.7155		485684	0	54.5217	-2.18605
23	1517	1	1912.5		0			25811	1	56.8002	-4.68398	485498	0	41.4204	-3.7265
23	11332	0	1912.5		0	19.7701	-3.06768	11334	0	30.2646	-4.12552	900423
23	76214	1	1913.5		0		0.467232	25811	1	56.8002	-4.68398	485498	0	41.4204	-3.7265
23	6937	0	1913.5		0	25.6374	1.11876	11334	0	30.2646	-4.12552	900423
23	485025	1	1914.77					484985	1	78.7155		485684	0	54.5217	-2.18605
23	41480	1	1915.72		0		-3.61758	11334	0	30.2646	-4.12552	900423
23	485026	0	1917.64		0		-2.66065	484985	1	78.7155		485684	0	54.5217	-2.18605
23	23733	0	1918.5		0		-0.52797	62948	0	40.965		485497	0	30.734	-3.77046
23	15032	0	1921.5		0	52.6867	1.40814	62948	0	40.965		485497	0	30.734	-3.77046
23	1351	1	1921.5		0			11334	0	30.2646	-4.12552	900423
23	485028	1	1921.76					484985	1	78.7155		485684	0	54.5217	-2.18605
23	25371	0	1924.68		0	41.4886	1.18124	62948	0	40.965		485497	0	30.734	-3.77046
23	51417	1	1927.5		0			62948	0	40.965		485497	0	30.734	-3.77046
23	13594	0	1928.5		0		1.2793	25811	1	56.8002	-4.68398	485498	0	41.4204	-3.7265
23	51656	0	1930.62		0			62948	0	40.965		485497	0	30.734	-3.77046
23	7531	0	1933.5		0		-3.61758	62948	0	40.965		485497	0	30.734	-3.77046
23	56710	1	1976.5		0			22657	0	31.4894	-2.66065	159092	0	19.7701
23	49304	0	1980.5		0			22657	0	31.4894	-2.66065	159092	0	19.7701
24	114730	1	1853.5					20839	0	60.5108	4.63563	485694	0	40.7059
24	22134	0	1858.51		0	19.7701	-4.12552	20839	0	60.5108	4.63563	485694	0	40.7059
24	100004	1	1862.5		0			20839	0	60.5108	4.63563	485694	0	40.7059
24	483122	1	1864.73				2.40962	483123	0	60.5108	4.45331	96	0	60.5108
24	10200	0	1865.5		0	41.7614	0.305042	20839	0	60.5108	4.63563	485694	0	40.7059
24	15258	0	1867.5		0	25.6374	-3.95891	20839	0	60.5108	4.63563	485694	0	40.7059
24	63064	1	1870.5		0			20839	0	60.5108	4.63563	485694	0	40.7059
24	1410	0	1875.5		0			20839	0	60.5108	4.63563	485694	0	40.7059
24	7809	1	1889.5		0		0.20994	15257	0	56.6696	-4.12552	485693	0	38.1386	-3.7265
24	75532	1	1891.5		0			15257	0	56.6696	-4.12552	485693	0	38.1386	-3.7265
24	1002	1	1892.5		0			15257	0	56.6696	-4.12552	485693	0	38.1386	-3.7265
24	63826	1	1893.5		0			15257	0	56.6696	-4.12552	485692	0	0.427292	-4.12552
24	1003	1	1894.5		0			15257	0	56.6696	-4.12552	485693	0	38.1386	-3.7265
24	2512	1	1895.5		0			15257	0	56.6696	-4.12552	485692	0	0.427292	-4.12552
24	100000	1	1896.5		0		-2.66065	15257	0	56.6696	-4.12552	485692	0	0.427292	-4.12552
24	140	0	1897.5		0	33.1557		15257	0	56.6696	-4.12552	485693	0	38.1386	-3.7265
24	2513	0	1900.5		0			15257	0	56.6696	-4.12552	485692	0	0.427292	-4.12552
24	2514	1	1902.5		0			15257	0	56.6696	-4.12552	485692	0	0.427292	-4.12552
24	60653	1	1904.5		0			15257	0	56.6696	-4.12552	485692	0	0.427292	-4.12552
24	15259	1	1905.5		0		-3.77046	15257	0	56.6696	-4.12552	485692	0	0.427292	-4.12552
24	16321	0	1909.5		0	38.1386	-2.66065	15257	0	56.6696	-4.12552	485692	0	0.427292	-4.12552
24	100001	1	1911.5		0		-2.67346	15257	0	56.6696	-4.12552	485692	0	0.427292	-4.12552
24	76187	1	1912.5		0			15257	0	56.6696	-4.12552	485692	0	0.427292	-4.12552
25	3959	0	1846.5		0			802418				790010	0	36.4867
25	39315	1	1847.5		0		-0.785028	802418				790010	0	36.4867
25	62238	1	1849.5		0		-0.838472	802418				790010	0	36.4867
25	27915	0	1851.5		0	51.134	-1.03592	802418				790010	0	36.4867
25	62362	1	1852.5		0			802418				790010	0	36.4867
27	23610	0	1888.5		0	40.5473	-3.95891	137988	0	49.4471		485695	0	29.6368	-4.12552
27	26956	0	1889.5		0	56.8054	1.182	137988	0	49.4471		485695	0	29.6368	-4.12552
27	63754	1	1891.5		0		-1.77906	137988	0	49.4471		485695	0	29.6368	-4.12552
27	40808	1	1892.5		0		-3.06768	137988	0	49.4471		485695	0	29.6368	-4.12552
27	4829	0	1894.5		0			137988	0	49.4471		485695	0	29.6368	-4.12552
27	24795	0	1906.5		0	35.102	-3.06768	137988	0	49.4471		485695	0	29.6368	-4.12552
28	29446	0	1891.5		1	79.8067		8479	1	85.429	1.54611	450039
28	12073	1	1894.5		0		-3.06768	8479	1	85.429	1.54611	450039
28	64101	1	1901.5		0		3.26223	8479	1	85.429	1.54611	450039
30	21124	1	1841.5		0		2.61867	22102	0	86.2681	2.16573	803056
30	16412	0	1843.5		1	87.2258	1.13962	22102	0	86.2681	2.16573	803056
30	100013	1	1848.5		0			22102	0	86.2681	2.16573	803056
30	39754	1	1859.5		0		-3.27033	101584	0	69.2362	4.60517	485685	1	85.429	2.33304
30	21434	0	1862.5		0	69.2362	1.15595	101584	0	69.2362	4.60517	485685	1	85.429	2.33304
30	100010	1	1863.5		0		-3.7265	101584	0	69.2362	4.60517	485685	1	85.429	2.33304
30	59359	1	1865.5		0			101584	0	69.2362	4.60517	485685	1	85.429	2.33304
30	59435	1	1867.5		0		2.34615	101584	0	69.2362	4.60517	485685	1	85.429	2.33304
30	59506	1	1869.5		0		-2.67346	101584	0	69.2362	4.60517	485685	1	85.429	2.33304
30	63117	1	1871.5		0		-3.95891	101584	0	69.2362	4.60517	485685	1	85.429	2.33304
30	15586	0	1873.5		0	52.6867	3.01898	101584	0	69.2362	4.60517	485685	1	85.429	2.33304
30	12392	1	1877.5		0		-3.77046	20107	0	61.9157	-4.06389	900176
30	27240	0	1878.83		0	19.7701	-3.7265	20107	0	61.9157	-4.06389	900176
30	75283	1	1882.5		0			11482	0		-4.06389	900269
30	18145	0	1883.5		0	40.5473	-3.06768	20107	0	61.9157	-4.06389	900176
30	18567	0	1884.5		0	51.0709	-2.67346	11482	0		-4.06389	900269
30	15588	0	1886.5		0	29.6368	-2.67346	20107	0	61.9157	-4.06389	900176
30	6093	0	1886.5		0			11482	0		-4.06389	900269
30	60172	1	1888.5		0		0.826346	11482	0		-4.06389	900269
30	3068	1	1888.5		0			20107	0	61.9157	-4.06389	900176
30	12046	1	1890.5		0		-3.27033	11482	0		-4.06389	900269
30	12387	0	1890.5		0	30.139	-3.27033	20107	0	61.9157	-4.06389	900176
30	40779	1	1891.5		0		-0.498395	11482	0		-4.06389	900269
30	18147	0	1892.5		0	56.8054	-0.570863	20107	0	61.9157	-4.06389	900176
30	9969	1	1892.5		0		0.469298	18210	0	41.7908	-3.95891	485720	0	28.6168	-4.68398
30	22065	0	1893.5		0	33.0434	-1.06202	11482	0		-4.06389	900269
30	9281	0	1894.5		0	38.9501	-1.57798	20107	0	61.9157	-4.06389	900176
30	63856	1	1894.5		0			18210	0	41.7908	-3.95891	485720	0	28.6168	-4.68398
30	13403	0	1896.11		0	34.406	-3.17594	20107	0	61.9157	-4.06389	900176
30	22066	0	1897.5		1	53.9254	0.214131	11482	0		-4.06389	900269
30	29448	0	1897.5		0	34.406		18210	0	41.7908	-3.95891	485720	0	28.6168	-4.68398
30	126776	0	1897.5		0	53.3391		120153	0	59.8423		900112
30	75764	1	1899.5		0		-3.17594	11482	0		-4.06389	900269
30	126777	1	1900.5					120153	0	59.8423		900112
30	17449	0	1902.5		0	19.7701	-0.473921	18210	0	41.7908	-3.95891	485720	0	28.6168	-4.68398
30	126778	1	1902.5					120153	0	59.8423		900112
30	100011	1	1905.5		0			18210	0	41.7908	-3.95891	485720	0	28.6168	-4.68398
30	126779	1	1905.5					120153	0	59.8423		900112
30	100012	1	1907.5		0			18210	0	41.7908	-3.95891	485720	0	28.6168	-4.68398
30	126780	1	1907.5					120153	0	59.8423		900112
30	18148	0	1908.5		0	29.4643	1.54477	14454	0	38.5972	-3.77046	485686	0	39.8087	-3.27033
30	23758	0	1909.5		0	37.5311	-2.36462	18210	0	41.7908	-3.95891	485720	0	28.6168	-4.68398
30	126781	0	1910.5		0	40.5473		120153	0	59.8423		900112
30	9970	0	1910.5		0	40.5473	-2.66065	14454	0	38.5972	-3.77046	485686	0	39.8087	-3.27033
30	126782	0	1912.5		0	37.6867		120153	0	59.8423		900112
30	64456	1	1912.5		0		-2.66065	18210	0	41.7908	-3.95891	485720	0	28.6168	-4.68398
30	64483	1	1913.5		0			14454	0	38.5972	-3.77046	485686	0	39.8087	-3.27033
30	5539	0	1913.5		0			18210	0	41.7908	-3.95891	485720	0	28.6168	-4.68398
30	3326	0	1915.5		0			14454	0	38.5972	-3.77046	485686	0	39.8087	-3.27033
30	5540	0	1917.5		0			18210	0	41.7908	-3.95891	485720	0	28.6168	-4.68398
30	20341	1	1918.5		0			14454	0	38.5972	-3.77046	485686	0	39.8087	-3.27033
30	14514	0	1923.73		0	40.5473	-3.17594	14454	0	38.5972	-3.77046	485686	0	39.8087	-3.27033
30	29210	0	1925.5		0		1.37304	14454	0	38.5972	-3.77046	485686	0	39.8087	-3.27033
30	54149	0	1956.5		0			18145	0	40.5473	-3.06768	910202	0	44.0406	0.679248
30	46680	1	1958.5		0			18145	0	40.5473	-3.06768	910202	0	44.0406	0.679248
30	71004	0	1965.5		0			18145	0	40.5473	-3.06768	910202	0	44.0406	0.679248
30	126783	0						120153	0	59.8423		900112
31	133321	1	1819.08				-4.68398	100133	0	60.5108		114278	0	80.8634
31	100117	1	1820.5		0		1.63354	100133	0	60.5108		114278	0	80.8634
31	133322	1	1821.42					100133	0	60.5108		114278	0	80.8634
31	100108	1	1825.5		0		5.3356	100133	0	60.5108		114278	0	80.8634
31	12617	0	1825.5		1	85.1437	5.52424	100133	0	60.5108		114278	0	80.8634
31	100109	1	1826.5		0		-4.06389	100133	0	60.5108		114278	0	80.8634
31	11927	0	1836.5		0	66.0744	6.6916	100133	0	60.5108		114278	0	80.8634
31	100113	1	1851.5		0		-0.15093	285	0	56.8054	4.68855	790012	0	19.7701
31	100114	0	1852.29		0	84.2738		285	0	56.8054	4.68855	790012	0	19.7701
31	9352	0	1853.5		0	77.1697	-0.31961	285	0	56.8054	4.68855	790012	0	19.7701
31	100115	1	1854.5		0			285	0	56.8054	4.68855	790012	0	19.7701
31	100118	1	1857.5		0		1.32206	25673	0	82.0811	5.55783	450041		90.387	4.86468
31	100119	1	1858.5		0		-2.37833	25673	0	82.0811	5.55783	450041		90.387	4.86468
31	18212	0	1858.5		1	78.7155	-4.68398	285	0	56.8054	4.68855	790012	0	19.7701
31	25875	1	1859.5		0		-0.429609	25673	0	82.0811	5.55783	450041		90.387	4.86468
31	16789	0	1861.5		1	85.429	-2.41882	29449	0	66.0744		485687	0	66.0744	4.46831
31	15039	1	1861.5		0		-0.579764	25673	0	82.0811	5.55783	450041		90.387	4.86468
31	39855	1	1862.5		0		0.602312	285	0	56.8054	4.68855	790012	0	19.7701
31	25401	0	1863.5		1	85.429	-2.24168	29449	0	66.0744		485687	0	66.0744	4.46831
31	100122	1	1864.5		0		3.05489	29449	0	66.0744		450042
31	100120	1	1865.5		0		-0.661731	25673	0	82.0811	5.55783	450041		90.387	4.86468
31	113772	0	1865.5					29449	0	66.0744		485687	0	66.0744	4.46831
31	100123	1	1866.5		0		0.0328514	29449	0	66.0744		485687	0	66.0744	4.46831
31	62903	1	1866.5		0		-0.803196	25673	0	82.0811	5.55783	450041		90.387	4.86468
31	6483	0	1866.5		0			29449	0	66.0744		450042
31	10679	0	1867.5		0	50.962		29449	0	66.0744		485687	0	66.0744	4.46831
31	286	0	1869.5		1	84.2738	2.525	29449	0	66.0744		450042
31	15191	0	1869.5		1	87.2258	2.53827	25673	0	82.0811	5.55783	450041		90.387	4.86468
31	113773	1	1869.5					29449	0	66.0744		485687	0	66.0744	4.46831
31	15040	0	1871.5		0	66.0744	-1.82577	29449	0	66.0744		485687	0	66.0744	4.46831
31	100125	0	1872.71		0	59.195		29449	0	66.0744		485687	0	66.0744	4.46831
31	15041	1	1872.89		0		1.01116	25673	0	82.0811	5.55783	450041		90.387	4.86468
31	21208	1	1872.89		0		-0.48779	25673	0	82.0811	5.55783	450041		90.387	4.86468
31	12074	1	1873.5		0		1.5168	29449	0	66.0744		450043		90.5785	0.333144
31	29452	0	1875.5		0	44.7874	2.88542	29449	0	66.0744		450043		90.5785	0.333144
31	113780	0	1875.5		0			29449	0	66.0744		450043		90.5785	0.333144
31	75087	1	1876.5		0			25673	0	82.0811	5.55783	450041		90.387	4.86468
31	25876	1	1877.5		0		0.352563	29449	0	66.0744		450043		90.5785	0.333144
31	100257	1	1888.5		0		-0.415002	26533	1	87.2258	3.21319	450046	0	48.7822	2.78988
31	29473	0	1889.5		1	87.5522	2.14116	26533	1	87.2258	3.21319	450046	0	48.7822	2.78988
31	60267	0	1891.3		1	71.6269	0.325944	26533	1	87.2258	3.21319	450045		66.4239	2.28619
31	29474	0	1893.5		0	75.1809	2.15083	26533	1	87.2258	3.21319	450046	0	48.7822	2.78988
31	63830	1	1893.5		0			26533	1	87.2258	3.21319	450045		66.4239	2.28619
31	26038	0	1894.5		0	79.8067	-0.352328	11927	0	66.0744	6.6916	450050
31	63954	0	1896.5		1	96.7928	3.25188	11927	0	66.0744	6.6916	450050
31	16232	0	1898.34		0	77.1697	0.593912	26533	1	87.2258	3.21319	450046	0	48.7822	2.78988
31	133317	0	1898.5					29450	0	66.0744	-4.12552	790013			-4.12552
31	25543	0	1899.5		0	89.2912	1.3882	19337	0	87.5522	3.02619	450047			4.69627
31	25446	0	1899.5		1	85.429	-0.740489	26533	1	87.2258	3.21319	450046	0	48.7822	2.78988
31	75767	1	1899.5		0		3.48211	11927	0	66.0744	6.6916	450050
31	22375	0	1901.5		0	45.9343	2.05074	19337	0	87.5522	3.02619	450047			4.69627
31	6917	1	1901.5		0		1.90964	22720	0	66.0744	-0.908924	450051			1.92669
31	133318	0	1902.03		1	59.195		29450	0	66.0744	-4.12552	790013			-4.12552
31	41080	0	1902.5		0	56.8054		22720	0	66.0744	-0.908924	450051			1.92669
31	7264	0	1902.5		0	50.962	2.10926	26533	1	87.2258	3.21319	143325	0	76.835	-4.90712
31	60624	0	1903.5		0	50.962		19337	0	87.5522	3.02619	450047			4.69627
31	6007	0	1904.5		0			26533	1	87.2258	3.21319	143325	0	76.835	-4.90712
31	133319	0	1904.99					29450	0	66.0744	-4.12552	790013			-4.12552
31	6008	1	1905.5		0			26533	1	87.2258	3.21319	143325	0	76.835	-4.90712
31	60724	0	1906.5		0	56.8054	-0.591479	19337	0	87.5522	3.02619	450047			4.69627
31	133320	1	1906.78					29450	0	66.0744	-4.12552	790013			-4.12552
31	18900	0	1907.5		1	79.8067	4.75869	11927	0	66.0744	6.6916	450050
31	28594	0	1907.5		0		0.77632	26533	1	87.2258	3.21319	143325	0	76.835	-4.90712
31	14953	0	1909.5		0	34.406	0.0354407	29450	0	66.0744	-4.12552	450049			3.09721
31	76138	0	1910.25		1	40.965		26533	1	87.2258	3.21319	143325	0	76.835	-4.90712
31	7404	0	1911.5		0	51.3051	-0.548389	18211	0	62.8769	1.29729	450053			-3.95891
31	64459	1	1912.5		0		2.35276	26533	1	87.2258	3.21319	143325	0	76.835	-4.90712
31	41389	1	1912.5		0		2.90445	29450	0	66.0744	-4.12552	450049			3.09721
31	21667	0	1913.35		0		-0.498395	26533	1	87.2258	3.21319	143325	0	76.835	-4.90712
31	27194	0	1913.5		0	54.5217	-3.27033	18211	0	62.8769	1.29729	450053			-3.95891
31	27201	0	1916.5		0	43.8975	-3.27033	29450	0	66.0744	-4.12552	450049			3.09721
31	44025	0	1929.16		1	69.5385	-3.75443	8059	1	78.7155	-0.308154	450057	1	79.5714	3.12883
31	16773	0	1931.5		0		3.30024	8059	1	78.7155	-0.308154	450057	1	79.5714	3.12883
31	52049	0	1935.5		0			15040	0	66.0744	-1.82577	450059	1	78.7155
31	44546	0	1936.5		0			8059	1	78.7155	-0.308154	450057	1	79.5714	3.12883
31	52297	0	1938.5		1			15040	0	66.0744	-1.82577	450059	1	78.7155
31	44781	0	1939.5		0			26535	0	50.962	0.437582	450060
31	69165	0	1947.5		1			8059	1	78.7155	-0.308154	450057	1	79.5714	3.12883
31	33988	0	1951.5		1			18989	1	86.2681	6.39793	910237	0	83.9
31	53811	0	1953.5		0			18989	1	86.2681	6.39793	910237	0	83.9
31	3049	0	1956.5		0			18989	1	86.2681	6.39793	910237	0	83.9
31	159807	0	1994.39					134785		54.4981		159809	1	67.0462
31	159808	1	1995.93					134785		54.4981		159809	1	67.0462
32	100767	1	1808.5		0		3.9379	900400				900228
32	20190	1	1809.5		0		3.2122	900400				900228
32	100765	1	1811.5		0		-2.34218	900400				900228
32	100766	1	1813.5		0		1.29034	900400				900228
32	29453	0	1815.5		1	85.1437		900400				900228
32	21517	0	1817.68		1	85.429	3.397	900400				900228
32	4255	0	1819.5		1			900400				900228
32	16790	0	1871.5		1	59.9789	1.93576	29453	1	85.1437		485688	1	87.4565	4.87378
32	26126	0	1872.5		1	79.8067	1.6599	29453	1	85.1437		485688	1	87.4565	4.87378
32	12509	0	1873.5		1	66.4239	2.86398	29453	1	85.1437		485688	1	87.4565	4.87378
32	22376	1	1874.5		0		2.65604	29453	1	85.1437		485688	1	87.4565	4.87378
32	75088	1	1876.5		0		2.44329	29453	1	85.1437		485688	1	87.4565	4.87378
32	100134	1	1878.5		0		-2.67346	29453	1	85.1437		485688	1	87.4565	4.87378
32	40444	1	1880.5		0		1.98328	29453	1	85.1437		485688	1	87.4565	4.87378
32	24413	0	1883.5		0	59.9789	1.3344	29453	1	85.1437		485688	1	87.4565	4.87378
32	13732	0	1885.87		1	56.8054	-2.67346	29453	1	85.1437		485688	1	87.4565	4.87378
32	29454	0	1886.76		0	40.0381	0.358515	29453	1	85.1437		485688	1	87.4565	4.87378
33	39321	0	1847.5		0			1937	0	44.6852		450063
33	62288	0	1850.5		0			1937	0	44.6852		450063
33	202	0	1852.5		0			1937	0	44.6852		450063
33	203	1	1853.5		0			1937	0	44.6852		450063
33	43639	1	1924.12		0			24429	0	80.8634	2.44038	450064			2.13995
33	51446	1	1927.62		0			24429	0	80.8634	2.44038	450064			2.13995
34	58755	1	1851.5		0			23216	0	31.5733	-4.2312	790014
34	62191	1	1852.5		0			23216	0	31.5733	-4.2312	790014
34	7520	1	1853.5		0		-3.95891	23216	0	31.5733	-4.2312	790014
34	6402	0	1856.5		0			23216	0	31.5733	-4.2312	790014
34	62652	0	1859.5		0	31.5733		23216	0	31.5733	-4.2312	790014
34	27524	1	1862.5		0		-3.27033	23216	0	31.5733	-4.2312	790014
35	101600	1	1797		0			802333				483126	1	85.429
35	25916	1	1799.5		0		3.02619	802333				483126	1	85.429
35	28349	0	1800.89		1	85.429	1.6399	802333				483126	1	85.429
35	8958	0	1804.5		1	85.429	4.19971	802333				483126	1	85.429
35	101599	1	1809.5		0		1.66022	802333				483126	1	85.429
35	483125	1	1831.83				-4.68398	802414	0			790015
35	23367	0	1833.5		1	85.429	2.27987	802414	0			790015
35	483127	1	1835.8					5759	1	85.429	4.94164	790016
35	19338	1	1838.5		0		3.21343	5759	1	85.429	4.94164	790016
35	58248	1	1839.37		0		0.958101	5759	1	85.429	4.94164	790016
35	58289	1	1840.38		0		-0.431077	802414	0			790015
35	58290	1	1840.5		0		1.12633	5759	1	85.429	4.94164	790016
35	19269	1	1841.5		0		2.40774	5759	1	85.429	4.94164	790016
35	15264	0	1842.5		0	84.2738	0.731064	802414	0			790015
35	16791	0	1843.12		0	87.2258	2.29068	802414	0			790015
35	61946	1	1843.12		0		-2.04769	802414	0			790015
35	16060	0	1844.5		0	84.2738	3.18034	5759	1	85.429	4.94164	790016
35	62056	1	1845.12		0		0.824828	802414	0			790015
35	22606	0	1846.12		0	59.9988	1.06069	802414	0			790015
35	74058	1	1846.5		0		2.70349	5759	1	85.429	4.94164	790016
35	27843	0	1847.38		1	85.429	4.81504	802414	0			790015
35	19270	1	1848.5		0		2.72808	5759	1	85.429	4.94164	790016
35	19271	1	1851.5		0		3.23584	5759	1	85.429	4.94164	790016
35	100147	0	1859.5		0			29456	0	68.386	5.69136	450065			-4.68398
35	26546	0	1868.38		1	85.429	2.56454	25917	1	85.429	3.71934	485689	0	66.0744	5.31561
35	74873	1	1869.5		0			25917	1	85.429	3.71934	485689	0	66.0744	5.31561
35	18902	0	1870.5		0	84.2738	1.93351	25917	1	85.429	3.71934	485689	0	66.0744	5.31561
35	19903	0	1870.92		1	85.429	1.21228	25917	1	85.429	3.71934	485690	1	85.429	3.27275
35	27686	1	1872.5		0		2.13774	25917	1	85.429	3.71934	485689	0	66.0744	5.31561
35	19861	0	1873.5		0	51.4721	0.114061	25917	1	85.429	3.71934	485690	1	85.429	3.27275
35	26547	0	1874.5		1	79.5714	2.09567	25917	1	85.429	3.71934	485689	0	66.0744	5.31561
35	63251	1	1875.5		0		0.923031	25917	1	85.429	3.71934	485690	1	85.429	3.27275
35	29457	0	1876.5		0	66.0744	-3.27033	25917	1	85.429	3.71934	485690	1	85.429	3.27275
35	28369	0	1877.5		1	87.5522	2.55057	25917	1	85.429	3.71934	485689	0	66.0744	5.31561
35	28595	1	1878.5		0		0.878128	25917	1	85.429	3.71934	485690	1	85.429	3.27275
35	8061	0	1879.5		1	56.8054	3.09268	25917	1	85.429	3.71934	485689	0	66.0744	5.31561
35	13866	0	1884.5		1	67.0462	3.17067	25917	1	85.429	3.71934	485689	0	66.0744	5.31561
35	7265	0	1887.5		0	83.8852	0.406984	11590	1	85.429	4.54082	126901	1	85.429	3.18305
35	60176	1	1888.5		0		0.994347	25917	1	85.429	3.71934	485690	1	85.429	3.27275
35	1627	1	1888.5		0			11590	1	85.429	4.54082	126901	1	85.429	3.18305
35	60508	1	1899.5		0		1.82748	11590	1	85.429	4.54082	126901	1	85.429	3.18305
35	17140	0	1914.42		0	75.1809	4.87728	16791	0	87.2258	2.29068	450072	0	67.8374	2.06973
35	20319	0	1914.5		0	56.8054	1.24269	16791	0	87.2258	2.29068	485691	1	85.429	1.6384
35	61038	1	1916.5		0		-2.66065	16791	0	87.2258	2.29068	450072	0	67.8374	2.06973
35	21051	0	1916.5		0	79.8067	4.08768	16791	0	87.2258	2.29068	450070			-0.811334
35	66593	1	1917.5		0		1.21331	16791	0	87.2258	2.29068	450072	0	67.8374	2.06973
35	11322	0	1917.5		1	79.8067	-1.67296	16791	0	87.2258	2.29068	485691	1	85.429	1.6384
35	23525	0	1917.5		1		3.6904	16791	0	87.2258	2.29068	450070			-0.811334
35	20121	0	1918.5		0		-2.66065	16791	0	87.2258	2.29068	485691	1	85.429	1.6384
35	31020	1	1919.5		0			16791	0	87.2258	2.29068	450072	0	67.8374	2.06973
35	5686	0	1921.5		0			16791	0	87.2258	2.29068	485691	1	85.429	1.6384
35	7053	0	1922.5		0		1.88604	16791	0	87.2258	2.29068	485691	1	85.429	1.6384
35	19769	1	1925.12		0		1.49964	16791	0	87.2258	2.29068	485691	1	85.429	1.6384
35	118316	1	1955.5					7265	0	83.8852	0.406984	910224	1	71.6	1.65889
35	118316	1	1955.5					7265	0	83.8852	0.406984	910224	0	26.4905	-3.95891
35	118317	1	1957.71					7265	0	83.8852	0.406984	910224	1	71.6	1.65889
35	118317	1	1957.71					7265	0	83.8852	0.406984	910224	0	26.4905	-3.95891
35	118318	1	1960.12					7265	0	83.8852	0.406984	910224	1	71.6	1.65889
35	118318	1	1960.12					7265	0	83.8852	0.406984	910224	0	26.4905	-3.95891
35	118319	1	1966.5					7265	0	83.8852	0.406984	910224	1	71.6	1.65889
35	118319	1	1966.5					7265	0	83.8852	0.406984	910224	0	26.4905	-3.95891
37	23253	0	1837.5		0	31.8644	-4.68398	803049				790021
37	24149	0	1839.5		0	33.0434	-4.45435	801436				485704	0	38.8965
37	26819	0	1840.5		0	45.4856	-1.93474	803049				790021
37	73793	1	1840.5		0			803049				790021
37	24354	0	1842.5		0	33.5051	-4.45435	801436				485704	0	38.8965
37	61903	0	1842.5		0			803049				790021
37	23787	1	1844.5		0		-3.95891	801436				485704	0	38.8965
37	24390	0	1846.5		0	30.139	-4.2312	801436				485704	0	38.8965
37	12125	0	1849.5		0	19.7701	-4.12552	801436				485704	0	38.8965
37	58758	1	1851.5		0		-4.12552	801436				485704	0	38.8965
37	74332	1	1853.5		0			801436				485704	0	38.8965
37	4428	1	1864.5		0		-3.27033	24351	0	19.7701	-4.68398	485703	0	26.2949
37	19149	0	1864.5		0	44.7293	-3.77046	7581	0	37.9534		790017	0	38.1386	-4.2312
37	27062	0	1865.5		0	45.6737	-3.95891	24351	0	19.7701	-4.68398	485703	0	26.2949
37	4465	0	1866.5		0			7581	0	37.9534		790017	0	38.1386	-4.2312
37	100014	1	1868.5		0		-2.67346	24351	0	19.7701	-4.68398	485703	0	26.2949
37	22851	0	1868.5		0	40.5473	-4.12552	7581	0	37.9534		790017	0	38.1386	-4.2312
37	59545	0	1870.5		0	19.7701		24351	0	19.7701	-4.68398	485703	0	26.2949
37	10867	0	1871.5		0	34.6871	-3.77046	7581	0	37.9534		790017	0	38.1386	-4.2312
37	74965	1	1872.5		0		-3.27033	24351	0	19.7701	-4.68398	485703	0	26.2949
37	22826	0	1874.16		0	53.9254	-2.67346	7581	0	37.9534		790017	0	38.1386	-4.2312
37	28499	0	1874.5		0	19.7701	-2.67346	24351	0	19.7701	-4.68398	485703	0	26.2949
37	22563	0	1877.5		0	29.5858	-3.27033	24351	0	19.7701	-4.68398	485703	0	26.2949
37	27245	0	1878.5		0	30.5518	-3.7265	24351	0	19.7701	-4.68398	485703	0	26.2949
37	4621	0	1885.5		0			21837	0	48.6387	-4.2312	790019
37	63602	1	1886.5		0		-3.27033	21837	0	48.6387	-4.2312	790019
37	10157	0	1888.5		0	39.8693	-2.36462	21837	0	48.6387	-4.2312	790019
37	75475	1	1889.5		0			21837	0	48.6387	-4.2312	790019
37	7448	0	1891.5		0	34.5617	-3.06768	21837	0	48.6387	-4.2312	790019
37	4429	0	1892.5		0			24354	0	33.5051	-4.45435	485700	0	19.7701
37	14054	0	1893.5		0	70.1184	-2.36462	21837	0	48.6387	-4.2312	790018	0	38.1386	-4.12552
37	100017	1	1893.5		0			24354	0	33.5051	-4.45435	485700	0	19.7701
37	3764	1	1895.5		0			21907	0	43.8292	-0.375006	790020
37	23185	0	1896.5		0		-2.14873	21907	0	43.8292	-0.375006	790020
37	27204	0	1896.5		0	29.6368	-3.7265	24354	0	33.5051	-4.45435	485700	0	19.7701
37	10692	0	1897.5		0	46.5	-1.96907	24149	0	33.0434	-4.45435	485698	0	37.9534	-4.45435
37	60478	1	1898.5		0			21837	0	48.6387	-4.2312	790019
37	14585	0	1898.5		0	38.6883	-3.17594	24354	0	33.5051	-4.45435	485700	0	19.7701
37	40961	1	1898.5		0			24149	0	33.0434	-4.45435	485702	0	33.0434	-4.45435
37	17261	0	1898.5		0	35.8165	-2.66065	24149	0	33.0434	-4.45435	485699	0	38.1386	-3.95891
37	1087	0	1898.5		0			24149	0	33.0434	-4.45435	485699	0	38.1386	-3.95891
37	25596	0	1899.17		0	35.6554	-0.498395	21907	0	43.8292	-0.375006	790020
37	3765	1	1899.17		0			21907	0	43.8292	-0.375006	790020
37	10881	0	1899.67		0	34.406	-3.06768	24149	0	33.0434	-4.45435	485698	0	37.9534	-4.45435
37	1088	0	1900.5		0			24149	0	33.0434	-4.45435	485698	0	37.9534	-4.45435
37	26007	0	1901.5		0	34.5617	-2.36462	24354	0	33.5051	-4.45435	485700	0	19.7701
37	75822	1	1901.5		0		-1.97197	24149	0	33.0434	-4.45435	485699	0	38.1386	-3.95891
37	41052	1	1901.5		0		-2.36462	24149	0	33.0434	-4.45435	485698	0	37.9534	-4.45435
37	41081	1	1902.5		0		-1.97197	21837	0	48.6387	-4.2312	790018	0	38.1386	-4.12552
37	75912	0	1903.48		0	40.965		24149	0	33.0434	-4.45435	485702	0	33.0434	-4.45435
37	13406	0	1903.5		0	32.1383	-1.97197	24354	0	33.5051	-4.45435	485700	0	19.7701
37	18152	1	1903.5		0		-1.96907	24149	0	33.0434	-4.45435	485699	0	38.1386	-3.95891
37	75954	1	1904.5		0			24149	0	33.0434	-4.45435	485698	0	37.9534	-4.45435
37	75955	1	1904.5		0		-1.00082	24149	0	33.0434	-4.45435	485702	0	33.0434	-4.45435
37	4973	1	1904.5		0		-3.95891	21907	0	43.8292	-0.375006	790020
37	41176	1	1905.5		0		-3.61758	24354	0	33.5051	-4.45435	485700	0	19.7701
37	1229	0	1905.5		0			21837	0	48.6387	-4.2312	790018	0	38.1386	-4.12552
37	60725	1	1906.5		0			24149	0	33.0434	-4.45435	485699	0	38.1386	-3.95891
37	28371	0	1906.5		0	41.4204	-3.06768	24149	0	33.0434	-4.45435	485702	0	33.0434	-4.45435
37	191	0	1906.5		0			24149	0	33.0434	-4.45435	485698	0	37.9534	-4.45435
37	10378	0	1907.5		0	36.9164	-0.608834	24149	0	33.0434	-4.45435	485702	0	33.0434	-4.45435
37	41238	1	1907.5		0		1.11876	21837	0	48.6387	-4.2312	790018	0	38.1386	-4.12552
37	23759	0	1908.5		0	43.2534	-2.66065	24149	0	33.0434	-4.45435	485699	0	38.1386	-3.95891
37	23788	0	1908.5		0		-1.46787	24149	0	33.0434	-4.45435	485698	0	37.9534	-4.45435
37	13733	0	1909.5		0	46.8388	-1.96907	21837	0	48.6387	-4.2312	790018	0	38.1386	-4.12552
37	6979	0	1911.5		0	35.5281	0.467232	24354	0	33.5051	-4.45435	485700	0	19.7701
37	25943	0	1911.5		0	38.1386	-2.66065	24149	0	33.0434	-4.45435	485698	0	37.9534	-4.45435
37	8423	0	1911.5		0	38.5972	-2.66065	24149	0	33.0434	-4.45435	485699	0	38.1386	-3.95891
37	23673	0	1912.5		0	51.0709	-2.66065	24149	0	33.0434	-4.45435	485699	0	38.1386	-3.95891
37	26103	0	1913.5		0	52.6867	-2.66065	24149	0	33.0434	-4.45435	485698	0	37.9534	-4.45435
37	15505	0	1915.07		0	52.6867	0.348934	24149	0	33.0434	-4.45435	485698	0	37.9534	-4.45435
37	10451	1	1915.5		0		-3.77046	24149	0	33.0434	-4.45435	485699	0	38.1386	-3.95891
37	15429	1	1916.5		0		-3.61758	24354	0	33.5051	-4.45435	485700	0	19.7701
37	100018	1	1918.29		0		-1.96907	24149	0	33.0434	-4.45435	485698	0	37.9534	-4.45435
37	43539	1	1923.5		0			22563	0	29.5858	-3.27033	485697	0	37.4192	-2.67346
37	18704	0	1924.12		0		-2.66065	22563	0	29.5858	-3.27033	485697	0	37.4192	-2.67346
37	25682	0	1924.23		0	51.0304	-3.61758	19149	0	44.7293	-3.77046	485696	0	18.7854	0.250723
37	51284	1	1925.5		0			24617	0	37.4192	-3.77046	485696	0	18.7854	0.250723
37	67447	1	1926.5		0			22563	0	29.5858	-3.27033	485697	0	37.4192	-2.67346
37	67536	1	1927.5		0		1.39979	19149	0	44.7293	-3.77046	485696	0	18.7854	0.250723
37	10380	0	1927.5		0		-1.97197	24617	0	37.4192	-3.77046	485696	0	18.7854	0.250723
37	31868	0	1929.5		0			22563	0	29.5858	-3.27033	485697	0	37.4192	-2.67346
37	32031	0	1931.5		0	24.9284		19149	0	44.7293	-3.77046	485696	0	18.7854	0.250723
37	44308	0	1933.5		0			22563	0	29.5858	-3.27033	485697	0	37.4192	-2.67346
37	23675	0	1949.27		0		-0.31436	22563	0	29.5858	-3.27033	910198	0	40.5619
37	69663	0	1952.5		0			22563	0	29.5858	-3.27033	910198	0	40.5619
37	34588	1	1957.5		0			22563	0	29.5858	-3.27033	910198	0	40.5619
37	34695	0	1958.5		0			22563	0	29.5858	-3.27033	910198	0	40.5619
37	70505	0	1961.5		0			22563	0	29.5858	-3.27033	910198	0	40.5619
37	48445	0	1972.5		0			25682	0	51.0304	-3.61758	159096		56.8054
37	36748	0	1974.37		0			25682	0	51.0304	-3.61758	159096		56.8054
37	30099	0	1987.5		0			44244	0	51.0304		159098	1	78.7155
37	38525	1	1989.5		0			44244	0	51.0304		159098	1	78.7155
37	73186	0	1989.5		0			53083	0			159100	0	40.4801
37	66017	1	1990.5		0			53083	0			159100	0	40.4801
38	114808	1	1798.5					16415	1	90.5785	5.85793	900004
38	24209	1	1801.5		0		5.56692	16415	1	90.5785	5.85793	900004
38	114810	1	1803.5					16415	1	90.5785	5.85793	900004
38	114812	1	1804.5				3.14656	16415	1	90.5785	5.85793	900004
38	24210	1	1807.5		0		5.67228	16415	1	90.5785	5.85793	900004
38	10858	0	1831.5		0	87.2258	3.53702	113962	0	97.6675	0.587787	3574	1	100
38	40663	1	1887.5		0		1.80935	10858	0	87.2258	3.53702	450075			2.45341
38	75476	1	1889.5		0			10858	0	87.2258	3.53702	450075			2.45341
38	18927	0	1890.5		0	84.2738	4.25615	10858	0	87.2258	3.53702	450075			2.45341
38	26248	0	1892.5		1	80.8634	4.61266	10858	0	87.2258	3.53702	450075			2.45341
38	21435	0	1894.5		0	83.8852	3.03756	10858	0	87.2258	3.53702	450075			2.45341
38	63929	1	1896.5		0		0.934277	10858	0	87.2258	3.53702	450075			2.45341
38	64057	1	1900.5		0		-1.97197	10858	0	87.2258	3.53702	450075			2.45341
38	41390	1	1912.5		0		-2.66065	103157	0	56.8054	-1.47872	450077		80.8634	6.41683
38	26012	1	1918.5		0		2.33046	18926	1	68.386	6.14296	450078	1	85.429	2.92382
38	26351	0	1920.5		0	51.3051	0.303701	103157	0	56.8054	-1.47872	450077		80.8634	6.41683
38	17170	0	1921.5		1	79.8067	3.67046	18926	1	68.386	6.14296	450078	1	85.429	2.92382
38	67301	0	1924.5		1	75.1809		18926	1	68.386	6.14296	450079	0	100	4.94106
38	67620	1	1928.85		0			18926	1	68.386	6.14296	450079	0	100	4.94106
38	25403	0	1937.5		0		-1.96907	18926	1	68.386	6.14296	450079	0	100	4.94106
38	72384	0	1977.5		0	66.0744		17170	1	79.8067	3.67046	159102	1	70.1042
38	49421	0	1981.5		0			17170	1	79.8067	3.67046	159102	1	70.1042
38	57375	0	1982.5		0			17170	1	79.8067	3.67046	159102	1	70.1042
39	24038	0	1888.5		0	68.386	3.69003	21432	0	86.2681	3.23255	485708		80.048	4.52753
39	60207	1	1889.5		0		3.15574	21432	0	86.2681	3.23255	450080			-4.45435
39	25777	0	1890.5		0	56.8054	3.01251	21432	0	86.2681	3.23255	485708		80.048	4.52753
39	40761	1	1890.5		0		2.75123	21432	0	86.2681	3.23255	450080			-4.45435
39	40783	1	1891.5		0		2.29886	21432	0	86.2681	3.23255	485708		80.048	4.52753
39	21440	0	1892.5		0	84.2738	3.31075	21432	0	86.2681	3.23255	450080			-4.45435
39	40841	1	1893.5		0		-0.827823	21432	0	86.2681	3.23255	485708		80.048	4.52753
39	21668	0	1895.5		0	87.5522	1.85443	21432	0	86.2681	3.23255	485708		80.048	4.52753
39	75797	1	1900.5		0		2.3687	21432	0	86.2681	3.23255	485708		80.048	4.52753
39	26441	0	1920.5		0	79.8067	-1.04679	24037	0	50.962	4.27079	450083			4.95076
39	24039	0	1922.5		0	87.2258	5.25543	24037	0	50.962	4.27079	450083			4.95076
39	43851	1	1927.5		0			24037	0	50.962	4.27079	450086	1	60	4.41511
39	67697	1	1929.93		0		2.2942	24037	0	50.962	4.27079	450086	1	60	4.41511
39	44179	1	1931.5		0			24037	0	50.962	4.27079	450084			3.731
39	67916	1	1932.5		0			21439	1	85.429	0.0379192	450087			2.8589
39	51825	1	1932.5		0			21437	1	50.962	4.14957	450085	0	50.962	2.72776
39	51896	1	1933.5		0			24037	0	50.962	4.27079	450086	1	60	4.41511
39	32192	1	1933.5		0			24037	0	50.962	4.27079	450084			3.731
39	44468	1	1935.5		0			21437	1	50.962	4.14957	450085	0	50.962	2.72776
39	68272	1	1937.5		0			21437	1	50.962	4.14957	450085	0	50.962	2.72776
39	68271	1	1937.5		0			21439	1	85.429	0.0379192	450087			2.8589
40	75145	1	1878.5		0		4.39798	100164	0	83.8852	3.68888	450088	1	85.429	2.16573
40	18090	0	1879.5		0	79.8067	4.35965	100164	0	83.8852	3.68888	450088	1	85.429	2.16573
40	25262	0	1882.5		1	52.3497	2.7127	21983	0	86.2681	4.77988	450089	1	78.7155
40	2506	1	1883.5		0			21983	0	86.2681	4.77988	450089	1	78.7155
40	40569	1	1884.5		0		2.1423	21983	0	86.2681	4.77988	450089	1	78.7155
40	19273	1	1886.5		0		1.48979	21983	0	86.2681	4.77988	450089	1	78.7155
40	16793	0	1888.5		0	77.1697	1.50233	21983	0	86.2681	4.77988	450089	1	78.7155
40	60208	1	1889.5		0		2.81113	21983	0	86.2681	4.77988	450089	1	78.7155
40	10971	0	1909.5		1	59.9789	-2.20562	18660	0	85.1437	0.417792	450090			3.15775
41	59747	1	1876.5		0			25085	0	59.3309	-4.68398	485721	0	53.604	-0.906644
41	9183	0	1877.62		0	19.7701	-3.77046	25085	0	59.3309	-4.68398	485721	0	53.604	-0.906644
41	59896	1	1879.5		0			25085	0	59.3309	-4.68398	485721	0	53.604	-0.906644
41	40546	1	1883.5		0		-2.36462	25085	0	59.3309	-4.68398	485721	0	53.604	-0.906644
41	60087	1	1885.5		0		-3.95891	25085	0	59.3309	-4.68398	485721	0	53.604	-0.906644
41	109900	0	1935.5		0	52.6867		9183	0	19.7701	-3.77046	910236	0	39.3401	-3.95891
41	109901	0	1937.5		0	32.4997		9183	0	19.7701	-3.77046	910236	0	39.3401	-3.95891
41	17738	0	1940.5		0		-2.66065	9183	0	19.7701	-3.77046	910236	0	39.3401	-3.95891
41	52661	1	1942.5		0			9183	0	19.7701	-3.77046	910236	0	39.3401	-3.95891
41	49313	1	1980.5		0			109900	0	52.6867		159104	0	19.7701
41	49530	0	1982.5		0			109900	0	52.6867		159104	0	19.7701
41	42499	1	1996.5		0			109901	0	32.4997		159084	0	34.5617
41	50156	0	1997.5		0			109901	0	32.4997		159084	0	34.5617
42	14906	0	1865.5		0	60.5108	5.8773	8902	0	60.5108	6.02192	790022
42	9233	1	1866.5		0		4.44194	8902	0	60.5108	6.02192	790022
42	14907	1	1868.5		0		-3.27033	8902	0	60.5108	6.02192	790022
42	25652	1	1869.5		0		-0.13839	8902	0	60.5108	6.02192	790022
42	14921	0	1870.5		0	59.9789	7.24257	8902	0	60.5108	6.02192	450094	1	79.5714	4.46831
42	11806	0	1872.5		0	50.962	4.39744	8902	0	60.5108	6.02192	790022
42	2458	0	1873.5		0			8902	0	60.5108	6.02192	790022
42	27876	0	1873.5		1	59.9789	4.5699	8902	0	60.5108	6.02192	450094	1	79.5714	4.46831
42	25451	1	1874.5		0		5.10054	8902	0	60.5108	6.02192	790022
42	14908	1	1876.12		0		5.22042	8902	0	60.5108	6.02192	790022
42	27778	0	1876.5		0	51.0304	-3.27033	8902	0	60.5108	6.02192	450094	1	79.5714	4.46831
42	9060	0	1877.5		1	85.429	3.30689	8902	0	60.5108	6.02192	790022
42	14910	0	1878.5		1	78.7155	3.71908	8902	0	60.5108	6.02192	790022
42	75146	1	1878.5		0		4.85086	8902	0	60.5108	6.02192	450094	1	79.5714	4.46831
42	19703	0	1880.5		1	68.3339	5.10933	8902	0	60.5108	6.02192	450094	1	79.5714	4.46831
42	60030	0	1883.5		1	44.7874		8902	0	60.5108	6.02192	450094	1	79.5714	4.46831
42	12985	0	1889.5		0	79.8067	-0.0276665	8902	0	60.5108	6.02192	100075	1	80.8634	4.93831
42	75851	1	1902.5		0		5.22706	9269	1	60.5108	5.09037	450096	0	59.8423	3.45031
42	27442	0	1912.5		1	40.874	-2.66065	14267	0	96.7928	7.6248	450097			1.79203
42	60972	1	1914.5		0		1.95855	14267	0	96.7928	7.6248	450097			1.79203
42	100171	0	1934.69		1	85.429	2.52418	14906	0	60.5108	5.8773	485726	0	45.9343	-0.311662
42	44687	0	1938.5		1			14906	0	60.5108	5.8773	485726	0	45.9343	-0.311662
42	52498	0	1940.62		0			14906	0	60.5108	5.8773	485726	0	45.9343	-0.311662
42	52499	0	1940.62		0			14906	0	60.5108	5.8773	485726	0	45.9343	-0.311662
42	13590	0	1943.5		1	80.8634	2.96838	14906	0	60.5108	5.8773	485726	0	45.9343	-0.311662
42	53525	1	1950.5		0			14906	0	60.5108	5.8773	485726	0	45.9343	-0.311662
42	38088	0	1995.5		0			32576	1	56.8054		159106	0	58.875
42	57928	1	1996.5		0			32576	1	56.8054		159108		69.5385
42	38742	0	1998.5		0			32576	1	56.8054		159106	0	58.875
42	65611	1	1998.5		0			32576	1	56.8054		159108		69.5385
42	30516	1	2001.5		0			13590	1	80.8634	2.96838	159110		69.5385
42	41999	0	2001.5		0			32576	1	56.8054		159108		69.5385
42	58097	1	2002.5		0			13590	1	80.8634	2.96838	159110		69.5385
42	66432	0	2004.5		0			13590	1	80.8634	2.96838	159110		69.5385
43	8103	1	1822.5		0		1.09676	801749				790023
43	12016	0	1823.74		1	86.2681	2.43776	801749				790023
43	8215	0	1825.5		1	56.8054	3.42434	801749				790023
43	111790	0	1827.5		0	84.2738		801749				790023
43	18629	0	1828.54		0	72.8972	-4.68398	801749				790023
43	15190	0	1830.5		0	87.2258	2.42311	801749				790023
43	8104	1	1833.5		0		1.72697	801749				790023
43	7297	0	1834.5		1	85.429	-1.7182	801749				790023
43	8106	0	1837.5		0	90.387	-0.144496	801749				790023
43	21374	0	1841.5		0			801749				790023
43	25453	0	1869.62		1	87.2258	-0.135705	7299	0	68.386	2.62073	790026	0	60.5108	5.00668
43	18953	0	1870.5		0		0.365027	7299	0	68.386	2.62073	485716	1	87.4565	3.18034
43	63121	1	1871.12		0		1.8864	7299	0	68.386	2.62073	790026	0	60.5108	5.00668
43	16795	1	1872.48		0		-1.07271	7299	0	68.386	2.62073	790026	0	60.5108	5.00668
43	25454	1	1872.5		0		0.750152	7299	0	68.386	2.62073	485716	1	87.4565	3.18034
43	7407	0	1873.5		0	40.874	0.540311	7299	0	68.386	2.62073	485716	1	87.4565	3.18034
43	25455	0	1873.69		1	84.2738	1.52942	7299	0	68.386	2.62073	790026	0	60.5108	5.00668
43	10898	1	1876.5		0		0.56697	7299	0	68.386	2.62073	485716	1	87.4565	3.18034
43	12214	0	1879.5		1	90.387	1.19063	7299	0	68.386	2.62073	485716	1	87.4565	3.18034
43	100177	1	1893.5		0		1.26259	27065	0	87.5522	-4.12552	13930	0	59.9789	-4.2312
43	40890	1	1895.5		0		0.37291	27065	0	87.5522	-4.12552	13930	0	59.9789	-4.2312
43	63931	1	1896.5		0		1.66735	15190	0	87.2258	2.42311	19656	1	78.7155	-0.716678
43	12826	1	1903.5		0		-0.317186	8215	1	56.8054	3.42434	8106	0	90.387	-0.144496
43	134803	0	1907.09			56.8054		12016	1	86.2681	2.43776	790024
43	134809	0	1908.1					12016	1	86.2681	2.43776	790024
43	134804	1	1909.55					12016	1	86.2681	2.43776	790024
43	134805	0	1910.45					12016	1	86.2681	2.43776	790024
43	134806	1	1910.45					12016	1	86.2681	2.43776	790024
43	3853	0	1911.5		0			12016	1	86.2681	2.43776	7297	1	85.429	-1.7182
43	134807	0	1912.46		0	34.5617		12016	1	86.2681	2.43776	790024
43	134808	0	1915					12016	1	86.2681	2.43776	790024
43	118310	1	1920.5					12016	1	86.2681	2.43776	7297	1	85.429	-1.7182
43	31317	1	1922.5		0		0.81324	19614	0	19.7701	-3.7265	910206	0	19.8	-4.12552
43	67229	1	1923.5		0		-2.67346	19614	0	19.7701	-3.7265	910206	0	19.8	-4.12552
43	43702	1	1925.5		0			19614	0	19.7701	-3.7265	910206	0	19.8	-4.12552
43	31652	1	1926.5		0		-1.53814	19614	0	19.7701	-3.7265	910206	0	19.8	-4.12552
43	67539	1	1927.5		0		-2.66065	19614	0	19.7701	-3.7265	910206	0	19.8	-4.12552
43	51670	1	1930.5		0			19614	0	19.7701	-3.7265	910206	0	19.8	-4.12552
43	44471	0	1935.5		0			19614	0	19.7701	-3.7265	910206	0	19.8	-4.12552
46	134816	1	1832.78				-0.56776	3214	1	79.5714	2.07944	790028
46	134817	1	1834.5					3214	1	79.5714	2.07944	790028
46	134818	0	1835.72		1	50.962		3214	1	79.5714	2.07944	790028
46	58210	1	1838.5		0			3214	1	79.5714	2.07944	790028
46	14691	0	1839.12	1	0	43.911	-4.2312	802765				790027	0	66.0744
46	134819	1	1839.62					3214	1	79.5714	2.07944	790028
46	138032	1	1840.84		0			802765				790027	0	66.0744
46	73884	1	1842.48	1	0			802765				790027	0	66.0744
46	3697	1	1843.53		0			802765				790027	0	66.0744
46	73973	1	1844.5		0			802765				790027	0	66.0744
47	13265	1	1838.5		0		-4.68398	484764				790029
47	61804	1	1840.5		0			484764				790029
47	73835	1	1841.5		0		-0.522743	484764				790029
47	27266	0	1843.5		0	67.8374	0.375766	484764				790029
47	103214	1	1865.5				3.31306	485170	0	74.7807		28908	1	79.5714	4.52821
47	103215	1	1866.5				-4.68398	485170	0	74.7807		28908	1	79.5714	4.52821
47	103216	0	1868.5		0	74.7807	4.52272	485170	0	74.7807		28908	1	79.5714	4.52821
47	103218	1	1869.5					485170	0	74.7807		28908	1	79.5714	4.52821
47	103217	0	1870.5		0	50.962	1.42821	485170	0	74.7807		28908	1	79.5714	4.52821
47	103219	0	1871.5		0			485170	0	74.7807		28908	1	79.5714	4.52821
47	67058	1	1921.5		0		-1.97197	18134	0	29.3058	-1.97835	910240	0	41.7908
47	14420	0	1926.32		0		-3.61758	18134	0	29.3058	-1.97835	910240	0	41.7908
47	31960	0	1930.5		0	30.5501		18134	0	29.3058	-1.97835	910259	0	43.538
47	51750	1	1931.5		0			11277	0	38.6883	-1.31985	910205	0	34.406	-0.716314
47	67919	1	1932.5		0			18134	0	29.3058	-1.97835	910259	0	43.538
47	118311	0	1932.5					11277	0	38.6883	-1.31985	910205	0	34.406	-0.716314
47	18138	0	1935.5		0	29.4853	-3.61758	18134	0	29.3058	-1.97835	910240	0	41.7908
47	52058	1	1935.5		0			11277	0	38.6883	-1.31985	910205	0	34.406	-0.716314
47	14353	0	1939.5		0		-1.58943	18134	0	29.3058	-1.97835	910240	0	41.7908
47	18139	0	1940.5		0		-3.61758	18134	0	29.3058	-1.97835	910240	0	41.7908
47	17175	1	1941.5		0		-3.61758	18134	0	29.3058	-1.97835	910259	0	43.538
47	29244	0	1941.5		0		-3.75443	18134	0	29.3058	-1.97835	910240	0	41.7908
47	45347	0	1945.12		0		-0.886534	18134	0	29.3058	-1.97835	910259	0	43.538
47	57283	1	1981.5		0			18138	0	29.4853	-3.61758	159114	0	32.1383
47	41735	0	1991.5		0			44181	0	46.3018		159116	0	52.6867
47	41825	1	1995.5		0			44181	0	46.3018		159116	0	52.6867
49	11181	0	1830.96		1	56.8054	0.306116	5623	0	97.6675	4.52821	790031
49	16419	0	1832.5		1	71.6269	2.16573	5623	0	97.6675	4.52821	790031
49	16420	0	1833.5		1	79.5714	1.92608	5623	0	97.6675	4.52821	790031
49	21251	0	1835.74		0	56.8054	2.62073	5623	0	97.6675	4.52821	790031
49	16799	0	1836.5		0	90.387	1.07967	5623	0	97.6675	4.52821	790031
49	100215	1	1839.5		0			5623	0	97.6675	4.52821	790031
49	16908	1	1841.5		0		2.66464	5623	0	97.6675	4.52821	790031
49	100216	0	1845.5		0			5623	0	97.6675	4.52821	790031
49	10972	0	1865.5		1	87.5522	1.91213	2023	1	68.3339	3.58352	450103
49	15192	0	1868.5		1	59.9988	0.309695	2023	1	68.3339	3.58352	450103
49	13025	0	1916.5		0	52.3497	-3.61758	11491	0	34.817	-3.95891	450104	0	33.1557	1.04302
49	27200	0	1920.5		0	43.8975	-1.93008	11491	0	34.817	-3.95891	450104	0	33.1557	1.04302
49	43597	0	1924.5		0			11491	0	34.817	-3.95891	450104	0	33.1557	1.04302
51	15042	0	1849.5		1	78.7155	-3.95891	4027	0	80.8634		4027	0	80.8634
51	15269	0	1867.41		1	70.1042	2.22605	20166	1	85.429	2.86047	23211	0	56.8054	2.77839
51	13734	0	1868.5		1	85.429	-0.225043	20166	1	85.429	2.86047	23211	0	56.8054	2.77839
51	24156	0	1869.5		0	69.5385	2.74127	20166	1	85.429	2.86047	23211	0	56.8054	2.77839
51	3698	1	1871.5		0			20166	1	85.429	2.86047	23211	0	56.8054	2.77839
51	64562	1	1916.9		0			15042	1	78.7155	-3.95891	790032	0	74.7807	-3.77046
51	13717	0	1918.24		0	51.0304	-1.97197	15042	1	78.7155	-3.95891	790032	0	74.7807	-3.77046
51	10908	0	1922.5		0	52.6867	-2.66065	15042	1	78.7155	-3.95891	790032	0	74.7807	-3.77046
51	117780	0	1933.5		1			20234	1	85.429	2.06236	910182		59.195	1.4459
51	117778	0	1933.87		1			20234	1	85.429	2.06236	910182		59.195	1.4459
51	117781	0	1941.5		1			20234	1	85.429	2.06236	910182		59.195	1.4459
51	117782	0	1944.5		1			20234	1	85.429	2.06236	910182		59.195	1.4459
52	24223	0	1834.59		1	66.4239	3.35576	3900	1	59.9789	3.46574	790035	1	68.386	3.02619
52	100274	1	1836.5		0		-4.45435	3900	1	59.9789	3.46574	790035	1	68.386	3.02619
52	2177	0	1838.5		0			3900	1	59.9789	3.46574	790035	1	68.386	3.02619
52	73739	1	1839.5		0		1.67408	3900	1	59.9789	3.46574	790035	1	68.386	3.02619
52	61895	1	1842.5		0		1.48007	3900	1	59.9789	3.46574	790035	1	68.386	3.02619
52	58531	1	1846.5		0		1.96048	3900	1	59.9789	3.46574	790035	1	68.386	3.02619
52	39540	1	1853.5		0			3900	1	59.9789	3.46574	450106
52	20820	0	1858.5		0	66.4239	2.88939	3699	1	80.8634		450107		72.8972
52	100270	1	1858.5		0			3900	1	59.9789	3.46574	450106
52	74506	0	1858.52		0			3900	1	59.9789	3.46574	790034	1	85.429	5.32878
52	18092	0	1860.25		0	62.8769	2.90548	3699	1	80.8634		450107		72.8972
52	24549	1	1860.5		0		2.39628	3900	1	59.9789	3.46574	790034	1	85.429	5.32878
52	100273	1	1860.5		0		0.59209	3900	1	59.9789	3.46574	450106
52	62714	0	1861.5		0		0.595153	3900	1	59.9789	3.46574	450106
52	62749	0	1862.1		1	66.4239	-0.0578196	3900	1	59.9789	3.46574	790034	1	85.429	5.32878
52	24224	0	1863.62		0		-4.68398	3900	1	59.9789	3.46574	450106
52	16800	0	1864.5		1	40.965	-3.27033	3699	1	80.8634		450107		72.8972
52	25941	1	1864.5		0		2.84634	3900	1	59.9789	3.46574	790034	1	85.429	5.32878
52	16125	1	1866.5		0		2.44925	3900	1	59.9789	3.46574	450106
52	74829	1	1868.5		0			3900	1	59.9789	3.46574	450106
52	13788	0	1870.5		0	79.292	1.65837	3900	1	59.9789	3.46574	450106
52	27847	0	1872.5		0	79.292	-2.36462	3900	1	59.9789	3.46574	450106
52	100265	1	1881.5		0		3.13342	20003	1	85.429	3.71556	450108	1	85.429	2.31873
52	21060	1	1885.5		0		3.06897	20003	1	85.429	3.71556	450108	1	85.429	2.31873
52	40684	1	1887.5		0		-0.14272	24223	1	66.4239	3.35576	790033	1	96.8	5.31561
52	27210	0	1887.5		0	79.8067	-3.7265	20003	1	85.429	3.71556	450108	1	85.429	2.31873
52	100279	1	1889.5		0		0.127885	24223	1	66.4239	3.35576	790033	1	96.8	5.31561
52	26203	1	1889.5		0		0.50804	24223	1	66.4239	3.35576	790033	1	96.8	5.31561
52	75576	0	1892.55		0	79.8067	-1.12865	24223	1	66.4239	3.35576	790033	1	96.8	5.31561
52	14136	0	1903.87		0	76.835	-3.77046	24223	1	66.4239	3.35576	450109	0	80.8634	5.14312
52	28934	1	1905.5		0		-1.97197	24223	1	66.4239	3.35576	450109	0	80.8634	5.14312
52	7017	0	1908.98		1	79.5714	2.85839	15300	0	87.2258	4.18727	450110			5.71153
52	4185	1	1909.5		0			24223	1	66.4239	3.35576	450109	0	80.8634	5.14312
52	207763	1	1909.66				1.82954	485171	0	74.7807	4.9411	18092	0	62.8769	2.90548
52	76134	0	1910.44		1	50.962	-3.61758	15300	0	87.2258	4.18727	450110			5.71153
52	135481	0	1910.74		1	87.5522	3.36067	135485	0	89.2912	3.81883	24082	1	62.8769	-3.77046
52	207764	0	1910.95		1	51.4721	3.10119	485171	0	74.7807	4.9411	18092	0	62.8769	2.90548
52	60917	1	1912.5		0			15300	0	87.2258	4.18727	450110			5.71153
52	207765	0	1912.92			69.5385	0.653569	485171	0	74.7807	4.9411	18092	0	62.8769	2.90548
52	100281	1	1915.5		0			24223	1	66.4239	3.35576	450109	0	80.8634	5.14312
52	61033	1	1916.5		0			15300	0	87.2258	4.18727	450110			5.71153
55	484809	0	1835.58		0	84.2738	2.96531	484805	1	87.4565		100299	0	68.386	5.85793
55	484810	0	1836.84					484805	1	87.4565		100299	0	68.386	5.85793
55	484811	1	1838.5				0.932194	484805	1	87.4565		100299	0	68.386	5.85793
55	484812	0	1839.38		0	50.962	1.05319	484805	1	87.4565		100299	0	68.386	5.85793
55	484813	1	1840.5					484805	1	87.4565		100299	0	68.386	5.85793
55	484814	0	1841.38		0	59.9789	-1.31985	484805	1	87.4565		100299	0	68.386	5.85793
55	484815	1	1843.5				1.06041	484805	1	87.4565		100299	0	68.386	5.85793
55	484816	1	1844.91				-3.27033	484805	1	87.4565		100299	0	68.386	5.85793
55	484817	1	1847.5				0.584907	484805	1	87.4565		100299	0	68.386	5.85793
55	484818	0	1849.7		0		1.20268	484805	1	87.4565		100299	0	68.386	5.85793
56	74613	1	1861.5		0		2.7537	21526	0	80.8634	3.14656	790037	1	85.429
56	62793	1	1863.5		0		-4.12552	21526	0	80.8634	3.14656	790037	1	85.429
56	29487	0	1864.5		0	80.8634	-4.12552	21526	0	80.8634	3.14656	790037	1	85.429
56	12497	0	1866.5		1	71.6269	-2.67346	21526	0	80.8634	3.14656	790037	1	85.429
56	100303	1	1867.5		0		1.61087	21526	0	80.8634	3.14656	790037	1	85.429
56	63066	1	1869.5		0		-1.50454	21526	0	80.8634	3.14656	790037	1	85.429
56	28285	1	1869.5		0		1.84255	21526	0	80.8634	3.14656	790037	1	85.429
56	5667	1	1872.5		0			21526	0	80.8634	3.14656	790037	1	85.429
56	59645	1	1873.5		0			21526	0	80.8634	3.14656	790037	1	85.429
56	21584	1	1875.5		0		-4.12552	21526	0	80.8634	3.14656	790037	1	85.429
56	4370	0	1876.5		0			21526	0	80.8634	3.14656	790037	1	85.429
56	63329	1	1878.5		0		-3.77046	21526	0	80.8634	3.14656	790037	1	85.429
56	27226	0	1880.5		0	80.8634	-6.43455	21526	0	80.8634	3.14656	790037	1	85.429
56	59997	1	1882.5		0			21526	0	80.8634	3.14656	790037	1	85.429
56	14379	0	1888.5		0	52.2729	-0.82451	21581	0	80.8634	4.78462	450123			-4.68398
56	7366	0	1889.5		0	34.406	-1.3286	21581	0	80.8634	4.78462	450122			2.16573
56	28286	0	1890.5		0	51.0304	1.56887	25783	1	85.1437	1.22084	120058	0	66.0744	5.44466
56	13735	1	1891.5		0		-3.54417	21581	0	80.8634	4.78462	450122			2.16573
56	40809	1	1892.5		0		-1.96907	25783	1	85.1437	1.22084	120058	0	66.0744	5.44466
56	100307	1	1892.5		0		-3.77046	25783	1	85.1437	1.22084	120058	0	66.0744	5.44466
56	20523	1	1892.5		0		0.799763	21581	0	80.8634	4.78462	450122			2.16573
56	207766	0	1893.23		1	85.429	-3.27033	485180	1		3.53702	21581	0	80.8634	4.78462
56	60367	1	1894.5		0			21581	0	80.8634	4.78462	450122			2.16573
56	207767	0	1895.2		0			485180	1		3.53702	21581	0	80.8634	4.78462
56	100308	1	1895.5		0		-2.36462	25783	1	85.1437	1.22084	120058	0	66.0744	5.44466
56	103253	0	1895.5		0	51.0304		25783	1	85.1437	1.22084	120058	0	66.0744	5.44466
56	207768	1	1896.6				1.93309	485180	1		3.53702	21581	0	80.8634	4.78462
56	26963	0	1897.87		0	51.3051	-0.544464	21581	0	80.8634	4.78462	450122			2.16573
56	207769	0	1898.37				-3.06768	485180	1		3.53702	21581	0	80.8634	4.78462
56	25264	0	1898.5		0	79.8067	3.74107	25783	1	85.1437	1.22084	21581	0	80.8634	4.78462
56	7504	0	1899.5		0	80.048	-0.666159	25783	1	85.1437	1.22084	21581	0	80.8634	4.78462
56	60506	1	1899.5		0			21581	0	80.8634	4.78462	450123			-4.68398
56	41483	1	1915.5		0			29486	0	79.292		450128			2.33216
56	30875	1	1918.5		0			23934	0	66.4239	0.759146	450127			3.89754
56	11492	0	1921.5		1	54.3905	1.72098	23934	0	66.4239	0.759146	450127			3.89754
56	43452	0	1922.12		0			29487	0	80.8634	-4.12552	450132			1.85399
56	43451	0	1922.12		0	79.8067	-2.67346	29487	0	80.8634	-4.12552	450132			1.85399
56	67142	1	1922.78		0			23934	0	66.4239	0.759146	450127			3.89754
56	6932	0	1926.5		1	58.4893	3.59207	23934	0	66.4239	0.759146	450127			3.89754
56	53073	1	1946.5		0			19221	0	77.1697	0.980734	450133			-0.610217
56	69153	0	1947.5		1			19221	0	77.1697	0.980734	450133			-0.610217
56	46212	1	1953.5		0			19221	0	77.1697	0.980734	450133			-0.610217
56	48708	0	1974.5		0	40.965		21660	0	61.164	-2.66065	16280	0		0.0676586
56	56715	1	1976.5		0			21660	0	61.164	-2.66065	16280	0		0.0676586
56	61086	1	1985.5		0			9956	0	54.4981	-3.61758	159120		69.5385
56	49799	0	1986.5		0			9956	0	54.4981	-3.61758	159120		69.5385
56	65297	1	1986.5		0			9956	0	54.4981	-3.61758	159122	0	66.4239
56	65941	1	1988.5		0			9956	0	54.4981	-3.61758	159122	0	66.4239
56	37889	0	1989.5		0			9956	0	54.4981	-3.61758	159120		69.5385
56	37950	0	1991.5		0			6932	1	58.4893	3.59207	159128	0	46.5
56	37951	0	1991.5		0			9956	0	54.4981	-3.61758	159122	0	66.4239
56	50027	0	1993.5		0			6932	1	58.4893	3.59207	159128	0	46.5
56	57869	0	1994.5		0			9956	0	54.4981	-3.61758	159130	0	51.0304
56	42539	0	1997.5		0			9956	0	54.4981	-3.61758	159130	0	51.0304
56	41899	1	1998.5		0			9956	0	54.4981	-3.61758	159130	0	51.0304
56	38318	1	2003.5		0			8578	0	54.3905	0.31032	159132		71.6269
57	24694	0	1843.5		0	59.9789	-4.12552	27842	1	87.4565	5.04109	790038
57	107168	1	1845.5				-3.7265	27842	1	87.4565	5.04109	790038
57	18214	0	1848.5		1	69.4987	-3.7265	27842	1	87.4565	5.04109	790038
57	100335	0	1850.5		1	69.4987	0.184192	27842	1	87.4565	5.04109	790038
57	15916	0	1863.5		0	44.2073	-1.58764	12620	1	85.429	3.71934	450134			-4.68398
57	107164	1	1866.5					12620	1	85.429	3.71934	450134			-4.68398
57	74989	1	1873.5		0		-2.36462	12620	1	85.429	3.71934	450134			-4.68398
57	40244	1	1874.5		0		0.965705	16421	0	84.2738	3.38877	450136	0	56.6696	0.364239
57	27247	0	1875.81		0	60.3542	-1.04092	16421	0	84.2738	3.38877	450136	0	56.6696	0.364239
57	15359	1	1909.5		0		-2.66065	17307	1	59.8423	0.781732	450138			1.62775
57	571	0	1914.5		0			17307	1	59.8423	0.781732	450138			1.62775
58	103262	0	1792.5					100349	0			801590
58	19809	0	1793.5		0	84.2738	3.95749	100349	0			801590
58	100348	0	1795.5		1	84.2738		100349	0			801590
58	103264	0	1795.5		1			100349	0			801590
58	22785	1	1796.5		0		3.48303	100349	0			801590
58	4798	1	1805.5		0			100349	0			801590
58	7582	0	1805.78		0	96.7928	4.46831	511451	0	87.5522		803164
58	100341	1	1817.5		0		3.01302	511451	0	87.5522		801801
58	15302	0	1818.78		1	59.9789	3.26434	511451	0	87.5522		801801
58	131035	1	1820.5					511451	0	87.5522		801801
58	131036	1	1821.5					511451	0	87.5522		801801
58	103256	1	1824.5					511451	0	87.5522		801801
58	29490	0	1827.5		1	87.5522	0.284442	511451	0	87.5522		801801
58	19811	1	1829.5		0		2.86878	100346	0	90.5785	3.91202	503392	1	82.0811	4.23016
58	19812	1	1830.5		0		2.22757	100346	0	90.5785	3.91202	503392	1	82.0811	4.23016
58	511477	1	1831.5					100346	0	90.5785	3.91202	503392	1	82.0811	4.23016
58	127559	1	1833.5					100346	0	90.5785	3.91202	503392	1	82.0811	4.23016
58	100336	1	1834.5		0		-0.811334	100346	0	90.5785	3.91202	503392	1	82.0811	4.23016
58	100337	1	1836.5		0		-1.72762	100346	0	90.5785	3.91202	503392	1	82.0811	4.23016
58	100338	1	1837.5		0		0.314213	100346	0	90.5785	3.91202	503392	1	82.0811	4.23016
58	13045	0	1846.67		1	59.9789	-0.244099	3548	1	100	3.94839	450141
58	511483	1	1847.5					485179	0	84.2738		3548	1	100	3.94839
58	511484	1	1848.65					485179	0	84.2738		3548	1	100	3.94839
58	511485	0	1850.38					485179	0	84.2738		3548	1	100	3.94839
58	511487	0	1852.88					485179	0	84.2738		3548	1	100	3.94839
58	511488	1	1853.5					485179	0	84.2738		3548	1	100	3.94839
58	511490	1	1855.5					485179	0	84.2738		3548	1	100	3.94839
58	7269	0	1860.61		1	79.8067	2.31901	3548	1	100	3.94839	450142	0	68.4	0.655228
58	485175	0	1860.85					400475	0	56.8054	4.01097	485178	0	52.6867	1.92758
58	19773	0	1862.5		1	90.387	-1.94591	3548	1	100	3.94839	450142	0	68.4	0.655228
58	100342	1	1863.5		0			3548	1	100	3.94839	450142	0	68.4	0.655228
58	511494	0	1864.87		0	80.048	1.94569	802843				19809	0	84.2738	3.95749
58	511497	1	1865.88				1.36692	802843				19809	0	84.2738	3.95749
58	485176	0	1867.06		0	70.699	3.25343	400475	0	56.8054	4.01097	485178	0	52.6867	1.92758
58	26299	0	1867.12		1	84.2738	0.0182653	3548	1	100	3.94839	450142	0	68.4	0.655228
58	511500	0	1867.75		1	85.429	3.31733	802843				19809	0	84.2738	3.95749
58	511502	0	1868.9		0	79.8067	2.89001	802843				19809	0	84.2738	3.95749
58	511504	1	1870.22				2.56359	802843				19809	0	84.2738	3.95749
58	485177	1	1870.5				-0.1814	400475	0	56.8054	4.01097	485178	0	52.6867	1.92758
58	511506	0	1871.46		1	62.8769	0.60774	802843				19809	0	84.2738	3.95749
58	27695	0	1871.5		0	87.2258	1.37657	3548	1	100	3.94839	450142	0	68.4	0.655228
58	511511	1	1876.32				1.76418	802843				19809	0	84.2738	3.95749
58	400478	0	1882.9		0	54.4981	2.96508	802625				802561
58	19965	0	1888.04		1	84.2738	2.99496	29490	1	87.5522	0.284442	450144			1.65306
58	100344	1	1894.5		0		2.58303	29490	1	87.5522	0.284442	450144			1.65306
58	138018	0	1897.31			79.8067	-3.91202	400479	0	84.2738	3.55202	802644
58	138017	1	1903.24				2.56708	400479	0	84.2738	3.55202	802644
58	114934	1	1912.12				-3.77046	400477	1	85.429	2.52296	485753	1	85.429	-0.623406
58	114935	1	1913.97				-0.611261	400477	1	85.429	2.52296	485753	1	85.429	-0.623406
58	61000	1	1915.5		0		0.210493	17280	0	34.406	-3.7265	450145			-4.12552
58	12627	0	1918.41		0	34.406	0.228749	400477	1	85.429	2.52296	485753	1	85.429	-0.623406
58	114936	1	1920.5					400477	1	85.429	2.52296	485753	1	85.429	-0.623406
58	29205	0	1921.55		0		-3.75443	17280	0	34.406	-3.7265	450145			-4.12552
58	103263	0			1			100349	0			801590
59	484840	1	1842.5				2.61958	484839				790040
59	484841	1	1845.39				-0.634965	484839				790040
59	484842	1	1851.59				3.4018	484839				790040
60	103280	1	1848.5					11186	1	68.386	2.67655	790041		84.2738	-1.7613
60	100435	0	1850.5		0	80.8634		11186	1	68.386	2.67655	790041		84.2738	-1.7613
60	8199	0	1851.5		0	79.8067	-4.45435	11186	1	68.386	2.67655	790041		84.2738	-1.7613
60	25666	1	1852.5		0		-1.92862	11186	1	68.386	2.67655	450148
60	103282	1	1855.5					11186	1	68.386	2.67655	790041		84.2738	-1.7613
60	131332	1	1857.5					115286	0			790141			0.268606
60	25224	1	1858.5		0		2.34975	11186	1	68.386	2.67655	450148
60	103283	1	1858.5					11186	1	68.386	2.67655	790041		84.2738	-1.7613
60	7806	0	1863.5		0	85.1437	1.4746	11186	1	68.386	2.67655	450148
60	483135	0	1869.86		1	87.4565	3.01429	485182	0	87.2258		483129	1	79.5714
60	21530	0	1870.5		0	52.7609	-4.68398	24226	0	59.9789	2.63573	450153			-4.68398
60	20955	0	1873.5		0	84.2738	0.174803	28384	1	87.5522	4.1248	450152		66.0744	4.28599
60	100378	1	1874.5		0		1.29005	28384	1	87.5522	4.1248	450152		66.0744	4.28599
60	100363	1	1875.5		0		2.05437	28384	1	87.5522	4.1248	450152		66.0744	4.28599
60	100379	1	1877.5		0		1.59695	28384	1	87.5522	4.1248	450152		66.0744	4.28599
60	21204	0	1879.5		0	60.3542	-0.159784	103277	1	86.2681		115318	0	58.4893
60	18957	0	1879.5		0	70.0068	4.99232	28384	1	87.5522	4.1248	450152		66.0744	4.28599
60	100364	1	1880.5		0		1.08894	28384	1	87.5522	4.1248	450154		80.048	3.63691
60	19277	0	1880.5		0	83.8852	3.55342	28384	1	87.5522	4.1248	450152		66.0744	4.28599
60	131342	0	1882.5		1	78.7155		103277	1	86.2681		115318	0	58.4893
60	23354	0	1882.5		0	84.2738	-1.12276	28384	1	87.5522	4.1248	450152		66.0744	4.28599
60	100380	1	1883.5		0		2.75979	28384	1	87.5522	4.1248	450152		66.0744	4.28599
60	21210	0	1884.5		0	75.1809	4.78693	28384	1	87.5522	4.1248	450154		80.048	3.63691
60	27197	0	1888.5		1	87.5522	-3.7265	28384	1	87.5522	4.1248	450152		66.0744	4.28599
60	100360	1	1892.5		0		3.34817	13369	0	87.5522	-3.07454	450157			5.25263
60	21917	0	1894.9		1	79.8067	-2.36462	13369	0	87.5522	-3.07454	450157			5.25263
60	131598	1	1898.5					801664				18955	0	69.4987	4.92716
60	131597	0	1899.5		1	96.7928	6.37645	801664				18955	0	69.4987	4.92716
60	100382	1	1900.5		0		1.45363	28384	1	87.5522	4.1248	398970	0	85.1437	1.35178
60	100389	1	1901.5		0			10061	1	78.7155	-4.68398	450156	0	30.139	-4.68398
60	13736	1	1901.5		0		3.17664	13369	0	87.5522	-3.07454	450157			5.25263
60	6988	1	1903.5		0		1.763	28384	1	87.5522	4.1248	398970	0	85.1437	1.35178
60	100390	1	1905.5		0		2.96217	10061	1	78.7155	-4.68398	450156	0	30.139	-4.68398
60	23353	0	1907.31		0	87.2258	-2.67346	28384	1	87.5522	4.1248	398970	0	85.1437	1.35178
60	100391	1	1909.5		0		-2.66065	10061	1	78.7155	-4.68398	450156	0	30.139	-4.68398
60	100393	0	1920.56		0		0.295363	7806	0	85.1437	1.4746	450158	0	56.6696	3.13375
60	100410	0	1922.8		0			7806	0	85.1437	1.4746	450158	0	56.6696	3.13375
60	100414	1	1923.5		0			100361	1	84.2738		450159			1.59172
60	100394	0	1930.62		0			7806	0	85.1437	1.4746	450158	0	56.6696	3.13375
61	14571	0	1811.46		0	42.067	-4.45435	900088				900246
61	103266	1	1832.5				0.945627	2494	0	50.962		790042
61	21918	0	1839.12		0	36.4867	-3.95891	2494	0	50.962		790042
61	61852	1	1841.5		0		-1.47119	2494	0	50.962		790042
61	13363	1	1846.5		0		0.0424258	2494	0	50.962		790042
61	58723	1	1850.38		0		-3.7265	123424	0	36.2528		790044	0	30.1612
61	62364	1	1851.3		0			123424	0	36.2528		790044	0	30.1612
61	1632	1	1853.5		0			123424	0	36.2528		790044	0	30.1612
61	25265	1	1855.17		0		0.509761	123424	0	36.2528		790044	0	30.1612
61	59169	1	1861.5		0		1.9362	12403	0	66.0744	1.94258	790045	0	42.0407	-4.45435
61	20526	0	1862.22		0	36.1389	-3.77046	123424	0	36.2528		790044	0	30.1612
61	29493	0	1862.5		0	34.4249	-1.87947	12403	0	66.0744	1.94258	790045	0	42.0407	-4.45435
61	62827	1	1864.5		0		-1.59979	12403	0	66.0744	1.94258	790045	0	42.0407	-4.45435
61	29494	0	1865.5		0	50.8645		12403	0	66.0744	1.94258	790045	0	42.0407	-4.45435
61	39980	1	1866.5		0		1.36808	12403	0	66.0744	1.94258	790045	0	42.0407	-4.45435
61	20527	0	1868.5		0	47.1079	2.89011	12403	0	66.0744	1.94258	790045	0	42.0407	-4.45435
61	484858	0	1876.29				-4.12552	14571	0	42.067	-4.45435	484857	0	44.7293	0.435924
61	484859	0	1878.5		0	54.5217	-3.7265	14571	0	42.067	-4.45435	484857	0	44.7293	0.435924
61	484860	1	1879.62				-3.77046	14571	0	42.067	-4.45435	484857	0	44.7293	0.435924
61	484861	0	1884.12					14571	0	42.067	-4.45435	484857	0	44.7293	0.435924
61	484862	1	1885.38				-3.77046	14571	0	42.067	-4.45435	484857	0	44.7293	0.435924
61	40623	1	1886.87		0		-2.66065	14571	0	42.067	-4.45435	790043	0	33.1557	-4.12552
61	40657	1	1887.5				-2.36462	14571	0	42.067	-4.45435	790043	0	33.1557	-4.12552
61	27697	1	1898.5		0		1.23487	21918	0	36.4867	-3.95891	790046
61	7028	1	1904.5		0		2.31671	21918	0	36.4867	-3.95891	790046
61	28188	0	1909.5		0	34.406	0.20994	21918	0	36.4867	-3.95891	790046
61	13020	0	1942.55		0		-1.23803	27207	0	67.8374	-0.632428	910216	0	56.8002	-0.498395
61	13719	0	1946.5		0		-2.66065	27207	0	67.8374	-0.632428	910216	0	56.8002	-0.498395
61	13772	0	1948.5		0		-3.61758	27207	0	67.8374	-0.632428	910216	0	56.8002	-0.498395
61	53729	1	1952.5		0			27207	0	67.8374	-0.632428	910216	0	56.8002	-0.498395
63	29498	0	1846.5		1	85.429	2.44293	3702	0	59.9789	4.15888	790047		59.9789
63	74095	1	1847.5		0			3702	0	59.9789	4.15888	790047		59.9789
63	74166	1	1849.5		0		2.42705	3702	0	59.9789	4.15888	790047		59.9789
63	134824	0	1907.5					29498	1	85.429	2.44293	790048
63	134825	0	1913.5		1	78.7155		29498	1	85.429	2.44293	790048
63	134826	0	1917.5			77.1697		29498	1	85.429	2.44293	790048
64	58955	1	1856.5		0		3.64493	29500	0	66.0744		450162		59.8423
64	9595	1	1856.5		0		4.1449	29500	0	66.0744		450162		59.8423
64	9596	0	1858.74		1	87.5522	4.5851	29500	0	66.0744		450162		59.8423
64	557888	1	1862.72					801688				790050		66.0744	5.8396
64	74706	1	1864.5		0		1.0568	29500	0	66.0744		450162		59.8423
64	558212	1	1864.78				2.70562	801688				790050		66.0744	5.8396
64	558673	0	1867.6					801688				790050		66.0744	5.8396
64	138850	1	1869.5				-3.7265	801688				790050		66.0744	5.8396
64	559278	0	1871.23			87.5522		801688				790050		66.0744	5.8396
64	559358	0	1872.37				1.61073	801688				790050		66.0744	5.8396
64	559415	0	1872.37				1.93431	801688				790050		66.0744	5.8396
64	559689	0	1874.25			85.1437	1.75513	801688				790050		66.0744	5.8396
64	138690	1	1876.48				4.20528	801327				790049
64	138691	0	1880.87			84.2738	0.0175024	801327				790049
64	138685	0	1883.8		0	44.7874	1.98022	801327				790049
64	63640	1	1887.03		0		3.18116	9608	1	66.0744	6.1415	800691
64	9598	0	1888.15		1	96.7928	2.14984	9608	1	66.0744	6.1415	800691
64	9609	1	1889.5		0		-3.7265	9608	1	66.0744	6.1415	800691
64	40759	1	1890.78		0		2.32662	9608	1	66.0744	6.1415	800691
64	680	0	1898.78		1	79.8067	1.20461	9608	1	66.0744	6.1415	800691
64	547483	0	1914.55		0	83.8852		554434		85.1437	1.23448	9596	1	87.5522	4.5851
64	547484	0	1916.04				1.41109	554434		85.1437	1.23448	9596	1	87.5522	4.5851
64	547485	0	1919.76			87.2258		554434		85.1437	1.23448	9596	1	87.5522	4.5851
64	547487	0	1921.13		0	84.2738		554434		85.1437	1.23448	9596	1	87.5522	4.5851
64	3685	0	1921.92		0			9596	1	87.5522	4.5851	450163		87.2	-3.9936
64	31486	0	1924.31		0	50.962		9596	1	87.5522	4.5851	450163		87.2	-3.9936
64	31867	1	1929.45		0			9596	1	87.5522	4.5851	450163		87.2	-3.9936
64	67837	1	1931.91		0			9596	1	87.5522	4.5851	450163		87.2	-3.9936
64	547498	0	1962.98		0			9598	1	96.7928	2.14984	802985	1	89.2912	4.38772
64	47462	1	1964.04		0			9598	1	96.7928	2.14984	802985	1	89.2912	4.38772
64	47714	1	1966.07		0			9598	1	96.7928	2.14984	802985	1	89.2912	4.38772
64	48073	0	1969.03		0			9598	1	96.7928	2.14984	802985	1	89.2912	4.38772
64	56126	1	1971.55		0			9598	1	96.7928	2.14984	802985	1	89.2912	4.38772
65	23828	0	1879.5		0		-3.7265	18681	1	68.3339	4.75599	4287	0	69.2362	3.94839
65	26020	0	1880.5		0	62.8769	2.72493	18681	1	68.3339	4.75599	4287	0	69.2362	3.94839
65	11948	0	1882.5		0	79.8067	-2.12404	18681	1	68.3339	4.75599	4287	0	69.2362	3.94839
65	20376	0	1889.5		0	60.5108	-0.634067	18681	1	68.3339	4.75599	4287	0	69.2362	3.94839
65	54576	0	1960.5		0	51.0304		14912	0	79.8067	0.740504	910251	0	34.6	-0.0649729
65	54677	1	1961.5		0			14912	0	79.8067	0.740504	910251	0	34.6	-0.0649729
65	55021	1	1963.5		0			14912	0	79.8067	0.740504	910251	0	34.6	-0.0649729
65	47597	0	1964.96		0			14912	0	79.8067	0.740504	910251	0	34.6	-0.0649729
65	71274	1	1967.79		0			14912	0	79.8067	0.740504	910251	0	34.6	-0.0649729
65	48338	0	1971.5		0			14912	0	79.8067	0.740504	910251	0	34.6	-0.0649729
65	48733	1	1974.5		0			14912	0	79.8067	0.740504	910251	0	34.6	-0.0649729
65	72293	1	1976.5		0			14912	0	79.8067	0.740504	910251	0	34.6	-0.0649729
65	37676	1	1983.5		0			68053	1	51.0304		159134	0	46.5
65	30037	0	1985.5		0			68053	1	51.0304		159134	0	46.5
65	64809	0	1991.5		0			68053	1	51.0304		159134	0	46.5
66	54009	1	1955.5		0			9817	0	46.8388	2.19006	910218	0	58.4893	-2.36462
66	46695	1	1958.12		0			9817	0	46.8388	2.19006	910218	0	58.4893	-2.36462
66	35839	0	1966.5		0			9817	0	46.8388	2.19006	910218	0	58.4893	-2.36462
66	55727	0	1967.5		1			15360	0	56.8054	-2.66065	9599	0	51.0304	0.90399
66	56031	1	1970.5		0			15360	0	56.8054	-2.66065	9599	0	51.0304	0.90399
67	484917	1	1711.47					484921	0	66.0744		484920
67	126283	0	1713.5		0	80.8634	5.52146	484921	0	66.0744		484920
67	484918	0	1715.72					484921	0	66.0744		484920
67	16473	0	1857.5		1	79.8067	-0.583146	103296	0	87.2258	4.36005	450166			-4.06389
67	19702	1	1858.55		0		2.6282	296	0	80.048	4.19971	790051
67	19330	0	1859.62		1	90.387	2.66765	103296	0	87.2258	4.36005	450166			-4.06389
67	4721	1	1860.5		0			296	0	80.048	4.19971	790051
67	21462	1	1860.91		0		-3.7265	103296	0	87.2258	4.36005	450166			-4.06389
67	16923	0	1862.5		0	54.5217	2.09517	296	0	80.048	4.19971	790051
67	23917	0	1862.5		0	74.7807	3.92633	103296	0	87.2258	4.36005	450164	0	67.261
67	16806	1	1862.5		0		2.19599	103296	0	87.2258	4.36005	450166			-4.06389
67	15086	1	1863.5		0		2.3783	296	0	80.048	4.19971	790051
67	27047	0	1863.5		1	79.5714	4.40643	103296	0	87.2258	4.36005	450164	0	67.261
67	100470	0	1864.5		1	87.5522	4.21488	296	0	80.048	4.19971	450165		100	1.6399
67	126303	1	1864.5					296	0	80.048	4.19971	790051
67	27698	0	1865.5		1	79.8067	2.1471	296	0	80.048	4.19971	450165		100	1.6399
67	16805	1	1865.5		0		3.39462	296	0	80.048	4.19971	790051
67	21066	1	1865.5		0		2.53895	103296	0	87.2258	4.36005	450166			-4.06389
67	25824	1	1865.5		0		2.70318	103296	0	87.2258	4.36005	450164	0	67.261
67	39986	0	1866.5		1	87.4565	3.56614	103296	0	87.2258	4.36005	450164	0	67.261
67	10385	1	1867.5		0		-3.95891	296	0	80.048	4.19971	450165		100	1.6399
67	15082	1	1868.5		0		3.06927	103296	0	87.2258	4.36005	450164	0	67.261
67	18958	1	1869.5		0		4.0961	296	0	80.048	4.19971	450165		100	1.6399
67	28939	1	1870.5		0		-2.69044	103296	0	87.2258	4.36005	450164	0	67.261
67	40135	1	1871.5		0		2.89647	296	0	80.048	4.19971	790051
67	8440	0	1872.47		1	85.429	1.98269	103296	0	87.2258	4.36005	450166			-4.06389
67	15304	1	1872.47		0		-4.12552	103296	0	87.2258	4.36005	450166			-4.06389
67	20931	1	1872.5		0		-3.7265	103296	0	87.2258	4.36005	450164	0	67.261
67	11027	1	1873.5		0		-3.7265	296	0	80.048	4.19971	790051
67	63235	1	1874.5		0		1.58541	103296	0	87.2258	4.36005	450166			-4.06389
67	18959	1	1874.5		0		2.90392	296	0	80.048	4.19971	450165		100	1.6399
67	11379	1	1876.5		0		3.7612	103296	0	87.2258	4.36005	450164	0	67.261
67	60628	1	1903.5		0		2.49672	19352	1	85.429	3.81326	450169			5.20032
67	100471	1	1929.5		0			100470	1	87.5522	4.21488	450170			2.69034
67	2007	0	1931.5		0			100470	1	87.5522	4.21488	450170			2.69034
67	32129	1	1932.07		0			100470	1	87.5522	4.21488	450170			2.69034
68	24032	0	1869.24		1	85.1437	5.0034	24887	1	68.386	5.48293	450171
68	100495	0	1870.46		1	79.8067	2.251	24887	1	68.386	5.48293	450171
68	100496	1	1872.5		0		1.61656	24887	1	68.386	5.48293	450171
68	100497	1	1875.5		0		2.21503	24887	1	68.386	5.48293	450171
68	132911	1	1877.5		0			24887	1	68.386	5.48293	450171
100	23087	0	1859.5		0	29.5858	-3.77046	25817	0	29.5858	-4.06389	900538
100	12327	0	1861.5		0	19.7701	-3.95891	25817	0	29.5858	-4.06389	900538
100	7440	0	1864.5		0	29.5858	-3.27033	25817	0	29.5858	-4.06389	900538
100	106994	0	1866.5					25817	0	29.5858	-4.06389	900538
100	1558	0	1867.5		0			25817	0	29.5858	-4.06389	900538
100	18216	0	1868.5		0	37.1837	-3.95891	25817	0	29.5858	-4.06389	900538
100	100510	1	1870.5		0			25817	0	29.5858	-4.06389	900538
100	9501	0	1873.12		0	29.5858	-3.27033	25817	0	29.5858	-4.06389	900538
100	137144	1	1876.13					114620	0	51.134	-4.45435	790052
100	1559	1	1876.5		0			25817	0	29.5858	-4.06389	900538
100	75122	1	1877.5		0			25817	0	29.5858	-4.06389	900538
100	137145	0	1878.77		0	37.3014		114620	0	51.134	-4.45435	790052
100	137146	0	1880.96					114620	0	51.134	-4.45435	790052
100	137147	0	1888.7		0	37.9534		114620	0	51.134	-4.45435	790052
100	116362	1	1911.35				-1.97197	18215	0	40.7059	-4.12552	790053
100	20297	0	1912.5		0	40.5473	0.36927	18215	0	40.7059	-4.12552	790053
100	16734	1	1913.5		0		-3.61758	18215	0	40.7059	-4.12552	790053
100	16031	0	1915.5		0	19.7701	-1.97197	18215	0	40.7059	-4.12552	790053
102	60004	1	1882.5		0			14820	0	76.835	2.63573	485730	0	50.962	-4.12552
102	18115	0	1882.5		0	31.9733	-3.77046	14820	0	76.835	2.63573	485730	0	50.962	-4.12552
102	9645	0	1883.5		0	40.5473	-2.67346	14820	0	76.835	2.63573	485730	0	50.962	-4.12552
102	16129	0	1885.5		0		-2.36462	14820	0	76.835	2.63573	485730	0	50.962	-4.12552
102	75394	0	1886.5		0	29.7689	-3.95891	14820	0	76.835	2.63573	485730	0	50.962	-4.12552
102	60180	1	1888.5		0		-2.67346	14820	0	76.835	2.63573	485730	0	50.962	-4.12552
102	114994	0	1890.5		1	71.6269		107228	0	43.8975		790054			-4.45435
102	114996	1	1894.5					107228	0	43.8975		790054			-4.45435
102	60512	1	1899.5		0			14820	0	76.835	2.63573	485730	0	50.962	-4.12552
102	114998	1	1899.5					107228	0	43.8975		790054			-4.45435
102	9647	0	1901.5		0	36.4867	-2.36462	14820	0	76.835	2.63573	485730	0	50.962	-4.12552
102	22881	1	1907.5		0		-1.36989	107228	0	43.8975		790054			-4.45435
105	16757	1	1820		0		2.82001	103352	0	49.8159	5.4161	790055
105	483149	0	1824.5		0	49.8159		103352	0	49.8159	5.4161	790055
105	483148	1	1824.5				1.6399	103352	0	49.8159	5.4161	790055
105	483150	0	1824.86			84.2738		103352	0	49.8159	5.4161	790055
105	483151	1	1826.17					103352	0	49.8159	5.4161	790055
105	483152	0	1828.35					103352	0	49.8159	5.4161	790055
105	19355	1	1862.5		0		-3.77046	8079	0	50.962	2.45341	485757		54.3905
105	39929	0	1864.72		0			8079	0	50.962	2.45341	485757		54.3905
105	74768	0	1866.5		1	79.5714		8079	0	50.962	2.45341	485757		54.3905
105	16338	0	1869.5		0		-4.12552	8079	0	50.962	2.45341	485757		54.3905
108	60005	1	1882.5		0		-0.156304	9540	1	85.1437	2.1443	790056			-4.2312
108	26513	0	1884.32		0	84.2738	-3.7265	9540	1	85.1437	2.1443	790056			-4.2312
108	9544	0	1885.5		0	50.962	3.02004	9540	1	85.1437	2.1443	790056			-4.2312
108	63644	1	1887.5		0		0.683514	9540	1	85.1437	2.1443	790056			-4.2312
108	40703	1	1888.5		0			9540	1	85.1437	2.1443	790056			-4.2312
108	75510	1	1890.5		0			9540	1	85.1437	2.1443	790056			-4.2312
110	27085	1	1884.5		0		-0.271028	562292		96.7928	0.435924	29743	0	82.0811	0.599554
110	64330	0	1907.5		1	79.8067	0.354091	19358	1	78.7155	4.60384	400798	0	59.9789	4.03069
110	17108	1	1910.5		0		1.76477	19358	1	78.7155	4.60384	400798	0	59.9789	4.03069
110	10572	0	1919.5		1	60.0006	2.00798	10064	1	85.1437	5.59943	24699	0	66.0744	3.65976
110	31132	1	1920.5		0		3.34303	10064	1	85.1437	5.59943	24699	0	66.0744	3.65976
111	25118	0	1810.5		1	79.5714	4.92331	802742				100590	0
111	21842	0	1851.87		0	87.2258	2.64852	100587	0		4.30507	790057
111	39512	1	1852.87		0		-1.98483	100587	0		4.30507	790057
111	74377	0	1854.5		0			100587	0		4.30507	790057
111	58962	1	1856.37		0		2.31153	100587	0		4.30507	790057
111	62660	1	1859.5		0			26671	0	53.9254	-0.542324	900422
111	29516	1	1860.5		0		-3.27033	26671	0	53.9254	-0.542324	900422
111	29525	1	1861.62		0		-0.574351	100587	0		4.30507	790057
111	39888	0	1863.69		0			26671	0	53.9254	-0.542324	900422
111	74714	1	1864.73		0		2.83143	100587	0		4.30507	790057
111	29532	0	1867.5		0	66.0744	5.08909	26671	0	53.9254	-0.542324	900422
111	12728	0	1870.5		0	59.195	2.43142	26671	0	53.9254	-0.542324	900422
111	20142	0	1872.5		1	78.7155	1.86433	26671	0	53.9254	-0.542324	900422
111	1744	0	1883.5		0			28584	0	59.3309	3.31492	28586	0	66.0744	0.537122
111	29517	0	1884.5		1	67.261	3.85581	28584	0	59.3309	3.31492	28586	0	66.0744	0.537122
111	13932	0	1887.5		1	84.2738	0.51531	28584	0	59.3309	3.31492	28586	0	66.0744	0.537122
111	40705	1	1888.5		0		1.18706	28584	0	59.3309	3.31492	28586	0	66.0744	0.537122
111	76064	1	1907.5		0		1.20464	28584	0	59.3309	3.31492	28586	0	66.0744	0.537122
112	9583	0	1840.5		0	86.2681	3.50563	800931				790058
112	26232	1	1844.5		0		1.76026	800931				790058
112	114342	1	1846.5					800931				790058
112	28865	1	1851.5		0		3.11821	800931				790058
112	27567	0	1869.5		0	56.6696	2.05054	27565	0	66.0744	-4.06389	485731	0	70.9874	3.31387
112	12053	1	1871.5		0		0.542536	27565	0	66.0744	-4.06389	485731	0	70.9874	3.31387
112	12055	1	1872.5		0		1.77295	27565	0	66.0744	-4.06389	485731	0	70.9874	3.31387
112	40209	1	1873.5		0			27565	0	66.0744	-4.06389	485731	0	70.9874	3.31387
112	18626	1	1877.5		0		1.04101	27565	0	66.0744	-4.06389	485731	0	70.9874	3.31387
113	61809	0	1839.62		0	50.962		137159	0		3.41559	790060
113	29557	0	1843.5		0	59.9789	-1.59979	137159	0		3.41559	790060
113	73980	0	1844.54		0	72.8972		137159	0		3.41559	790060
113	39286	0	1846.52		1	78.7155		137159	0		3.41559	790060
113	62374	0	1852.5		0			137159	0		3.41559	790060
113	123364	1	1893.5		0			123355	0	29.5858	-4.12552	790061	0	28.0898	-4.12552
113	123365	1	1895.5		0		-3.7265	123355	0	29.5858	-4.12552	790061	0	28.0898	-4.12552
113	123366	1	1898.5				-1.96907	123355	0	29.5858	-4.12552	790061	0	28.0898	-4.12552
113	123367	1	1899.5					123355	0	29.5858	-4.12552	790061	0	28.0898	-4.12552
114	29560	0	1882.5		0		1.91116	100623	0	44.0406		790062
114	75348	1	1884.5		0		2.02006	100623	0	44.0406		790062
114	13914	0	1885.5		0	77.1697	-3.77046	100623	0	44.0406		790062
114	75420	1	1887.5		0		1.33421	100623	0	44.0406		790062
115	63649	0	1887.5		0			12136	0	44.0406	1.57636	485734		56.8054	3.63022
115	63650	0	1887.5		0	52.6867		15096	0	66.0744	3.04966	485711	0	51.134	3.33541
115	21708	0	1888.5		0	51.4198	2.92039	15096	0	66.0744	3.04966	485711	0	51.134	3.33541
115	60216	1	1889.5		1			12136	0	44.0406	1.57636	485734		56.8054	3.63022
115	12224	0	1890.5		0	76.835	1.96984	15096	0	66.0744	3.04966	485711	0	51.134	3.33541
115	7384	0	1892.5		0	56.8054	-0.0222829	15096	0	66.0744	3.04966	485711	0	51.134	3.33541
115	8174	1	1894.5		0		0.706777	15096	0	66.0744	3.04966	485711	0	51.134	3.33541
115	63870	0	1894.5		1	79.5714		12136	0	44.0406	1.57636	485734		56.8054	3.63022
115	60404	1	1895.5		0			12136	0	44.0406	1.57636	485734		56.8054	3.63022
115	60455	1	1897.5		0		-0.498395	15096	0	66.0744	3.04966	485711	0	51.134	3.33541
115	7385	0	1900.5		0	38.6718	-3.06768	15096	0	66.0744	3.04966	485711	0	51.134	3.33541
115	75966	1	1904.5		0		0.521931	15096	0	66.0744	3.04966	485711	0	51.134	3.33541
115	16039	0	1907.5		1	79.5714	2.42444	12136	0	44.0406	1.57636	485734		56.8054	3.63022
116	40366	1	1877.77		0		2.32423	22787	0	39.9674	4.66701	450177	0	66.0744	5.91914
116	40393	1	1878.89		0		3.41436	22787	0	39.9674	4.66701	450177	0	66.0744	5.91914
116	9736	0	1881.5		0	59.1375	-2.67346	22787	0	39.9674	4.66701	450177	0	66.0744	5.91914
117	22912	0	1856.5		0	32.109	-3.7265	22788	0	43.911	-0.314534	485732	0	29.5858	-4.2312
117	59143	0	1860.37		0	30.734		22788	0	43.911	-0.314534	485732	0	29.5858	-4.2312
117	22913	0	1862.5		0	35.102	-3.7265	22788	0	43.911	-0.314534	485732	0	29.5858	-4.2312
117	10464	0	1865.5		0	19.7701	-4.12552	29564	0	29.6368	-4.2312	900405
117	22566	0	1867.5		0	32.1383	-0.249	22788	0	43.911	-0.314534	485732	0	29.5858	-4.2312
117	40021	1	1867.5		0			29564	0	29.6368	-4.2312	900405
117	17564	0	1869.5		0	33.0434	-0.173847	29564	0	29.6368	-4.2312	900405
117	74910	1	1870.5		0			22788	0	43.911	-0.314534	485732	0	29.5858	-4.2312
117	40216	1	1873.5		0		-0.97418	22788	0	43.911	-0.314534	485732	0	29.5858	-4.2312
117	126309	0	1873.5		0	43.538		29564	0	29.6368	-4.2312	900405
117	59816	1	1876.5		0			29564	0	29.6368	-4.2312	900405
117	10	0	1876.5		0			22788	0	43.911	-0.314534	485732	0	29.5858	-4.2312
117	126310	1	1880.5		0		-1.39082	29564	0	29.6368	-4.2312	900405
117	75319	1	1883.5		0		1.57246	7636	1	89.3711	3.44976	450181		87.2258	3.61656
117	12038	0	1885.5		0	54.4981	-2.67346	7636	1	89.3711	3.44976	450181		87.2258	3.61656
117	100628	1	1886.5		0		1.24824	7636	1	89.3711	3.44976	450181		87.2258	3.61656
117	24014	0	1887.5		0	52.2729	-0.286411	22788	0	43.911	-0.314534	790063
117	8052	0	1890.5		0	41.7908	-3.77046	22910	0	30.5518	0.357798	8802	0	36.0328	-1.01393
117	7328	0	1891.12		0	77.1697	-1.88067	22788	0	43.911	-0.314534	790063
117	29569	0	1894.5		0	34.406	-3.7265	22910	0	30.5518	0.357798	8802	0	36.0328	-1.01393
117	23618	0	1900.37		0		-2.79233	22788	0	43.911	-0.314534	790063
117	60543	1	1900.5		0			22910	0	30.5518	0.357798	8802	0	36.0328	-1.01393
117	7640	0	1917.5		0	51.3051	0.689341	7357	1	87.2258	4.14434	450183	1	87.5	3.97843
117	43158	0	1918.5		0		0.0388064	7357	1	87.2258	4.14434	450183	1	87.5	3.97843
117	15014	0	1922.5		0	59.9789	2.2073	7357	1	87.2258	4.14434	450183	1	87.5	3.97843
117	45466	0	1946.12		0			8052	0	41.7908	-3.77046	159814	0	34.9632	-3.27033
117	159812	1	1949.88					8052	0	41.7908	-3.77046	159814	0	34.9632	-3.27033
118	11306	0	1905.5		0	45.585	-1.96907	29571	0	33.1557	-3.7265	790064	0	19.7701
118	9894	0	1906.66		0		-1.96907	29571	0	33.1557	-3.7265	790064	0	19.7701
118	60893	0	1911.5		0	27.313		29571	0	33.1557	-3.7265	790064	0	19.7701
118	41492	1	1915.91		0		-1.41263	29571	0	33.1557	-3.7265	790064	0	19.7701
118	9897	1	1915.91		0		-2.66065	29571	0	33.1557	-3.7265	790064	0	19.7701
120	103412	1	1870.5		0		-1.93152	114440	0	33.1557		485735	0	29.6368
120	103413	1	1872.5					114440	0	33.1557		485735	0	29.6368
120	5732	1	1876.5		0			114440	0	33.1557		485735	0	29.6368
120	22204	0	1876.75		0	51.0304	-0.719014	114440	0	33.1557		485735	0	29.6368
120	132847	0	1879.5					114440	0	33.1557		485735	0	29.6368
120	75225	1	1880.5		0		-3.7265	114440	0	33.1557		485735	0	29.6368
120	63479	0	1882.5		0	34.1776		114440	0	33.1557		485735	0	29.6368
121	10841	0	1832.25		0	56.8054	-3.7265	4678	1			790066
121	127537	0	1833.5					4678	1			790066
121	20185	0	1835		0		3.23636	4678	1			790066
121	25992	0	1836.4		0	56.8054	3.23636	4678	1			790066
121	24187	1	1837.43		0		2.62073	4678	1			790066
121	100662	1	1838.5		0		3.28923	4678	1			790066
121	133333	1	1839.5					4678	1			790066
121	20205	1	1841.5		0		3.96135	4678	1			790066
121	7902	0	1845.5		1	87.4565	4.20878	27332	1	85.429	4.92331	790065
121	24015	0	1846.5		0	90.387	2.45758	27332	1	85.429	4.92331	790065
121	5242	0	1846.73		0			4678	1			790066
121	3176	1	1847.98		0			4678	1			790066
121	19979	0	1848.8		1	68.386	2.79243	27332	1	85.429	4.92331	790065
121	100663	1	1849.5		0		-0.491609	4678	1			790066
121	133332	1	1851.32				3.56009	4678	1			790066
121	19980	1	1855.5		0		2.89364	27332	1	85.429	4.92331	790065
121	24233	0	1857.5		0	59.9789	0.273253	27332	1	85.429	4.92331	790065
121	7318	0	1861.5		0	80.048	3.32719	27332	1	85.429	4.92331	790065
121	19363	1	1862.5		0		2.62478	27332	1	85.429	4.92331	790065
122	29576	0	1855.5		0	51.0304		3169	1	86.2681	4.60517	790067
122	114450	1	1861.5					3169	1	86.2681	4.60517	790067
122	135226	0	1864.5		0	46.8388		3169	1	86.2681	4.60517	790067
122	131066	0	1866.18		0	37.9534		3169	1	86.2681	4.60517	790067
123	207840	1	1873.72					207834	0	32.1784		790070
123	109636	0	1874.83		0	77.1697	-2.67346	207834	0	32.1784		790069	0	33.5051
123	207839	1	1875.02					207834	0	32.1784		790070
123	207825	1	1876.09					207834	0	32.1784		790069	0	33.5051
123	207826	1	1878.5				-2.36462	207834	0	32.1784		790069	0	33.5051
123	207841	1	1878.95					207834	0	32.1784		790070
123	207842	0	1880.89					207834	0	32.1784		790070
123	207827	1	1881.11					207834	0	32.1784		790069	0	33.5051
123	207843	1	1882.14					207834	0	32.1784		790070
123	207828	0	1887.5		0	34.406		207834	0	32.1784		790069	0	33.5051
123	207829	1	1889.5					207834	0	32.1784		790069	0	33.5051
123	137579	0	1891.5					109602	0	34.817	-1.06815	790068		59.9988
123	137580	0	1892.78		0	38.9501		109602	0	34.817	-1.06815	790068		59.9988
123	137581	1	1894.5					109602	0	34.817	-1.06815	790068		59.9988
123	137582	1	1896.5					109602	0	34.817	-1.06815	790068		59.9988
123	137583	1	1898.5					109602	0	34.817	-1.06815	790068		59.9988
123	137584	1	1899.5					109602	0	34.817	-1.06815	790068		59.9988
123	137585	0	1902.5		0	36.9686		109602	0	34.817	-1.06815	790068		59.9988
123	137586	1	1904.95					109602	0	34.817	-1.06815	790068		59.9988
123	137587	1	1907.5					109602	0	34.817	-1.06815	790068		59.9988
123	137588	1	1909.5					109602	0	34.817	-1.06815	790068		59.9988
124	29595	0	1850.5		0	40.5473		103428	0		1.16315	790072	0	44.6852
124	62380	1	1852.5		0			103428	0		1.16315	790072	0	44.6852
124	15738	1	1854.5		0		-4.12552	103428	0		1.16315	790072	0	44.6852
124	2593	0	1858.5		0			103428	0		1.16315	790072	0	44.6852
124	39770	1	1859.5		0			103428	0		1.16315	790072	0	44.6852
124	5419	0	1872.5		0			103436	0	33.1557	-4.06389	790071
124	74997	1	1873.5		0			103436	0	33.1557	-4.06389	790071
124	63258	1	1875.5		0		0.522189	103436	0	33.1557	-4.06389	790071
124	8314	0	1876.5		0	29.6368	-3.27033	103436	0	33.1557	-4.06389	790071
124	22568	0	1878.5		0		-3.7265	103436	0	33.1557	-4.06389	790071
124	13275	0	1880.5		0	52.6867	-2.67346	103436	0	33.1557	-4.06389	790071
124	75295	1	1882.5		0		-0.248929	103436	0	33.1557	-4.06389	790071
124	22274	0	1884.5		0	52.6867	0.574631	103436	0	33.1557	-4.06389	790071
124	15504	0	1885.5		0	52.6867	0.480289	103436	0	33.1557	-4.06389	790071
124	60284	1	1891.5		0		-2.12403	103436	0	33.1557	-4.06389	790071
124	23069	0	1924.5		0		-3.61758	14001	0	52.6867	-3.9936	21135	0	37.1837	-3.7265
124	53559	0	1950.5		1	70.1042		11031	0	30.2646	-3.9936	910231	0	40.5	-1.39531
124	69599	0	1951.5		0			11031	0	30.2646	-3.9936	910231	0	40.5	-1.39531
124	46813	0	1959.5		0			11031	0	30.2646	-3.9936	910231	0	40.5	-1.39531
124	49785	0	1985.5		0			51771	0	31.4894	-3.75443	159138	0	36.9686
124	42240	0	1987.5		0			51771	0	31.4894	-3.75443	159138	0	36.9686
124	5935	0	1989.5		0			51771	0	31.4894	-3.75443	159138	0	36.9686
124	64967	1	1996.5		0			15430	0		-2.66065	159140		61.8929
124	50205	1	1998.5		0			51771	0	31.4894	-3.75443	159138	0	36.9686
124	66298	1	1999.5		0			15430	0		-2.66065	159140		61.8929
124	65716	1	2002.5		0			51771	0	31.4894	-3.75443	159138	0	36.9686
126	8890	1	1874.5		0		0.673193	23198	1	85.429	3.68341	485715	1	85.429	3.47717
126	59839	1	1876.25		0		0.651749	23198	1	85.429	3.68341	485715	1	85.429	3.47717
126	40335	1	1876.5		0		2.7484	23198	1	85.429	3.68341	485715	1	85.429	3.47717
126	59840	1	1877.25		0		-0.435946	23198	1	85.429	3.68341	485715	1	85.429	3.47717
126	23621	1	1878.59		0		-0.0663593	22789	0	41.2724	-4.68398	790073
126	40395	1	1879.86		0		2.01751	23198	1	85.429	3.68341	485715	1	85.429	3.47717
126	7974	0	1880.5		0	67.8374	0.988546	23198	1	85.429	3.68341	485715	1	85.429	3.47717
126	23622	1	1880.5		0		0.581623	22789	0	41.2724	-4.68398	790073
126	23623	0	1882.5		0		-3.7265	22789	0	41.2724	-4.68398	790073
126	27510	0	1883.15		0	80.048	1.83147	23198	1	85.429	3.68341	485715	1	85.429	3.47717
126	22915	1	1887.5		0		0.163716	23198	1	85.429	3.68341	485715	1	85.429	3.47717
127	11246	0	1833.5		0	57.7465	6.64849	126316				790184
127	32228	0	1933.5		0	69.2362		28308	1	59.9789	4.46271	450191	0	66.4239	4.37603
127	68074	1	1934.5		0			28308	1	59.9789	4.46271	450191	0	66.4239	4.37603
127	32692	1	1939.5		0			28308	1	59.9789	4.46271	450191	0	66.4239	4.37603
127	52782	0	1943.5		0			28308	1	59.9789	4.46271	450191	0	66.4239	4.37603
127	38061	0	1994.5		0			32228	0	69.2362		159032		60.0006
127	38707	0	1996.5		0			32228	0	69.2362		159032		60.0006
128	100671	0	1763.5		1	96.7928	5.71817	126600	1	87.4565		801121	1	85.429
128	126347	0	1766.5		0	80.048		126600	1	87.4565		801121	1	85.429
128	126346	0	1769.5		1	67.0462	4.04555	126600	1	87.4565		801121	1	85.429
128	126361	1	1770.5					126600	1	87.4565		801121	1	85.429
128	126360	1	1772.5					126600	1	87.4565		801121	1	85.429
128	126362	1	1773.5					126600	1	87.4565		801121	1	85.429
128	101010	0	1775.5		0	62.8769		126600	1	87.4565		801121	1	85.429
128	24234	1	1799.5		0		2.89304	126601	0	62.8769	4.96185	405379	1	89.3711
128	115078	1	1805.5					126601	0	62.8769	4.96185	405379	1	89.3711
128	23972	1	1809.5		0		4.00702	126601	0	62.8769	4.96185	405379	1	89.3711
128	101002	1	1812.5		0			126601	0	62.8769	4.96185	405379	1	89.3711
128	21	0	1817.5		1	86.2681		126601	0	62.8769	4.96185	405379	1	89.3711
128	126363	0						126601	0	62.8769	4.96185	405379	1	89.3711
128	126364	0						126601	0	62.8769	4.96185	405379	1	89.3711
128	126365	1						126601	0	62.8769	4.96185	405379	1	89.3711
129	103469	0	1861.5		0	67.8374		698	1	59.9789	3.94839	450193	1	85.429	-4.45435
129	103470	1	1862.5					698	1	59.9789	3.94839	450193	1	85.429	-4.45435
129	103471	1	1863.5					698	1	59.9789	3.94839	450193	1	85.429	-4.45435
129	12798	0	1864.5		1	85.429	-0.542476	698	1	59.9789	3.94839	450193	1	85.429	-4.45435
129	114160	1	1866.5					698	1	59.9789	3.94839	450193	1	85.429	-4.45435
129	11598	1	1867.5		0		1.13761	698	1	59.9789	3.94839	450193	1	85.429	-4.45435
129	103472	0	1868.5		0	66.4239		698	1	59.9789	3.94839	450193	1	85.429	-4.45435
129	114161	0	1870.5					698	1	59.9789	3.94839	450193	1	85.429	-4.45435
129	9904	0	1871.5		1	85.429	0.197455	698	1	59.9789	3.94839	450193	1	85.429	-4.45435
129	29602	0	1873.5		0	52.6867		698	1	59.9789	3.94839	450193	1	85.429	-4.45435
129	63312	1	1877.5		0		-0.438913	698	1	59.9789	3.94839	450193	1	85.429	-4.45435
130	17333	1	1862.24		0		-3.7265	101019	0	89.2912	4.77952	790075	0	32.1784
130	74716	1	1864.6		0		-3.95891	101019	0	89.2912	4.77952	790075	0	32.1784
130	101024	1	1868.08		0		-2.50159	101019	0	89.2912	4.77952	790075	0	32.1784
132	24707	0	1837.5		1	59.9789	0.162567	29628	0	97.6675	5.36731	29633	0	72.8972
132	74948	1	1871.5		0		-2.67346	12902	1	97.6675	-4.68398	450201			3.39996
132	20312	0	1872.5		0	41.7908	-3.77046	12902	1	97.6675	-4.68398	450201			3.39996
132	11206	1	1876.5		0		0.342896	12902	1	97.6675	-4.68398	450201			3.39996
132	28738	0	1880.5		0	44.7874	-1.20391	12902	1	97.6675	-4.68398	450201			3.39996
133	27271	0	1853.5		0	76.835	-3.95891	4639	0	69.4987	1.16315	790076
133	16474	0	1855.5		1	79.8067	-3.95891	4639	0	69.4987	1.16315	790076
133	2936	0	1857.5		0			4639	0	69.4987	1.16315	790076
133	9366	0	1860.5		1	34.817	0.42312	4639	0	69.4987	1.16315	790076
133	2937	0	1861.5		0			4639	0	69.4987	1.16315	790076
133	16962	0	1863.5		0	74.7807	-2.05486	4639	0	69.4987	1.16315	790076
133	7583	0	1864.5		0	69.5385	2.07552	4639	0	69.4987	1.16315	790076
133	16965	0	1867.5		0	51.0304	0.533191	4639	0	69.4987	1.16315	790076
133	63011	1	1868.5		0		3.63097	4639	0	69.4987	1.16315	790076
133	19370	0	1869.5		1	68.3339	3.4695	4639	0	69.4987	1.16315	790076
133	14939	1	1871.5		0		1.90629	4639	0	69.4987	1.16315	790076
133	22619	0	1872.5		1	85.429	-0.105437	4639	0	69.4987	1.16315	790076
133	63286	1	1876.5		0		2.49246	4639	0	69.4987	1.16315	790076
133	19710	0	1891.5		1	69.5385	1.83117	14937	0	84.2738	0.38547	790077	1	85.429	0.0110295
133	11035	0	1893.5		0	84.2738	1.17499	14937	0	84.2738	0.38547	790077	1	85.429	0.0110295
133	26458	0	1896.5		1	79.8067	0.898476	14937	0	84.2738	0.38547	790077	1	85.429	0.0110295
133	16966	0	1898.5		0	51.0709	-3.06768	14937	0	84.2738	0.38547	790077	1	85.429	0.0110295
133	75832	1	1901.5		0			14937	0	84.2738	0.38547	790077	1	85.429	0.0110295
133	51531	0	1928.5		1	75.1809		27271	0	76.835	-3.95891	450208	1	87.5	-0.551584
133	31980	0	1930.5		1		-3.61758	27271	0	76.835	-3.95891	450208	1	87.5	-0.551584
133	67871	1	1931.5		0			16965	0	51.0304	0.533191	450209			4.00476
133	126383	0	1936.5					16965	0	51.0304	0.533191	450209			4.00476
135	17570	0	1852.5		0		-4.2312	131604	0	37.3014		29639	0	42.067
135	39587	1	1854.5		0			131604	0	37.3014		29639	0	42.067
135	74493	1	1857.5		0			131604	0	37.3014		29639	0	42.067
135	59058	1	1858.5		0			131604	0	37.3014		29639	0	42.067
135	17571	0	1860.5		0	52.6867	-3.95891	131604	0	37.3014		29639	0	42.067
136	29647	0	1827.5		1	85.429		29643	0	96.7928	7.08211	790078
136	101096	1	1829.5		0			29643	0	96.7928	7.08211	790078
136	22324	0	1830.5		0	89.2912	3.10698	29643	0	96.7928	7.08211	790078
136	101097	0	1832.5		0	50.962		29643	0	96.7928	7.08211	790078
136	101100	1	1834.5		0		-4.06389	29643	0	96.7928	7.08211	790078
136	101099	0	1838.01		0	76.835		29643	0	96.7928	7.08211	790078
136	29646	0	1840.5		0	87.5522	1.12397	29643	0	96.7928	7.08211	790078
136	61968	1	1843.5		0		1.55636	29643	0	96.7928	7.08211	790078
136	13373	1	1846.5		0		-0.137437	29643	0	96.7928	7.08211	790078
136	192	0	1847.5		0			29643	0	96.7928	7.08211	790078
136	101098	1	1849.5		0			29643	0	96.7928	7.08211	790078
136	25253	1	1903.5		0		-1.48808	29647	1	85.429		450212	0	60.5108	2.06356
136	76038	0	1906.5		1	78.7155	4.6006	29647	1	85.429		450212	0	60.5108	2.06356
136	119958	0	1910.5		1	54.4981		29647	1	85.429		450212	0	60.5108	2.06356
136	42891	1	1916.5		0			29647	1	85.429		450212	0	60.5108	2.06356
136	112010	0	1935.5		0			17572	1	54.4981	5.32179	450213			2.03612
138	28698	0	1908.37		0	56.8054	2.0071	21148	1	68.3339	4.3511	900524	0	77.1697
138	41371	1	1911.5		0			21148	1	68.3339	4.3511	900524	0	77.1697
138	64498	1	1913.5		0			21148	1	68.3339	4.3511	900524	0	77.1697
138	64550	1	1915.5		0			21148	1	68.3339	4.3511	900524	0	77.1697
138	22702	0	1920.5		1		0.503085	21148	1	68.3339	4.3511	900524	0	77.1697
139	11250	1	1841.5		0		2.50872	101102	1	88.2457	2.62073	450221		86.2681	0.798508
139	103544	0	1843.5		0	84.2738	2.25458	101102	1	88.2457	2.62073	450221		86.2681	0.798508
139	103546	1	1844.5				1.42005	101102	1	88.2457	2.62073	450221		86.2681	0.798508
139	101140	0	1847.5		1	87.4565		101102	1	88.2457	2.62073	450221		86.2681	0.798508
139	103550	1	1849.5				3.02247	101102	1	88.2457	2.62073	450221		86.2681	0.798508
139	10950	0	1849.5		1	59.9789	-4.12552	7414	1	85.429	1.6399	450220
139	27190	1	1851.5		0		-0.112039	101102	1	88.2457	2.62073	450221		86.2681	0.798508
139	22921	0	1852.5		1	85.429	2.8128	101102	1	88.2457	2.62073	450221		86.2681	0.798508
139	13049	1	1852.5		0		-0.708532	7414	1	85.429	1.6399	450220
139	103552	0	1854.5		0	84.2738		101102	1	88.2457	2.62073	450221		86.2681	0.798508
139	39621	0	1855.5		1	67.1367		101102	1	88.2457	2.62073	450221		86.2681	0.798508
139	21376	0	1857.5		1	85.429	-3.95891	101102	1	88.2457	2.62073	450221		86.2681	0.798508
139	59098	1	1859.5		0		0.390399	101102	1	88.2457	2.62073	450221		86.2681	0.798508
139	103554	1	1862.5				1.43267	101102	1	88.2457	2.62073	450221		86.2681	0.798508
139	39903	0	1863.5		0	43.8975	-0.64428	101102	1	88.2457	2.62073	450221		86.2681	0.798508
139	23625	1	1869.5		0		-3.77046	25877	1	85.429	-0.596326	450222
139	74950	0	1871.62		0			25877	1	85.429	-0.596326	450222
139	2596	1	1873.5		0			25877	1	85.429	-0.596326	450222
139	7522	1	1875.5		0		-4.68398	25877	1	85.429	-0.596326	450222
139	75103	1	1876.5		0		-3.77046	25877	1	85.429	-0.596326	450222
139	59875	0	1878.38		0	17.2414		25877	1	85.429	-0.596326	450222
139	15746	1	1879.5		0		-4.12552	25877	1	85.429	-0.596326	450222
139	59980	0	1881.37		0	51.0304		25877	1	85.429	-0.596326	450222
139	28555	0	1882.5		0	52.6867	-2.36462	25877	1	85.429	-0.596326	450222
139	60065	0	1884.37		0	19.7701		25877	1	85.429	-0.596326	450222
139	103545	1	1884.5				-1.4045	11505	1	87.4565	5.31561	450223		80.048	4.92331
139	75427	1	1887.5		0			25877	1	85.429	-0.596326	450222
139	18811	0	1888.5		0		-0.329131	25877	1	85.429	-0.596326	450224	0	41.7908	-1.44139
139	60224	1	1889.5		0			25877	1	85.429	-0.596326	450222
139	135491	0	1889.85		1	68.3339		100674	1	62.8769		790079
139	135493	0	1892.5		0	61.8356		100674	1	62.8769		790079
139	135494	0	1894.5		0	61.8356		100674	1	62.8769		790079
139	135495	1	1896.5					100674	1	62.8769		790079
139	31055	1	1919.5		0			59562	1	78.7155		450228
139	67179	1	1922.5		0			59562	1	78.7155		450228
139	31826	1	1928.5		0			59562	1	78.7155		450228
140	103556	0	1836.5					115086	1			790080	0	38.1386
140	13050	1	1838.5		0		-0.85432	115086	1			790080	0	38.1386
140	126405	0	1839.5					115086	1			790080	0	38.1386
140	101144	1	1840.5		0		0.036253	115086	1			790080	0	38.1386
140	25878	0	1842.5		0	51.134	3.24785	115086	1			790080	0	38.1386
140	101145	1	1843.5		0		-0.454313	115086	1			790080	0	38.1386
140	101146	1	1845.5		0		-3.95891	115086	1			790080	0	38.1386
140	101147	0	1846.5		0	51.134	-3.95891	115086	1			790080	0	38.1386
140	22404	0	1848.5		0	52.6867	-0.542324	115086	1			790080	0	38.1386
140	28679	1	1850.5		0		-0.241749	115086	1			790080	0	38.1386
140	12880	1	1851.5		0		-4.45435	115086	1			790080	0	38.1386
140	13051	1	1853.5		0		0.41685	115086	1			790080	0	38.1386
140	12881	1	1856.5		0		-3.7265	115086	1			790080	0	38.1386
140	16531	0	1893.5		0	58.4893	1.13346	25030	0	56.8002	0.93327	25912	1	87.4565	1.5731
140	64027	1	1899.5		0		1.24964	25030	0	56.8002	0.93327	25912	1	87.4565	1.5731
140	60872	1	1910.5		0			25030	0	56.8002	0.93327	25912	1	87.4565	1.5731
140	73384	1	1996.5		0			29327	0	43.6272	-1.12768	159036	0	51.0304
140	66268	0	1998.5		0			29327	0	43.6272	-1.12768	159036	0	51.0304
140	38236	1	2000.5		0			29327	0	43.6272	-1.12768	159036	0	51.0304
140	38237	0	2000.5		0			29327	0	43.6272	-1.12768	159036	0	51.0304
140	38275	0	2001.5		0			52908	0	66.0744		159038		50.962
140	42790	1	2004.5		0			52908	0	66.0744		159038		50.962
141	101150	1	1826.64		0		-4.2312	126407	0		1.56065	790081
141	11236	1	1828.5		0		2.52521	126407	0		1.56065	790081
141	101151	1	1829.19		0		2.28836	126407	0		1.56065	790081
141	7780	0	1830.5		0	76.835	4.38554	126407	0		1.56065	790081
141	101152	1	1832.5		0			6833	0			790082			-3.98898
141	28829	1	1832.5		0		1.03123	126407	0		1.56065	790081
141	26550	1	1833.5		0		2.08266	126407	0		1.56065	790081
141	28830	0	1835.5		0	36.2528	-4.12552	6833	0			790082			-3.98898
141	101153	1	1836.5		0			6833	0			790082			-3.98898
141	11237	0	1836.5	1	0	50.962	2.66097	126407	0		1.56065	790081
141	29653	0	1838.5		0	50.962	-3.95891	6833	0			790082			-3.98898
141	73720	0	1838.5		0			126407	0		1.56065	790081
141	9118	0	1841.5		0	49.4471	2.74875	6833	0			790082			-3.98898
141	61915	1	1842.5		0		-0.581666	6833	0			790082			-3.98898
141	61969	0	1843.5		0	59.9789	-3.7265	6833	0			790082			-3.98898
141	28832	0	1847.5		0	42.8461	-3.9936	6833	0			790082			-3.98898
141	130011	0	1866.5					28057	1	76.835	5.32878	450230
141	59452	1	1867.5		0		2.12076	28057	1	76.835	5.32878	450230
141	1315	0	1868.5		0			28057	1	76.835	5.32878	450230
141	25679	0	1869.5		0	36.4034	-3.77046	17713	0	68.386	0.723606	450231	0	50.8645	-4.68398
141	4933	0	1869.5		0			28057	1	76.835	5.32878	450230
141	29683	0	1870.5		1	87.4565	2.32416	28057	1	76.835	5.32878	450230
141	29655	0	1870.5		0	50.962	-2.67346	17713	0	68.386	0.723606	450231	0	50.8645	-4.68398
141	59629	1	1872.5		0		2.21508	28057	1	76.835	5.32878	450230
141	11601	1	1872.5		0		-3.7265	17713	0	68.386	0.723606	450231	0	50.8645	-4.68398
141	9911	1	1873.5		0		1.94008	28057	1	76.835	5.32878	450230
141	12847	0	1874.5		0	38.5972	-0.787091	17713	0	68.386	0.723606	450231	0	50.8645	-4.68398
141	75025	1	1874.5		0			28057	1	76.835	5.32878	450230
141	101154	0	1875.5		0	36.4034		17713	0	68.386	0.723606	450231	0	50.8645	-4.68398
141	40371	1	1877.5		0			28057	1	76.835	5.32878	450230
141	28835	0	1878.27		0	36.4034	-2.67346	17713	0	68.386	0.723606	450231	0	50.8645	-4.68398
141	29696	0	1880.5		0	51.0304	2.32334	17713	0	68.386	0.723606	450231	0	50.8645	-4.68398
141	63448	1	1881.5		0			17713	0	68.386	0.723606	450232
141	29700	0	1883.5		0	56.8002	0.162491	17713	0	68.386	0.723606	450232
141	15108	1	1885.5		0		-0.921946	17713	0	68.386	0.723606	450232
141	103594	1	1888.5					17713	0	68.386	0.723606	450232
141	29660	0	1890.5		0	54.5217	-0.810273	17713	0	68.386	0.723606	450232
141	29698	1	1894.5		0		2.78343	7780	0	76.835	4.38554	450233			0.479661
141	103580	1	1896.5		0			29653	0	50.962	-3.95891	450234			-0.394292
141	40923	0	1896.5		0	87.2258	2.08478	7780	0	76.835	4.38554	450233			0.479661
141	126443	1	1898.5					29653	0	50.962	-3.95891	450234			-0.394292
141	103578	0	1900.5		0	38.5972		29653	0	50.962	-3.95891	450234			-0.394292
141	41092	1	1902.5		0			29653	0	50.962	-3.95891	450234			-0.394292
141	75931	1	1903.5		0		3.40206	7780	0	76.835	4.38554	450233			0.479661
141	64205	0	1903.5		0	38.1386		29653	0	50.962	-3.95891	450234			-0.394292
141	60706	0	1905.5		0		0.364052	29653	0	50.962	-3.95891	450237
141	60774	1	1907.5		0			15576	0	59.8423	-1.03592	450236			-3.7265
141	76074	0	1907.5		0			29653	0	50.962	-3.95891	450237
141	126444	1	1907.5					29653	0	50.962	-3.95891	450234			-0.394292
141	60840	1	1909.24		0			15576	0	59.8423	-1.03592	450236			-3.7265
141	29668	0	1909.24		0	54.4981	-1.97197	15576	0	59.8423	-1.03592	450236			-3.7265
141	41312	1	1909.5		0		-1.97197	29653	0	50.962	-3.95891	450238			-0.716458
141	29658	0	1909.5		0	36.4034	0.467232	29653	0	50.962	-3.95891	450237
141	103584	1	1911.5				-2.66065	29653	0	50.962	-3.95891	450238			-0.716458
141	60901	1	1911.5		0		-2.66065	29653	0	50.962	-3.95891	450237
141	76252	1	1914.5		0		0.853295	28832	0	42.8461	-3.9936	450240
141	64551	1	1915.5		0			29653	0	50.962	-3.95891	450238			-0.716458
141	64579	1	1916.5		0			28832	0	42.8461	-3.9936	450240
141	30829	1	1917.5		0			29653	0	50.962	-3.95891	450237
141	51128	1	1923.5		0			15576	0	59.8423	-1.03592	450236			-3.7265
141	67264	1	1923.5		0		-3.06768	28832	0	42.8461	-3.9936	450240
141	67403	1	1925.5		0			28832	0	42.8461	-3.9936	450240
141	51459	0	1927.5		0			29669	0	60.5108	4.12692	450242	0	0.4	-1.83665
141	44056	1	1929.5		0			29669	0	60.5108	4.12692	450242	0	0.4	-1.83665
141	32065	1	1931.5		0			28832	0	42.8461	-3.9936	450240
142	11730	0	1814.5		1		2.40795	29704	1	100	5.70378	485388	1	96.7928
142	29708	0	1817.5		0	80.048	3.53399	29704	1	100	5.70378	485388	1	96.7928
142	103606	1	1818.5				1.76026	29704	1	100	5.70378	485388	1	96.7928
142	200016	1	1819.5		0		1.54608	29704	1	100	5.70378	790084
142	28176	0	1820.5		1	85.429	3.04475	29704	1	100	5.70378	485388	1	96.7928
142	126670	0	1821.5					29704	1	100	5.70378	485388	1	96.7928
142	3496	0	1822.5		0			29704	1	100	5.70378	790084
142	12761	0	1824.09		1	86.2681	1.95154	29704	1	100	5.70378	790084
142	126669	1	1824.5				-1.97593	29704	1	100	5.70378	485388	1	96.7928
142	100701	0	1826.5		1	29.2822	-10	29704	1	100	5.70378	485388	1	96.7928
142	11603	1	1832.5		0		4.45331	29704	1	100	5.70378	485388	1	96.7928
142	27864	1	1846.5		0		3.32701	29704	1	100	5.70378	117278	1	86.2681	6.00876
142	200020	1	1852.5		0		4.02529	29704	1	100	5.70378	117278	1	86.2681	6.00876
142	7982	1	1856.5		0		0.476068	117278	1	86.2681	6.00876	24241	1	86.2681	4.45331
142	21540	0	1861.5		1	96.7928	6.02808	4784	0	96.7928	6.93821	29484	1	96.7928	2.07944
142	4940	1	1862.5		0			4784	0	96.7928	6.93821	29484	1	96.7928	2.07944
142	15937	0	1866.5		0		-3.27033	4784	0	96.7928	6.93821	29484	1	96.7928	2.07944
142	5429	1	1867.5		0			4784	0	96.7928	6.93821	29484	1	96.7928	2.07944
142	63013	1	1868.5		0			4784	0	96.7928	6.93821	29484	1	96.7928	2.07944
142	20277	1	1869.5		0		-0.662786	120198	0	69.5385	4.87378	450440		66.0744
142	63087	0	1870.5		0			29706	1		2.77259	14134	1	85.429	-4.2312
142	12764	1	1871.5		0		0.00855112	29706	1		2.77259	14134	1	85.429	-4.2312
142	25498	0	1871.5		0	80.8634	7.07235	4784	0	96.7928	6.93821	29484	1	96.7928	2.07944
142	29711	0	1873.5		1	84.2738	2.21766	4784	0	96.7928	6.93821	29484	1	96.7928	2.07944
142	19376	1	1876.5		0		5.00886	4784	0	96.7928	6.93821	29484	1	96.7928	2.07944
142	75603	1	1893.5		0			12761	1	86.2681	1.95154	16979	0	84.2738	2.69406
142	7284	0	1894.5		0	100	-1.71008	15245	0	87.2258	3.48414	28176	1	85.429	3.04475
142	63913	1	1895.5		0		2.13078	12761	1	86.2681	1.95154	16979	0	84.2738	2.69406
142	40947	1	1897.5		0		1.99288	15245	0	87.2258	3.48414	28176	1	85.429	3.04475
142	998	0	1899.15		0	79.8067	0.317724	28176	1	85.429	3.04475	485185	1	80.8634
142	64239	0	1905.5		0			15245	0	87.2258	3.48414	28176	1	85.429	3.04475
142	29709	1	1907.5		0		3.61263	21588	1	66.0744	6.82408	120204	0	66.0744	4.14949
142	13797	0	1909.5		1	79.8067	-2.67346	21588	1	66.0744	6.82408	120204	0	66.0744	4.14949
143	101160	1	1856.5		0		2.03576	1710	0	68.386	2.91877	450246
144	16493	0	1842.5		1	79.8067	4.55424	101176	0	82.0811	3.4012	450248		80.8634
144	101179	1	1844.5		0		-4.68398	101176	0	82.0811	3.4012	450248		80.8634
144	101178	1	1847.5		0		3.40842	101176	0	82.0811	3.4012	450248		80.8634
144	1711	0	1848.5		0			101176	0	82.0811	3.4012	450248		80.8634
144	101180	0	1853.5		0	59.9789	2.78224	101176	0	82.0811	3.4012	450248		80.8634
144	135258	0	1898.72					11042	0	56.8054	1.35865	790085
144	135256	0	1902.23					11042	0	56.8054	1.35865	790085
144	135257	0	1903.31					11042	0	56.8054	1.35865	790085
144	135260	0	1904.54					11042	0	56.8054	1.35865	790085
144	135259	0	1906.71					11042	0	56.8054	1.35865	790085
145	101196	1	1806.5		0		2.08548	100705	1		4.19971	514090
145	29714	0	1807.5		0	68.386	3.3322	100705	1		4.19971	514090
145	11906	0	1810		1	85.429	4.06285	100705	1		4.19971	514090
145	101197	1	1811.5		0		0.276062	100705	1		4.19971	514090
145	29718	0	1813.5		1	90.387	2.31581	100705	1		4.19971	514090
145	26904	1	1820.5		0		1.17029	100705	1		4.19971	514090
145	101200	1	1834.5		0			264	1	97.6675	3.8712	790086
145	101202	1	1836.5		0		-0.107696	264	1	97.6675	3.8712	790086
145	101201	1	1837.5		0			264	1	97.6675	3.8712	790086
145	20732	0	1839.5		1	59.9789	-4.12552	264	1	97.6675	3.8712	790086
145	58346	1	1841.5		0		1.6399	264	1	97.6675	3.8712	790086
145	13766	0	1842.5		0	72.8972	-1.29865	264	1	97.6675	3.8712	790086
145	133338	0	1843.5			85.1437	-1.1438	264	1	97.6675	3.8712	790087
145	133339	0	1844.5		0	80.048	-3.79549	264	1	97.6675	3.8712	790087
145	101203	1	1846.5		0			264	1	97.6675	3.8712	790086
145	133340	0	1846.5			77.1697	-4.2312	264	1	97.6675	3.8712	790087
145	62262	1	1849.5		0			264	1	97.6675	3.8712	790086
145	62343	1	1851.5		0			264	1	97.6675	3.8712	790086
145	103622	1	1862.5					11906	1	85.429	4.06285	450250	0	29.4643	-4.2312
145	13798	1	1864.5		0		1.72433	11906	1	85.429	4.06285	485713		76.835
145	20734	0	1865.5		0	40.5473	-3.95891	11906	1	85.429	4.06285	450250	0	29.4643	-4.2312
145	39966	0	1865.5		0			11906	1	85.429	4.06285	485713		76.835
145	10471	0	1867.5		0	48.9564	-1.41718	11906	1	85.429	4.06285	450250	0	29.4643	-4.2312
145	23795	0	1868.5		0		-3.77046	11906	1	85.429	4.06285	485713		76.835
145	63138	0	1871.12		0			11906	1	85.429	4.06285	485713		76.835
145	11449	0	1871.5		0	48.9564	-1.51939	11906	1	85.429	4.06285	450250	0	29.4643	-4.2312
145	63216	0	1873.5		0	50.962		11906	1	85.429	4.06285	485713		76.835
145	103624	1	1873.5					11906	1	85.429	4.06285	450250	0	29.4643	-4.2312
145	103625	1	1875.5					11906	1	85.429	4.06285	450250	0	29.4643	-4.2312
145	28376	0	1875.87		0	53.604	0.752873	11906	1	85.429	4.06285	485713		76.835
145	13799	1	1876.5		0		0.660659	11906	1	85.429	4.06285	485713		76.835
145	4947	1	1878.5		0			11906	1	85.429	4.06285	485713		76.835
145	63449	1	1881.5		0		0.235399	11906	1	85.429	4.06285	485713		76.835
145	66548	1	1916.5		0			7889	0	50.962	-3.95891	450251	0	51.0304	1.26394
145	66910	1	1919.5		0			7889	0	50.962	-3.95891	450251	0	51.0304	1.26394
145	43493	1	1922.5		0			7889	0	50.962	-3.95891	450251	0	51.0304	1.26394
145	29115	0	1925.5		1	66.4239		7889	0	50.962	-3.95891	450252			-1.29231
145	103630	0	1926.5					7889	0	50.962	-3.95891	450252			-1.29231
145	67645	0	1928.5		1			7889	0	50.962	-3.95891	450252			-1.29231
145	32394	1	1935.5		0			7889	0	50.962	-3.95891	450252			-1.29231
146	66414	1	2003.5		0			45763	0	51.0304		159042		40.965
148	101215	1	1794.5		0		2.16573	103658	0	97.6675	5.85793	107374	1	87.4565	6.80239
148	101216	0	1796.5		0	66.0744	4.10873	103658	0	97.6675	5.85793	107374	1	87.4565	6.80239
148	101217	1	1797.5		0		3.43166	103658	0	97.6675	5.85793	107374	1	87.4565	6.80239
[truncated: 36,088 more rows]

## Sheet: Figure 4 - Variable Definitions
Variable	Definition
[truncated: 14 more rows]

[truncated: 1 more sheets: Figure 4]
